# Supplementary material for: Integrated RNA-seq Analysis and Meta-QTLs Mapping Provide Insights into Cold Stress Response in Rice Seedling Roots
Source: Int J Mol Sci. 2020 Jun 29;21(13):4615. doi: 10.3390/ijms21134615 (PMC7369714; doi:10.3390/ijms21134615)
Supplement: Supplementary file 1 [file ijms-21-04615-s001.zip]

Archive with 12 entries (11 files):
- Supplementary/
- Supplementary/Figure S1.png
- Supplementary/Figure S2.png
- Supplementary/Figure S3.png
- Supplementary/Figure S4.png
- Supplementary/Table S1.xlsx
- Supplementary/Table S2.fasta
- Supplementary/Table S3.xls
- Supplementary/Table S4.xlsx
- Supplementary/Table S5.txt
- Supplementary/Table S6.xlsx
- Supplementary/Table S7.xls
