# Supplementary material for: Integrated RNA-seq Analysis and Meta-QTLs Mapping Provide Insights into Cold Stress Response in Rice Seedling Roots
Source: Int J Mol Sci. 2020 Jun 29;21(13):4615. doi: 10.3390/ijms21134615 (PMC7369714; doi:10.3390/ijms21134615)
Supplement: Supplementary file 1 [file ijms-21-04615-s001.zip › Supplementary/Table S1.xlsx]

## Sheet: Sheet1
	Total	COG	GO	KEGG	KOG	NR	Pfam	Swiss-Prot	eggNOG
	4691	1481	3858	886	1874	4684	3570	3213	3905
#ID	RPYCK3d-1_Count	RPYCK3d-2_Count	RPYCK3d-3_Count	RPYCo3d-1_Count	RPYCo3d-2_Count	RPYCo3d-3_Count	RPYCK3d-1_FPKM	RPYCK3d-2_FPKM	RPYCK3d-3_FPKM	RPYCo3d-1_FPKM	RPYCo3d-2_FPKM	RPYCo3d-3_FPKM	FDR	log2FC	regulated	COG_class	COG_class_annotation	GO_annotation	KEGG_annotation	KEGG_pathway_annotation	KOG_class	KOG_class_annotation	Pfam_annotation	Swiss-Prot_annotation	eggNOG_class	eggNOG_class_annotation	NR_annotation
EVM0025755	21	17	6	113061	105664	113077	0.406855	0.32396	0.117921	2295.78	2317.77	2409.95	0	13.4731	up	[T]	Signal transduction mechanisms	Molecular Function: signal transducer, downstream of receptor, with serine/threonine kinase activity (GO:0004702);; Molecular Function: ATP binding (GO:0005524);; Cellular Component: mitochondrion (GO:0005739);; Biological Process: signal transduction by protein phosphorylation (GO:0023014);;	--	--	[T]	Signal transduction mechanisms	Protein kinase domain;; Protein tyrosine kinase;; Kinase-like	Mitogen-activated protein kinase kinase kinase 17 OS=Arabidopsis thaliana OX=3702 GN=MAPKKK17 PE=1 SV=1	T	Signal transduction mechanisms	PREDICTED: mitogen-activated protein kinase kinase kinase 3 [Oryza sativa Japonica Group]
EVM0005086	2	2	0	14549	13839	14153	0.025662	0.025145	0	385.833	396.448	393.943	5.65614e-124	13.3969	up	--	--	Molecular Function: chitinase activity (GO:0004568);; Cellular Component: extracellular region (GO:0005576);; Biological Process: carbohydrate metabolic process (GO:0005975);; Biological Process: chitin catabolic process (GO:0006032);; Molecular Function: chitin binding (GO:0008061);;	--	--	[M]	Cell wall/membrane/envelope biogenesis	Glycosyl hydrolases family 18	Xylanase inhibitor protein 1 OS=Triticum aestivum OX=4565 GN=XIPI PE=1 SV=2	G	Carbohydrate transport and metabolism	PREDICTED: xylanase inhibitor protein 1 [Oryza sativa Japonica Group]
EVM0023819	4	0	3	17342	13396	17248	0.111192	0	0.078323	664.233	554.26	693.404	9.8032e-161	12.9987	up	--	--	Molecular Function: DNA binding (GO:0003677);; Molecular Function: transcription factor activity, sequence-specific DNA binding (GO:0003700);; Cellular Component: nucleus (GO:0005634);; Biological Process: regulation of transcription, DNA-templated (GO:0006355);;	--	--	--	--	AP2 domain	Dehydration-responsive element-binding protein 1B OS=Oryza sativa subsp. japonica OX=39947 GN=DREB1B PE=2 SV=1	K	Transcription	PREDICTED: dehydration-responsive element-binding protein 1B [Oryza sativa Japonica Group]
EVM0030953	1	0	0	5664	4725	5530	0.043116	0	0	252.352	227.401	258.59	2.91582e-64	12.9481	up	--	--	Molecular Function: DNA binding (GO:0003677);; Molecular Function: transcription factor activity, sequence-specific DNA binding (GO:0003700);; Cellular Component: nucleus (GO:0005634);; Biological Process: regulation of transcription, DNA-templated (GO:0006355);; Cellular Component: plastid (GO:0009536);;	--	--	--	--	AP2 domain	Dehydration-responsive element-binding protein 1H OS=Oryza sativa subsp. japonica OX=39947 GN=DREB1H PE=3 SV=1	K	Transcription	PREDICTED: dehydration-responsive element-binding protein 1H [Oryza sativa Japonica Group]
EVM0005794	0	0	0	2947	2586	2621	0	0	0	117.917	111.798	110.09	7.91035e-44	12.5726	up	--	--	Molecular Function: DNA binding (GO:0003677);; Molecular Function: transcription factor activity, sequence-specific DNA binding (GO:0003700);; Cellular Component: nucleus (GO:0005634);; Biological Process: regulation of transcription, DNA-templated (GO:0006355);;	--	--	--	--	AP2 domain	Ethylene-responsive transcription factor ERF109 OS=Arabidopsis thaliana OX=3702 GN=ERF109 PE=1 SV=1	K	Transcription	PREDICTED: ethylene-responsive transcription factor ERF109 [Oryza sativa Japonica Group]
EVM0043860	0	0	0	2727	2634	2532	0	0	0	66.9779	69.8938	65.2802	1.95347e-43	12.5317	up	--	--	Biological Process: amino acid transmembrane transport (GO:0003333);; Cellular Component: plasma membrane (GO:0005886);; Molecular Function: amino acid transmembrane transporter activity (GO:0015171);; Cellular Component: integral component of membrane (GO:0016021);;	--	--	[E]	Amino acid transport and metabolism	Transmembrane amino acid transporter protein;; Tryptophan/tyrosine permease family	Lysine histidine transporter 1 OS=Arabidopsis thaliana OX=3702 GN=LHT1 PE=1 SV=1	E	Amino acid transport and metabolism	PREDICTED: lysine histidine transporter 1-like [Oryza sativa Japonica Group]
EVM0026440	0	0	0	2316	2285	2175	0	0	0	296.325	315.883	292.073	1.41355e-41	12.3337	up	--	--	--	--	--	--	--	--	--	--	--	hypothetical protein OsI_22071 [Oryza sativa Indica Group]
EVM0021125	9	7	7	21867	23088	21746	0.166308	0.113836	0.13421	437.555	499.07	456.707	0	12.0431	up	--	--	Biological Process: regulation of transcription, DNA-templated (GO:0006355);; Cellular Component: plastid (GO:0009536);;	--	--	--	--	GRAS domain family	Scarecrow-like protein 14 OS=Arabidopsis thaliana OX=3702 GN=SCL14 PE=2 SV=2	--	--	GRAS family transcription factor containing protein [Oryza sativa Japonica Group]
EVM0033347	6	1	8	13414	12479	13328	0.198687	0.02035	0.26479	479.817	482.193	500.394	8.78663e-238	11.8353	up	--	--	Cellular Component: integral component of membrane (GO:0016021);;	--	--	--	--	C1 domain	--	S	Function unknown	PREDICTED: uncharacterized protein LOC107277061 [Oryza sativa Japonica Group]
Oryza_sativa_newGene_6153	0	0	0	1616	1499	1475	0	0	0	16.6494	18.5445	16.3549	3.97884e-37	11.8298	up	--	--	Molecular Function: nucleic acid binding (GO:0003676);; Cellular Component: mitochondrion (GO:0005739);; Molecular Function: zinc ion binding (GO:0008270);; Cellular Component: integral component of membrane (GO:0016021);;	--	--	--	--	Retrotransposon gag protein	--	--	--	retrotransposon protein, putative, unclassified [Oryza sativa Japonica Group]
EVM0031414	0	0	0	1335	1583	1276	0	0	0	31.7907	40.731	31.8906	6.90494e-36	11.7022	up	--	--	Biological Process: lipid metabolic process (GO:0006629);; Cellular Component: plastid (GO:0009536);; Molecular Function: hydrolase activity (GO:0016787);;	--	--	[I]	Lipid transport and metabolism	Lipase (class 3)	Phospholipase A1 EG1, chloroplastic/mitochondrial OS=Oryza sativa subsp. japonica OX=39947 GN=EG1 PE=1 SV=1	S	Function unknown	PREDICTED: phospholipase A1 EG1, chloroplastic-like [Oryza sativa Japonica Group]
EVM0006986	12	16	7	22003	21497	21600	0.190173	0.248452	0.100467	360.342	380.324	371.283	0	11.4511	up	--	--	Molecular Function: transcription factor activity, sequence-specific DNA binding (GO:0003700);; Cellular Component: nucleus (GO:0005634);; Biological Process: regulation of transcription, DNA-templated (GO:0006355);; Cellular Component: plastid (GO:0009536);; Molecular Function: sequence-specific DNA binding (GO:0043565);;	--	--	--	--	GRAS domain family	Scarecrow-like protein 14 OS=Arabidopsis thaliana OX=3702 GN=SCL14 PE=2 SV=2	--	--	PREDICTED: scarecrow-like protein 30 [Oryza sativa Japonica Group]
Oryza_sativa_newGene_3001	0	0	0	1182	1069	985	0	0	0	11.6026	11.3409	10.1546	2.44527e-33	11.3742	up	--	--	Biological Process: proteolysis (GO:0006508);; Molecular Function: peptidase activity (GO:0008233);;	--	--	--	--	--	--	--	--	Unknown protein [Oryza sativa Japonica Group]
Oryza_sativa_newGene_3645	0	0	0	1059	958	1197	0	0	0	16.3731	15.9094	19.5714	3.30726e-33	11.3621	up	[G]	Carbohydrate transport and metabolism	Cellular Component: mitochondrion (GO:0005739);; Cellular Component: plastid (GO:0009536);; Biological Process: flavonoid biosynthetic process (GO:0009813);; Biological Process: flavonoid glucuronidation (GO:0052696);; Molecular Function: quercetin 3-O-glucosyltransferase activity (GO:0080043);; Molecular Function: quercetin 7-O-glucosyltransferase activity (GO:0080044);;	--	--	[GC]	Carbohydrate transport and metabolism;; Energy production and conversion	UDP-glucoronosyl and UDP-glucosyl transferase	UDP-glycosyltransferase 79 OS=Oryza sativa subsp. japonica OX=39947 GN=UGT79 PE=1 SV=2	S	Function unknown	hypothetical protein OsI_31213 [Oryza sativa Indica Group]
EVM0012707	0	0	1	1477	1397	1417	0	0	0.046306	66.8826	68.305	67.3286	1.59752e-44	11.1974	up	--	--	Molecular Function: DNA binding (GO:0003677);;	--	--	[K]	Transcription	Myb-like DNA-binding domain;; Myb-like DNA-binding domain	Transcription factor MYB1 OS=Arabidopsis thaliana OX=3702 GN=MYB1 PE=2 SV=1	K	Transcription	PREDICTED: transcription factor WER-like [Oryza sativa Japonica Group]
EVM0041980	0	0	0	656	1125	901	0	0	0	17.7698	32.9356	25.6318	9.25091e-31	11.0957	up	--	--	Molecular Function: DNA binding (GO:0003677);; Molecular Function: RNA-DNA hybrid ribonuclease activity (GO:0004523);; Biological Process: regulation of transcription, DNA-templated (GO:0006355);; Cellular Component: plastid (GO:0009536);; Biological Process: RNA phosphodiester bond hydrolysis, endonucleolytic (GO:0090502);;	--	--	[R]	General function prediction only	Reverse transcriptase-like;; No apical meristem (NAM) protein	--	S	Function unknown	Os05g0343700 [Oryza sativa Japonica Group]
EVM0024189	0	0	0	1030	725	698	0	0	0	50.5897	38.4454	35.9912	2.81051e-30	10.9952	up	[R]	General function prediction only	Cellular Component: integral component of membrane (GO:0016021);;	--	--	[T]	Signal transduction mechanisms	Inhibitor of apoptosis-promoting Bax1	Protein LIFEGUARD 2 OS=Arabidopsis thaliana OX=3702 GN=LFG2 PE=2 SV=1	S	Function unknown	PREDICTED: BI1-like protein [Oryza sativa Japonica Group]
Oryza_sativa_newGene_8237	0	0	2	1484	1555	1578	0	0	0.047579	34.5112	39.0624	38.5228	4.24574e-53	10.8907	up	--	--	Cellular Component: mitochondrion (GO:0005739);; Biological Process: microtubule-based process (GO:0007017);; Cellular Component: dynein complex (GO:0030286);; Molecular Function: metal ion binding (GO:0046872);;	--	--	--	--	--	--	L	Replication, recombination and repair	Os08g0518600, partial [Oryza sativa Japonica Group]
EVM0022369	0	0	0	728	679	614	0	0	0	41.2607	41.5956	36.5246	9.24628e-29	10.7684	up	--	--	Cellular Component: mitochondrion (GO:0005739);; Cellular Component: plastid (GO:0009536);;	--	--	--	--	Protein of unknown function (DUF1645)	--	--	--	hypothetical protein OsI_35240 [Oryza sativa Indica Group]
EVM0044582	0	0	0	820	484	749	0	0	0	57.4249	36.6091	55.0562	2.01598e-28	10.7527	up	--	--	--	--	--	--	--	--	--	--	--	hypothetical protein [Oryza sativa Japonica Group]
EVM0030123	0	0	0	627	644	574	0	0	0	10.7391	11.9222	10.3258	6.24532e-28	10.6524	up	[R]	General function prediction only	Cellular Component: mitochondrion (GO:0005739);;	--	--	--	--	Domain of unknown function (DUF2828)	--	S	Function unknown	hypothetical protein [Oryza sativa Japonica Group]
EVM0035524	0	0	0	658	538	642	0	0	0	25.306	22.3494	25.8945	6.95169e-28	10.6447	up	--	--	Cellular Component: mitochondrion (GO:0005739);;	--	--	--	--	Protein of unknown function (DUF1668)	--	--	--	hypothetical protein OsJ_04627 [Oryza sativa Japonica Group]
EVM0029036	14	21	2	16023	15460	16788	0.350688	0.548487	0.049817	445.301	464.15	489.706	1.41129e-79	10.6376	up	--	--	Molecular Function: ubiquitin-protein transferase activity (GO:0004842);; Cellular Component: plastid (GO:0009536);; Biological Process: protein ubiquitination (GO:0016567);; Cellular Component: SCF ubiquitin ligase complex (GO:0019005);; Biological Process: SCF-dependent proteasomal ubiquitin-dependent protein catabolic process (GO:0031146);;	--	--	--	--	F-box-like;; F-box domain	--	S	Function unknown	PREDICTED: uncharacterized protein LOC4346787 [Oryza sativa Japonica Group]
Oryza_sativa_newGene_8974	9	13	6	9844	9164	9187	0.828517	0.303348	0.14799	245.656	247.045	240.63	0	10.554	up	--	--	--	K07943|2.62751e-40|dosa:Os12t0632100-01|K07943 ADP-ribosylation factor-like protein 2 | (RAP-DB) Os12g0632100; Similar to ARL2 G-protein.	--	[UZ]	Intracellular trafficking, secretion, and vesicular transport;; Cytoskeleton	--	ADP-ribosylation factor-like protein 2 OS=Arabidopsis thaliana OX=3702 GN=ARL2 PE=2 SV=1	S	Function unknown	Os12g0632100, partial [Oryza sativa Japonica Group]
EVM0035469	0	0	0	602	493	564	0	0	0	10.0924	8.93617	9.93442	5.51182e-27	10.514	up	--	--	Molecular Function: RNA binding (GO:0003723);;	--	--	[J]	Translation, ribosomal structure and biogenesis	Pumilio-family RNA binding repeat	Putative pumilio homolog 8, chloroplastic OS=Arabidopsis thaliana OX=3702 GN=APUM8 PE=3 SV=2	J	Translation, ribosomal structure and biogenesis	PREDICTED: putative pumilio homolog 7, chloroplastic [Oryza sativa Japonica Group]
EVM0010935	0	0	0	583	507	514	0	0	0	11.7488	11.0246	10.8583	1.03113e-26	10.473	up	--	--	--	--	--	--	--	--	--	S	Function unknown	hypothetical protein [Oryza sativa Japonica Group]
EVM0022394	0	0	0	514	475	486	0	0	0	69.7996	69.6432	69.2256	5.26312e-26	10.3674	up	--	--	--	--	--	--	--	--	--	--	--	hypothetical protein OsI_20057 [Oryza sativa Indica Group]
EVM0002310	0	0	0	425	528	472	0	0	0	4.03114	5.41463	4.69552	1.53918e-25	10.3133	up	[N]	Cell motility	Cellular Component: Golgi membrane (GO:0000139);; Biological Process: pollen germination (GO:0009846);; Cellular Component: integral component of membrane (GO:0016021);; Molecular Function: cellulose synthase (UDP-forming) activity (GO:0016760);; Biological Process: cellulose biosynthetic process (GO:0030244);; Biological Process: cell wall organization (GO:0071555);;	K20924|0|osa:4340943|K20924 cellulose synthase-like protein [EC:2.4.1.-] | (RefSeq) CSLD5, OsCslD5, OsJ_020361; cellulose synthase-like protein D5	--	--	--	Cellulose synthase;; Glycosyl transferase family group 2	Cellulose synthase-like protein D5 OS=Oryza sativa subsp. japonica OX=39947 GN=CSLD5 PE=2 SV=1	O	Posttranslational modification, protein turnover, chaperones	PREDICTED: cellulose synthase-like protein D5 [Oryza sativa Japonica Group]
EVM0011980	0	0	0	430	452	456	0	0	0	14.4803	16.4508	16.1069	3.87043e-25	10.2407	up	--	--	--	--	--	--	--	--	--	S	Function unknown	PREDICTED: uncharacterized protein LOC4348520 isoform X1 [Oryza sativa Japonica Group]
EVM0027306	41	36	23	26980	24617	25494	1.27163	1.08781	0.747701	883.724	871.033	876.429	0	10.2347	up	--	--	Biological Process: microtubule-based process (GO:0007017);; Cellular Component: dynein complex (GO:0030286);; Cellular Component: motile cilium (GO:0031514);;	K10418|3.84631e-60|osa:4325617|K10418 dynein light chain LC8-type | (RefSeq) dynein light chain LC6, flagellar outer arm	--	[Z]	Cytoskeleton	Dynein light chain type 1	Dynein 8 kDa light chain, flagellar outer arm OS=Chlamydomonas reinhardtii OX=3055 PE=1 SV=1	S	Function unknown	PREDICTED: dynein light chain LC6, flagellar outer arm [Oryza sativa Japonica Group]
EVM0010552	0	0	0	453	493	384	0	0	0	23.3865	27.4657	20.8077	5.88344e-25	10.2234	up	--	--	--	--	--	--	--	--	--	S	Function unknown	hypothetical protein [Oryza sativa Japonica Group]
EVM0031926	56	40	36	33818	32135	34556	1.75119	1.22762	1.17272	1095.74	1124.79	1175.17	0	10.221	up	--	--	--	--	--	--	--	Protein of unknown function (DUF1645)	--	S	Function unknown	PREDICTED: uncharacterized protein LOC4328218 [Oryza sativa Japonica Group]
EVM0037845	0	0	0	435	388	431	0	0	0	10.119	9.74012	10.5104	1.2882e-24	10.1574	up	[E]	Amino acid transport and metabolism	Cellular Component: mitochondrion (GO:0005739);; Biological Process: cellular amino acid metabolic process (GO:0006520);; Molecular Function: lyase activity (GO:0016829);; Molecular Function: pyridoxal phosphate binding (GO:0030170);;	K01739|0|osa:4348560|K01739 cystathionine gamma-synthase [EC:2.5.1.48] | (RefSeq) probable cystathionine gamma-synthase 2	Cysteine and methionine metabolism (ko00270);; Selenocompound metabolism (ko00450);; Sulfur metabolism (ko00920);; Biosynthesis of amino acids (ko01230)	[E]	Amino acid transport and metabolism	Cys/Met metabolism PLP-dependent enzyme;; Aminotransferase class-V	Cystathionine gamma-synthase 1, chloroplastic OS=Arabidopsis thaliana OX=3702 GN=CGS1 PE=1 SV=3	E	Amino acid transport and metabolism	PREDICTED: probable cystathionine gamma-synthase 2 [Oryza sativa Japonica Group]
EVM0014160	91	107	88	72419	64622	69021	1.59003	1.832	1.62303	1313.04	1265.7	1313.48	0	10.1522	up	--	--	--	--	--	[L]	Replication, recombination and repair	DDE superfamily endonuclease	Protein ANTAGONIST OF LIKE HETEROCHROMATIN PROTEIN 1 OS=Arabidopsis thaliana OX=3702 GN=ALP1 PE=1 SV=1	S	Function unknown	PREDICTED: putative nuclease HARBI1 [Oryza sativa Japonica Group]
EVM0011762	0	0	0	502	370	375	0	0	0	20.2368	16.0796	15.8334	2.12922e-24	10.1353	up	--	--	Cellular Component: plastid (GO:0009536);;	--	--	--	--	Protein of unknown function (DUF3778)	--	--	--	PREDICTED: uncharacterized protein LOC4326339 [Oryza sativa Japonica Group]
EVM0032460	4	9	9	5844	4982	6016	0.106943	0.23577	0.253296	161.449	148.678	174.443	2.45328e-224	10.1309	up	--	--	Cellular Component: integral component of membrane (GO:0016021);;	--	--	--	--	Cotton fibre expressed protein	--	S	Function unknown	PREDICTED: AP2-associated protein kinase 1 [Oryza sativa Japonica Group]
EVM0017681	0	0	0	394	402	406	0	0	0	7.71631	8.50136	8.34816	2.92207e-24	10.1038	up	--	--	Cellular Component: mitochondrion (GO:0005739);;	--	--	--	--	--	--	S	Function unknown	OSJNBb0006N15.10 [Oryza sativa Japonica Group]
EVM0041341	20	5	8	8034	7529	8187	0.462528	0.097646	0.185651	197.362	199.793	211.086	0	10.0819	up	--	--	Molecular Function: ATP binding (GO:0005524);; Biological Process: cell division (GO:0051301);;	--	--	[O]	Posttranslational modification, protein turnover, chaperones	Domain associated at C-terminal with AAA	AAA-ATPase ASD, mitochondrial OS=Arabidopsis thaliana OX=3702 GN=AATP1 PE=1 SV=1	O	Posttranslational modification, protein turnover, chaperones	Cell Division Protein AAA ATPase family, putative, expressed [Oryza sativa Japonica Group]
EVM0041917	24	37	39	23625	22591	22863	0.73415	1.11979	1.27106	754.371	779.234	766.215	0	10.0705	up	--	--	Molecular Function: DNA binding (GO:0003677);; Molecular Function: transcription factor activity, sequence-specific DNA binding (GO:0003700);; Cellular Component: nucleus (GO:0005634);; Biological Process: regulation of transcription, DNA-templated (GO:0006355);;	--	--	--	--	AP2 domain	Ethylene-responsive transcription factor ERF109 OS=Arabidopsis thaliana OX=3702 GN=ERF109 PE=1 SV=1	K	Transcription	PREDICTED: ethylene-responsive transcription factor ERF109 [Oryza sativa Japonica Group]
EVM0001464	3	2	0	1508	1546	1498	0.03342	0.0322	0	26.0252	28.8345	27.1335	3.88459e-73	10.0697	up	--	--	Cellular Component: mitochondrion (GO:0005739);;	--	--	--	--	--	--	--	--	Os12g0501100 [Oryza sativa Japonica Group]
EVM0034953	0	0	0	409	371	364	0	0	0	6.64043	6.50249	6.20498	7.40256e-24	10.0392	up	[R]	General function prediction only	Cellular Component: mitochondrion (GO:0005739);; Molecular Function: zinc ion binding (GO:0008270);; Cellular Component: plastid (GO:0009536);;	--	--	--	--	VWA / Hh protein intein-like;; von Willebrand factor type A domain;; von Willebrand factor type A domain;; von Willebrand factor type A domain;; VWA domain containing CoxE-like protein	E3 ubiquitin-protein ligase WAV3 OS=Arabidopsis thaliana OX=3702 GN=WAV3 PE=1 SV=1	S	Function unknown	zinc finger (C3HC4-type RING finger) protein family-like [Oryza sativa Japonica Group]
EVM0041801	6	1	3	2806	2416	2455	0.279797	0.041108	0.11832	140.355	130.548	128.877	2.68656e-119	10.0191	up	--	--	--	--	--	--	--	--	--	--	--	PREDICTED: uncharacterized protein LOC9269460 [Oryza sativa Japonica Group]
EVM0033645	0	0	0	412	312	391	0	0	0	22.9775	18.7746	22.9077	1.50714e-23	9.99687	up	--	--	--	--	--	--	--	P21-Rho-binding domain	CRIB domain-containing protein RIC6 OS=Arabidopsis thaliana OX=3702 GN=RIC6 PE=1 SV=1	S	Function unknown	hypothetical protein OsI_09387 [Oryza sativa Indica Group]
EVM0026099	0	0	0	396	369	337	0	0	0	8.67163	8.71046	7.73521	1.58938e-23	9.98913	up	[G]	Carbohydrate transport and metabolism	Cellular Component: mitochondrion (GO:0005739);; Cellular Component: plastid (GO:0009536);; Biological Process: flavonoid biosynthetic process (GO:0009813);; Biological Process: flavonoid glucuronidation (GO:0052696);; Molecular Function: quercetin 3-O-glucosyltransferase activity (GO:0080043);; Molecular Function: quercetin 7-O-glucosyltransferase activity (GO:0080044);;	--	--	[GC]	Carbohydrate transport and metabolism;; Energy production and conversion	UDP-glucoronosyl and UDP-glucosyl transferase	UDP-glycosyltransferase 79 OS=Oryza sativa subsp. japonica OX=39947 GN=UGT79 PE=1 SV=2	S	Function unknown	PREDICTED: UDP-glycosyltransferase 74F2 [Oryza sativa Japonica Group]
EVM0044658	0	0	0	385	333	369	0	0	0	29.5903	27.6638	29.7477	1.92958e-23	9.97297	up	--	--	Molecular Function: electron carrier activity (GO:0009055);; Cellular Component: anchored component of plasma membrane (GO:0046658);;	--	--	--	--	Plastocyanin-like domain	Umecyanin OS=Armoracia rusticana OX=3704 PE=1 SV=1	S	Function unknown	PREDICTED: umecyanin [Oryza sativa Japonica Group]
EVM0023113	0	0	0	621	241	283	0	0	0	16.8314	7.04703	8.0375	1.61726e-22	9.92225	up	--	--	Molecular Function: DNA binding (GO:0003677);; Molecular Function: RNA-DNA hybrid ribonuclease activity (GO:0004523);; Biological Process: regulation of transcription, DNA-templated (GO:0006355);; Cellular Component: plastid (GO:0009536);; Biological Process: RNA phosphodiester bond hydrolysis, endonucleolytic (GO:0090502);;	--	--	[R]	General function prediction only	Reverse transcriptase-like;; No apical meristem (NAM) protein	--	S	Function unknown	Os05g0343700 [Oryza sativa Japonica Group]
Oryza_sativa_newGene_250	0	0	0	318	294	417	0	0	0	2.82915	2.8299	3.89482	9.0612e-23	9.88438	up	--	--	Cellular Component: plastid (GO:0009536);;	--	--	--	--	--	--	S	Function unknown	Os01g0955050 [Oryza sativa Japonica Group]
Oryza_sativa_newGene_7544	0	0	0	347	289	344	0	0	0	3.5493	3.19395	3.69296	1.3927e-22	9.83685	up	--	--	--	--	--	--	--	--	--	--	--	hypothetical protein [Oryza sativa Japonica Group]
EVM0030513	0	0	0	373	336	250	0	0	0	14.1234	13.7724	9.93539	3.44645e-22	9.79063	up	--	--	Molecular Function: DNA binding (GO:0003677);; Cellular Component: mitochondrion (GO:0005739);; Molecular Function: ion binding (GO:0043167);; Molecular Function: protein dimerization activity (GO:0046983);;	--	--	--	--	Protein of unknown function (DUF3778)	--	--	--	hypothetical protein OsI_19528 [Oryza sativa Indica Group]
EVM0005458	0	0	0	322	297	265	0	0	0	43.6631	43.4649	37.7288	9.03447e-22	9.70392	up	--	--	--	--	--	--	--	--	--	--	--	hypothetical protein [Oryza sativa Japonica Group]
EVM0027220	0	0	0	269	330	282	0	0	0	7.95684	10.5184	8.73972	1.14011e-21	9.69571	up	--	--	Cellular Component: plastid (GO:0009536);;	--	--	--	--	--	--	S	Function unknown	hypothetical protein [Oryza sativa Japonica Group]
EVM0001849	20	7	13	7373	6925	7409	0.702179	0.206407	0.477545	267.492	271.388	282.131	0	9.69025	up	--	--	Molecular Function: DNA binding (GO:0003677);; Molecular Function: transcription factor activity, sequence-specific DNA binding (GO:0003700);; Cellular Component: nucleus (GO:0005634);; Biological Process: regulation of transcription, DNA-templated (GO:0006355);; Cellular Component: plastid (GO:0009536);;	--	--	--	--	AP2 domain	Dehydration-responsive element-binding protein 1A OS=Oryza sativa subsp. indica OX=39946 GN=DREB1A PE=3 SV=1	K	Transcription	RecName: Full=Dehydration-responsive element-binding protein 1A; Short=Protein DREB1A; AltName: Full=Protein C-repeat-binding factor 3; Short=rCBF3
EVM0024605	13	12	9	6357	5728	5948	0.264972	0.247253	0.184088	143.054	139.26	140.502	9.88583e-301	9.65015	up	--	--	--	--	--	--	--	--	--	S	Function unknown	PREDICTED: uncharacterized protein LOC4331855 [Oryza sativa Japonica Group]
EVM0029806	0	3	5	1715	1603	1568	0	0.046173	0.115052	41.7552	42.142	40.0645	1.1447e-92	9.64618	up	[G]	Carbohydrate transport and metabolism	Biological Process: flavonoid biosynthetic process (GO:0009813);; Cellular Component: intracellular membrane-bounded organelle (GO:0043231);; Biological Process: flavonoid glucuronidation (GO:0052696);; Molecular Function: quercetin 3-O-glucosyltransferase activity (GO:0080043);; Molecular Function: quercetin 7-O-glucosyltransferase activity (GO:0080044);;	--	--	[GC]	Carbohydrate transport and metabolism;; Energy production and conversion	UDP-glucoronosyl and UDP-glucosyl transferase	UDP-glucosyltransferase UGT13248 OS=Hordeum vulgare subsp. vulgare OX=112509 PE=2 SV=1	S	Function unknown	PREDICTED: crocetin glucosyltransferase 2 [Oryza sativa Japonica Group]
EVM0009869	0	0	0	243	288	296	0	0	0	6.86325	8.80744	8.78132	3.34589e-21	9.61497	up	--	--	Molecular Function: iron ion binding (GO:0005506);; Cellular Component: integral component of membrane (GO:0016021);; Molecular Function: oxidoreductase activity, acting on paired donors, with incorporation or reduction of molecular oxygen, NAD(P)H as one donor, and incorporation of one atom of oxygen (GO:0016709);; Molecular Function: heme binding (GO:0020037);; Biological Process: electron tran…	--	--	[Q]	Secondary metabolites biosynthesis, transport and catabolism	Cytochrome P450	Isoflavone 2&apos;-hydroxylase OS=Glycyrrhiza echinata OX=46348 GN=CYP81E1 PE=1 SV=2	Q	Secondary metabolites biosynthesis, transport and catabolism	Cytochrome P450 81E1, putative, expressed [Oryza sativa Japonica Group]
EVM0009663	0	0	0	252	259	306	0	0	0	22.8373	25.3587	29.1967	3.89491e-21	9.60035	up	--	--	Molecular Function: nucleic acid binding (GO:0003676);;	--	--	--	--	Reverse transcriptase-like	--	S	Function unknown	hypothetical protein [Oryza sativa Japonica Group]
EVM0001854	10	4	15	5237	4722	4953	0.155731	0.058185	0.261784	91.1806	88.8184	90.5181	7.99777e-255	9.58855	up	--	--	Biological Process: amino acid transmembrane transport (GO:0003333);; Molecular Function: amine transmembrane transporter activity (GO:0005275);; Molecular Function: amino acid transmembrane transporter activity (GO:0015171);; Cellular Component: integral component of membrane (GO:0016021);;	K15015|0|osa:4325959|K15015 solute carrier family 32 (vesicular inhibitory amino acid transporter) | (RefSeq) P0025A05.3; vacuolar amino acid transporter 1	--	[E]	Amino acid transport and metabolism	Transmembrane amino acid transporter protein;; Tryptophan/tyrosine permease family	Amino acid transporter AVT1J OS=Arabidopsis thaliana OX=3702 GN=AVT1J PE=2 SV=1	E	Amino acid transport and metabolism	amino acid transporter-like [Oryza sativa Japonica Group]
EVM0013268	0	0	0	311	313	200	0	0	0	14.4881	15.7281	9.77451	6.5952e-21	9.58504	up	[O]	Posttranslational modification, protein turnover, chaperones	Cellular Component: nucleus (GO:0005634);; Cellular Component: mitochondrion (GO:0005739);;	--	--	[O]	Posttranslational modification, protein turnover, chaperones	DnaJ domain	Chaperone protein dnaJ 6 OS=Arabidopsis thaliana OX=3702 GN=ATJ6 PE=2 SV=1	O	Posttranslational modification, protein turnover, chaperones	PREDICTED: dnaJ homolog subfamily B member 7 [Oryza sativa Japonica Group]
EVM0026658	0	0	0	282	239	265	0	0	0	16.649	15.2352	16.4284	6.45145e-21	9.55514	up	--	--	Cellular Component: plastid (GO:0009536);; Cellular Component: integral component of membrane (GO:0016021);;	--	--	--	--	GRF zinc finger	--	S	Function unknown	PREDICTED: uncharacterized protein LOC107277267 [Oryza sativa Japonica Group]
EVM0032915	0	0	0	238	274	253	0	0	0	7.3156	9.09388	8.1576	1.14416e-20	9.51851	up	--	--	--	--	--	--	--	Bromodomain extra-terminal - transcription regulation	--	--	--	PREDICTED: transcription factor GTE8-like [Oryza sativa Japonica Group]
Oryza_sativa_newGene_2730	0	0	0	315	238	202	0	0	0	5.57485	4.548	3.75991	2.27904e-20	9.47926	up	--	--	Molecular Function: nucleotide binding (GO:0000166);; Molecular Function: nucleic acid binding (GO:0003676);; Cellular Component: mitochondrion (GO:0005739);; Molecular Function: metal ion binding (GO:0046872);;	--	--	--	--	--	Acyl-CoA-binding domain-containing protein 3 OS=Oryza sativa subsp. japonica OX=39947 GN=ACBP3 PE=2 SV=1	S	Function unknown	retrotransposon protein, putative, unclassified [Oryza sativa Japonica Group]
EVM0006211	0	0	0	280	211	240	0	0	0	5.09989	4.16175	4.59613	2.56932e-20	9.45481	up	--	--	Molecular Function: microtubule motor activity (GO:0003777);; Molecular Function: ATP binding (GO:0005524);; Cellular Component: mitochondrion (GO:0005739);; Cellular Component: kinesin complex (GO:0005871);; Cellular Component: microtubule (GO:0005874);; Biological Process: microtubule-based movement (GO:0007018);; Molecular Function: microtubule binding (GO:0008017);; Cellular Component: plasti…	--	--	--	--	--	Kinesin-like protein KIN-14G OS=Oryza sativa subsp. japonica OX=39947 GN=KIN14G PE=2 SV=2	--	--	H0815C01.6 [Oryza sativa]
EVM0010211	0	0	0	243	231	237	0	0	0	7.97726	8.21055	8.16805	3.37938e-20	9.42875	up	--	--	Cellular Component: mitochondrion (GO:0005739);;	--	--	--	--	--	--	S	Function unknown	PREDICTED: uncharacterized protein LOC4339519 [Oryza sativa Japonica Group]
EVM0000668	0	0	0	266	142	310	0	0	0	8.3118	4.79545	10.1968	1.58448e-19	9.36764	up	--	--	Cellular Component: cytoplasm (GO:0005737);; Biological Process: metal ion transport (GO:0030001);; Molecular Function: transition metal ion binding (GO:0046914);; Biological Process: cellular transition metal ion homeostasis (GO:0046916);;	--	--	[P]	Inorganic ion transport and metabolism	Heavy-metal-associated domain	Heavy metal-associated isoprenylated plant protein 6 OS=Arabidopsis thaliana OX=3702 GN=HIPP06 PE=1 SV=1	S	Function unknown	hypothetical protein OsI_09464 [Oryza sativa Indica Group]
EVM0015977	0	0	0	209	247	212	0	0	0	4.58382	5.84973	4.88272	1.17665e-19	9.34166	up	[E]	Amino acid transport and metabolism	Molecular Function: serine-type carboxypeptidase activity (GO:0004185);; Cellular Component: vacuole (GO:0005773);; Biological Process: proteolysis involved in cellular protein catabolic process (GO:0051603);;	K16297|0|osa:4342144|K16297 serine carboxypeptidase-like clade II [EC:3.4.16.-] | (RefSeq) serine carboxypeptidase-like 34	--	[OE]	Posttranslational modification, protein turnover, chaperones;; Amino acid transport and metabolism	Serine carboxypeptidase	Serine carboxypeptidase-like 34 OS=Arabidopsis thaliana OX=3702 GN=SCPL34 PE=2 SV=2	E	Amino acid transport and metabolism	putative serine carboxylase II-3 [Oryza sativa Japonica Group]
EVM0024521	0	0	0	236	214	204	0	0	0	8.79856	8.64165	7.98486	1.42462e-19	9.31856	up	--	--	Molecular Function: DNA binding (GO:0003677);; Cellular Component: nucleus (GO:0005634);; Biological Process: regulation of transcription, DNA-templated (GO:0006355);;	--	--	[O]	Posttranslational modification, protein turnover, chaperones	Myb-like DNA-binding domain	Protein REVEILLE 8 OS=Arabidopsis thaliana OX=3702 GN=RVE8 PE=2 SV=1	K	Transcription	PREDICTED: protein REVEILLE 8 [Oryza sativa Japonica Group]
Oryza_sativa_newGene_6863	0	5	0	776	929	960	0	0.024411	0	4.93388	10.4026	8.52097	5.99783e-59	9.31142	up	--	--	Molecular Function: zinc ion binding (GO:0008270);; Cellular Component: integral component of membrane (GO:0016021);; Biological Process: transmembrane transport (GO:0055085);;	--	--	--	--	MULE transposase domain;; MuDR family transposase;; SWIM zinc finger;; Transposase, Mutator family;; Plant mobile domain;; Plant mobile domain	Serine/threonine-protein phosphatase 7 long form homolog OS=Arabidopsis thaliana OX=3702 GN=MAIL3 PE=2 SV=1	S	Function unknown	transposon protein, putative, Mutator sub-class [Oryza sativa Japonica Group]
EVM0022620	0	0	4	835	719	690	0	0	0.136157	34.0009	31.6589	29.4897	1.89584e-52	9.29904	up	--	--	Molecular Function: zinc ion binding (GO:0008270);;	--	--	[O]	Posttranslational modification, protein turnover, chaperones	Ring finger domain;; RING-like zinc finger;; Zinc finger, C3HC4 type (RING finger);; Zinc finger, C3HC4 type (RING finger);; RING-type zinc-finger;; RING-H2 zinc finger domain;; zinc-RING finger domain;; FANCL C-terminal domain;; Anaphase-promoting complex subunit 11 RING-H2 finger	E3 ubiquitin-protein ligase RING1-like OS=Arabidopsis thaliana OX=3702 GN=At3g19950 PE=1 SV=1	O	Posttranslational modification, protein turnover, chaperones	Zinc finger, C3HC4 type family protein, expressed [Oryza sativa Japonica Group]
EVM0020745	0	0	0	214	223	197	0	0	0	14.8493	16.7425	14.3481	2.45373e-19	9.27816	up	--	--	--	--	--	--	--	--	--	S	Function unknown	PREDICTED: uncharacterized protein LOC9269682 [Oryza sativa Japonica Group]
EVM0037591	7	9	5	3177	2806	2829	0.087253	0.121971	0.061563	47.7401	45.5399	44.6137	8.92932e-183	9.27335	up	--	--	Cellular Component: plasma membrane (GO:0005886);; Biological Process: embryo sac development (GO:0009553);; Biological Process: pollen development (GO:0009555);; Biological Process: embryo development (GO:0009790);; Biological Process: guanosine tetraphosphate metabolic process (GO:0015969);; Cellular Component: integral component of membrane (GO:0016021);; Molecular Function: identical protein …	--	--	--	--	--	Protein GAMETE EXPRESSED 1 OS=Arabidopsis thaliana OX=3702 GN=GEX1 PE=1 SV=1	S	Function unknown	PREDICTED: protein GAMETE EXPRESSED 1 [Oryza sativa Japonica Group]
EVM0030700	0	6	9	2894	2758	2924	0	0.192597	0.277836	98.3017	101.201	104.24	4.13079e-44	9.26139	up	--	--	Cellular Component: integral component of membrane (GO:0016021);;	--	--	--	--	VQ motif	--	S	Function unknown	Os03g0319000 [Oryza sativa Japonica Group]
EVM0016162	48	39	45	16830	17142	17085	1.04578	0.83309	1.0366	379.281	417.33	404.134	0	9.2447	up	--	--	Molecular Function: kinase activity (GO:0016301);; Biological Process: phosphorylation (GO:0016310);;	--	--	[R]	General function prediction only	Kelch motif;; Kelch motif;; Kelch motif;; Galactose oxidase, central domain;; Galactose oxidase, central domain;; F-box domain	F-box/kelch-repeat protein At1g15670 OS=Arabidopsis thaliana OX=3702 GN=At1g15670 PE=2 SV=1	S	Function unknown	PREDICTED: F-box/kelch-repeat protein At1g80440 [Oryza sativa Japonica Group]
EVM0020907	0	0	0	241	205	170	0	0	0	7.33774	6.73568	5.41926	5.1386e-19	9.22789	up	[M]	Cell wall/membrane/envelope biogenesis	Molecular Function: protein kinase activity (GO:0004672);; Molecular Function: ATP binding (GO:0005524);; Biological Process: protein phosphorylation (GO:0006468);;	K08818|0|dosa:Os06t0693900-00|K08818 cell division cycle 2-like [EC:2.7.11.22] | (RAP-DB) Os06g0693900; Protein kinase, catalytic domain domain containing protein.	--	[R]	General function prediction only	Protein kinase domain;; Protein tyrosine kinase	Putative cyclin-dependent kinase F-2 OS=Oryza sativa subsp. japonica OX=39947 GN=CDKF-2 PE=3 SV=1	T	Signal transduction mechanisms	kinase-like [Oryza sativa Japonica Group]
EVM0007245	1	1	0	436	474	435	0.116467	0.134234	0	67.4385	79.3305	70.6565	4.05227e-35	9.20817	up	--	--	--	--	--	--	--	--	--	--	--	unknown protein [Oryza sativa Japonica Group]
EVM0001336	0	8	3	1505	1557	1567	0	0.224624	0.060605	44.5796	49.821	48.7377	6.27175e-104	9.18705	up	--	--	Molecular Function: transcription factor activity, sequence-specific DNA binding (GO:0003700);; Cellular Component: nucleus (GO:0005634);; Biological Process: regulation of transcription, DNA-templated (GO:0006355);; Biological Process: response to osmotic stress (GO:0006970);; Biological Process: response to abscisic acid (GO:0009737);; Molecular Function: sequence-specific DNA binding (GO:00435…	K09419|3.64543e-159|osa:4324158|K09419 heat shock transcription factor, other eukaryote | (RefSeq) B1060H01.5, HSF03, HSF11, HSFC1B, OsHsf-03, OsJ_012463, rHsf11; heat stress transcription factor C-1b	--	[K]	Transcription	HSF-type DNA-binding	Heat stress transcription factor C-1b OS=Oryza sativa subsp. japonica OX=39947 GN=HSFC1B PE=2 SV=1	K	Transcription	PREDICTED: heat stress transcription factor C-1b [Oryza sativa Japonica Group]
EVM0012713	214	252	211	85835	78885	83846	3.57094	4.1188	3.70798	1481.45	1470.77	1518.86	0	9.18614	up	--	--	Biological Process: amino acid transmembrane transport (GO:0003333);; Cellular Component: plasma membrane (GO:0005886);; Molecular Function: amino acid transmembrane transporter activity (GO:0015171);; Cellular Component: integral component of membrane (GO:0016021);;	--	--	[E]	Amino acid transport and metabolism	Transmembrane amino acid transporter protein	Amino acid permease 3 OS=Arabidopsis thaliana OX=3702 GN=AAP3 PE=1 SV=2	E	Amino acid transport and metabolism	PREDICTED: amino acid permease 3 [Oryza sativa Japonica Group]
EVM0002351	0	0	0	228	166	190	0	0	0	2.84264	2.22957	2.48001	1.08259e-18	9.16278	up	[P]	Inorganic ion transport and metabolism	Molecular Function: nucleotide binding (GO:0000166);; Cellular Component: integral component of plasma membrane (GO:0005887);; Molecular Function: hydrogen-exporting ATPase activity, phosphorylative mechanism (GO:0008553);; Cellular Component: intracellular membrane-bounded organelle (GO:0043231);; Molecular Function: metal ion binding (GO:0046872);; Biological Process: regulation of intracellula…	K01535|0|sita:101761622|K01535 H+-transporting ATPase [EC:3.6.3.6] | (RefSeq) ATPase 9, plasma membrane-type-like	Oxidative phosphorylation (ko00190)	[P]	Inorganic ion transport and metabolism	E1-E2 ATPase	Plasma membrane ATPase OS=Oryza sativa subsp. japonica OX=39947 GN=Os04g0656100 PE=2 SV=1	P	Inorganic ion transport and metabolism	ATPase 9, plasma membrane-type [Setaria italica]
EVM0029035	0	0	0	274	165	158	0	0	0	2.86746	1.86815	1.7303	1.66555e-18	9.15518	up	--	--	--	--	--	--	--	Plant family of unknown function (DUF810)	Protein unc-13 homolog OS=Arabidopsis thaliana OX=3702 GN=PATROL1 PE=2 SV=1	S	Function unknown	PREDICTED: uncharacterized protein LOC9271469 [Oryza sativa Japonica Group]
EVM0026281	4	0	4	1195	1151	1093	0.050095	0	0.05734	16.8045	17.4823	16.1312	1.05066e-81	9.14984	up	--	--	Molecular Function: UDP-glycosyltransferase activity (GO:0008194);; Biological Process: flavonoid biosynthetic process (GO:0009813);; Molecular Function: transferase activity, transferring hexosyl groups (GO:0016758);; Cellular Component: intracellular membrane-bounded organelle (GO:0043231);; Biological Process: flavonoid glucuronidation (GO:0052696);;	K13495|0|dosa:Os04t0556400-01|K13495 cis-zeatin O-glucosyltransferase [EC:2.4.1.215] | (RAP-DB) Os04g0556400; Similar to UDP-glycosyltransferase UGT93B9.	Zeatin biosynthesis (ko00908)	[GC]	Carbohydrate transport and metabolism;; Energy production and conversion	UDP-glucoronosyl and UDP-glucosyl transferase	Putative cis-zeatin O-glucosyltransferase OS=Sorghum bicolor OX=4558 GN=SB20O07.14 PE=3 SV=1	S	Function unknown	hypothetical protein OsI_16939 [Oryza sativa Indica Group]
EVM0022100	0	0	0	180	216	173	0	0	0	3.82049	4.96643	3.8527	1.6862e-18	9.1319	up	--	--	Cellular Component: integral component of membrane (GO:0016021);; Molecular Function: transferase activity (GO:0016740);;	--	--	[G]	Carbohydrate transport and metabolism	Protein of unknown function, DUF604;; Fringe-like	--	S	Function unknown	PREDICTED: uncharacterized protein LOC4330323 [Oryza sativa Japonica Group]
EVM0017591	0	0	0	166	195	195	0	0	0	6.85431	8.70542	8.46	2.23834e-18	9.10544	up	--	--	--	--	--	--	--	--	--	--	--	OSJNBa0088I22.6 [Oryza sativa Japonica Group]
EVM0035226	0	0	0	166	219	172	0	0	0	4.06496	5.81028	4.41899	2.70929e-18	9.09915	up	--	--	Molecular Function: DNA binding (GO:0003677);; Molecular Function: aspartic-type endopeptidase activity (GO:0004190);; Biological Process: proteolysis (GO:0006508);; Biological Process: protein catabolic process (GO:0030163);;	--	--	[O]	Posttranslational modification, protein turnover, chaperones	Xylanase inhibitor N-terminal;; Xylanase inhibitor C-terminal;; Eukaryotic aspartyl protease	Aspartyl protease family protein 2 OS=Arabidopsis thaliana OX=3702 GN=APF2 PE=2 SV=1	O	Posttranslational modification, protein turnover, chaperones	PREDICTED: protein ASPARTIC PROTEASE IN GUARD CELL 1-like [Oryza sativa Japonica Group]
Oryza_sativa_newGene_9444	118	99	140	43473	40761	40576	1.62897	1.28096	1.93738	619.792	627.7	607.221	0	9.09236	up	[E]	Amino acid transport and metabolism	Cellular Component: cytosol (GO:0005829);; Biological Process: glutamine metabolic process (GO:0006541);; Molecular Function: hydrolase activity (GO:0016787);;	--	--	--	--	Peptidase C26;; Glutamine amidotransferase class-I	Putative glutamine amidotransferase GAT1_2.1 OS=Arabidopsis thaliana OX=3702 GN=GAT1_2.1 PE=2 SV=1	S	Function unknown	PREDICTED: protein NtpR isoform X3 [Oryza sativa Japonica Group]
Oryza_sativa_newGene_5318	0	0	0	183	137	245	0	0	0	4.69636	3.65442	6.37608	3.64423e-18	9.09032	up	--	--	Cellular Component: mitochondrion (GO:0005739);;	--	--	--	--	--	--	--	--	hypothetical protein [Oryza sativa Japonica Group]
Oryza_sativa_newGene_5169	0	0	0	191	175	181	0	0	0	5.09277	5.0552	5.08947	2.42459e-18	9.09012	up	[X]	Mobilome: prophages, transposons	Molecular Function: DNA binding (GO:0003677);; Molecular Function: peroxidase activity (GO:0004601);; Biological Process: DNA recombination (GO:0006310);; Molecular Function: electron carrier activity (GO:0009055);; Cellular Component: plastid (GO:0009536);; Biological Process: electron transport chain (GO:0022900);;	--	--	[R]	General function prediction only	Integrase core domain;; GAG-pre-integrase domain	Retrovirus-related Pol polyprotein from transposon RE2 OS=Arabidopsis thaliana OX=3702 GN=RE2 PE=4 SV=1	S	Function unknown	uncharacterized protein LOC103634684 [Zea mays]
EVM0027831	0	0	0	209	189	154	0	0	0	3.83881	3.74957	2.96943	2.75966e-18	9.08968	up	--	--	--	--	--	--	--	--	Protein IQ-DOMAIN 1 OS=Arabidopsis thaliana OX=3702 GN=IQD1 PE=1 SV=1	S	Function unknown	hypothetical protein [Oryza sativa Japonica Group]
EVM0024138	0	2	0	371	427	432	0	0.070746	0	13.8318	17.1855	16.8822	9.1978e-34	9.08233	up	--	--	Biological Process: phenylpropanoid biosynthetic process (GO:0009699);; Molecular Function: guiding stereospecific synthesis activity (GO:0042349);; Biological Process: regulation of catalytic activity (GO:0050790);;	--	--	--	--	Dirigent-like protein	Dirigent protein 1 OS=Arabidopsis thaliana OX=3702 GN=DIR1 PE=2 SV=1	--	--	PREDICTED: dirigent protein 1 [Oryza sativa Japonica Group]
EVM0009286	0	5	0	685	752	820	0	0.165635	0	29.8967	35.4463	37.545	3.68876e-56	9.08182	up	--	--	Molecular Function: serine-type carboxypeptidase activity (GO:0004185);; Biological Process: proteolysis involved in cellular protein catabolic process (GO:0051603);;	--	--	[OE]	Posttranslational modification, protein turnover, chaperones;; Amino acid transport and metabolism	Serine carboxypeptidase	Serine carboxypeptidase-like 50 OS=Arabidopsis thaliana OX=3702 GN=SCPL50 PE=2 SV=1	E	Amino acid transport and metabolism	PREDICTED: serine carboxypeptidase-like 50 [Oryza sativa Japonica Group]
EVM0014142	76	55	62	22170	21526	21669	1.76053	1.22903	1.51392	531.186	557.143	544.922	0	9.05885	up	[T]	Signal transduction mechanisms	Molecular Function: signal transducer, downstream of receptor, with serine/threonine kinase activity (GO:0004702);; Molecular Function: ATP binding (GO:0005524);; Cellular Component: mitochondrion (GO:0005739);; Biological Process: signal transduction by protein phosphorylation (GO:0023014);;	--	--	[T]	Signal transduction mechanisms	Protein kinase domain;; Protein tyrosine kinase	Mitogen-activated protein kinase kinase kinase 17 OS=Arabidopsis thaliana OX=3702 GN=MAPKKK17 PE=1 SV=1	T	Signal transduction mechanisms	PREDICTED: mitogen-activated protein kinase kinase kinase 2 [Oryza sativa Japonica Group]
EVM0032833	0	0	0	216	187	135	0	0	0	8.21555	7.67315	5.3584	5.87459e-18	9.04034	up	--	--	Molecular Function: DNA binding (GO:0003677);; Biological Process: transcription elongation from RNA polymerase II promoter (GO:0006368);; Cellular Component: elongin complex (GO:0070449);;	--	--	--	--	TFIIS helical bundle-like domain	Probable mediator of RNA polymerase II transcription subunit 26c OS=Arabidopsis thaliana OX=3702 GN=MED26C PE=1 SV=1	--	--	hypothetical protein [Oryza sativa Japonica Group]
EVM0007474	2	0	0	328	413	456	0.057826	0	0	9.79078	13.3	14.2754	7.31869e-33	9.03319	up	--	--	Molecular Function: chitinase activity (GO:0004568);; Cellular Component: extracellular region (GO:0005576);; Biological Process: carbohydrate metabolic process (GO:0005975);; Biological Process: chitin catabolic process (GO:0006032);; Molecular Function: chitin binding (GO:0008061);;	--	--	[M]	Cell wall/membrane/envelope biogenesis	Glycosyl hydrolases family 18	Xylanase inhibitor protein 2 OS=Oryza sativa subsp. japonica OX=39947 GN=Chib3H-h PE=1 SV=1	G	Carbohydrate transport and metabolism	PREDICTED: xylanase inhibitor protein 2-like [Oryza sativa Japonica Group]
EVM0025077	0	0	0	199	153	169	0	0	0	5.14736	4.26863	4.58259	6.00754e-18	9.0195	up	--	--	Cellular Component: mitochondrion (GO:0005739);;	--	--	--	--	Protein of unknown function (DUF1668)	--	S	Function unknown	hypothetical protein LOC_Os12g02180 [Oryza sativa Japonica Group]
EVM0036839	0	0	0	168	161	187	0	0	0	10.729	11.0812	12.5154	6.5158e-18	9.01193	up	[VI]	Defense mechanisms;; Lipid transport and metabolism	Molecular Function: glutathione peroxidase activity (GO:0004602);; Biological Process: response to oxidative stress (GO:0006979);; Cellular Component: integral component of membrane (GO:0016021);; Biological Process: oxidation-reduction process (GO:0055114);; Biological Process: cellular oxidant detoxification (GO:0098869);;	K00432|2.6749e-97|obr:102701442|K00432 glutathione peroxidase [EC:1.11.1.9] | (RefSeq) probable phospholipid hydroperoxide glutathione peroxidase	Glutathione metabolism (ko00480);; Arachidonic acid metabolism (ko00590)	[O]	Posttranslational modification, protein turnover, chaperones	Glutathione peroxidase;; AhpC/TSA family;; Glutathione peroxidase	Probable phospholipid hydroperoxide glutathione peroxidase OS=Citrus sinensis OX=2711 GN=CSA PE=1 SV=1	O	Posttranslational modification, protein turnover, chaperones	OSJNBa0088H09.4 [Oryza sativa Japonica Group]
EVM0020007	3	0	2	826	551	794	0.036306	0	0.036958	15.4889	11.1545	15.6337	3.61721e-54	9.00621	up	[QV]	Secondary metabolites biosynthesis, transport and catabolism;; Defense mechanisms	Molecular Function: monooxygenase activity (GO:0004497);; Molecular Function: iron ion binding (GO:0005506);; Cellular Component: integral component of membrane (GO:0016021);; Molecular Function: oxidoreductase activity, acting on paired donors, with incorporation or reduction of molecular oxygen (GO:0016705);; Molecular Function: heme binding (GO:0020037);; Biological Process: oxidation-reductio…	--	--	[QI]	Secondary metabolites biosynthesis, transport and catabolism;; Lipid transport and metabolism	Cytochrome P450	Cytochrome P450 72A14 OS=Arabidopsis thaliana OX=3702 GN=CYP72A14 PE=2 SV=1	Q	Secondary metabolites biosynthesis, transport and catabolism	PREDICTED: cytochrome P450 72A14 [Oryza sativa Japonica Group]
EVM0006874	0	0	0	165	190	159	0	0	0	11.3363	14.0474	11.4705	7.6354e-18	9.00394	up	--	--	Molecular Function: catalytic activity (GO:0003824);; Cellular Component: plastid (GO:0009536);;	--	--	--	--	--	--	Q	Secondary metabolites biosynthesis, transport and catabolism	hypothetical protein OsI_34155 [Oryza sativa Indica Group]
EVM0042988	0	0	0	129	215	173	0	0	0	1.16037	2.09438	1.63477	1.39325e-17	8.98314	up	--	--	Cellular Component: nucleus (GO:0005634);; Biological Process: regulation of transcription, DNA-templated (GO:0006355);; Molecular Function: lipid binding (GO:0008289);; Molecular Function: sequence-specific DNA binding (GO:0043565);;	--	--	--	--	START domain;; Homeobox domain	Homeobox-leucine zipper protein ROC7 OS=Oryza sativa subsp. japonica OX=39947 GN=ROC7 PE=2 SV=1	K	Transcription	PREDICTED: homeobox-leucine zipper protein ROC7 [Oryza sativa Japonica Group]
EVM0026528	0	0	0	192	178	137	0	0	0	13.6115	13.6056	10.1876	1.12881e-17	8.97636	up	--	--	--	--	--	--	--	--	--	--	--	PREDICTED: uncharacterized protein LOC4326164 [Oryza sativa Japonica Group]
EVM0002871	0	3	0	465	490	478	0	0.055802	0	13.6696	15.5602	14.7485	2.27232e-40	8.95828	up	--	--	Cellular Component: integral component of membrane (GO:0016021);;	--	--	--	--	Cotton fibre expressed protein	--	S	Function unknown	PREDICTED: uncharacterized protein LOC4327803 [Oryza sativa Japonica Group]
EVM0032182	60	74	57	20013	19360	20137	1.47285	1.7899	1.50037	515.405	538.598	544.316	0	8.94205	up	--	--	Molecular Function: DNA binding (GO:0003677);; Cellular Component: nucleus (GO:0005634);; Biological Process: regulation of transcription, DNA-templated (GO:0006355);;	--	--	--	--	No apical meristem (NAM) protein	NAC domain-containing protein 68 OS=Oryza sativa subsp. japonica OX=39947 GN=NAC068 PE=2 SV=1	K	Transcription	PREDICTED: NAC domain-containing protein 68 [Oryza sativa Japonica Group]
EVM0003057	0	0	0	151	186	153	0	0	0	4.51031	5.98685	4.79034	1.72958e-17	8.93914	up	--	--	--	--	--	--	--	--	--	S	Function unknown	hypothetical protein OsI_01490 [Oryza sativa Indica Group]
EVM0034621	0	0	0	168	148	168	0	0	0	19.3538	18.4601	20.3985	1.68697e-17	8.93036	up	--	--	--	--	--	--	--	--	--	--	--	hypothetical protein LOC_Os12g24030 [Oryza sativa Japonica Group]
EVM0008537	0	0	0	315	79	451	0	0	0	10.9212	2.92835	16.4318	4.13653e-15	8.92613	up	--	--	--	--	--	--	--	Root cap	--	S	Function unknown	putative root cap protein 1 [Oryza sativa Japonica Group]
EVM0043649	0	0	0	209	134	145	0	0	0	4.09898	2.83118	2.98126	2.49292e-17	8.91447	up	[O]	Posttranslational modification, protein turnover, chaperones	Molecular Function: ATP binding (GO:0005524);; Molecular Function: 2-alkenal reductase [NAD(P)] activity (GO:0032440);; Biological Process: oxidation-reduction process (GO:0055114);;	K03283|0|osa:4332416|K03283 heat shock 70kDa protein 1/8 | (RefSeq) heat shock cognate 70 kDa protein	Spliceosome (ko03040);; Protein processing in endoplasmic reticulum (ko04141);; Endocytosis (ko04144)	[O]	Posttranslational modification, protein turnover, chaperones	Hsp70 protein;; MreB/Mbl protein;; NAD-specific glutamate dehydrogenase	Heat shock cognate 70 kDa protein OS=Petunia hybrida OX=4102 GN=HSP70 PE=2 SV=1	O	Posttranslational modification, protein turnover, chaperones	PREDICTED: heat shock cognate 70 kDa protein [Oryza sativa Japonica Group]
Oryza_sativa_newGene_7620	0	0	0	133	165	185	0	0	0	1.02753	1.38578	1.50693	2.50179e-17	8.91361	up	--	--	Cellular Component: mitochondrion (GO:0005739);;	--	--	--	--	Transposase-associated domain;; Domain of unknown function (DUF4218);; Transposase family tnp2;; Domain of unknown function (DUF4216);; Transposase family tnp2	--	--	--	transposon protein, putative, CACTA, En/Spm sub-class [Oryza sativa Japonica Group]
EVM0025815	6	2	0	1195	712	1046	0.255253	0.080868	0	52.5231	33.8073	48.2297	1.09583e-69	8.9036	up	--	--	--	--	--	--	--	VQ motif	--	S	Function unknown	PREDICTED: VQ motif-containing protein 10 [Oryza sativa Japonica Group]
EVM0020735	41	25	36	10402	10064	10497	1.33901	0.80016	1.23544	354.047	370.03	375.007	0	8.88889	up	--	--	Molecular Function: transcription corepressor activity (GO:0003714);; Cellular Component: nucleus (GO:0005634);; Biological Process: regulation of transcription, DNA-templated (GO:0006355);; Biological Process: response to wounding (GO:0009611);; Biological Process: regulation of defense response (GO:0031347);; Biological Process: negative regulation of nucleic acid-templated transcription (GO:19…	K13464|1.05794e-70|dosa:Os03t0180800-01|K13464 jasmonate ZIM domain-containing protein | (RAP-DB) Os03g0180800; Similar to ZIM motif family protein.	Plant hormone signal transduction (ko04075)	--	--	tify domain;; Divergent CCT motif	Protein TIFY 11a OS=Oryza sativa subsp. japonica OX=39947 GN=TIFY11A PE=1 SV=1	S	Function unknown	Os03g0180800, partial [Oryza sativa Japonica Group]
EVM0005034	0	0	0	113	167	202	0	0	0	8.78686	14.0442	16.4991	4.63629e-17	8.88466	up	--	--	--	--	--	--	--	--	--	--	--	hypothetical protein [Oryza sativa Japonica Group]
EVM0020730	0	2	0	359	413	293	0	0.042247	0	7.99405	9.93752	6.83589	1.85535e-31	8.87323	up	--	--	Cellular Component: plastid (GO:0009536);; Cellular Component: integral component of membrane (GO:0016021);;	--	--	--	--	--	--	S	Function unknown	PREDICTED: uncharacterized protein LOC4336405 [Oryza sativa Japonica Group]
EVM0034228	81	74	98	26017	24004	25619	1.9054	1.7045	2.43216	633.467	631.375	654.71	0	8.87286	up	[T]	Signal transduction mechanisms	Molecular Function: signal transducer, downstream of receptor, with serine/threonine kinase activity (GO:0004702);; Molecular Function: ATP binding (GO:0005524);; Cellular Component: mitochondrion (GO:0005739);; Biological Process: signal transduction by protein phosphorylation (GO:0023014);;	--	--	[T]	Signal transduction mechanisms	Protein kinase domain;; Protein tyrosine kinase	Mitogen-activated protein kinase kinase kinase 17 OS=Arabidopsis thaliana OX=3702 GN=MAPKKK17 PE=1 SV=1	T	Signal transduction mechanisms	hypothetical protein OsI_03401 [Oryza sativa Indica Group]
EVM0033683	0	0	0	150	134	164	0	0	0	16.9609	16.3055	19.4865	5.83016e-17	8.82742	up	--	--	--	--	--	--	--	VQ motif	--	S	Function unknown	Hypothetical protein [Oryza sativa Japonica Group]
Oryza_sativa_newGene_2806	0	0	0	158	122	161	0	0	0	2.79802	2.28761	2.36593	8.2297e-17	8.8009	up	--	--	Molecular Function: zinc ion binding (GO:0008270);; Cellular Component: integral component of membrane (GO:0016021);;	--	--	--	--	Plant mobile domain	Protein MAIN-LIKE 2 OS=Arabidopsis thaliana OX=3702 GN=At2g04865 PE=1 SV=1	--	--	PREDICTED: serine/threonine-protein phosphatase 7 long form homolog [Oryza sativa Japonica Group]
EVM0042122	0	0	0	112	182	141	0	0	0	2.21421	3.89437	2.91497	1.72336e-16	8.76296	up	--	--	Molecular Function: Rho guanyl-nucleotide exchange factor activity (GO:0005089);; Cellular Component: mitochondrion (GO:0005739);; Biological Process: positive regulation of GTPase activity (GO:0043547);;	--	--	--	--	PRONE (Plant-specific Rop nucleotide exchanger)	Rop guanine nucleotide exchange factor 9 OS=Arabidopsis thaliana OX=3702 GN=ROPGEF9 PE=1 SV=1	S	Function unknown	PREDICTED: rop guanine nucleotide exchange factor 9 [Oryza sativa Japonica Group]
Oryza_sativa_newGene_2569	0	0	0	142	129	149	0	0	0	6.74314	6.63074	7.43211	1.44977e-16	8.74651	up	--	--	--	--	--	--	--	--	--	--	--	Os02g0590700, partial [Oryza sativa Japonica Group]
EVM0030879	0	0	0	183	130	115	0	0	0	13.3764	10.2997	8.82587	1.82074e-16	8.74405	up	--	--	Molecular Function: nucleic acid binding (GO:0003676);; Molecular Function: RNA-directed DNA polymerase activity (GO:0003964);; Molecular Function: RNA-DNA hybrid ribonuclease activity (GO:0004523);; Biological Process: RNA-dependent DNA biosynthetic process (GO:0006278);; Biological Process: RNA phosphodiester bond hydrolysis, endonucleolytic (GO:0090502);;	--	--	--	--	Reverse transcriptase-like	--	--	--	OSJNBb0017I01.7 [Oryza sativa Japonica Group]
EVM0015496	0	2	0	319	308	310	0	0.129501	0	22.4855	23.4127	22.9408	9.50509e-31	8.71438	up	--	--	Cellular Component: cytoplasm (GO:0005737);; Biological Process: metal ion transport (GO:0030001);; Molecular Function: transition metal ion binding (GO:0046914);; Biological Process: cellular transition metal ion homeostasis (GO:0046916);;	--	--	[P]	Inorganic ion transport and metabolism	Heavy-metal-associated domain	Heavy metal-associated isoprenylated plant protein 27 OS=Arabidopsis thaliana OX=3702 GN=HIPP27 PE=1 SV=1	S	Function unknown	PREDICTED: heavy metal-associated isoprenylated plant protein 26 [Oryza sativa Japonica Group]
EVM0037036	0	0	0	113	184	123	0	0	0	7.21768	12.6885	8.21088	3.18161e-16	8.71245	up	--	--	Cellular Component: integral component of membrane (GO:0016021);;	--	--	--	--	--	--	S	Function unknown	hypothetical protein [Oryza sativa Japonica Group]
EVM0044172	14	8	10	2806	3279	2712	0.656185	0.355495	0.446459	136.014	171.725	137.966	2.78014e-196	8.69652	up	--	--	Molecular Function: calcium ion binding (GO:0005509);;	--	--	--	--	EF hand;; EF-hand domain pair;; EF hand;; EF-hand domain	--	--	--	PREDICTED: uncharacterized protein LOC9271885 [Oryza sativa Japonica Group]
EVM0039826	4	2	29	7778	7608	7614	0.234489	0.097649	1.77973	471.191	497.894	484.107	3.37703e-19	8.68677	up	--	--	Molecular Function: transcription factor activity, sequence-specific DNA binding (GO:0003700);; Cellular Component: nucleus (GO:0005634);; Cellular Component: mitochondrion (GO:0005739);; Biological Process: regulation of transcription, DNA-templated (GO:0006355);; Molecular Function: sequence-specific DNA binding (GO:0043565);; Molecular Function: transcription regulatory region DNA binding (GO:…	--	--	[R]	General function prediction only	C2H2-type zinc finger;; C2H2-type zinc finger	Zinc finger protein ZAT8 OS=Arabidopsis thaliana OX=3702 GN=ZAT8 PE=2 SV=1	S	Function unknown	PREDICTED: zinc finger protein ZAT12 [Oryza sativa Japonica Group]
EVM0031915	14	35	18	6031	5697	5824	0.423383	1.11392	0.603796	202.956	207.119	205.728	0	8.66733	up	--	--	Molecular Function: transcription factor activity, sequence-specific DNA binding (GO:0003700);; Cellular Component: nucleus (GO:0005634);; Biological Process: regulation of transcription, DNA-templated (GO:0006355);; Molecular Function: sequence-specific DNA binding (GO:0043565);; Molecular Function: transcription regulatory region DNA binding (GO:0044212);; Molecular Function: metal ion binding …	--	--	[R]	General function prediction only	C2H2-type zinc finger;; C2H2-type zinc finger;; Zinc-finger double-stranded RNA-binding	Zinc finger protein 36 OS=Oryza sativa subsp. japonica OX=39947 GN=ZFP36 PE=2 SV=1	S	Function unknown	PREDICTED: zinc finger protein 1 [Oryza sativa Japonica Group]
EVM0029693	0	0	0	104	143	154	0	0	0	3.16492	4.69391	4.91771	4.57217e-16	8.66613	up	--	--	--	--	--	--	--	Protein of unknown function (DUF1618)	--	--	--	hypothetical protein OsJ_33155 [Oryza sativa Japonica Group]
EVM0025650	0	0	0	142	128	117	0	0	0	3.9112	3.79128	3.38609	4.96485e-16	8.63836	up	--	--	Cellular Component: mitochondrion (GO:0005739);;	--	--	--	--	Protein of unknown function (DUF1668)	--	S	Function unknown	PREDICTED: uncharacterized protein LOC107279318 [Oryza sativa Japonica Group]
EVM0002852	0	5	0	561	569	510	0	0.091225	0	12.7115	13.9365	12.1324	2.73746e-50	8.63696	up	[QV]	Secondary metabolites biosynthesis, transport and catabolism;; Defense mechanisms	Molecular Function: iron ion binding (GO:0005506);; Cellular Component: membrane (GO:0016020);; Molecular Function: oxidoreductase activity, acting on paired donors, with incorporation or reduction of molecular oxygen, NAD(P)H as one donor, and incorporation of one atom of oxygen (GO:0016709);; Molecular Function: heme binding (GO:0020037);; Biological Process: secondary metabolite biosynthetic p…	--	--	[Q]	Secondary metabolites biosynthesis, transport and catabolism	Cytochrome P450	Cytochrome P450 89A2 OS=Arabidopsis thaliana OX=3702 GN=CYP89A2 PE=2 SV=2	Q	Secondary metabolites biosynthesis, transport and catabolism	PREDICTED: cytochrome P450 89A2 [Oryza sativa Japonica Group]
EVM0042313	0	0	0	158	128	105	0	0	0	2.96237	2.58128	2.04884	5.79505e-16	8.63555	up	[QV]	Secondary metabolites biosynthesis, transport and catabolism;; Defense mechanisms	Molecular Function: monooxygenase activity (GO:0004497);; Molecular Function: iron ion binding (GO:0005506);; Biological Process: multicellular organism development (GO:0007275);; Biological Process: brassinosteroid homeostasis (GO:0010268);; Cellular Component: integral component of membrane (GO:0016021);; Biological Process: sterol metabolic process (GO:0016125);; Biological Process: brassinost…	--	--	[QI]	Secondary metabolites biosynthesis, transport and catabolism;; Lipid transport and metabolism	Cytochrome P450	Cytochrome P450 716B1 OS=Picea sitchensis OX=3332 GN=CYP716B1 PE=2 SV=1	Q	Secondary metabolites biosynthesis, transport and catabolism	PREDICTED: cytochrome P450 716B1 [Oryza sativa Japonica Group]
EVM0003628	2	0	0	324	351	224	0.024122	0	0	4.02865	4.71881	2.92918	5.07229e-29	8.62823	up	--	--	Cellular Component: integral component of membrane (GO:0016021);;	--	--	[TZ]	Signal transduction mechanisms;; Cytoskeleton	Formin Homology 2 Domain	Formin-like protein 9 OS=Oryza sativa subsp. japonica OX=39947 GN=FH9 PE=3 SV=1	S	Function unknown	PREDICTED: formin-like protein 9 isoform X1 [Oryza sativa Japonica Group]
EVM0038777	0	0	0	140	113	124	0	0	0	10.3222	8.98246	9.61116	7.20309e-16	8.60391	up	--	--	Cellular Component: monolayer-surrounded lipid storage body (GO:0012511);; Cellular Component: integral component of membrane (GO:0016021);; Biological Process: lipid storage (GO:0019915);;	--	--	--	--	Oleosin	Oleosin 16 kDa OS=Oryza sativa subsp. japonica OX=39947 GN=OLE16 PE=2 SV=3	S	Function unknown	PREDICTED: oleosin 16 kDa [Oryza sativa Japonica Group]
EVM0040327	0	0	0	140	124	113	0	0	0	2.64843	2.51769	2.23225	7.37418e-16	8.60334	up	[P]	Inorganic ion transport and metabolism	Molecular Function: N,N-dimethylaniline monooxygenase activity (GO:0004499);; Molecular Function: flavin adenine dinucleotide binding (GO:0050660);; Molecular Function: NADP binding (GO:0050661);; Biological Process: oxidation-reduction process (GO:0055114);;	--	--	[Q]	Secondary metabolites biosynthesis, transport and catabolism	Flavin-binding monooxygenase-like;; Pyridine nucleotide-disulphide oxidoreductase;; Pyridine nucleotide-disulphide oxidoreductase;; L-lysine 6-monooxygenase (NADPH-requiring);; NAD(P)-binding Rossmann-like domain	Probable flavin-containing monooxygenase 1 OS=Arabidopsis thaliana OX=3702 GN=FMO1 PE=2 SV=1	P	Inorganic ion transport and metabolism	PREDICTED: probable flavin-containing monooxygenase 1 [Oryza sativa Japonica Group]
EVM0017720	0	0	0	125	148	106	0	0	0	14.7571	18.8119	13.1562	8.73533e-16	8.60019	up	--	--	--	--	--	--	--	--	--	--	--	hypothetical protein OsJ_18769 [Oryza sativa Japonica Group]
EVM0044865	0	0	0	124	137	108	0	0	0	3.60248	4.32828	3.30193	1.09679e-15	8.57279	up	--	--	Cellular Component: mitochondrion (GO:0005739);;	--	--	--	--	--	--	S	Function unknown	hypothetical protein [Oryza sativa Japonica Group]
EVM0033388	0	0	0	142	114	109	0	0	0	8.58727	7.44432	6.90743	1.25393e-15	8.55722	up	--	--	Molecular Function: electron carrier activity (GO:0009055);; Cellular Component: integral component of membrane (GO:0016021);; Cellular Component: anchored component of plasma membrane (GO:0046658);;	--	--	--	--	Plastocyanin-like domain	Early nodulin-like protein 1 OS=Arabidopsis thaliana OX=3702 GN=At2g25060 PE=1 SV=2	S	Function unknown	PREDICTED: mavicyanin [Oryza sativa Japonica Group]
EVM0031979	62	41	43	11952	10843	11933	1.89721	1.23649	1.38308	380.889	373.289	399.136	0	8.54591	up	--	--	Cellular Component: cytoplasm (GO:0005737);; Biological Process: metal ion transport (GO:0030001);; Molecular Function: transition metal ion binding (GO:0046914);; Biological Process: cellular transition metal ion homeostasis (GO:0046916);;	--	--	--	--	Heavy-metal-associated domain	--	S	Function unknown	PREDICTED: uncharacterized protein LOC9268845 [Oryza sativa Japonica Group]
EVM0017186	0	0	0	156	96	115	0	0	0	7.91091	5.22131	6.11993	1.62984e-15	8.54489	up	--	--	Cellular Component: cell wall (GO:0005618);; Molecular Function: manganese ion binding (GO:0030145);; Biological Process: oxalate metabolic process (GO:0033609);; Molecular Function: nutrient reservoir activity (GO:0045735);; Molecular Function: oxalate decarboxylase activity (GO:0046564);; Cellular Component: apoplast (GO:0048046);;	--	--	--	--	Cupin;; Cupin domain	Putative germin-like protein 2-1 OS=Oryza sativa subsp. japonica OX=39947 GN=Os02g0491600 PE=3 SV=1	S	Function unknown	PREDICTED: putative germin-like protein 2-1 [Oryza sativa Japonica Group]
EVM0018744	21	29	6	4262	4773	4478	0.922668	1.29286	0.292269	203.027	245.627	223.897	2.32994e-254	8.54319	up	--	--	--	--	--	[K]	Transcription	--	--	S	Function unknown	PREDICTED: uncharacterized protein LOC4341299 [Oryza sativa Japonica Group]
EVM0010295	0	0	0	140	129	93	0	0	0	12.8173	12.7774	8.87595	1.84684e-15	8.5336	up	--	--	--	--	--	--	--	--	--	--	--	hypothetical protein LOC_Os11g01520 [Oryza sativa Japonica Group]
EVM0011515	0	0	0	119	119	112	0	0	0	7.30722	7.8706	7.21483	1.98028e-15	8.5116	up	--	--	Cellular Component: mitochondrion (GO:0005739);;	--	--	--	--	--	--	--	--	hypothetical protein [Oryza sativa Japonica Group]
EVM0010600	88	80	87	18876	22557	17822	1.53806	1.36711	1.60194	342.793	442.526	339.716	0	8.51064	up	[QV]	Secondary metabolites biosynthesis, transport and catabolism;; Defense mechanisms	Molecular Function: monooxygenase activity (GO:0004497);; Molecular Function: iron ion binding (GO:0005506);; Cellular Component: integral component of membrane (GO:0016021);; Molecular Function: oxidoreductase activity, acting on paired donors, with incorporation or reduction of molecular oxygen (GO:0016705);; Molecular Function: heme binding (GO:0020037);; Biological Process: oxidation-reductio…	--	--	[QI]	Secondary metabolites biosynthesis, transport and catabolism;; Lipid transport and metabolism	Cytochrome P450	Cytochrome P450 94C1 OS=Arabidopsis thaliana OX=3702 GN=CYP94C1 PE=1 SV=1	Q	Secondary metabolites biosynthesis, transport and catabolism	PREDICTED: cytochrome P450 94C1 [Oryza sativa Japonica Group]
EVM0019245	4	0	2	559	494	658	0.103961	0	0.066978	18.3063	17.4629	22.615	7.87974e-54	8.48518	up	--	--	Molecular Function: DNA binding (GO:0003677);; Molecular Function: transcription factor activity, sequence-specific DNA binding (GO:0003700);; Cellular Component: nucleus (GO:0005634);; Biological Process: regulation of transcription, DNA-templated (GO:0006355);;	K14516|7.59519e-82|osa:9266123|K14516 ethylene-responsive transcription factor 1 | (RefSeq) ethylene-responsive transcription factor 1B	--	--	--	AP2 domain	Ethylene-responsive transcription factor 1B OS=Arabidopsis thaliana OX=3702 GN=ERF1B PE=1 SV=2	K	Transcription	PREDICTED: ethylene-responsive transcription factor 1B [Oryza sativa Japonica Group]
EVM0034393	17	14	29	4667	4254	5011	0.525784	0.393964	0.915002	149.137	146.858	168.077	7.2533e-302	8.47743	up	--	--	Molecular Function: chitinase activity (GO:0004568);; Cellular Component: extracellular region (GO:0005576);; Biological Process: chitin catabolic process (GO:0006032);; Biological Process: defense response (GO:0006952);; Molecular Function: chitin binding (GO:0008061);; Biological Process: xylan catabolic process (GO:0045493);;	--	--	[M]	Cell wall/membrane/envelope biogenesis	Glycosyl hydrolases family 18	Xylanase inhibitor protein 2 OS=Oryza sativa subsp. japonica OX=39947 GN=Chib3H-h PE=1 SV=1	G	Carbohydrate transport and metabolism	PREDICTED: xylanase inhibitor protein 2-like [Oryza sativa Japonica Group]
EVM0037897	0	0	0	101	112	128	0	0	0	6.48861	7.77029	8.63001	3.3426e-15	8.47033	up	--	--	Cellular Component: integral component of membrane (GO:0016021);;	--	--	--	--	--	--	--	--	unknown protein [Oryza sativa Japonica Group]
EVM0031074	605	657	573	146173	123427	138180	10.3701	11.0507	10.3859	2593.32	2365.54	2573.08	0	8.46259	up	[MDT]	Cell wall/membrane/envelope biogenesis;; Cell cycle control, cell division, chromosome partitioning;; Signal transduction mechanisms	Molecular Function: ATP binding (GO:0005524);; Cellular Component: integral component of membrane (GO:0016021);;	--	--	[O]	Posttranslational modification, protein turnover, chaperones	ATPase family associated with various cellular activities (AAA);; Domain associated at C-terminal with AAA	AAA-ATPase At3g28580 OS=Arabidopsis thaliana OX=3702 GN=At3g28580 PE=2 SV=1	O	Posttranslational modification, protein turnover, chaperones	PREDICTED: AAA-ATPase At3g28580 [Oryza sativa Japonica Group]
EVM0041750	123	175	173	36859	32069	36728	4.89171	6.80055	7.23121	1515.53	1424.4	1585	0	8.45521	up	--	--	Molecular Function: transcription factor activity, sequence-specific DNA binding (GO:0003700);; Cellular Component: nucleus (GO:0005634);; Biological Process: regulation of transcription, DNA-templated (GO:0006355);; Cellular Component: plastid (GO:0009536);; Molecular Function: sequence-specific DNA binding (GO:0043565);; Molecular Function: transcription regulatory region DNA binding (GO:004421…	--	--	[R]	General function prediction only	C2H2-type zinc finger;; C2H2-type zinc finger	Zinc finger protein ZAT7 OS=Arabidopsis thaliana OX=3702 GN=ZAT7 PE=2 SV=1	S	Function unknown	PREDICTED: zinc finger protein ZAT12 [Oryza sativa Japonica Group]
EVM0028017	0	0	0	88	132	121	0	0	0	2.48718	4.03317	3.59437	4.65492e-15	8.4551	up	--	--	Biological Process: spliceosomal complex disassembly (GO:0000390);; Molecular Function: DNA binding (GO:0003677);; Biological Process: regulation of transcription, DNA-templated (GO:0006355);; Cellular Component: U2-type post-mRNA release spliceosomal complex (GO:0071008);;	--	--	--	--	GC-rich sequence DNA-binding factor-like protein;; G-patch domain	--	S	Function unknown	OSJNBa0014K14.6 [Oryza sativa Japonica Group]
EVM0006269	0	0	0	111	106	117	0	0	0	4.40413	4.50839	4.84519	3.83106e-15	8.45036	up	--	--	--	--	--	--	--	--	--	--	--	hypothetical protein OsJ_19314 [Oryza sativa Japonica Group]
EVM0029222	0	0	0	111	110	108	0	0	0	1.42851	1.53619	1.46103	4.66728e-15	8.43174	up	--	--	Cellular Component: plastid (GO:0009536);;	--	--	--	--	--	Multiple organellar RNA editing factor 2, chloroplastic OS=Arabidopsis thaliana OX=3702 GN=MORF2 PE=1 SV=1	--	--	Os04g0602000 [Oryza sativa Japonica Group]
Oryza_sativa_newGene_7431	0	0	0	140	95	99	0	0	0	1.44337	1.05709	1.0737	5.42181e-15	8.42926	up	--	--	Molecular Function: nucleic acid binding (GO:0003676);; Cellular Component: mitochondrion (GO:0005739);; Biological Process: DNA integration (GO:0015074);;	--	--	--	--	--	--	--	--	hypothetical protein [Oryza sativa Japonica Group]
EVM0005020	0	0	0	105	94	131	0	0	0	8.00907	7.70077	10.5009	5.81389e-15	8.42119	up	--	--	--	--	--	--	--	--	--	--	--	hypothetical protein LOC_Os12g06790 [Oryza sativa Japonica Group]
EVM0034927	0	0	2	313	178	293	0	0	0.035054	5.36296	3.28451	5.25897	2.8385e-27	8.41861	up	--	--	Molecular Function: RNA binding (GO:0003723);;	K17943|6.67815e-177|obr:102712899|K17943 pumilio RNA-binding family | (RefSeq) pumilio homolog 2-like	--	[J]	Translation, ribosomal structure and biogenesis	Pumilio-family RNA binding repeat;; CPL (NUC119) domain	Pumilio homolog 5 OS=Arabidopsis thaliana OX=3702 GN=APUM5 PE=1 SV=2	J	Translation, ribosomal structure and biogenesis	Pumilio-family RNA binding repeat containing protein [Oryza sativa Japonica Group]
EVM0028533	0	0	0	134	97	98	0	0	0	16.7537	13.05	12.7494	6.0425e-15	8.41547	up	--	--	--	--	--	--	--	--	--	--	--	hypothetical protein OsJ_06331 [Oryza sativa Japonica Group]
EVM0010480	879	847	1081	210016	191668	198821	16.0219	15.1413	20.8358	3960.08	3904.18	3934.86	0	8.3821	up	--	--	Molecular Function: DNA binding (GO:0003677);; Cellular Component: nucleus (GO:0005634);; Biological Process: regulation of transcription, DNA-templated (GO:0006355);;	--	--	--	--	No apical meristem (NAM) protein	NAC domain-containing protein 2 OS=Oryza sativa subsp. japonica OX=39947 GN=NAC002 PE=1 SV=1	K	Transcription	PREDICTED: NAC domain-containing protein 67-like [Oryza sativa Japonica Group]
EVM0042956	0	0	0	151	114	66	0	0	0	3.04855	2.47936	1.38197	1.59001e-14	8.36578	up	--	--	Molecular Function: DNA binding (GO:0003677);; Cellular Component: nucleus (GO:0005634);; Biological Process: regulation of transcription, DNA-templated (GO:0006355);;	--	--	--	--	No apical meristem (NAM) protein	NAC transcription factor NAM-1 OS=Hordeum vulgare subsp. vulgare OX=112509 GN=NAM-1 PE=4 SV=1	--	--	PREDICTED: spidroin-2 [Oryza sativa Japonica Group]
EVM0039075	0	0	0	127	95	94	0	0	0	1.80354	1.45495	1.39705	1.01278e-14	8.36532	up	[O]	Posttranslational modification, protein turnover, chaperones	Molecular Function: serine-type endopeptidase activity (GO:0004252);; Cellular Component: cell wall (GO:0005618);; Biological Process: proteolysis (GO:0006508);;	--	--	--	--	Subtilase family;; Peptidase inhibitor I9	Subtilisin-like protease SBT1.8 OS=Arabidopsis thaliana OX=3702 GN=SBT1.8 PE=1 SV=1	O	Posttranslational modification, protein turnover, chaperones	hypothetical protein OsI_26606 [Oryza sativa Indica Group]
EVM0016414	4	1	4	751	759	669	0.084021	0.013447	0.083005	16.2806	17.789	15.2316	3.28007e-71	8.3604	up	--	--	Cellular Component: mitochondrion (GO:0005739);; Biological Process: metabolic process (GO:0008152);; Molecular Function: transferase activity, transferring acyl groups (GO:0016746);;	--	--	[R]	General function prediction only	PPR repeat family;; PPR repeat;; PPR repeat;; Pentatricopeptide repeat domain;; Pentacotripeptide-repeat region of PRORP;; Mitochondrial ribonuclease P subunit (RPM2);; Mitochondrial 28S ribosomal protein S27;; Tetratricopeptide repeat	Protein Rf1, mitochondrial OS=Oryza sativa subsp. indica OX=39946 GN=Rf1 PE=2 SV=1	S	Function unknown	PREDICTED: protein Rf1, mitochondrial [Oryza sativa Japonica Group]
EVM0043455	0	0	0	102	92	116	0	0	0	3.87385	3.80145	4.6388	1.18419e-14	8.34775	up	--	--	Molecular Function: DNA binding (GO:0003677);; Cellular Component: nucleus (GO:0005634);; Biological Process: regulation of transcription, DNA-templated (GO:0006355);; Molecular Function: protein dimerization activity (GO:0046983);;	--	--	[K]	Transcription	SRF-type transcription factor (DNA-binding and dimerisation domain)	Agamous-like MADS-box protein AGL29 OS=Arabidopsis thaliana OX=3702 GN=AGL29 PE=2 SV=1	K	Transcription	hypothetical protein [Oryza sativa Japonica Group]
EVM0022893	24	55	11	7457	7522	7358	0.285307	0.64571	0.126859	92.5158	100.811	95.8172	3.80346e-50	8.34479	up	--	--	Molecular Function: zinc ion binding (GO:0008270);; Cellular Component: plastid (GO:0009536);;	--	--	[R]	General function prediction only	PPR repeat family;; PPR repeat;; PPR repeat;; DYW family of nucleic acid deaminases;; Pentatricopeptide repeat domain;; Tetratricopeptide repeat;; Tetratricopeptide repeat	Pentatricopeptide repeat-containing protein At2g22070 OS=Arabidopsis thaliana OX=3702 GN=PCMP-H41 PE=3 SV=1	S	Function unknown	PREDICTED: pentatricopeptide repeat-containing protein At3g26782, mitochondrial [Oryza sativa Japonica Group]
EVM0040047	0	0	0	95	97	116	0	0	0	1.84322	2.02716	2.35014	1.31333e-14	8.33932	up	[GI]	Carbohydrate transport and metabolism;; Lipid transport and metabolism	Cellular Component: extracellular region (GO:0005576);; Cellular Component: cell wall (GO:0005618);; Cellular Component: integral component of membrane (GO:0016021);; Molecular Function: pectinesterase activity (GO:0030599);; Biological Process: cell wall modification (GO:0042545);; Biological Process: negative regulation of catalytic activity (GO:0043086);; Molecular Function: aspartyl esterase …	K01051|0|osa:4332569|K01051 pectinesterase [EC:3.1.1.11] | (RefSeq) probable pectinesterase/pectinesterase inhibitor 21	Pentose and glucuronate interconversions (ko00040);; Starch and sucrose metabolism (ko00500)	--	--	Pectinesterase;; Plant invertase/pectin methylesterase inhibitor	Probable pectinesterase/pectinesterase inhibitor 21 OS=Arabidopsis thaliana OX=3702 GN=PME21 PE=2 SV=2	G	Carbohydrate transport and metabolism	PREDICTED: probable pectinesterase/pectinesterase inhibitor 21 [Oryza sativa Japonica Group]
EVM0011252	0	0	0	92	119	94	0	0	0	5.16609	7.22527	5.52373	1.70614e-14	8.32126	up	--	--	--	--	--	--	--	--	--	--	--	hypothetical protein OsJ_08112 [Oryza sativa Japonica Group]
Oryza_sativa_newGene_6868	0	0	0	110	83	108	0	0	0	1.27054	1.03644	1.31558	1.86832e-14	8.30499	up	--	--	Molecular Function: nucleic acid binding (GO:0003676);; Cellular Component: mitochondrion (GO:0005739);; Molecular Function: zinc ion binding (GO:0008270);;	--	--	--	--	Domain of unknown function (DUF1979)	--	--	--	hypothetical protein LOC_Os12g31940 [Oryza sativa Japonica Group]
EVM0018077	117	84	70	18358	18269	17444	1.7144	1.21158	1.08346	279.568	300.539	278.824	0	8.30103	up	--	--	Molecular Function: transcription factor activity, sequence-specific DNA binding (GO:0003700);; Cellular Component: nucleus (GO:0005634);; Cellular Component: cytoplasm (GO:0005737);; Biological Process: regulation of transcription, DNA-templated (GO:0006355);; Molecular Function: sequence-specific DNA binding (GO:0043565);;	K09419|0|osa:4329526|K09419 heat shock transcription factor, other eukaryote | (RefSeq) HSF07, HSFA3, OsHsf-07, P0475F05.3; heat stress transcription factor A-3	--	[K]	Transcription	HSF-type DNA-binding	Heat stress transcription factor A-3 OS=Oryza sativa subsp. japonica OX=39947 GN=HSFA3 PE=2 SV=1	K	Transcription	hypothetical protein OsI_07474 [Oryza sativa Indica Group]
EVM0043202	0	2	0	236	236	219	0	0.119241	0	15.1493	16.3612	14.7404	4.33618e-27	8.29377	up	--	--	--	--	--	--	--	--	--	--	--	hypothetical protein [Oryza sativa Japonica Group]
EVM0014034	0	0	0	128	73	101	0	0	0	4.88868	3.03406	4.04971	2.69074e-14	8.28435	up	--	--	Cellular Component: plastid (GO:0009536);;	--	--	--	--	C2 domain	--	S	Function unknown	PREDICTED: uncharacterized protein LOC4331126 [Oryza sativa Japonica Group]
EVM0015685	2511	2502	2010	462940	459379	446584	40.5357	39.5697	34.2807	7723.55	8279.27	7820.09	0	8.28148	up	[G]	Carbohydrate transport and metabolism	Molecular Function: sugar:proton symporter activity (GO:0005351);; Molecular Function: glucose transmembrane transporter activity (GO:0005355);; Cellular Component: integral component of plasma membrane (GO:0005887);; Biological Process: proton transport (GO:0015992);; Biological Process: glucose import (GO:0046323);; Biological Process: glucose transmembrane transport (GO:1904659);;	--	--	[R]	General function prediction only	Sugar (and other) transporter;; Major Facilitator Superfamily	Sugar transport protein MST6 OS=Oryza sativa subsp. japonica OX=39947 GN=MST6 PE=1 SV=1	G	Carbohydrate transport and metabolism	PREDICTED: sugar carrier protein C [Oryza sativa Japonica Group]
EVM0034414	0	0	0	104	96	93	0	0	0	7.3518	7.34102	6.9189	2.31413e-14	8.27952	up	[O]	Posttranslational modification, protein turnover, chaperones	Cellular Component: nucleus (GO:0005634);; Cellular Component: cytoplasm (GO:0005737);;	K12158|6.63617e-95|egr:104451018|K12158 ubiquitin-like protein Nedd8 | (RefSeq) ubiquitin-NEDD8-like protein RUB2	--	[OR]	Posttranslational modification, protein turnover, chaperones;; General function prediction only	Ubiquitin family;; Ubiquitin-2 like Rad60 SUMO-like;; Ubiquitin-like domain;; Ubiquitin-2 like Rad60 SUMO-like	Ubiquitin-like protein-NEDD8-like protein RUB3 OS=Oryza sativa subsp. japonica OX=39947 GN=RUB3 PE=3 SV=2	O	Posttranslational modification, protein turnover, chaperones	RecName: Full=Ubiquitin-like protein-NEDD8-like protein RUB3; Contains: RecName: Full=Ubiquitin-like protein; Contains: RecName: Full=NEDD8-like protein RUB3; AltName: Full=OsRUB3; AltName: Full=Ubiquitin-related protein 3; Flags: Precursor
EVM0036633	0	0	0	65	134	105	0	0	0	9.56159	21.468	16.2785	4.26395e-14	8.27093	up	--	--	--	--	--	--	--	--	--	--	--	hypothetical protein LOC_Os03g08590 [Oryza sativa Japonica Group]
EVM0037161	0	0	0	99	89	102	0	0	0	4.94789	4.77146	5.31013	2.69013e-14	8.26528	up	--	--	Molecular Function: DNA binding (GO:0003677);; Molecular Function: transcription factor activity, sequence-specific DNA binding (GO:0003700);; Cellular Component: nucleus (GO:0005634);; Biological Process: regulation of transcription, DNA-templated (GO:0006355);; Cellular Component: plastid (GO:0009536);;	--	--	--	--	AP2 domain	Dehydration-responsive element-binding protein 1F OS=Oryza sativa subsp. japonica OX=39947 GN=DREB1F PE=3 SV=1	K	Transcription	PREDICTED: dehydration-responsive element-binding protein 1F [Oryza sativa Japonica Group]
Oryza_sativa_newGene_9585	0	0	0	108	80	103	0	0	0	2.33399	1.8465	2.33852	2.96184e-14	8.26045	up	--	--	Cellular Component: mitochondrion (GO:0005739);; Molecular Function: zinc ion binding (GO:0008270);;	--	--	--	--	--	--	--	--	Hypothetical protein [Oryza sativa Japonica Group]
EVM0042382	0	0	0	116	86	89	0	0	0	10.8265	8.7289	8.71666	3.01196e-14	8.25927	up	--	--	--	--	--	--	--	--	--	--	--	hypothetical protein LOC_Os12g09340 [Oryza sativa Japonica Group]
EVM0016070	0	0	0	118	81	91	0	0	0	4.08175	3.02707	3.29184	3.40691e-14	8.25	up	--	--	Biological Process: metabolic process (GO:0008152);; Molecular Function: transferase activity, transferring hexosyl groups (GO:0016758);;	--	--	--	--	--	--	--	--	hypothetical protein LOC_Os03g13579 [Oryza sativa Japonica Group]
EVM0029208	0	0	0	92	97	96	0	0	0	3.5734	4.03926	3.90001	3.38662e-14	8.24394	up	--	--	Molecular Function: DNA binding (GO:0003677);; Molecular Function: translation elongation factor activity (GO:0003746);; Biological Process: transcription elongation from RNA polymerase II promoter (GO:0006368);; Biological Process: translational elongation (GO:0006414);; Cellular Component: elongin complex (GO:0070449);;	--	--	[K]	Transcription	TFIIS helical bundle-like domain	--	S	Function unknown	Putative transcription elongation factor [Oryza sativa Japonica Group]
EVM0002073	0	0	0	102	95	86	0	0	0	4.74193	4.78483	4.2019	3.82675e-14	8.23211	up	--	--	Cellular Component: mitochondrion (GO:0005739);;	--	--	--	--	Protein of unknown function (DUF3678);; Protein of unknown function (DUF3678)	--	--	--	hypothetical protein [Oryza sativa Japonica Group]
EVM0039031	0	0	0	77	114	94	0	0	0	3.66376	5.91163	4.69353	4.98528e-14	8.22448	up	--	--	Biological Process: ubiquitin-dependent protein catabolic process (GO:0006511);; Molecular Function: zinc ion binding (GO:0008270);; Biological Process: protein ubiquitination (GO:0016567);;	--	--	[O]	Posttranslational modification, protein turnover, chaperones	Ring finger domain;; RING-like zinc finger	E3 ubiquitin-protein ligase RING1-like OS=Arabidopsis thaliana OX=3702 GN=At3g19950 PE=1 SV=1	O	Posttranslational modification, protein turnover, chaperones	Zinc finger, C3HC4 type family protein [Oryza sativa Japonica Group]
EVM0026427	0	0	0	95	76	111	0	0	0	2.26117	1.95037	2.77022	5.03418e-14	8.21385	up	--	--	--	--	--	--	--	--	--	S	Function unknown	PREDICTED: uncharacterized protein LOC9271635 isoform X1 [Oryza sativa Japonica Group]
EVM0001705	0	0	0	104	92	82	0	0	0	1.65843	1.58336	1.37524	5.10196e-14	8.20563	up	--	--	Cellular Component: exocyst (GO:0000145);; Biological Process: exocytosis (GO:0006887);;	--	--	[U]	Intracellular trafficking, secretion, and vesicular transport	Exo70 exocyst complex subunit	Exocyst complex component EXO70A1 OS=Arabidopsis thaliana OX=3702 GN=EXO70A1 PE=1 SV=1	S	Function unknown	putative leucine zipper-containing protein [Oryza sativa Japonica Group]
EVM0011112	0	0	0	99	85	91	0	0	0	5.25969	4.85459	5.05948	5.45213e-14	8.19582	up	--	--	Cellular Component: mitochondrion (GO:0005739);; Biological Process: metal ion transport (GO:0030001);; Molecular Function: transition metal ion binding (GO:0046914);; Biological Process: cellular transition metal ion homeostasis (GO:0046916);;	--	--	--	--	--	--	--	--	hypothetical protein LOC_Os12g42410 [Oryza sativa Japonica Group]
Oryza_sativa_newGene_468	0	0	0	96	99	79	0	0	0	1.36485	1.51865	1.17625	6.42719e-14	8.18572	up	--	--	--	--	--	--	--	--	--	--	--	hypothetical protein [Oryza sativa Japonica Group]
EVM0002257	0	0	0	102	98	75	0	0	0	5.18237	5.3914	4.0146	6.69455e-14	8.18477	up	--	--	--	--	--	--	--	VQ motif	--	S	Function unknown	PREDICTED: uncharacterized protein LOC9269034 [Oryza sativa Japonica Group]
EVM0043012	0	0	0	113	77	85	0	0	0	3.46679	2.56152	2.74627	7.03995e-14	8.17937	up	[R]	General function prediction only	Molecular Function: oxidoreductase activity (GO:0016491);; Biological Process: oxidation-reduction process (GO:0055114);;	--	--	[Q]	Secondary metabolites biosynthesis, transport and catabolism	short chain dehydrogenase;; Enoyl-(Acyl carrier protein) reductase	11-beta-hydroxysteroid dehydrogenase-like 5 OS=Arabidopsis thaliana OX=3702 GN=HSD5 PE=2 SV=1	S	Function unknown	PREDICTED: 11-beta-hydroxysteroid dehydrogenase-like 5 [Oryza sativa Japonica Group]
Oryza_sativa_newGene_7619	0	0	0	122	66	91	0	0	0	0.907712	0.530539	0.710045	8.55414e-14	8.17435	up	--	--	Cellular Component: mitochondrion (GO:0005739);;	--	--	--	--	Transposase-associated domain;; Domain of unknown function (DUF4218);; Transposase family tnp2;; Domain of unknown function (DUF4216);; Transposase family tnp2	--	--	--	transposon protein, putative, CACTA, En/Spm sub-class [Oryza sativa Japonica Group]
EVM0001730	0	0	0	94	86	90	0	0	0	6.55574	6.45036	6.55559	6.80825e-14	8.17348	up	--	--	Cellular Component: mitochondrial proton-transporting ATP synthase complex, coupling factor F(o) (GO:0000276);; Molecular Function: hydrogen ion transmembrane transporter activity (GO:0015078);; Biological Process: ATP synthesis coupled proton transport (GO:0015986);;	--	--	--	--	Mitochondrial ATP synthase g subunit	--	--	--	hypothetical protein OsJ_03279 [Oryza sativa Japonica Group]
EVM0008045	0	0	0	109	47	137	0	0	0	5.48794	2.54425	7.25391	1.55245e-13	8.16522	up	--	--	Cellular Component: cytoplasm (GO:0005737);; Biological Process: metal ion transport (GO:0030001);; Molecular Function: transition metal ion binding (GO:0046914);; Biological Process: cellular transition metal ion homeostasis (GO:0046916);;	--	--	--	--	--	--	S	Function unknown	PREDICTED: uncharacterized protein LOC4336080 isoform X1 [Oryza sativa Japonica Group]
EVM0021700	0	0	0	101	79	87	0	0	0	3.53997	3.01542	3.21662	8.58736e-14	8.15279	up	--	--	Cellular Component: integral component of membrane (GO:0016021);;	--	--	--	--	Protein of unknown function (DUF1668)	--	--	--	hypothetical protein LOC_Os12g04530 [Oryza sativa Japonica Group]
EVM0016734	0	0	0	99	92	75	0	0	0	1.36374	1.36543	1.08556	9.71445e-14	8.14475	up	--	--	Cellular Component: integral component of membrane (GO:0016021);;	--	--	[R]	General function prediction only	Calcium-dependent channel, 7TM region, putative phosphate;; Late exocytosis, associated with Golgi transport;; Cytosolic domain of 10TM putative phosphate transporter	CSC1-like protein RXW8 OS=Arabidopsis thaliana OX=3702 GN=RXW8 PE=2 SV=1	S	Function unknown	PREDICTED: CSC1-like protein RXW8 [Oryza sativa Japonica Group]
EVM0043193	8	10	8	1567	1579	1723	0.242324	0.274699	0.25454	49.1123	53.481	56.6966	6.11672e-157	8.13748	up	--	--	Cellular Component: integral component of membrane (GO:0016021);;	--	--	--	--	C1 domain	Probable nucleoredoxin 1-1 OS=Oryza sativa subsp. japonica OX=39947 GN=Os03g0405500 PE=2 SV=1	S	Function unknown	PREDICTED: uncharacterized protein LOC4345525 [Oryza sativa Japonica Group]
EVM0043051	0	0	0	97	78	85	0	0	0	3.51217	3.04567	3.20662	1.19023e-13	8.11958	up	--	--	--	--	--	--	--	--	--	S	Function unknown	PREDICTED: uncharacterized protein LOC4324785 [Oryza sativa Japonica Group]
EVM0028006	0	3	6	763	521	570	0	0.035962	0.116337	14.4542	10.6568	11.3387	6.62083e-63	8.10657	up	--	--	Molecular Function: protein serine/threonine phosphatase activity (GO:0004722);; Biological Process: protein dephosphorylation (GO:0006470);; Molecular Function: solute:proton antiporter activity (GO:0015299);; Cellular Component: integral component of membrane (GO:0016021);; Molecular Function: metal ion binding (GO:0046872);; Biological Process: hydrogen ion transmembrane transport (GO:1902600)…	--	--	[T]	Signal transduction mechanisms	Protein phosphatase 2C	Probable protein phosphatase 2C 73 OS=Oryza sativa subsp. japonica OX=39947 GN=Os11g0109000 PE=2 SV=1	T	Signal transduction mechanisms	hypothetical protein OsJ_34958 [Oryza sativa Japonica Group]
EVM0029160	0	0	0	104	77	76	0	0	0	4.7041	3.75657	3.58373	1.61793e-13	8.09463	up	--	--	Cellular Component: mitochondrion (GO:0005739);;	--	--	--	--	Myb/SANT-like DNA-binding domain	--	--	--	hypothetical protein OsJ_27804 [Oryza sativa Japonica Group]
EVM0016729	0	0	0	75	92	87	0	0	0	2.40559	3.19683	2.91712	1.73961e-13	8.08772	up	--	--	--	--	--	[DR]	Cell cycle control, cell division, chromosome partitioning;; General function prediction only	BTB/POZ domain	BTB/POZ and MATH domain-containing protein 1 OS=Arabidopsis thaliana OX=3702 GN=BPM1 PE=1 SV=1	S	Function unknown	PREDICTED: BTB/POZ and MATH domain-containing protein 1-like [Oryza sativa Japonica Group]
EVM0040405	13	8	0	2056	1737	1896	0.184199	0.109216	0	30.5241	27.8636	29.5519	4.1807e-23	8.06213	up	--	--	Molecular Function: nucleocytoplasmic transporter activity (GO:0005487);; Cellular Component: nuclear pore (GO:0005643);; Biological Process: protein import into nucleus (GO:0006606);; Molecular Function: nuclear localization sequence binding (GO:0008139);; Cellular Component: plastid (GO:0009536);;	--	--	--	--	--	Nuclear pore complex protein NUP58 OS=Arabidopsis thaliana OX=3702 GN=NUP58 PE=1 SV=1	U	Intracellular trafficking, secretion, and vesicular transport	hypothetical protein [Oryza sativa Japonica Group]
EVM0025614	0	2	0	210	172	204	0	0.028668	0	6.33129	5.61041	6.46835	3.47612e-25	8.06184	up	[N]	Cell motility	Molecular Function: peroxidase activity (GO:0004601);; Biological Process: cellular oxidant detoxification (GO:0098869);;	--	--	--	--	--	--	S	Function unknown	PREDICTED: uncharacterized protein LOC4349040 [Oryza sativa Japonica Group]
EVM0035240	57	51	55	9559	9218	8875	2.01359	1.76615	2.04926	351.822	366.526	342.841	0	8.06176	up	[T]	Signal transduction mechanisms	Molecular Function: calcium ion binding (GO:0005509);; Cellular Component: mitochondrion (GO:0005739);;	K13448|9.44157e-103|osa:4338633|K13448 calcium-binding protein CML | (RefSeq) CML15; probable calcium-binding protein CML15	Plant-pathogen interaction (ko04626)	[T]	Signal transduction mechanisms	EF hand;; EF-hand domain pair;; EF hand;; EF-hand domain pair;; EF-hand domain;; Secreted protein acidic and rich in cysteine Ca binding region	Probable calcium-binding protein CML15 OS=Oryza sativa subsp. japonica OX=39947 GN=CML15 PE=2 SV=1	DTZ	Cell cycle control, cell division, chromosome partitioning;; Signal transduction mechanisms;; Cytoskeleton	hypothetical protein OsI_19761 [Oryza sativa Indica Group]
EVM0035918	977	971	793	153700	155279	149388	13.4538	13.089	11.5363	2187.37	2387.21	2231.42	0	8.05955	up	[G]	Carbohydrate transport and metabolism	Biological Process: maltose biosynthetic process (GO:0000024);; Biological Process: starch catabolic process (GO:0005983);; Cellular Component: chloroplast stroma (GO:0009570);; Molecular Function: beta-amylase activity (GO:0016161);;	K01177|0|osa:4349417|K01177 beta-amylase [EC:3.2.1.2] | (RefSeq) beta-amylase 3, chloroplastic	Starch and sucrose metabolism (ko00500)	--	--	Glycosyl hydrolase family 14	Beta-amylase 3, chloroplastic OS=Arabidopsis thaliana OX=3702 GN=BAM3 PE=1 SV=3	S	Function unknown	PREDICTED: beta-amylase 3, chloroplastic [Oryza sativa Japonica Group]
EVM0014225	0	0	0	95	64	91	0	0	0	3.14649	2.30842	3.19038	2.5267e-13	8.05297	up	--	--	Molecular Function: transcription factor activity, sequence-specific DNA binding (GO:0003700);; Biological Process: regulation of transcription, DNA-templated (GO:0006355);; Molecular Function: sequence-specific DNA binding (GO:0043565);;	--	--	--	--	WRKY DNA -binding domain	Probable WRKY transcription factor 38 OS=Arabidopsis thaliana OX=3702 GN=WRKY38 PE=1 SV=1	K	Transcription	PREDICTED: probable WRKY transcription factor 38 [Oryza sativa Japonica Group]
EVM0040227	0	0	0	126	34	121	0	0	0	3.75773	1.09404	3.78201	6.34361e-13	8.05285	up	--	--	Cellular Component: mitochondrion (GO:0005739);;	--	--	--	--	--	--	--	--	hypothetical protein [Oryza sativa Japonica Group]
EVM0025130	0	0	0	96	65	87	0	0	0	1.4117	1.02343	1.34025	2.69017e-13	8.04487	up	--	--	Cellular Component: integral component of membrane (GO:0016021);; Biological Process: transmembrane transport (GO:0055085);;	--	--	[T]	Signal transduction mechanisms	OPT oligopeptide transporter protein	Oligopeptide transporter 5 OS=Arabidopsis thaliana OX=3702 GN=OPT5 PE=2 SV=1	S	Function unknown	PREDICTED: oligopeptide transporter 1 isoform X1 [Oryza sativa Japonica Group]
EVM0005817	0	0	0	64	118	71	0	0	0	3.53622	6.99106	4.07568	4.0302e-13	8.03805	up	--	--	Molecular Function: zinc ion binding (GO:0008270);; Cellular Component: plastid (GO:0009536);; Cellular Component: integral component of membrane (GO:0016021);; Biological Process: protein ubiquitination (GO:0016567);; Molecular Function: ubiquitin protein ligase activity (GO:0061630);;	--	--	[O]	Posttranslational modification, protein turnover, chaperones	Ring finger domain;; RING-H2 zinc finger domain;; Zinc finger, C3HC4 type (RING finger);; Zinc finger, C3HC4 type (RING finger)	E3 ubiquitin-protein ligase At1g12760 OS=Arabidopsis thaliana OX=3702 GN=At1g12760 PE=1 SV=1	--	--	hypothetical protein OsI_29217 [Oryza sativa Indica Group]
EVM0028621	0	0	0	89	89	67	0	0	0	5.79025	6.21981	4.56405	3.0062e-13	8.0342	up	--	--	Molecular Function: zinc ion binding (GO:0008270);; Cellular Component: integral component of membrane (GO:0016021);; Biological Process: protein ubiquitination (GO:0016567);; Biological Process: proteasome-mediated ubiquitin-dependent protein catabolic process (GO:0043161);; Molecular Function: ubiquitin protein ligase activity (GO:0061630);;	--	--	[O]	Posttranslational modification, protein turnover, chaperones	Ring finger domain;; RING-like zinc finger;; Zinc finger, C3HC4 type (RING finger);; RING-H2 zinc finger domain;; Zinc finger, C3HC4 type (RING finger);; zinc-RING finger domain;; Anaphase-promoting complex subunit 11 RING-H2 finger;; RING-type zinc-finger	E3 ubiquitin-protein ligase Os04g0590900 OS=Oryza sativa subsp. japonica OX=39947 GN=Os04g0590900 PE=2 SV=2	O	Posttranslational modification, protein turnover, chaperones	Zinc finger, C3HC4 type (RING finger), putative [Oryza sativa Japonica Group]
EVM0010929	0	0	0	76	84	81	0	0	0	6.26789	7.5151	7.07031	3.14102e-13	8.02349	up	--	--	--	--	--	--	--	--	--	--	--	hypothetical protein LOC_Os03g63050 [Oryza sativa Japonica Group]
EVM0042042	0	0	0	89	51	113	0	0	0	2.22057	1.37276	2.97628	4.7012e-13	8.02092	up	[T]	Signal transduction mechanisms	Molecular Function: protein serine/threonine kinase activity (GO:0004674);; Molecular Function: ATP binding (GO:0005524);; Cellular Component: mitochondrion (GO:0005739);; Biological Process: protein phosphorylation (GO:0006468);; Cellular Component: plastid (GO:0009536);; Cellular Component: integral component of membrane (GO:0016021);;	--	--	[T]	Signal transduction mechanisms	Protein tyrosine kinase;; Protein kinase domain	Receptor-like protein kinase ANXUR1 OS=Arabidopsis thaliana OX=3702 GN=ANX1 PE=2 SV=1	T	Signal transduction mechanisms	PREDICTED: receptor-like protein kinase ANXUR1 [Oryza sativa Japonica Group]
EVM0040928	0	0	0	97	69	75	0	0	0	3.99917	3.0728	3.24635	3.67187e-13	8.01076	up	--	--	Cellular Component: plastid (GO:0009536);;	--	--	--	--	--	--	--	--	hypothetical protein OsJ_34779 [Oryza sativa Japonica Group]
EVM0020631	0	0	0	79	95	66	0	0	0	2.46034	3.18978	2.15224	4.2671e-13	8.00321	up	--	--	Cellular Component: integral component of membrane (GO:0016021);;	--	--	--	--	Nucleotide-diphospho-sugar transferase	Uncharacterized protein At1g28695 OS=Arabidopsis thaliana OX=3702 GN=At1g28695 PE=2 SV=1	S	Function unknown	PREDICTED: uncharacterized protein At1g28695 [Oryza sativa Japonica Group]
Oryza_sativa_newGene_9723	0	0	0	88	80	70	0	0	0	0.736889	0.724074	0.615965	3.85522e-13	8.00277	up	--	--	Molecular Function: nucleic acid binding (GO:0003676);; Molecular Function: RNA-DNA hybrid ribonuclease activity (GO:0004523);; Biological Process: DNA integration (GO:0015074);; Cellular Component: integral component of membrane (GO:0016021);; Biological Process: RNA phosphodiester bond hydrolysis, endonucleolytic (GO:0090502);;	--	--	--	--	--	--	T	Signal transduction mechanisms	Os03g0207475 [Oryza sativa Japonica Group]
EVM0041736	0	0	0	72	91	75	0	0	0	8.71161	11.9031	9.50379	4.19926e-13	8.00004	up	--	--	--	--	--	--	--	--	--	--	--	hypothetical protein [Oryza sativa Japonica Group]
EVM0042758	7	3	8	1098	1020	1001	0.250652	0.070507	0.300063	40.7964	40.9464	39.0517	7.52846e-113	7.99001	up	--	--	Molecular Function: DNA binding (GO:0003677);;	K09422|6.72095e-178|osa:4326726|K09422 myb proto-oncogene protein, plant | (RefSeq) transcription factor MYB108	--	[K]	Transcription	Myb-like DNA-binding domain;; Myb-like DNA-binding domain	Transcription factor MYB2 OS=Oryza sativa subsp. japonica OX=39947 GN=MYB2 PE=2 SV=1	K	Transcription	PREDICTED: transcription factor MYB108 [Oryza sativa Japonica Group]
EVM0029326	401	346	423	64829	59443	63218	13.064	11.0366	14.5552	2186.36	2165.6	2237.75	0	7.97693	up	--	--	Molecular Function: transcription corepressor activity (GO:0003714);; Cellular Component: nucleus (GO:0005634);; Biological Process: regulation of transcription, DNA-templated (GO:0006355);; Biological Process: response to wounding (GO:0009611);; Biological Process: regulation of defense response (GO:0031347);; Biological Process: negative regulation of nucleic acid-templated transcription (GO:19…	K13464|7.63676e-74|osa:4331834|K13464 jasmonate ZIM domain-containing protein | (RefSeq) JAZ10, OsJAZ10, OsJAZ4, OsTIFY11b, TIFY11B; protein TIFY 11b	Plant hormone signal transduction (ko04075)	--	--	tify domain;; Divergent CCT motif	Protein TIFY 11b OS=Oryza sativa subsp. japonica OX=39947 GN=TIFY11B PE=1 SV=1	S	Function unknown	PREDICTED: protein TIFY 11b [Oryza sativa Japonica Group]
EVM0013004	0	0	0	71	91	72	0	0	0	2.95361	4.11548	3.13827	5.38456e-13	7.97594	up	--	--	Molecular Function: DNA binding (GO:0003677);; Molecular Function: translation elongation factor activity (GO:0003746);; Biological Process: transcription elongation from RNA polymerase II promoter (GO:0006368);; Biological Process: translational elongation (GO:0006414);; Cellular Component: elongin complex (GO:0070449);;	--	--	--	--	TFIIS helical bundle-like domain	Probable mediator of RNA polymerase II transcription subunit 26b OS=Arabidopsis thaliana OX=3702 GN=MED26B PE=2 SV=1	S	Function unknown	Putative transcription elongation factor [Oryza sativa Japonica Group]
EVM0023925	46	63	13	7839	7128	7117	1.06814	1.45005	0.300954	192.284	188.857	183.221	6.81109e-56	7.96453	up	[M]	Cell wall/membrane/envelope biogenesis	Biological Process: polysaccharide biosynthetic process (GO:0000271);; Cellular Component: Golgi apparatus (GO:0005794);; Molecular Function: transferase activity, transferring glycosyl groups (GO:0016757);;	K20893|0|osa:4333715|K20893 probable galacturonosyltransferase-like 1 [EC:2.4.1.-] | (RefSeq) probable galacturonosyltransferase-like 1	--	--	--	Glycosyl transferase family 8	Probable galacturonosyltransferase-like 2 OS=Arabidopsis thaliana OX=3702 GN=GATL2 PE=2 SV=1	O	Posttranslational modification, protein turnover, chaperones	putative glycosyl transferase [Oryza sativa Japonica Group]
EVM0030075	4	3	0	443	427	435	0.210534	0.147758	0	26.0692	27.1082	26.8573	1.91476e-52	7.9401	up	--	--	Molecular Function: transcription corepressor activity (GO:0003714);; Cellular Component: nucleus (GO:0005634);; Biological Process: regulation of transcription, DNA-templated (GO:0006355);; Biological Process: response to wounding (GO:0009611);; Biological Process: regulation of defense response (GO:0031347);; Biological Process: negative regulation of nucleic acid-templated transcription (GO:19…	--	--	--	--	Divergent CCT motif;; tify domain	Protein TIFY 5 OS=Oryza sativa subsp. japonica OX=39947 GN=TIFY5 PE=2 SV=1	S	Function unknown	PREDICTED: protein TIFY 5 [Oryza sativa Japonica Group]
EVM0012102	0	3	0	219	242	229	0	0.128621	0	10.7102	12.769	11.7324	1.04379e-29	7.93951	up	--	--	Cellular Component: cell wall (GO:0005618);; Cellular Component: integral component of membrane (GO:0016021);; Molecular Function: manganese ion binding (GO:0030145);; Biological Process: oxalate metabolic process (GO:0033609);; Molecular Function: nutrient reservoir activity (GO:0045735);; Molecular Function: oxalate decarboxylase activity (GO:0046564);; Cellular Component: apoplast (GO:0048046)…	--	--	--	--	Cupin;; Cupin domain	Germin-like protein 1-2 OS=Oryza sativa subsp. japonica OX=39947 GN=Os01g0705100 PE=3 SV=1	S	Function unknown	PREDICTED: germin-like protein 1-2 [Oryza sativa Japonica Group]
EVM0000936	0	0	0	86	64	75	0	0	0	2.00235	1.60739	1.83835	8.1492e-13	7.92562	up	--	--	--	--	--	--	--	--	--	S	Function unknown	hypothetical protein [Oryza sativa Japonica Group]
EVM0029944	0	0	0	89	92	50	0	0	0	3.51642	3.93443	2.07384	1.12727e-12	7.92133	up	--	--	Cellular Component: mitochondrion (GO:0005739);; Biological Process: signal transduction (GO:0007165);; Molecular Function: galactosylgalactosylxylosylprotein 3-beta-glucuronosyltransferase activity (GO:0015018);; Cellular Component: membrane (GO:0016020);;	--	--	[R]	General function prediction only	Ankyrin repeats (3 copies);; Ankyrin repeats (many copies);; Ankyrin repeat;; Ankyrin repeat;; Ankyrin repeats (many copies)	--	--	--	hypothetical protein LOC_Os11g09270 [Oryza sativa Japonica Group]
EVM0016833	0	0	0	85	65	71	0	0	0	17.5321	14.5207	15.306	1.00314e-12	7.90331	up	--	--	--	--	--	--	--	--	--	--	--	hypothetical protein LOC_Os03g08510 [Oryza sativa Japonica Group]
EVM0015190	75	63	119	13432	13553	13029	1.55249	1.27089	2.6104	289.855	315.926	295.096	8.97766e-282	7.89586	up	[QV]	Secondary metabolites biosynthesis, transport and catabolism;; Defense mechanisms	Molecular Function: monooxygenase activity (GO:0004497);; Molecular Function: iron ion binding (GO:0005506);; Cellular Component: integral component of membrane (GO:0016021);; Molecular Function: oxidoreductase activity, acting on paired donors, with incorporation or reduction of molecular oxygen (GO:0016705);; Molecular Function: heme binding (GO:0020037);; Biological Process: oxidation-reductio…	--	--	[QI]	Secondary metabolites biosynthesis, transport and catabolism;; Lipid transport and metabolism	Cytochrome P450	Cytochrome P450 94C1 OS=Arabidopsis thaliana OX=3702 GN=CYP94C1 PE=1 SV=1	Q	Secondary metabolites biosynthesis, transport and catabolism	Os12g0150200, partial [Oryza sativa Japonica Group]
EVM0040667	25	5	8	2321	2346	2202	0.373674	0.061023	0.115156	37.341	40.7653	37.1742	1.31811e-46	7.88942	up	[R]	General function prediction only	Molecular Function: core promoter binding (GO:0001047);; Cellular Component: nucleus (GO:0005634);; Biological Process: regulation of transcription, DNA-templated (GO:0006355);; Biological Process: signal transduction (GO:0007165);; Biological Process: circadian rhythm (GO:0007623);; Biological Process: response to blue light (GO:0009637);; Molecular Function: photoreceptor activity (GO:0009881);…	K12116|0|osa:4350698|K12116 flavin-binding kelch repeat F-box protein 1 | (RefSeq) adagio-like protein 3	Circadian rhythm - plant (ko04712)	--	--	Galactose oxidase, central domain;; Galactose oxidase, central domain;; Kelch motif;; Kelch motif;; Kelch motif;; Kelch motif;; PAS domain;; PAS fold;; PAS fold;; F-box domain	Adagio-like protein 3 OS=Oryza sativa subsp. japonica OX=39947 GN=Os11g0547000 PE=2 SV=2	O	Posttranslational modification, protein turnover, chaperones	PREDICTED: adagio-like protein 3 isoform X1 [Oryza sativa Japonica Group]
EVM0013415	0	0	0	59	73	88	0	0	0	2.21116	2.95009	3.47909	1.33428e-12	7.88628	up	--	--	Cellular Component: plastid (GO:0009536);;	--	--	[O]	Posttranslational modification, protein turnover, chaperones	Ubiquitin-conjugating enzyme	Probable ubiquitin-conjugating enzyme E2 12 OS=Arabidopsis thaliana OX=3702 GN=UBC12 PE=2 SV=1	O	Posttranslational modification, protein turnover, chaperones	putative ubiquitin-conjugating enzyme 11 [Oryza sativa Japonica Group]
EVM0032398	0	0	0	103	40	90	0	0	0	2.26438	0.936221	2.07355	1.94643e-12	7.88457	up	[S]	Function unknown	Cellular Component: caveola (GO:0005901);;	--	--	[UZ]	Intracellular trafficking, secretion, and vesicular transport;; Cytoskeleton	SPFH domain / Band 7 family	Flotillin-like protein 2 OS=Oryza sativa subsp. japonica OX=39947 GN=FLOT2 PE=3 SV=1	S	Function unknown	RecName: Full=Flotillin-like protein 2; AltName: Full=Nodulin-like protein 2
EVM0015564	0	0	0	67	96	58	0	0	0	4.09663	6.32316	3.69276	1.58137e-12	7.87904	up	--	--	Cellular Component: plastid (GO:0009536);;	--	--	--	--	Lateral organ boundaries (LOB) domain	--	--	--	hypothetical protein OsI_27936 [Oryza sativa Indica Group]
EVM0023292	4	0	0	313	279	225	0.077912	0	0	6.43533	6.20699	4.84873	6.6529e-34	7.87842	up	--	--	Molecular Function: transporter activity (GO:0005215);; Biological Process: transport (GO:0006810);; Cellular Component: integral component of membrane (GO:0016021);; Molecular Function: kinase activity (GO:0016301);; Biological Process: phosphorylation (GO:0016310);;	--	--	[T]	Signal transduction mechanisms	Organic solute transporter Ostalpha	Protein LAZ1 homolog 2 OS=Arabidopsis thaliana OX=3702 GN=At1g23070 PE=2 SV=1	S	Function unknown	PREDICTED: protein LAZ1 homolog 2 [Oryza sativa Japonica Group]
EVM0042620	62	66	72	10582	9007	10058	1.59582	1.64864	1.96474	282.892	260.123	282.227	0	7.86507	up	--	--	Cellular Component: nucleus (GO:0005634);; Molecular Function: protein dimerization activity (GO:0046983);;	--	--	--	--	Helix-loop-helix DNA-binding domain	Transcription factor bHLH35 OS=Arabidopsis thaliana OX=3702 GN=BHLH35 PE=2 SV=1	K	Transcription	PREDICTED: transcription factor bHLH35 [Oryza sativa Japonica Group]
EVM0028359	9	33	17	3368	2384	3249	0.889166	3.21265	1.75894	353.009	269.887	357.325	5.97304e-179	7.85822	up	--	--	--	--	--	--	--	--	--	S	Function unknown	hypothetical protein OsJ_12475 [Oryza sativa Japonica Group]
EVM0013762	15	11	8	1959	1453	1789	0.576026	0.380575	0.307109	77.8283	62.3437	74.5711	3.33676e-169	7.85698	up	--	--	Cellular Component: mitochondrial inner membrane presequence translocase complex (GO:0005744);; Molecular Function: protein channel activity (GO:0015266);; Biological Process: protein import into mitochondrial matrix (GO:0030150);; Cellular Component: integral component of mitochondrial inner membrane (GO:0031305);;	--	--	[U]	Intracellular trafficking, secretion, and vesicular transport	--	Mitochondrial import inner membrane translocase subunit TIM23-3 OS=Arabidopsis thaliana OX=3702 GN=TIM23-3 PE=2 SV=1	--	--	hypothetical protein LOC_Os03g13060 [Oryza sativa Japonica Group]
Oryza_sativa_newGene_3221	11	10	4	1413	1239	1182	0.353588	0.303155	0.214558	48.4651	46.1779	42.6427	2.97376e-138	7.84727	up	--	--	Molecular Function: transcription factor activity, sequence-specific DNA binding (GO:0003700);; Cellular Component: nucleus (GO:0005634);; Biological Process: regulation of transcription, DNA-templated (GO:0006355);; Molecular Function: sequence-specific DNA binding (GO:0043565);;	--	--	--	--	--	--	--	--	Os04g0577450 [Oryza sativa Japonica Group]
EVM0006141	5	6	7	976	850	998	0.609545	0.682941	0.892869	130.986	123.122	140.542	3.10699e-107	7.84699	up	--	--	--	--	--	--	--	--	--	--	--	unknown protein [Oryza sativa Japonica Group]
Oryza_sativa_newGene_2518	0	0	0	54	70	88	0	0	0	0.945648	1.33905	1.62654	2.40728e-12	7.82912	up	--	--	Molecular Function: nucleic acid binding (GO:0003676);; Molecular Function: protein kinase activity (GO:0004672);; Molecular Function: ATP binding (GO:0005524);; Biological Process: protein phosphorylation (GO:0006468);; Cellular Component: plastid (GO:0009536);; Biological Process: DNA integration (GO:0015074);; Cellular Component: integral component of membrane (GO:0016021);;	--	--	--	--	zinc-binding in reverse transcriptase	--	S	Function unknown	PREDICTED: uncharacterized protein LOC107279689 [Oryza sativa Japonica Group]
Oryza_sativa_newGene_2597	3	3	0	407	308	355	0.024605	0.024109	0	5.15856	4.23221	4.72633	1.22016e-44	7.8281	up	--	--	Molecular Function: RNA polymerase II regulatory region sequence-specific DNA binding (GO:0000977);; Molecular Function: transcription factor activity, sequence-specific DNA binding (GO:0003700);; Cellular Component: nucleus (GO:0005634);; Biological Process: regulation of transcription from RNA polymerase II promoter (GO:0006357);; Molecular Function: protein dimerization activity (GO:0046983);;	--	--	[L]	Replication, recombination and repair	hAT family C-terminal dimerisation region;; Domain of unknown function (DUF4413)	Zinc finger BED domain-containing protein RICESLEEPER 2 OS=Oryza sativa subsp. japonica OX=39947 GN=Os03g0733400 PE=2 SV=1	S	Function unknown	Os01g0105300 [Oryza sativa Japonica Group]
EVM0001103	0	0	0	74	62	71	0	0	0	2.83602	2.55919	2.86005	2.12006e-12	7.82194	up	--	--	--	--	--	--	--	--	--	--	--	hypothetical protein LOC_Os11g24440 [Oryza sativa Japonica Group]
Oryza_sativa_newGene_4677	0	0	0	82	43	92	0	0	0	0.957233	0.540632	1.12385	2.99022e-12	7.82171	up	--	--	Molecular Function: DNA binding (GO:0003677);; Molecular Function: transposase activity (GO:0004803);; Biological Process: transposition, DNA-mediated (GO:0006313);; Molecular Function: zinc ion binding (GO:0008270);;	--	--	--	--	MULE transposase domain;; SWIM zinc finger;; MuDR family transposase	--	S	Function unknown	transposon protein, putative, Mutator sub-class [Oryza sativa Japonica Group]
EVM0035277	0	0	0	75	54	79	0	0	0	5.59618	4.32156	6.20108	2.48144e-12	7.81346	up	--	--	--	--	--	--	--	--	--	--	--	Os01g0185000 [Oryza sativa Japonica Group]
EVM0032367	132	129	107	18434	15835	17525	1.99747	1.91611	1.70685	289.404	268.556	288.781	0	7.8016	up	--	--	Molecular Function: transcription factor activity, sequence-specific DNA binding (GO:0003700);; Biological Process: regulation of transcription, DNA-templated (GO:0006355);; Molecular Function: sequence-specific DNA binding (GO:0043565);;	K13424|0|osa:4327518|K13424 WRKY transcription factor 33 | (RefSeq) WRKY24, WRKY8; probable WRKY transcription factor 33	Plant-pathogen interaction (ko04626)	--	--	WRKY DNA -binding domain	WRKY transcription factor WRKY24 OS=Oryza sativa subsp. japonica OX=39947 GN=WRKY24 PE=2 SV=1	K	Transcription	PREDICTED: probable WRKY transcription factor 33 [Oryza sativa Japonica Group]
EVM0013711	34	43	41	5980	4882	5927	1.34409	1.68659	1.74454	251.188	221.521	261.281	0	7.7971	up	[T]	Signal transduction mechanisms	Molecular Function: calcium ion binding (GO:0005509);;	K13448|3.10994e-102|dosa:Os01t0955100-01|K13448 calcium-binding protein CML | (RAP-DB) Os01g0955100; Similar to Calmodulin-like protein (Fragment).	Plant-pathogen interaction (ko04626)	[T]	Signal transduction mechanisms	EF hand;; EF-hand domain pair;; EF-hand domain pair;; EF-hand domain;; EF hand	Probable calcium-binding protein CML31 OS=Oryza sativa subsp. japonica OX=39947 GN=CML31 PE=2 SV=1	DTZ	Cell cycle control, cell division, chromosome partitioning;; Signal transduction mechanisms;; Cytoskeleton	Os01g0955100, partial [Oryza sativa Japonica Group]
EVM0012232	0	0	0	64	88	54	0	0	0	3.13983	4.66924	2.75852	3.53698e-12	7.78973	up	[K]	Transcription	Cellular Component: integral component of membrane (GO:0016021);;	--	--	[R]	General function prediction only	Leucine rich repeat;; Leucine Rich repeats (2 copies);; Leucine Rich Repeat;; Leucine Rich repeat	Receptor like protein 22 OS=Arabidopsis thaliana OX=3702 GN=RLP22 PE=2 SV=1	S	Function unknown	unnamed protein product [Oryza sativa Japonica Group]
EVM0037191	0	0	0	82	55	66	0	0	0	11.8977	8.70897	10.0222	3.28238e-12	7.78195	up	--	--	Cellular Component: mitochondrion (GO:0005739);;	--	--	[R]	General function prediction only	zinc-binding in reverse transcriptase	--	--	--	hypothetical protein [Oryza sativa Japonica Group]
EVM0029703	0	0	0	62	62	77	0	0	0	0.863397	0.937535	1.12592	3.31818e-12	7.77887	up	[T]	Signal transduction mechanisms	Molecular Function: DNA-directed 5'-3' RNA polymerase activity (GO:0003899);; Molecular Function: protein serine/threonine kinase activity (GO:0004674);; Molecular Function: ATP binding (GO:0005524);; Biological Process: transcription, DNA-templated (GO:0006351);; Biological Process: protein phosphorylation (GO:0006468);; Cellular Component: integral component of membrane (GO:0016021);; Molecular…	--	--	--	--	Legume lectin domain;; Protein kinase domain;; Protein tyrosine kinase;; SHS2 domain found in N terminus of Rpb7p/Rpc25p/MJ0397	L-type lectin-domain containing receptor kinase IV.3 OS=Arabidopsis thaliana OX=3702 GN=LECRK43 PE=2 SV=1	T	Signal transduction mechanisms	Os05g0224700 [Oryza sativa Japonica Group]
EVM0023121	0	0	0	70	54	78	0	0	0	2.26566	1.8731	2.63892	3.43933e-12	7.7775	up	--	--	--	--	--	--	--	F-box domain;; F-box-like	--	S	Function unknown	hypothetical protein [Oryza sativa Japonica Group]
EVM0003744	0	0	0	72	67	57	0	0	0	3.39587	3.43339	2.81912	4.3767e-12	7.74692	up	--	--	--	--	--	--	--	--	--	S	Function unknown	hypothetical protein [Oryza sativa Japonica Group]
EVM0023904	0	0	0	88	43	72	0	0	0	1.26612	0.666444	1.09152	5.61483e-12	7.74431	up	--	--	Biological Process: developmental process (GO:0032502);;	--	--	--	--	--	--	S	Function unknown	putative transposase [Oryza sativa Japonica Group]
EVM0029454	0	0	0	73	80	46	0	0	0	0.894455	1.06342	0.589595	5.85666e-12	7.73644	up	--	--	Molecular Function: N-acetyltransferase activity (GO:0008080);; Molecular Function: zinc ion binding (GO:0008270);; Cellular Component: plastid (GO:0009536);;	--	--	--	--	TPL-binding domain in jasmonate signalling	Increased DNA methylation 1 OS=Arabidopsis thaliana OX=3702 GN=IDM1 PE=1 SV=1	S	Function unknown	PHD finger transcription factor-like [Oryza sativa Japonica Group]
EVM0002184	7	4	3	694	743	633	0.214391	0.106745	0.073786	25.0386	28.9307	23.9489	1.01474e-81	7.73374	up	--	--	Molecular Function: ubiquitin-protein transferase activity (GO:0004842);; Cellular Component: plastid (GO:0009536);; Cellular Component: SCF ubiquitin ligase complex (GO:0019005);; Biological Process: SCF-dependent proteasomal ubiquitin-dependent protein catabolic process (GO:0031146);;	--	--	--	--	--	--	--	--	hypothetical protein OsI_30965 [Oryza sativa Indica Group]
Oryza_sativa_newGene_4751	0	0	0	83	32	97	0	0	0	1.72877	1.10079	2.11823	8.98732e-12	7.73356	up	--		Molecular Function: protein kinase activity (GO:0004672);; Molecular Function: ATP binding (GO:0005524);; Biological Process: protein phosphorylation (GO:0006468);; Biological Process: proteolysis (GO:0006508);; Molecular Function: cysteine-type peptidase activity (GO:0008234);;	--	--	[T]	Signal transduction mechanisms	Protein kinase domain;; Protein tyrosine kinase	Serine/threonine-protein kinase-like protein CCR4 OS=Arabidopsis thaliana OX=3702 GN=CCR4 PE=1 SV=1	S	Function unknown	Os11g0666300, partial [Oryza sativa Japonica Group]
EVM0025527	0	0	0	65	61	65	0	0	0	1.24421	1.26942	1.31214	5.47179e-12	7.7188	up	--	--	Molecular Function: kinase activity (GO:0016301);; Biological Process: phosphorylation (GO:0016310);;	--	--	[T]	Signal transduction mechanisms	Phosphatidylinositol 3- and 4-kinase;; Ubiquitin family	Phosphatidylinositol 4-kinase gamma 4 OS=Arabidopsis thaliana OX=3702 GN=PI4KG4 PE=1 SV=1	S	Function unknown	hypothetical protein OsI_01051 [Oryza sativa Indica Group]
EVM0011999	0	0	0	59	65	67	0	0	0	1.10444	1.30128	1.30833	5.72913e-12	7.7168	up	--	--	Cellular Component: plant-type vacuole membrane (GO:0009705);; Molecular Function: malate transmembrane transporter activity (GO:0015140);; Cellular Component: integral component of membrane (GO:0016021);; Biological Process: malate transmembrane transport (GO:0071423);;	--	--	[R]	General function prediction only	Aluminium activated malate transporter;; Fusaric acid resistance protein-like;; Fusaric acid resistance protein family	Aluminum-activated malate transporter 9 OS=Arabidopsis thaliana OX=3702 GN=ALMT9 PE=2 SV=1	S	Function unknown	PREDICTED: aluminum-activated malate transporter 9-like [Oryza sativa Japonica Group]
EVM0038280	0	0	0	74	50	68	0	0	0	6.32957	4.61082	6.15589	6.46262e-12	7.70816	up	--	--	--	--	--	--	--	--	--	--	--	B1358B12.14 [Oryza sativa Japonica Group]
EVM0004166	0	0	0	65	55	69	0	0	0	4.31411	3.96251	4.83313	6.67184e-12	7.6994	up	--	--	Cellular Component: membrane (GO:0016020);;	--	--	--	--	--	--	--	--	hypothetical protein OsI_17674 [Oryza sativa Indica Group]
EVM0018339	0	0	0	67	50	72	0	0	0	1.79103	1.43121	2.01601	7.65941e-12	7.68938	up	[G]	Carbohydrate transport and metabolism	Molecular Function: polygalacturonase activity (GO:0004650);; Cellular Component: extracellular region (GO:0005576);; Biological Process: carbohydrate metabolic process (GO:0005975);; Biological Process: cell wall organization (GO:0071555);;	--	--	--	--	Glycosyl hydrolases family 28;; Pectate lyase superfamily protein	Exopolygalacturonase (Fragment) OS=Platanus acerifolia OX=140101 GN=plaa2 PE=1 SV=1	M	Cell wall/membrane/envelope biogenesis	PREDICTED: exopolygalacturonase [Oryza sativa Japonica Group]
Oryza_sativa_newGene_3734	0	0	0	69	34	97	0	0	0	0.728032	0.382864	1.07878	1.39683e-11	7.67466	up	--	--	--	--	--	--	--	--	--	--	--	hypothetical protein OsJ_13756 [Oryza sativa Japonica Group]
EVM0045273	0	0	0	78	49	61	0	0	0	6.05547	4.05295	4.99522	8.96722e-12	7.67456	up	--	--	Cellular Component: integral component of membrane (GO:0016021);; Biological Process: transmembrane transport (GO:0055085);;	--	--	--	--	--	--	--	--	Os01g0247600 [Oryza sativa Japonica Group]
EVM0043410	0	0	0	49	66	72	0	0	0	1.65898	2.41211	2.58645	9.51594e-12	7.67279	up	--	--	--	--	--	--	--	Ferritin-like domain	Desiccation-related protein PCC13-62 OS=Craterostigma plantagineum OX=4153 PE=2 SV=1	S	Function unknown	hypothetical protein OsJ_17147 [Oryza sativa Japonica Group]
Oryza_sativa_newGene_7912	0	0	0	56	80	52	0	0	0	1.09132	1.67248	1.0509	9.99674e-12	7.67278	up	--	--	--	--	--	--	--	--	--	--	--	hypothetical protein [Oryza sativa Japonica Group]
EVM0026796	0	0	0	73	49	63	0	0	0	1.55004	1.10508	1.38306	9.95744e-12	7.65969	up	[T]	Signal transduction mechanisms	Molecular Function: protein serine/threonine kinase activity (GO:0004674);; Molecular Function: protein tyrosine kinase activity (GO:0004713);; Molecular Function: ATP binding (GO:0005524);; Cellular Component: mitochondrion (GO:0005739);; Biological Process: protein phosphorylation (GO:0006468);; Biological Process: cell division (GO:0051301);;	--	--	[R]	General function prediction only	Protein kinase domain;; Protein tyrosine kinase	Putative cyclin-dependent kinase F-2 OS=Oryza sativa subsp. japonica OX=39947 GN=CDKF-2 PE=3 SV=1	T	Signal transduction mechanisms	PREDICTED: putative cyclin-dependent kinase F-2 [Oryza sativa Japonica Group]
EVM0043917	7	0	16	2417	2318	2251	0.295435	0	0.712302	105.398	109.177	103.027	2.71497e-14	7.64833	up	--	--	Biological Process: protein polyubiquitination (GO:0000209);; Molecular Function: zinc ion binding (GO:0008270);; Biological Process: protein ubiquitination involved in ubiquitin-dependent protein catabolic process (GO:0042787);; Biological Process: proteasome-mediated ubiquitin-dependent protein catabolic process (GO:0043161);; Molecular Function: ubiquitin protein ligase activity (GO:0061630);;	--	--	[O]	Posttranslational modification, protein turnover, chaperones	Ring finger domain;; RING-like zinc finger;; RING-H2 zinc finger domain;; Zinc finger, C3HC4 type (RING finger);; Zinc finger, C3HC4 type (RING finger)	E3 ubiquitin-protein ligase RDUF2 OS=Arabidopsis thaliana OX=3702 GN=DURF2 PE=1 SV=1	O	Posttranslational modification, protein turnover, chaperones	PREDICTED: E3 ubiquitin-protein ligase CIP8 [Oryza sativa Japonica Group]
EVM0039513	0	0	0	61	58	62	0	0	0	6.27843	6.42	6.75284	1.0412e-11	7.6477	up	--	--	Cellular Component: mitochondrion (GO:0005739);; Cellular Component: integral component of membrane (GO:0016021);;	--	--	--	--	--	--	--	--	hypothetical protein [Oryza sativa Japonica Group]
EVM0018608	0	0	0	64	57	60	0	0	0	2.10155	2.02554	2.06722	1.04644e-11	7.6469	up	--	--	Cellular Component: plastid (GO:0009536);;	--	--	--	--	--	--	S	Function unknown	Os10g0543700 [Oryza sativa Japonica Group]
EVM0001162	2	22	8	1805	1901	1760	0.039298	0.826328	0.331896	73.2786	83.3972	74.982	9.83063e-29	7.64379	up	--	--	Cellular Component: integral component of membrane (GO:0016021);;	--	--	--	--	AWPM-19-like family	Membrane protein PM19L OS=Oryza sativa subsp. japonica OX=39947 GN=PM19L PE=2 SV=1	S	Function unknown	PREDICTED: uncharacterized protein LOC4338635 [Oryza sativa Japonica Group]
EVM0023315	4	0	0	247	209	228	0.155281	0	0	9.87917	9.03363	9.58386	4.65956e-32	7.63919	up	--	--	Molecular Function: transcription factor activity, sequence-specific DNA binding (GO:0003700);; Cellular Component: nucleus (GO:0005634);; Biological Process: regulation of transcription, DNA-templated (GO:0006355);; Molecular Function: sequence-specific DNA binding (GO:0043565);; Molecular Function: transcription regulatory region DNA binding (GO:0044212);; Molecular Function: metal ion binding …	--	--	[R]	General function prediction only	C2H2-type zinc finger;; C2H2-type zinc finger;; Zinc finger, C2H2 type	Zinc finger protein ZAT11 OS=Arabidopsis thaliana OX=3702 GN=ZAT11 PE=2 SV=1	S	Function unknown	C2H2 type zinc finger transcription factor ZFP17 [Oryza sativa Japonica Group]
EVM0011669	0	0	0	62	52	66	0	0	0	3.34153	3.02296	3.73231	1.20158e-11	7.63425	up	--	--	--	--	--	[DR]	Cell cycle control, cell division, chromosome partitioning;; General function prediction only	BTB/POZ domain	BTB/POZ and MATH domain-containing protein 1 OS=Arabidopsis thaliana OX=3702 GN=BPM1 PE=1 SV=1	S	Function unknown	BTB/POZ domain containing protein [Oryza sativa Japonica Group]
EVM0019745	2	1	0	157	218	183	0.096815	0.031135	0	12.0349	18.0569	14.7233	2.78627e-26	7.63219	up	--	--	--	--	--	--	--	--	--	S	Function unknown	PREDICTED: uncharacterized protein LOC4343452 [Oryza sativa Japonica Group]
EVM0043739	0	0	0	50	53	80	0	0	0	1.34692	1.52537	2.24985	1.43664e-11	7.63183	up	[IR]	Lipid transport and metabolism;; General function prediction only	Biological Process: lipid metabolic process (GO:0006629);; Cellular Component: integral component of membrane (GO:0016021);; Molecular Function: hydrolase activity, acting on ester bonds (GO:0016788);;	--	--	--	--	GDSL-like Lipase/Acylhydrolase	GDSL esterase/lipase At4g01130 OS=Arabidopsis thaliana OX=3702 GN=At4g01130 PE=2 SV=1	S	Function unknown	PREDICTED: GDSL esterase/lipase At4g01130 [Oryza sativa Japonica Group]
EVM0018092	0	0	0	68	50	61	0	0	0	1.51589	1.20147	1.41919	1.33632e-11	7.62315	up	--	--	Molecular Function: zinc ion binding (GO:0008270);; Cellular Component: integral component of membrane (GO:0016021);;	--	--	--	--	Protein of unknown function (DUF2985);; PLAC8 family	--	--	--	PREDICTED: uncharacterized protein LOC4349572 [Oryza sativa Japonica Group]
EVM0030488	0	0	0	84	60	41	0	0	0	1.98465	1.52606	0.993998	1.6912e-11	7.62277	up	--	--	Molecular Function: transcription factor activity, sequence-specific DNA binding (GO:0003700);; Cellular Component: nucleus (GO:0005634);; Biological Process: regulation of transcription, DNA-templated (GO:0006355);; Molecular Function: sequence-specific DNA binding (GO:0043565);;	--	--	--	--	GRAS domain family	Scarecrow-like protein 3 OS=Arabidopsis thaliana OX=3702 GN=SCL3 PE=1 SV=1	K	Transcription	GRAS family transcription factor containing protein [Oryza sativa Japonica Group]
EVM0038703	0	0	0	66	59	53	0	0	0	4.90585	4.69789	4.14682	1.35084e-11	7.62071	up	--	--	--	--	--	--	--	--	--	--	--	hypothetical protein OsJ_27040 [Oryza sativa Japonica Group]
EVM0038860	0	0	0	79	64	40	0	0	0	8.26626	7.2142	4.41766	1.81725e-11	7.61319	up	--	--	--	--	--	--	--	--	--	--	--	Os02g0176500 [Oryza sativa Japonica Group]
EVM0027011	0	0	0	53	61	62	0	0	0	1.31255	1.62394	1.62027	1.55087e-11	7.6072	up	--	--	Cellular Component: mitochondrion (GO:0005739);; Cellular Component: Golgi apparatus (GO:0005794);; Cellular Component: integral component of membrane (GO:0016021);; Molecular Function: O-acetyltransferase activity (GO:0016413);; Biological Process: cell wall organization or biogenesis (GO:0071554);;	--	--	--	--	GDSL/SGNH-like Acyl-Esterase family found in Pmr5 and Cas1p;; PMR5 N terminal Domain	Protein trichome birefringence-like 11 OS=Arabidopsis thaliana OX=3702 GN=TBL11 PE=2 SV=1	S	Function unknown	leaf senescence related protein-like [Oryza sativa Japonica Group]
EVM0028666	0	1	0	111	89	97	0	0.025127	0	3.64666	3.14817	3.3422	1.42821e-16	7.59682	up	--	--	Cellular Component: plastid (GO:0009536);;	--	--	--	--	Protein of unknown function (DUF1668)	--	--	--	OSJNBa0035M09.4 [Oryza sativa Japonica Group]
EVM0030084	0	0	0	67	72	40	0	0	0	4.61316	5.35679	2.84111	2.16518e-11	7.59187	up	--	--	Molecular Function: cysteine-type endopeptidase inhibitor activity (GO:0004869);; Cellular Component: extracellular region (GO:0005576);; Biological Process: defense response (GO:0006952);; Biological Process: negative regulation of endopeptidase activity (GO:0010951);;	--	--	--	--	Aspartic acid proteinase inhibitor;; Cystatin domain	Cysteine proteinase inhibitor 4 OS=Oryza sativa subsp. japonica OX=39947 GN=Os01g0915200 PE=2 SV=1	O	Posttranslational modification, protein turnover, chaperones	PREDICTED: cysteine proteinase inhibitor 4 [Oryza sativa Japonica Group]
EVM0027907	0	0	0	64	43	70	0	0	0	2.96221	2.13566	3.38416	1.9549e-11	7.59066	up	--	--	--	--	--	--	--	--	--	--	--	hypothetical protein OsI_16436 [Oryza sativa Indica Group]
EVM0006940	91	110	79	12057	10730	11243	2.41305	2.85849	2.21615	331.719	318.917	324.655	0	7.58953	up	--	--	Molecular Function: transcription corepressor activity (GO:0003714);; Cellular Component: nucleus (GO:0005634);; Biological Process: regulation of transcription, DNA-templated (GO:0006355);; Biological Process: response to wounding (GO:0009611);; Biological Process: regulation of defense response (GO:0031347);; Biological Process: negative regulation of nucleic acid-templated transcription (GO:19…	K13464|6.40182e-107|osa:4331833|K13464 jasmonate ZIM domain-containing protein | (RefSeq) JAZ11, OsJAZ11, OsJAZ2, OsJ_09657, OsTIFY11c, TIFY11C; protein TIFY 11c	Plant hormone signal transduction (ko04075)	--	--	tify domain;; Divergent CCT motif	Protein TIFY 11c OS=Oryza sativa subsp. japonica OX=39947 GN=TIFY11C PE=1 SV=1	S	Function unknown	PREDICTED: protein TIFY 11c [Oryza sativa Japonica Group]
EVM0026878	0	0	0	54	45	79	0	0	0	0.929059	0.847493	1.43889	2.13325e-11	7.58875	up	--	--	Molecular Function: RNA binding (GO:0003723);; Cellular Component: nucleolus (GO:0005730);; Cellular Component: plastid (GO:0009536);; Biological Process: ribosomal small subunit biogenesis (GO:0042274);;	--	--	--	--	--	--	S	Function unknown	hypothetical protein OsJ_07306 [Oryza sativa Japonica Group]
EVM0000348	0	0	1	118	82	98	0	0	0.070769	8.13036	6.12845	7.08533	1.74833e-16	7.58666	up	--	--	Cellular Component: mitochondrion (GO:0005739);; Cellular Component: plastid (GO:0009536);;	--	--	--	--	Protein of unknown function (DUF3123)	--	--	--	hypothetical protein [Oryza sativa Japonica Group]
EVM0006568	0	3	3	277	329	293	0	0.160538	0.178253	23.4005	30.0512	25.9605	1.15584e-40	7.57968	up	--	--	--	--	--	--	--	--	--	--	--	hypothetical protein [Oryza sativa Japonica Group]
EVM0031089	0	0	0	62	48	63	0	0	0	6.28683	5.24144	6.64133	1.99256e-11	7.57849	up	--	--	Cellular Component: plastid (GO:0009536);; Cellular Component: integral component of membrane (GO:0016021);;	--	--	--	--	--	--	--	--	hypothetical protein LOC_Os03g22240 [Oryza sativa Japonica Group]
EVM0016725	0	0	0	60	60	52	0	0	0	1.26231	1.35149	1.14745	1.98282e-11	7.57743	up	--	--	Molecular Function: DNA binding (GO:0003677);; Cellular Component: nucleus (GO:0005634);; Biological Process: regulation of transcription, DNA-templated (GO:0006355);; Cellular Component: integral component of membrane (GO:0016021);;	--	--	[G]	Carbohydrate transport and metabolism	Protein of unknown function, DUF604;; Fringe-like	--	S	Function unknown	hypothetical protein OsJ_09231 [Oryza sativa Japonica Group]
EVM0029757	0	0	0	57	49	67	0	0	0	3.68367	3.37835	4.55124	2.04725e-11	7.57728	up	--	--	Molecular Function: enzyme inhibitor activity (GO:0004857);; Cellular Component: mitochondrion (GO:0005739);; Cellular Component: integral component of membrane (GO:0016021);; Biological Process: negative regulation of catalytic activity (GO:0043086);;	--	--	--	--	--	--	--	--	hypothetical protein [Oryza sativa Japonica Group]
EVM0005814	0	0	2	171	124	124	0	0	0.023294	1.96583	1.52991	1.49252	2.45722e-21	7.57565	up	[P]	Inorganic ion transport and metabolism	Molecular Function: ATP binding (GO:0005524);; Cellular Component: integral component of plasma membrane (GO:0005887);; Biological Process: ATP biosynthetic process (GO:0006754);; Molecular Function: hydrogen-exporting ATPase activity, phosphorylative mechanism (GO:0008553);; Cellular Component: intracellular membrane-bounded organelle (GO:0043231);; Molecular Function: metal ion binding (GO:0046…	K01535|0|osa:4331853|K01535 H+-transporting ATPase [EC:3.6.3.6] | (RefSeq) a9; ATPase 10, plasma membrane-type	Oxidative phosphorylation (ko00190)	[P]	Inorganic ion transport and metabolism	E1-E2 ATPase;; haloacid dehalogenase-like hydrolase;; Cation transporter/ATPase, N-terminus;; Cation transport ATPase (P-type)	ATPase 10, plasma membrane-type OS=Arabidopsis thaliana OX=3702 GN=AHA10 PE=2 SV=2	P	Inorganic ion transport and metabolism	hypothetical protein OsI_10283 [Oryza sativa Indica Group]
EVM0003664	0	0	0	41	52	86	0	0	0	0.570491	0.776509	1.24848	2.90725e-11	7.57148	up	[T]	Signal transduction mechanisms	Molecular Function: protein serine/threonine kinase activity (GO:0004674);; Molecular Function: ATP binding (GO:0005524);; Cellular Component: plasma membrane (GO:0005886);; Biological Process: protein phosphorylation (GO:0006468);; Biological Process: defense response (GO:0006952);; Cellular Component: plasmodesma (GO:0009506);; Cellular Component: integral component of membrane (GO:0016021);;	--	--	--	--	Protein kinase domain;; Protein tyrosine kinase;; Salt stress response/antifungal	Cysteine-rich receptor-like protein kinase 10 OS=Oryza sativa subsp. japonica OX=39947 GN=CRK10 PE=2 SV=1	T	Signal transduction mechanisms	PREDICTED: putative receptor-like protein kinase At4g00960 isoform X2 [Oryza sativa Japonica Group]
EVM0007898	0	2	0	116	217	98	0	0.085533	0	5.22439	10.5345	4.61235	1.41902e-19	7.56645	up	--	--	Molecular Function: DNA binding (GO:0003677);; Molecular Function: transcription factor activity, sequence-specific DNA binding (GO:0003700);; Cellular Component: nucleus (GO:0005634);; Biological Process: regulation of transcription, DNA-templated (GO:0006355);;	--	--	--	--	AP2 domain	Ethylene-responsive transcription factor ERF017 OS=Arabidopsis thaliana OX=3702 GN=ERF017 PE=2 SV=1	K	Transcription	PREDICTED: ethylene-responsive transcription factor ERF017-like [Oryza sativa Japonica Group]
EVM0018857	0	0	0	67	31	85	0	0	0	2.20912	1.08498	2.96053	3.54935e-11	7.56263	up	--	--	Molecular Function: peroxidase activity (GO:0004601);; Cellular Component: extracellular region (GO:0005576);; Biological Process: response to oxidative stress (GO:0006979);; Cellular Component: plant-type cell wall (GO:0009505);; Cellular Component: plastid (GO:0009536);; Biological Process: plant-type cell wall organization (GO:0009664);; Molecular Function: heme binding (GO:0020037);; Biologic…	--	--	--	--	--	--	--	--	PREDICTED: uncharacterized protein LOC4345744 [Oryza sativa Japonica Group]
EVM0011851	0	0	5	253	265	251	0	0	0.051854	3.20477	3.61941	3.33836	8.7384e-36	7.55441	up	--	--	Cellular Component: endosome (GO:0005768);; Cellular Component: vacuolar membrane (GO:0005774);; Cellular Component: trans-Golgi network (GO:0005802);; Molecular Function: S-adenosylmethionine-dependent methyltransferase activity (GO:0008757);; Cellular Component: integral component of membrane (GO:0016021);; Biological Process: methylation (GO:0032259);;	--	--	--	--	Putative S-adenosyl-L-methionine-dependent methyltransferase;; Methyltransferase domain	Probable methyltransferase PMT26 OS=Arabidopsis thaliana OX=3702 GN=At5g64030 PE=2 SV=1	S	Function unknown	PREDICTED: probable methyltransferase PMT26 [Oryza sativa Japonica Group]
Oryza_sativa_newGene_9588	0	0	0	72	56	44	0	0	0	1.15182	0.962704	0.732752	2.6835e-11	7.55403	up	--	--	Biological Process: regulation of transcription, DNA-templated (GO:0006355);;	--	--	--	--	--	--	K	Transcription	Putative transcription factor [Oryza sativa Japonica Group]
EVM0035559	0	1	0	106	83	99	0	0.042247	0	4.69665	3.96622	4.5953	2.57226e-16	7.5531	up	--	--	Molecular Function: enzyme inhibitor activity (GO:0004857);; Biological Process: negative regulation of catalytic activity (GO:0043086);;	--	--	--	--	Plant invertase/pectin methylesterase inhibitor	--	--	--	pectinesterase inhibitor domain containing protein, expressed [Oryza sativa Japonica Group]
EVM0028134	0	0	0	64	46	60	0	0	0	3.98132	3.10113	3.93899	2.52912e-11	7.55226	up	--	--	--	--	--	--	--	--	--	--	--	hypothetical protein SETIT_024988mg, partial [Setaria italica]
EVM0043289	0	0	0	48	48	76	0	0	0	1.03264	1.13235	1.7324	3.0073e-11	7.54788	up	[G]	Carbohydrate transport and metabolism	Cellular Component: extracellular region (GO:0005576);; Molecular Function: cellulase activity (GO:0008810);; Biological Process: cellulose catabolic process (GO:0030245);; Biological Process: cell wall organization (GO:0071555);;	K01179|0|osa:4330912|K01179 endoglucanase [EC:3.2.1.4] | (RefSeq) OJ1293_A01.6, OsJ_008299; endoglucanase 8	Starch and sucrose metabolism (ko00500)	--	--	Glycosyl hydrolase family 9	Endoglucanase 8 OS=Oryza sativa subsp. japonica OX=39947 GN=Os02g0778600 PE=2 SV=1	G	Carbohydrate transport and metabolism	PREDICTED: endoglucanase 8 [Oryza sativa Japonica Group]
EVM0004998	0	0	0	55	52	61	0	0	0	4.46133	4.52403	5.20705	2.59009e-11	7.54638	up	--	--	Cellular Component: membrane (GO:0016020);; Molecular Function: metal ion binding (GO:0046872);;	--	--	--	--	--	--	--	--	hypothetical protein OsI_23230 [Oryza sativa Indica Group]
EVM0004879	0	0	0	63	48	57	0	0	0	5.87238	4.78587	5.62586	2.71733e-11	7.54143	up	--	--	Cellular Component: plastid (GO:0009536);;	--	--	--	--	--	--	--	--	PREDICTED: MAGE-like protein 2 [Oryza sativa Japonica Group]
EVM0045467	0	0	0	43	55	72	0	0	0	2.75164	3.82615	4.93072	3.35399e-11	7.53553	up	--	--	--	--	--	--	--	--	--	S	Function unknown	PREDICTED: uncharacterized protein LOC4331521 [Oryza sativa Japonica Group]
EVM0041029	0	0	0	74	38	60	0	0	0	4.334	2.37526	3.67132	3.46003e-11	7.53344	up	--	--	Cellular Component: integral component of membrane (GO:0016021);;	--	--	--	--	--	--	--	--	hypothetical protein OsJ_03873 [Oryza sativa Japonica Group]
EVM0040438	0	0	0	57	55	54	0	0	0	4.34285	4.48377	4.28265	2.86136e-11	7.53317	up	--	--	Molecular Function: chitinase activity (GO:0004568);; Molecular Function: protein kinase activity (GO:0004672);; Molecular Function: ATP binding (GO:0005524);; Cellular Component: extracellular region (GO:0005576);; Biological Process: chitin catabolic process (GO:0006032);; Biological Process: protein phosphorylation (GO:0006468);; Biological Process: defense response (GO:0006952);; Molecular Fu…	--	--	--	--	--	Xylanase inhibitor protein 2 OS=Oryza sativa subsp. japonica OX=39947 GN=Chib3H-h PE=1 SV=1	--	--	hypothetical protein OsJ_05994 [Oryza sativa Japonica Group]
EVM0022025	274	310	328	37381	33562	36155	5.65871	6.28949	7.17231	800.39	776.286	812.519	0	7.53204	up	--	--	Cellular Component: cytoplasm (GO:0005737);; Biological Process: metal ion transport (GO:0030001);; Molecular Function: transition metal ion binding (GO:0046914);; Biological Process: cellular transition metal ion homeostasis (GO:0046916);;	--	--	[P]	Inorganic ion transport and metabolism	Heavy-metal-associated domain	Heavy metal-associated isoprenylated plant protein 6 OS=Arabidopsis thaliana OX=3702 GN=HIPP06 PE=1 SV=1	S	Function unknown	hypothetical protein OsI_10051 [Oryza sativa Indica Group]
EVM0024559	0	0	2	107	132	167	0	0	0.053839	2.79653	3.74552	4.60379	1.38729e-20	7.5227	up	[R]	General function prediction only	Cellular Component: integral component of membrane (GO:0016021);; Molecular Function: oxidoreductase activity (GO:0016491);; Biological Process: oxidation-reduction process (GO:0055114);;	--	--	[Q]	Secondary metabolites biosynthesis, transport and catabolism	short chain dehydrogenase;; Enoyl-(Acyl carrier protein) reductase;; KR domain	11-beta-hydroxysteroid dehydrogenase 1B OS=Arabidopsis thaliana OX=3702 GN=HSD1 PE=1 SV=1	S	Function unknown	hypothetical protein OsI_15677 [Oryza sativa Indica Group]
EVM0029054	0	0	0	50	47	70	0	0	0	2.14132	2.17651	3.18504	3.57878e-11	7.52011	up	--	--	Cellular Component: mitochondrion (GO:0005739);;	--	--	--	--	Protein of unknown function (DUF1264)	Oil body-associated protein 2A OS=Zea mays OX=4577 GN=OBAP2A PE=2 SV=1	S	Function unknown	PREDICTED: uncharacterized protein LOC4325553 [Oryza sativa Japonica Group]
EVM0023334	0	0	0	71	42	55	0	0	0	1.59021	1.01049	1.27521	3.58475e-11	7.5198	up	--	--	Molecular Function: aspartic-type endopeptidase activity (GO:0004190);; Biological Process: proteolysis (GO:0006508);; Biological Process: protein catabolic process (GO:0030163);;	--	--	[O]	Posttranslational modification, protein turnover, chaperones	Xylanase inhibitor N-terminal;; Xylanase inhibitor C-terminal;; Eukaryotic aspartyl protease	Aspartic proteinase nepenthesin-2 OS=Nepenthes gracilis OX=150966 GN=nep2 PE=1 SV=1	O	Posttranslational modification, protein turnover, chaperones	OSJNba0093F12.2 [Oryza sativa Japonica Group]
EVM0001359	0	0	0	60	58	47	0	0	0	1.77348	1.84589	1.43063	3.40245e-11	7.51772	up	--	--	Molecular Function: nucleotide binding (GO:0000166);; Molecular Function: nucleic acid binding (GO:0003676);;	--	--	--	--	--	--	--	--	hypothetical protein OsJ_16723 [Oryza sativa Japonica Group]
EVM0036453	0	0	0	83	58	33	0	0	0	3.14264	2.34623	1.3095	5.0757e-11	7.51232	up	[S]	Function unknown	Cellular Component: mitochondrion (GO:0005739);; Cellular Component: plastid (GO:0009536);;	--	--	--	--	Domain of unknown function (DUF309)	--	S	Function unknown	PREDICTED: uncharacterized protein LOC107278415 [Oryza sativa Japonica Group]
EVM0010530	884	967	1294	125108	118055	121032	17.2409	18.4746	26.6687	2523.33	2572.18	2562.16	0	7.4862	up	--	--	Molecular Function: transcription factor activity, sequence-specific DNA binding (GO:0003700);; Cellular Component: nucleus (GO:0005634);; Biological Process: regulation of transcription, DNA-templated (GO:0006355);; Biological Process: defense response (GO:0006952);; Biological Process: gibberellin metabolic process (GO:0009685);; Molecular Function: sequence-specific DNA binding (GO:0043565);;	--	--	--	--	WRKY DNA -binding domain	WRKY transcription factor WRKY71 OS=Oryza sativa subsp. indica OX=39946 GN=WRKY71 PE=1 SV=1	K	Transcription	RecName: Full=WRKY transcription factor WRKY71; Short=OsWRKY71
EVM0028785	0	0	0	69	44	50	0	0	0	2.80057	1.92952	2.1432	4.72136e-11	7.48529	up	--	--	Molecular Function: RNA binding (GO:0003723);; Biological Process: RNA processing (GO:0006396);;	--	--	--	--	Probable lipid transfer;; Protease inhibitor/seed storage/LTP family	Non-specific lipid transfer protein GPI-anchored 2 OS=Arabidopsis thaliana OX=3702 GN=LTPG2 PE=2 SV=1	--	--	Os06g0682750 [Oryza sativa Japonica Group]
EVM0000436	38	64	63	6125	6810	6003	0.739124	1.20695	1.2799	123.158	147.906	126.679	0	7.48516	up	--	--	Molecular Function: DNA binding (GO:0003677);;	K09422|0|osa:4332651|K09422 myb proto-oncogene protein, plant | (RefSeq) myb-related protein Myb4-like	--	[K]	Transcription	Myb-like DNA-binding domain;; Myb-like DNA-binding domain	Transcription factor MYB2 OS=Oryza sativa subsp. japonica OX=39947 GN=MYB2 PE=2 SV=1	K	Transcription	PREDICTED: myb-related protein Myb4-like [Oryza sativa Japonica Group]
EVM0020051	0	0	0	45	65	52	0	0	0	2.01664	3.18175	2.46679	4.90085e-11	7.48498	up	--	--	--	--	--	--	--	--	--	S	Function unknown	hypothetical protein OsI_23463 [Oryza sativa Indica Group]
EVM0007332	10	28	25	2559	2298	2439	0.542628	1.49036	1.41458	143.642	139.351	143.728	1.05218e-236	7.4839	up	--	--	Biological Process: response to stress (GO:0006950);;	--	--	--	--	ABA/WDS induced protein	Abscisic stress-ripening protein 2 OS=Solanum lycopersicum OX=4081 GN=ASR2 PE=4 SV=1	S	Function unknown	PREDICTED: abscisic stress-ripening protein 3-like [Oryza brachyantha]
EVM0042074	131	110	126	14010	13645	13620	4.01047	3.30351	4.05776	444.343	467.5	453.394	0	7.47418	up	--	--	--	--	--	--	--	Senescence regulator	--	S	Function unknown	PREDICTED: uncharacterized protein LOC4330048 [Oryza sativa Japonica Group]
EVM0031137	205	268	234	26979	25078	27268	5.39808	6.89536	6.48926	734.334	737.381	778.994	0	7.47216	up	--	--	Molecular Function: 3'-5'-exoribonuclease activity (GO:0000175);; Biological Process: nuclear-transcribed mRNA catabolic process, deadenylation-dependent decay (GO:0000288);; Molecular Function: nucleic acid binding (GO:0003676);; Cellular Component: nucleus (GO:0005634);; Cellular Component: CCR4-NOT complex (GO:0030014);; Biological Process: RNA phosphodiester bond hydrolysis, exonucleolytic (G…	K12581|0|osa:4337457|K12581 CCR4-NOT transcription complex subunit 7/8 | (RefSeq) probable CCR4-associated factor 1 homolog 11	RNA degradation (ko03018)	[A]	RNA processing and modification	CAF1 family ribonuclease	Probable CCR4-associated factor 1 homolog 11 OS=Arabidopsis thaliana OX=3702 GN=CAF1-11 PE=2 SV=1	K	Transcription	PREDICTED: probable CCR4-associated factor 1 homolog 11 [Oryza sativa Japonica Group]
EVM0029426	0	0	0	45	43	76	0	0	0	1.00034	1.04189	1.7742	6.14122e-11	7.47205	up	--	--	Molecular Function: ubiquitin-protein transferase activity (GO:0004842);; Biological Process: protein ubiquitination (GO:0016567);; Cellular Component: SCF ubiquitin ligase complex (GO:0019005);; Biological Process: SCF-dependent proteasomal ubiquitin-dependent protein catabolic process (GO:0031146);;	--	--	--	--	F-box domain;; F-box-like	Putative F-box protein At1g47790 OS=Arabidopsis thaliana OX=3702 GN=At1g47790 PE=4 SV=1	--	--	hypothetical protein [Oryza sativa Japonica Group]
EVM0032162	0	0	0	47	47	66	0	0	0	1.12454	1.20534	1.63958	5.60741e-11	7.46665	up	--	--	Molecular Function: RNA binding (GO:0003723);;	K13162|0|osa:107275937|K13162 poly(rC)-binding protein 2/3/4 | (RefSeq) P0482F12.3; RNA-binding KH domain-containing protein PEPPER-like	--	[AR]	RNA processing and modification;; General function prediction only	KH domain;; KH domain	RNA-binding KH domain-containing protein PEPPER OS=Arabidopsis thaliana OX=3702 GN=PEP PE=1 SV=1	S	Function unknown	putative KH domain protein [Oryza sativa Japonica Group]
EVM0013626	0	0	0	48	60	50	0	0	0	2.65887	3.58441	2.93143	5.68484e-11	7.46077	up	[OK]	Posttranslational modification, protein turnover, chaperones;; Transcription	Molecular Function: metalloendopeptidase activity (GO:0004222);; Cellular Component: mitochondrion (GO:0005739);; Biological Process: proteolysis (GO:0006508);; Cellular Component: integral component of membrane (GO:0016021);;	--	--	--	--	--	Probable membrane metalloprotease ARASP2, chloroplastic OS=Arabidopsis thaliana OX=3702 GN=ARASP2 PE=2 SV=1	M	Cell wall/membrane/envelope biogenesis	Os05g0388025, partial [Oryza sativa Japonica Group]
EVM0021888	2	0	0	135	155	96	0.095079	0	0	8.63978	10.7372	6.47508	5.49409e-20	7.45784	up	--	--	Molecular Function: zinc ion binding (GO:0008270);; Cellular Component: integral component of membrane (GO:0016021);; Biological Process: protein ubiquitination (GO:0016567);; Biological Process: proteasome-mediated ubiquitin-dependent protein catabolic process (GO:0043161);; Molecular Function: ubiquitin protein ligase activity (GO:0061630);;	--	--	[O]	Posttranslational modification, protein turnover, chaperones	Ring finger domain;; RING-H2 zinc finger domain;; RING-like zinc finger;; Zinc finger, C3HC4 type (RING finger);; Zinc finger, C3HC4 type (RING finger);; zinc-RING finger domain;; RING-type zinc-finger;; Anaphase-promoting complex subunit 11 RING-H2 finger	RING-H2 finger protein ATL54 OS=Arabidopsis thaliana OX=3702 GN=ATL54 PE=2 SV=2	O	Posttranslational modification, protein turnover, chaperones	PREDICTED: RING-H2 finger protein ATL51-like [Oryza sativa Japonica Group]
Oryza_sativa_newGene_9882	0	0	0	60	54	44	0	0	0	0.764893	0.741108	0.590062	5.80196e-11	7.45702	up	--	--	Molecular Function: RNA polymerase II regulatory region sequence-specific DNA binding (GO:0000977);; Molecular Function: transcription factor activity, sequence-specific DNA binding (GO:0003700);; Cellular Component: nucleus (GO:0005634);; Cellular Component: mitochondrion (GO:0005739);; Biological Process: regulation of transcription from RNA polymerase II promoter (GO:0006357);; Cellular Compon…	--	--	[L]	Replication, recombination and repair	Domain of unknown function (DUF4413);; hAT family C-terminal dimerisation region	Putative AC9 transposase OS=Zea mays OX=4577 PE=4 SV=1	S	Function unknown	hypothetical protein OsJ_06814 [Oryza sativa Japonica Group]
EVM0045474	13	15	13	1583	1533	1543	0.298064	0.35222	0.325237	39.2219	41.0329	40.1313	1.35241e-190	7.4502	up	[R]	General function prediction only	Molecular Function: nuclease activity (GO:0004518);; Cellular Component: nucleus (GO:0005634);; Biological Process: nucleic acid phosphodiester bond hydrolysis (GO:0090305);;	--	--	--	--	Bifunctional nuclease	Bifunctional nuclease 1 OS=Oryza sativa subsp. japonica OX=39947 GN=BBD1 PE=2 SV=1	S	Function unknown	PREDICTED: bifunctional nuclease 1 [Oryza sativa Japonica Group]
EVM0025094	13	9	18	1689	1330	1508	0.233106	0.152667	0.345379	31.7204	26.9742	29.7119	3.60759e-171	7.42957	up	--	--	Cellular Component: exocyst (GO:0000145);; Biological Process: exocytosis (GO:0006887);; Molecular Function: zinc ion binding (GO:0008270);; Cellular Component: plastid (GO:0009536);;	--	--	[U]	Intracellular trafficking, secretion, and vesicular transport	Exo70 exocyst complex subunit	Exocyst complex component EXO70B2 OS=Arabidopsis thaliana OX=3702 GN=EXO70B2 PE=1 SV=1	S	Function unknown	hypothetical protein OsI_04924 [Oryza sativa Indica Group]
EVM0001671	0	0	0	55	55	44	0	0	0	2.207	2.38617	1.87005	7.48594e-11	7.42638	up	--	--	Molecular Function: transporter activity (GO:0005215);; Biological Process: oligopeptide transport (GO:0006857);; Cellular Component: integral component of membrane (GO:0016021);;	K14638|4.16983e-25|obr:102712476|K14638 solute carrier family 15 (peptide/histidine transporter), member 3/4 | (RefSeq) protein NRT1/ PTR FAMILY 8.1-like	--	[E]	Amino acid transport and metabolism	--	Protein NRT1/ PTR FAMILY 8.3 OS=Arabidopsis thaliana OX=3702 GN=NPF8.3 PE=1 SV=1	--	--	hypothetical protein OsJ_27310 [Oryza sativa Japonica Group]
EVM0013675	0	0	0	53	80	30	0	0	0	1.63618	2.70978	0.986597	1.23569e-10	7.41926	up	[O]	Posttranslational modification, protein turnover, chaperones	Molecular Function: cysteine-type endopeptidase activity (GO:0004197);; Cellular Component: extracellular space (GO:0005615);; Cellular Component: lysosome (GO:0005764);; Biological Process: proteolysis involved in cellular protein catabolic process (GO:0051603);;	--	--	[O]	Posttranslational modification, protein turnover, chaperones	Papain family cysteine protease;; Cathepsin propeptide inhibitor domain (I29)	Senescence-specific cysteine protease SAG12 OS=Arabidopsis thaliana OX=3702 GN=SAG12 PE=1 SV=1	O	Posttranslational modification, protein turnover, chaperones	PREDICTED: ervatamin-B [Oryza sativa Japonica Group]
EVM0024185	0	0	0	56	53	43	0	0	0	3.27989	3.3782	2.64412	8.75429e-11	7.40786	up	--	--	--	--	--	--	--	--	--	--	--	hypothetical protein [Oryza sativa Japonica Group]
EVM0009479	28	41	49	4202	4553	4105	0.546057	0.788306	1.02564	87.0846	101.938	89.2814	3.05906e-302	7.40713	up	--	--	Molecular Function: transcription factor activity, sequence-specific DNA binding (GO:0003700);; Biological Process: regulation of transcription, DNA-templated (GO:0006355);; Molecular Function: sequence-specific DNA binding (GO:0043565);;	--	--	--	--	WRKY DNA -binding domain	WRKY transcription factor WRKY28 OS=Oryza sativa subsp. japonica OX=39947 GN=WRKY28 PE=2 SV=2	K	Transcription	RecName: Full=WRKY transcription factor WRKY28; Short=OsWRKY28
Oryza_sativa_newGene_2747	0	0	0	57	48	46	0	0	0	3.15616	2.86626	2.62464	8.99104e-11	7.40186	up	--	--	Molecular Function: nucleic acid binding (GO:0003676);; Molecular Function: electron carrier activity (GO:0009055);; Biological Process: DNA integration (GO:0015074);; Cellular Component: integral component of membrane (GO:0016021);; Biological Process: electron transport chain (GO:0022900);;	--	--	[R]	General function prediction only	--	Retrovirus-related Pol polyprotein from transposon RE2 OS=Arabidopsis thaliana OX=3702 GN=RE2 PE=4 SV=1	L	Replication, recombination and repair	PREDICTED: uncharacterized mitochondrial protein AtMg00810-like [Oryza brachyantha]
EVM0030124	0	0	0	30	73	56	0	0	0	1.36526	3.62791	2.68363	1.38297e-10	7.40084	up	--	--	--	--	--	--	--	--	--	--	--	PREDICTED: uncharacterized protein LOC4326132 isoform X2 [Oryza sativa Japonica Group]
EVM0001397	2189	2207	2855	266665	256129	261939	43.1265	42.6213	59.4452	5431.51	5635.62	5599.79	0	7.39763	up	--	--	Molecular Function: DNA binding (GO:0003677);; Cellular Component: nucleus (GO:0005634);; Biological Process: regulation of transcription, DNA-templated (GO:0006355);;	--	--	--	--	No apical meristem (NAM) protein	NAC domain-containing protein 48 OS=Oryza sativa subsp. japonica OX=39947 GN=NAC048 PE=1 SV=1	S	Function unknown	PREDICTED: NAC domain-containing protein 48 [Oryza sativa Japonica Group]
EVM0030918	0	0	0	48	55	47	0	0	0	4.59707	5.78459	4.79229	9.71221e-11	7.39493	up	--	--	--	--	--	--	--	--	--	--	--	Os01g0667750 [Oryza sativa Japonica Group]
EVM0017319	0	0	0	67	41	45	0	0	0	1.20783	0.794541	0.843226	1.04896e-10	7.3946	up	--	--	Cellular Component: Golgi apparatus (GO:0005794);; Cellular Component: integral component of membrane (GO:0016021);; Molecular Function: O-acetyltransferase activity (GO:0016413);; Biological Process: cell wall organization or biogenesis (GO:0071554);;	--	--	--	--	GDSL/SGNH-like Acyl-Esterase family found in Pmr5 and Cas1p;; PMR5 N terminal Domain	Protein trichome birefringence-like 19 OS=Arabidopsis thaliana OX=3702 GN=TBL19 PE=3 SV=1	S	Function unknown	PREDICTED: protein trichome birefringence-like 19 [Oryza sativa Japonica Group]
EVM0017598	7	5	5	718	696	543	0.195256	0.14019	0.135571	23.7792	24.9016	18.8812	3.05276e-82	7.39157	up	--	--	Cellular Component: integral component of membrane (GO:0016021);;	--	--	--	--	Thaumatin family	Thaumatin-like protein 1 OS=Arabidopsis thaliana OX=3702 GN=TLP1 PE=2 SV=1	S	Function unknown	PREDICTED: thaumatin-like protein 1b [Oryza sativa Japonica Group]
EVM0002241	0	0	0	53	56	41	0	0	0	3.83087	4.37666	3.11966	1.07463e-10	7.38662	up	--	--	Molecular Function: DNA binding (GO:0003677);; Cellular Component: nucleus (GO:0005634);; Molecular Function: zinc ion binding (GO:0008270);; Molecular Function: protein dimerization activity (GO:0046983);;	--	--	--	--	DWNN domain	--	--	--	hypothetical protein LOC_Os03g21610 [Oryza sativa Japonica Group]
EVM0042026	154	187	254	22195	21270	20694	4.33703	5.16422	7.56055	647.334	670.153	633.505	0	7.37988	up	[J]	Translation, ribosomal structure and biogenesis	Molecular Function: nucleotide binding (GO:0000166);; Molecular Function: nucleic acid binding (GO:0003676);; Cellular Component: plastid (GO:0009536);; Cellular Component: viral nucleocapsid (GO:0019013);; Cellular Component: intracellular ribonucleoprotein complex (GO:0030529);;	--	--	[R]	General function prediction only	RNA recognition motif. (a.k.a. RRM, RBD, or RNP domain)	29 kDa ribonucleoprotein B, chloroplastic OS=Nicotiana sylvestris OX=4096 PE=2 SV=1	S	Function unknown	chloroplast 29 kDa ribonucleoprotein, partial [Oryza sativa Indica Group]
EVM0004200	0	0	0	67	44	40	0	0	0	1.62278	1.1463	1.0225	1.27118e-10	7.37383	up	[S]	Function unknown	Cellular Component: mitochondrion (GO:0005739);; Molecular Function: electron carrier activity (GO:0009055);; Molecular Function: protein disulfide oxidoreductase activity (GO:0015035);; Cellular Component: integral component of membrane (GO:0016021);; Molecular Function: hydrolase activity, acting on ester bonds (GO:0016788);; Biological Process: cell redox homeostasis (GO:0045454);; Biological …	--	--	--	--	GDSL-like Lipase/Acylhydrolase	GDSL esterase/lipase At5g33370 OS=Arabidopsis thaliana OX=3702 GN=At5g33370 PE=2 SV=1	S	Function unknown	PREDICTED: GDSL esterase/lipase At5g33370 [Oryza sativa Japonica Group]
EVM0023668	0	0	0	52	68	33	0	0	0	1.41408	1.98288	0.927068	1.50395e-10	7.37231	up	[F]	Nucleotide transport and metabolism	Molecular Function: DNA binding (GO:0003677);; Molecular Function: uridine kinase activity (GO:0004849);; Molecular Function: ATP binding (GO:0005524);; Cellular Component: nucleus (GO:0005634);; Cellular Component: mitochondrion (GO:0005739);; Cellular Component: cytosol (GO:0005829);; Biological Process: carbohydrate metabolic process (GO:0005975);; Biological Process: pyrimidine nucleobase met…	K00855|0|osa:9268984|K00855 phosphoribulokinase [EC:2.7.1.19] | (RefSeq) phosphoribulokinase, chloroplastic	Carbon fixation in photosynthetic organisms (ko00710);; Carbon metabolism (ko01200)	[TZ]	Signal transduction mechanisms;; Cytoskeleton	Phosphoribulokinase / Uridine kinase family	Phosphoribulokinase, chloroplastic OS=Triticum aestivum OX=4565 PE=2 SV=1	F	Nucleotide transport and metabolism	PREDICTED: phosphoribulokinase, chloroplastic [Oryza sativa Japonica Group]
EVM0038962	4	0	0	180	177	208	0.142112	0	0	7.42744	7.90586	8.99515	8.01182e-29	7.36665	up	--	--	Cellular Component: plastid (GO:0009536);; Cellular Component: integral component of membrane (GO:0016021);;	--	--	--	--	--	--	--	--	hypothetical protein [Oryza sativa Japonica Group]
EVM0027875	0	0	0	59	40	49	0	0	0	0.984309	0.711564	0.85071	1.26966e-10	7.36466	up	--	--	Cellular Component: nucleus (GO:0005634);; Cellular Component: cytoplasm (GO:0005737);; Biological Process: apoptotic process (GO:0006915);; Biological Process: multicellular organism development (GO:0007275);; Molecular Function: zinc ion binding (GO:0008270);; Molecular Function: ligase activity (GO:0016874);; Biological Process: protein ubiquitination involved in ubiquitin-dependent protein ca…	--	--	[R]	General function prediction only	Seven in absentia protein family	Putative E3 ubiquitin-protein ligase SINA-like 6 OS=Arabidopsis thaliana OX=3702 GN=At5g37870 PE=3 SV=1	O	Posttranslational modification, protein turnover, chaperones	hypothetical protein [Oryza sativa Japonica Group]
EVM0035448	0	0	0	65	35	48	0	0	0	0.751403	0.432966	0.579866	1.7034e-10	7.34063	up	[P]	Inorganic ion transport and metabolism	Molecular Function: ATP binding (GO:0005524);; Cellular Component: integral component of plasma membrane (GO:0005887);; Biological Process: ATP biosynthetic process (GO:0006754);; Molecular Function: hydrogen-exporting ATPase activity, phosphorylative mechanism (GO:0008553);; Cellular Component: intracellular membrane-bounded organelle (GO:0043231);; Molecular Function: metal ion binding (GO:0046…	K01535|0|osa:4331015|K01535 H+-transporting ATPase [EC:3.6.3.6] | (RefSeq) OJ1004_E04.31, a6; ATPase 8, plasma membrane-type	Oxidative phosphorylation (ko00190)	[P]	Inorganic ion transport and metabolism	E1-E2 ATPase;; haloacid dehalogenase-like hydrolase;; Cation transporter/ATPase, N-terminus;; Cation transport ATPase (P-type)	ATPase 8, plasma membrane-type OS=Arabidopsis thaliana OX=3702 GN=AHA8 PE=3 SV=1	P	Inorganic ion transport and metabolism	PREDICTED: ATPase 8, plasma membrane-type isoform X1 [Oryza sativa Japonica Group]
EVM0034382	67	74	124	9654	8448	9983	3.0838	3.30753	6.04472	460.581	435.382	499.895	3.1898e-232	7.33861	up	--	--	--	--	--	--	--	--	--	S	Function unknown	hypothetical protein PAHAL_A02247 [Panicum hallii]
EVM0007440	0	0	0	51	43	49	0	0	0	1.45367	1.30717	1.45736	1.59991e-10	7.33159	up	--	--	--	--	--	--	--	Protein of unknown function (DUF1668)	--	S	Function unknown	PREDICTED: uncharacterized protein LOC107275361 [Oryza sativa Japonica Group]
EVM0040324	0	0	0	54	47	42	0	0	0	2.55028	2.37678	2.0517	1.67867e-10	7.32796	up	--	--	Biological Process: ubiquitin-dependent protein catabolic process (GO:0006511);; Molecular Function: zinc ion binding (GO:0008270);; Biological Process: protein ubiquitination (GO:0016567);;	--	--	[O]	Posttranslational modification, protein turnover, chaperones	Ring finger domain;; RING-like zinc finger	E3 ubiquitin-protein ligase RING1-like OS=Arabidopsis thaliana OX=3702 GN=At3g19950 PE=1 SV=1	O	Posttranslational modification, protein turnover, chaperones	Zinc finger, C3HC4 type family protein [Oryza sativa Japonica Group]
EVM0005720	0	3	5	346	318	293	0	0.031225	0.052257	4.27105	4.23576	3.79963	1.60132e-46	7.32676	up	[L]	Replication, recombination and repair	Cellular Component: mitochondrion (GO:0005739);;	--	--	[A]	RNA processing and modification	AAA domain;; AAA domain;; AAA domain;; AAA domain;; Viral (Superfamily 1) RNA helicase	Probable helicase MAGATAMA 3 OS=Arabidopsis thaliana OX=3702 GN=MAA3 PE=2 SV=1	L	Replication, recombination and repair	hypothetical protein OsJ_15909 [Oryza sativa Japonica Group]
EVM0042245	0	0	0	53	35	57	0	0	0	1.67491	1.19263	1.90163	1.8567e-10	7.32559	up	[K]	Transcription	Molecular Function: protein kinase activity (GO:0004672);; Molecular Function: ATP binding (GO:0005524);; Cellular Component: mitochondrion (GO:0005739);; Biological Process: protein phosphorylation (GO:0006468);; Cellular Component: membrane (GO:0016020);;	--	--	--	--	Protein kinase domain;; Protein tyrosine kinase;; Leucine Rich repeats (2 copies);; Leucine Rich Repeat	Probably inactive leucine-rich repeat receptor-like protein kinase At3g28040 OS=Arabidopsis thaliana OX=3702 GN=At3g28040 PE=2 SV=1	--	--	Leucine Rich Repeat family protein [Oryza sativa Japonica Group]
EVM0036899	0	0	0	37	40	71	0	0	0	0.691625	0.807832	1.39628	2.19441e-10	7.32539	up	[GEPR]	Carbohydrate transport and metabolism;; Amino acid transport and metabolism;; Inorganic ion transport and metabolism;; General function prediction only	Molecular Function: inorganic phosphate transmembrane transporter activity (GO:0005315);; Cellular Component: integral component of plasma membrane (GO:0005887);; Biological Process: phosphate ion transport (GO:0006817);; Molecular Function: symporter activity (GO:0015293);; Molecular Function: substrate-specific transmembrane transporter activity (GO:0022891);; Biological Process: transmembrane …	K08176|0|osa:4331542|K08176 MFS transporter, PHS family, inorganic phosphate transporter | (RefSeq) OsJ_008981, OsPT7, PHT1-7, PT7; probable inorganic phosphate transporter 1-7	--	[P]	Inorganic ion transport and metabolism	Sugar (and other) transporter;; Major Facilitator Superfamily	Probable inorganic phosphate transporter 1-7 OS=Oryza sativa subsp. japonica OX=39947 GN=PHT1-7 PE=2 SV=1	G	Carbohydrate transport and metabolism	PREDICTED: probable inorganic phosphate transporter 1-7 [Oryza sativa Japonica Group]
EVM0025024	0	7	0	688	610	727	0	0.103659	0	12.5246	11.9882	13.8848	3.65348e-11	7.31336	up	--	--	Molecular Function: 1-phosphatidylinositol binding (GO:0005545);; Cellular Component: clathrin-coated vesicle (GO:0030136);; Molecular Function: clathrin binding (GO:0030276);; Biological Process: clathrin coat assembly (GO:0048268);;	--	--	[TU]	Signal transduction mechanisms;; Intracellular trafficking, secretion, and vesicular transport	ANTH domain	Putative clathrin assembly protein At1g03050 OS=Arabidopsis thaliana OX=3702 GN=At1g03050 PE=2 SV=1	U	Intracellular trafficking, secretion, and vesicular transport	hypothetical protein OsI_20032 [Oryza sativa Indica Group]
EVM0034810	0	0	0	38	57	46	0	0	0	5.31848	8.57839	6.67611	2.37031e-10	7.2979	up	--	--	Molecular Function: nucleotide binding (GO:0000166);; Molecular Function: nucleic acid binding (GO:0003676);;	K14407|5.70816e-09|sbi:SORBI_01g047890|K14407 cleavage stimulation factor subunit 2 | (RefSeq) SORBIDRAFT_01g047890, Sb01g047890; hypothetical protein	mRNA surveillance pathway (ko03015)	--	--	--	--	--	--	hypothetical protein LOC_Os12g02410 [Oryza sativa Japonica Group]
EVM0016239	1228	1108	964	115046	99908	110456	19.88	17.5662	16.4802	1925.22	1806.09	1940.06	0	7.29438	up	--	--	Biological Process: defense response (GO:0006952);;	--	--	--	--	Hs1pro-1 protein C-terminus;; Hs1pro-1 N-terminus	Nematode resistance protein-like HSPRO2 OS=Arabidopsis thaliana OX=3702 GN=HSPRO2 PE=1 SV=1	S	Function unknown	PREDICTED: nematode resistance protein-like HSPRO1 [Oryza sativa Japonica Group]
EVM0026026	208	136	130	15385	15686	15904	3.81493	2.43583	2.50964	291.758	321.344	316.564	0	7.29154	up	--	--	Molecular Function: DNA binding (GO:0003677);; Cellular Component: nucleus (GO:0005634);; Biological Process: regulation of transcription, DNA-templated (GO:0006355);;	--	--	--	--	No apical meristem (NAM) protein	NAC domain-containing protein 10 OS=Oryza sativa subsp. japonica OX=39947 GN=NAC010 PE=2 SV=1	K	Transcription	PREDICTED: NAC transcription factor 29 [Oryza sativa Japonica Group]
EVM0026003	16	21	7	1541	1618	1312	0.291479	0.38047	0.118654	29.7953	33.8027	26.6341	4.21329e-158	7.2899	up	--	--	Cellular Component: nucleus (GO:0005634);; Molecular Function: protein dimerization activity (GO:0046983);;	--	--	--	--	Helix-loop-helix DNA-binding domain	Putative transcription factor bHLH041 OS=Arabidopsis thaliana OX=3702 GN=BHLH41 PE=3 SV=1	S	Function unknown	PREDICTED: uncharacterized protein LOC4327325 [Oryza sativa Japonica Group]
EVM0043575	0	0	0	41	44	52	0	0	0	1.12795	1.32118	1.51262	2.73508e-10	7.27068	up	[HR]	Coenzyme transport and metabolism;; General function prediction only	Biological Process: flavonoid biosynthetic process (GO:0009813);; Molecular Function: hydrolase activity (GO:0016787);; Cellular Component: intracellular membrane-bounded organelle (GO:0043231);; Biological Process: flavonoid glucuronidation (GO:0052696);; Molecular Function: quercetin 3-O-glucosyltransferase activity (GO:0080043);; Molecular Function: quercetin 7-O-glucosyltransferase activity (…	--	--	--	--	Alpha/beta hydrolase family;; alpha/beta hydrolase fold	Strigolactone esterase RMS3 OS=Pisum sativum OX=3888 GN=RMS3 PE=1 SV=1	S	Function unknown	PREDICTED: probable strigolactone esterase DAD2 [Oryza sativa Japonica Group]
EVM0044803	5	0	7	411	432	471	0.118187	0	0.181856	11.4037	12.9534	13.7265	1.07914e-60	7.2705	up	--	--	Biological Process: protein polyubiquitination (GO:0000209);; Cellular Component: plasma membrane (GO:0005886);; Molecular Function: zinc ion binding (GO:0008270);; Cellular Component: plastid (GO:0009536);; Cellular Component: integral component of membrane (GO:0016021);; Molecular Function: ligase activity (GO:0016874);; Biological Process: protein ubiquitination involved in ubiquitin-dependent…	K16286|1.91495e-92|osa:107276751|K16286 E3 ubiquitin-protein ligase EL5 [EC:2.3.2.27] | (RefSeq) EL5; E3 ubiquitin-protein ligase EL5	--	[O]	Posttranslational modification, protein turnover, chaperones	Ring finger domain;; RING-like zinc finger;; Zinc finger, C3HC4 type (RING finger);; RING-H2 zinc finger domain;; Zinc finger, C3HC4 type (RING finger)	E3 ubiquitin-protein ligase EL5 OS=Oryza sativa subsp. japonica OX=39947 GN=EL5.1 PE=1 SV=1	O	Posttranslational modification, protein turnover, chaperones	PREDICTED: E3 ubiquitin-protein ligase EL5 [Oryza sativa Japonica Group]
EVM0029999	1	0	0	98	71	67	0.024094	0	0	2.42938	1.89758	1.73236	1.13014e-14	7.26539	up	--	--	Molecular Function: transferase activity, transferring acyl groups other than amino-acyl groups (GO:0016747);;	--	--	--	--	Transferase family	Acyl transferase 15 OS=Oryza sativa subsp. japonica OX=39947 GN=AT15 PE=2 SV=1	S	Function unknown	PREDICTED: benzyl alcohol O-benzoyltransferase [Oryza sativa Japonica Group]
EVM0031009	0	0	0	65	34	41	0	0	0	1.45914	0.82032	0.965383	3.44346e-10	7.25829	up	[E]	Amino acid transport and metabolism	Cellular Component: mitochondrion (GO:0005739);; Biological Process: cellular amino acid metabolic process (GO:0006520);; Molecular Function: lyase activity (GO:0016829);; Molecular Function: pyridoxal phosphate binding (GO:0030170);;	K01739|0|osa:4348561|K01739 cystathionine gamma-synthase [EC:2.5.1.48] | (RefSeq) probable cystathionine gamma-synthase 2	Cysteine and methionine metabolism (ko00270);; Selenocompound metabolism (ko00450);; Sulfur metabolism (ko00920);; Biosynthesis of amino acids (ko01230)	[E]	Amino acid transport and metabolism	Cys/Met metabolism PLP-dependent enzyme	Cystathionine gamma-synthase 1, chloroplastic OS=Arabidopsis thaliana OX=3702 GN=CGS1 PE=1 SV=3	E	Amino acid transport and metabolism	PREDICTED: probable cystathionine gamma-synthase 2 [Oryza sativa Japonica Group]
EVM0035978	3	3	0	270	209	232	0.145887	0.142945	0	20.2877	16.9541	18.305	1.15927e-36	7.24983	up	--	--	--	--	--	--	--	--	--	S	Function unknown	PREDICTED: uncharacterized protein LOC4330641 [Oryza sativa Japonica Group]
EVM0032585	0	0	0	37	66	36	0	0	0	0.987981	1.93063	1.00029	4.2272e-10	7.2467	up	--	--	Biological Process: lipid metabolic process (GO:0006629);; Molecular Function: lipase activity (GO:0016298);;	--	--	--	--	GDSL-like Lipase/Acylhydrolase	GDSL esterase/lipase At5g45910 OS=Arabidopsis thaliana OX=3702 GN=At5g45910 PE=2 SV=1	S	Function unknown	PREDICTED: GDSL esterase/lipase At5g45910 isoform X1 [Oryza sativa Japonica Group]
EVM0022115	14	0	10	1508	1308	1529	0.228114	0	0.176739	26.5092	24.8329	28.2045	1.71406e-14	7.21426	up	[T]	Signal transduction mechanisms	Molecular Function: protein kinase activity (GO:0004672);; Molecular Function: ATP binding (GO:0005524);; Biological Process: protein phosphorylation (GO:0006468);;	--	--	[T]	Signal transduction mechanisms	Protein kinase domain;; Protein tyrosine kinase;; pre-mRNA processing factor 4 (PRP4) like;; Kinase-like	Mitogen-activated protein kinase kinase 9 OS=Arabidopsis thaliana OX=3702 GN=MKK9 PE=1 SV=1	T	Signal transduction mechanisms	hypothetical protein OsI_02814 [Oryza sativa Indica Group]
EVM0010528	0	0	0	47	31	56	0	0	0	3.59695	2.58218	4.54494	4.90674e-10	7.21125	up	--	--	--	--	--	--	--	--	--	--	--	Hypothetical protein [Oryza sativa Japonica Group]
EVM0025752	0	0	0	38	52	41	0	0	0	3.6499	5.39178	4.14566	4.85752e-10	7.2054	up	--	--	--	--	--	--	--	--	--	--	--	hypothetical protein LOC_Os10g31840 [Oryza sativa Japonica Group]
EVM0044478	114	152	144	12799	11998	13270	7.46668	9.76923	9.97739	873.058	884.119	950.062	0	7.19429	up	--	--	--	--	--	--	--	--	--	S	Function unknown	hypothetical protein [Oryza sativa Japonica Group]
EVM0009205	0	0	0	42	49	38	0	0	0	0.867853	1.10253	0.824469	5.34126e-10	7.18947	up	[G]	Carbohydrate transport and metabolism	Molecular Function: sugar:proton symporter activity (GO:0005351);; Molecular Function: glucose transmembrane transporter activity (GO:0005355);; Cellular Component: integral component of plasma membrane (GO:0005887);; Biological Process: proton transport (GO:0015992);; Biological Process: glucose import (GO:0046323);; Biological Process: glucose transmembrane transport (GO:1904659);;	--	--	[R]	General function prediction only	Sugar (and other) transporter;; Major Facilitator Superfamily	Sugar transport protein MST6 OS=Oryza sativa subsp. japonica OX=39947 GN=MST6 PE=1 SV=1	G	Carbohydrate transport and metabolism	putative monosaccharide transporter 6 [Oryza sativa Japonica Group]
EVM0008175	0	0	0	36	42	51	0	0	0	0.587851	0.742201	0.869737	5.74423e-10	7.18358	up	--	--	Molecular Function: isomerase activity (GO:0016853);;	--	--	[T]	Signal transduction mechanisms	MA3 domain	Eukaryotic translation initiation factor isoform 4G-1 OS=Arabidopsis thaliana OX=3702 GN=EIF(ISO)4G1 PE=1 SV=1	S	Function unknown	Putative topoisomerase [Oryza sativa Japonica Group]
EVM0000337	2	5	0	251	235	282	0.109737	0.253996	0	16.7978	16.9374	19.8225	1.50632e-39	7.18157	up	--	--	--	--	--	--	--	--	--	--	--	Os04g0570700 [Oryza sativa Japonica Group]
EVM0041499	28	21	10	2118	1535	1872	0.977837	0.713629	0.373997	77.5064	60.6883	71.8883	5.26687e-183	7.17628	up	--	--	Molecular Function: DNA binding (GO:0003677);; Molecular Function: transcription factor activity, sequence-specific DNA binding (GO:0003700);; Cellular Component: nucleus (GO:0005634);; Biological Process: regulation of transcription, DNA-templated (GO:0006355);;	--	--	--	--	AP2 domain	Dehydration-responsive element-binding protein 1C OS=Oryza sativa subsp. japonica OX=39947 GN=DREB1C PE=2 SV=1	K	Transcription	PREDICTED: dehydration-responsive element-binding protein 1C [Oryza sativa Japonica Group]
EVM0033417	0	3	0	138	133	129	0	0.01945	0	1.40761	1.4644	1.38027	6.80109e-23	7.17348	up	--	--	--	--	--	--	--	Plant mobile domain	--	S	Function unknown	expressed protein [Oryza sativa Japonica Group]
EVM0034587	0	0	0	39	45	43	0	0	0	1.65215	2.06384	1.94514	5.94034e-10	7.17333	up	--	--	Biological Process: flavonoid biosynthetic process (GO:0009813);; Cellular Component: membrane (GO:0016020);; Cellular Component: intracellular membrane-bounded organelle (GO:0043231);; Biological Process: flavonoid glucuronidation (GO:0052696);; Molecular Function: quercetin 3-O-glucosyltransferase activity (GO:0080043);; Molecular Function: quercetin 7-O-glucosyltransferase activity (GO:0080044…	--	--	[GC]	Carbohydrate transport and metabolism;; Energy production and conversion	UDP-glucoronosyl and UDP-glucosyl transferase	UDP-glycosyltransferase 79 OS=Oryza sativa subsp. japonica OX=39947 GN=UGT79 PE=1 SV=2	S	Function unknown	hypothetical protein OsJ_13814 [Oryza sativa Japonica Group]
EVM0034219	6	16	10	1122	921	995	0.102003	0.264868	0.17874	20.4488	18.1373	19.0326	2.19827e-133	7.17181	up	[QV]	Secondary metabolites biosynthesis, transport and catabolism;; Defense mechanisms	Molecular Function: iron ion binding (GO:0005506);; Cellular Component: integral component of membrane (GO:0016021);; Molecular Function: oxidoreductase activity, acting on paired donors, with incorporation or reduction of molecular oxygen, NAD(P)H as one donor, and incorporation of one atom of oxygen (GO:0016709);; Molecular Function: heme binding (GO:0020037);; Biological Process: secondary met…	--	--	[Q]	Secondary metabolites biosynthesis, transport and catabolism	Cytochrome P450	Cytochrome P450 81D1 OS=Arabidopsis thaliana OX=3702 GN=CYP81D1 PE=2 SV=1	Q	Secondary metabolites biosynthesis, transport and catabolism	PREDICTED: uncharacterized protein LOC9269725 [Oryza sativa Japonica Group]
EVM0042785	20	3	4	1123	1114	996	0.283926	0.033482	0.063156	17.3363	18.5704	16.1326	6.55152e-26	7.17125	up	[M]	Cell wall/membrane/envelope biogenesis	Molecular Function: protein serine/threonine kinase activity (GO:0004674);; Molecular Function: protein tyrosine kinase activity (GO:0004713);; Molecular Function: ATP binding (GO:0005524);; Biological Process: protein phosphorylation (GO:0006468);; Cellular Component: membrane (GO:0016020);;	--	--	[T]	Signal transduction mechanisms	Protein of unknown function (DUF1221);; Protein tyrosine kinase;; Protein kinase domain	Light-sensor Protein kinase OS=Ceratodon purpureus OX=3225 GN=PHY1 PE=3 SV=3	T	Signal transduction mechanisms	PREDICTED: MAP/microtubule affinity-regulating kinase 3 [Oryza sativa Japonica Group]
Oryza_sativa_newGene_7962	0	0	0	48	48	32	0	0	0	1.30493	1.41394	0.900568	6.85154e-10	7.16457	up	--	--	Biological Process: mRNA splicing, via spliceosome (GO:0000398);; Cellular Component: integral component of membrane (GO:0016021);; Cellular Component: catalytic step 2 spliceosome (GO:0071013);;	--	--	--	--	--	--	--	--	hypothetical protein OSJNBa0079I01.41 [Oryza sativa Japonica Group]
EVM0004047	0	0	0	47	38	41	0	0	0	2.27243	1.97201	2.08123	6.48092e-10	7.16037	up	--	--	--	--	--	--	--	--	--	--	--	hypothetical protein [Oryza sativa Japonica Group]
EVM0018388	0	0	0	38	30	62	0	0	0	2.70179	2.26902	4.67642	8.82786e-10	7.15009	up	--	--	Cellular Component: mitochondrial proton-transporting ATP synthase complex, coupling factor F(o) (GO:0000276);; Molecular Function: transcription factor activity, sequence-specific DNA binding (GO:0003700);; Molecular Function: copper ion binding (GO:0005507);; Cellular Component: nucleolus (GO:0005730);; Cellular Component: vacuolar membrane (GO:0005774);; Biological Process: regulation of trans…	--	--	--	--	GRAS domain family	Protein DWARF AND LOW-TILLERING OS=Oryza sativa subsp. japonica OX=39947 GN=DLT PE=1 SV=1	--	--	Os04g0447232 [Oryza sativa Japonica Group]
EVM0010003	29	27	20	2293	2227	2364	0.979169	0.921378	0.728946	82.6459	86.699	89.4138	8.58642e-277	7.14748	up	--	--	Cellular Component: cytoplasm (GO:0005737);; Biological Process: metal ion transport (GO:0030001);; Molecular Function: transition metal ion binding (GO:0046914);; Biological Process: cellular transition metal ion homeostasis (GO:0046916);;	--	--	--	--	--	Heavy metal-associated isoprenylated plant protein 47 OS=Arabidopsis thaliana OX=3702 GN=HIPP47 PE=3 SV=1	--	--	hypothetical protein OsI_07838 [Oryza sativa Indica Group]
EVM0007720	0	0	0	40	40	44	0	0	0	2.55744	2.69904	2.9067	7.4953e-10	7.14234	up	--	--	Molecular Function: nucleotide binding (GO:0000166);;	--	--	--	--	--	--	--	--	hypothetical protein [Oryza sativa Japonica Group]
Oryza_sativa_newGene_1396	0	0	0	57	40	30	0	0	0	1.60874	1.23129	0.899068	9.30324e-10	7.13319	up	--	--	Cellular Component: mitochondrion (GO:0005739);;	--	--	--	--	--	--	--	--	Os02g0237801 [Oryza sativa Japonica Group]
EVM0020113	12	11	8	925	945	980	0.388909	0.361144	0.292403	33.6898	37.1798	37.463	1.33335e-131	7.1309	up	--	--	Cellular Component: cytosol (GO:0005829);; Molecular Function: O-methyltransferase activity (GO:0008171);; Molecular Function: S-adenosylmethionine-dependent methyltransferase activity (GO:0008757);; Biological Process: aromatic compound biosynthetic process (GO:0019438);; Biological Process: methylation (GO:0032259);;	--	--	[R]	General function prediction only	--	--	--	--	expressed protein [Oryza sativa Japonica Group]
EVM0039645	2	0	0	116	85	101	0.090248	0	0	6.99501	5.54259	6.39161	2.95695e-18	7.13046	up	--	--	Molecular Function: protein serine/threonine kinase activity (GO:0004674);; Molecular Function: ATP binding (GO:0005524);; Cellular Component: mitochondrion (GO:0005739);; Biological Process: protein phosphorylation (GO:0006468);; Biological Process: signal transduction (GO:0007165);;	--	--	--	--	--	--	--	--	hypothetical protein LOC_Os03g22030 [Oryza sativa Japonica Group]
EVM0019872	14	2	0	1088	1010	1041	0.663965	0.093837	0	53.9855	54.1439	54.2196	5.12607e-12	7.12637	up	--	--	Cellular Component: integral component of membrane (GO:0016021);;	--	--	--	--	--	--	S	Function unknown	hypothetical protein OsI_30166 [Oryza sativa Indica Group]
EVM0025486	64	88	101	7954	6837	7771	2.05678	2.78627	3.44432	266.877	247.794	273.663	0	7.12111	up	--	--	Cellular Component: mitochondrion (GO:0005739);; Cellular Component: integral component of membrane (GO:0016021);; Biological Process: response to stimulus (GO:0050896);;	--	--	--	--	Late embryogenesis abundant protein	NDR1/HIN1-like protein 10 OS=Arabidopsis thaliana OX=3702 GN=NHL10 PE=2 SV=1	S	Function unknown	PREDICTED: protein YLS9 [Oryza sativa Japonica Group]
EVM0017729	0	0	0	35	39	49	0	0	0	1.84621	2.22621	2.69756	9.46376e-10	7.11999	up	--	--	Cellular Component: plastid (GO:0009536);; Biological Process: flavonoid biosynthetic process (GO:0009813);; Biological Process: flavonoid glucuronidation (GO:0052696);; Molecular Function: quercetin 3-O-glucosyltransferase activity (GO:0080043);; Molecular Function: quercetin 7-O-glucosyltransferase activity (GO:0080044);;	--	--	[GC]	Carbohydrate transport and metabolism;; Energy production and conversion	--	UDP-glucosyltransferase UGT13248 OS=Hordeum vulgare subsp. vulgare OX=112509 PE=2 SV=1	S	Function unknown	Os04g0204000 [Oryza sativa Japonica Group]
EVM0012105	0	2	0	106	87	104	0	0.067304	0	6.28471	5.58592	6.46623	3.33704e-18	7.11397	up	--	--	Biological Process: regulation of transcription, DNA-templated (GO:0006355);; Molecular Function: zinc ion binding (GO:0008270);;	--	--	--	--	--	--	--	--	hypothetical protein OsI_35858 [Oryza sativa Indica Group]
EVM0034483	0	0	0	30	34	63	0	0	0	1.16732	1.43555	2.5869	1.27132e-09	7.1101	up	--	--	Cellular Component: mitochondrion (GO:0005739);;	--	--	--	--	Protein of unknown function (DUF3678);; Protein of unknown function (DUF3678)	--	--	--	hypothetical protein [Oryza sativa Japonica Group]
EVM0001260	0	0	0	40	36	44	0	0	0	0.582195	0.575251	0.6713	1.08913e-09	7.09534	up	[T]	Signal transduction mechanisms	Molecular Function: protein serine/threonine kinase activity (GO:0004674);; Molecular Function: calcium ion binding (GO:0005509);; Molecular Function: ATP binding (GO:0005524);; Cellular Component: plasma membrane (GO:0005886);; Biological Process: protein phosphorylation (GO:0006468);; Biological Process: cell surface receptor signaling pathway (GO:0007166);; Cellular Component: integral compone…	--	--	--	--	Protein tyrosine kinase;; Protein kinase domain;; Wall-associated receptor kinase galacturonan-binding;; Calcium-binding EGF domain	Wall-associated receptor kinase 2 OS=Arabidopsis thaliana OX=3702 GN=WAK2 PE=1 SV=1	T	Signal transduction mechanisms	putative wall-associated kinase 2 [Oryza sativa Japonica Group]
EVM0038571	0	0	0	45	37	38	0	0	0	1.48988	1.33205	1.30822	1.08735e-09	7.09482	up	[G]	Carbohydrate transport and metabolism	Cellular Component: endoplasmic reticulum (GO:0005783);; Biological Process: biosynthetic process (GO:0009058);; Cellular Component: membrane (GO:0016020);; Molecular Function: hydrolase activity, acting on ester bonds (GO:0016788);; Molecular Function: strictosidine synthase activity (GO:0016844);;	--	--	[R]	General function prediction only	Strictosidine synthase;; SMP-30/Gluconolaconase/LRE-like region	Protein STRICTOSIDINE SYNTHASE-LIKE 10 OS=Arabidopsis thaliana OX=3702 GN=SSL10 PE=2 SV=1	G	Carbohydrate transport and metabolism	putative strictosidine synthase [Oryza sativa Japonica Group]
EVM0034720	0	0	0	41	34	45	0	0	0	0.881897	0.772168	1.02161	1.13812e-09	7.09117	up	--	--	--	--	--	--	--	F-box domain;; F-box-like	F-box protein At1g47340 OS=Arabidopsis thaliana OX=3702 GN=At1g47340 PE=2 SV=1	S	Function unknown	PREDICTED: putative F-box protein At2g02030 isoform X3 [Oryza sativa Japonica Group]
EVM0043418	0	0	0	46	45	30	0	0	0	0.601501	0.633439	0.411581	1.24943e-09	7.08806	up	[G]	Carbohydrate transport and metabolism	Molecular Function: beta-galactosidase activity (GO:0004565);; Cellular Component: cell wall (GO:0005618);; Cellular Component: vacuole (GO:0005773);; Biological Process: carbohydrate metabolic process (GO:0005975);; Molecular Function: carbohydrate binding (GO:0030246);; Cellular Component: apoplast (GO:0048046);;	--	--	[G]	Carbohydrate transport and metabolism	Glycosyl hydrolases family 35;; Galactose binding lectin domain;; Beta-galactosidase jelly roll domain	Putative beta-galactosidase 10 OS=Oryza sativa subsp. japonica OX=39947 GN=Os06g0628500 PE=3 SV=1	G	Carbohydrate transport and metabolism	hypothetical protein OsI_23787 [Oryza sativa Indica Group]
EVM0036670	0	0	0	42	35	41	0	0	0	3.22797	2.88021	3.26194	1.28685e-09	7.07297	up	--	--	--	--	--	--	--	--	--	--	--	hypothetical protein [Oryza sativa Japonica Group]
EVM0010368	0	2	0	109	117	68	0	0.055902	0	3.20777	3.70874	2.07389	3.04019e-17	7.0692	up	--	--	Molecular Function: DNA binding (GO:0003677);; Molecular Function: transcription factor activity, sequence-specific DNA binding (GO:0003700);; Cellular Component: nucleus (GO:0005634);; Biological Process: regulation of transcription, DNA-templated (GO:0006355);;	--	--	--	--	AP2 domain	Dehydration-responsive element-binding protein 1E OS=Oryza sativa subsp. japonica OX=39947 GN=DREB1E PE=2 SV=1	K	Transcription	transcription factor [Oryza sativa Japonica Group]
EVM0023276	6	0	14	1286	1128	1101	0.136835	0	0.350092	31.4893	29.8287	28.2937	3.54932e-13	7.064	up	--	--	Molecular Function: DNA binding (GO:0003677);; Cellular Component: nucleus (GO:0005634);; Biological Process: regulation of transcription, DNA-templated (GO:0006355);; Biological Process: rhythmic process (GO:0048511);;	--	--	--	--	Myb-like DNA-binding domain	Transcription factor PCL1 OS=Oryza sativa subsp. japonica OX=39947 GN=PCL1 PE=2 SV=1	K	Transcription	PREDICTED: transcription factor PCL1 [Oryza sativa Japonica Group]
EVM0007297	2	0	2	130	190	141	0.046505	0	0.097619	6.23559	9.82064	7.09292	4.51438e-25	7.06232	up	--	--	Molecular Function: enzyme inhibitor activity (GO:0004857);; Biological Process: negative regulation of catalytic activity (GO:0043086);;	--	--	--	--	Plant invertase/pectin methylesterase inhibitor	Pectinesterase inhibitor 28 OS=Oryza sativa subsp. japonica OX=39947 GN=PMEI28 PE=2 SV=1	S	Function unknown	PREDICTED: cell wall / vacuolar inhibitor of fructosidase 2 [Oryza sativa Japonica Group]
EVM0002935	0	0	2	139	62	100	0	0	0.137212	9.64367	4.59709	7.26177	5.46688e-17	7.05458	up	--	--	--	--	--	--	--	--	--	--	--	hypothetical protein [Oryza sativa Japonica Group]
Oryza_sativa_newGene_8399	0	0	0	38	41	37	0	0	0	0.666505	0.782218	0.676254	1.51897e-09	7.05258	up	--	--	Molecular Function: DNA binding (GO:0003677);; Biological Process: transposition, DNA-mediated (GO:0006313);; Biological Process: DNA integration (GO:0015074);; Biological Process: developmental process (GO:0032502);;	--	--	--	--	--	--	S	Function unknown	transposon protein, putative, Mariner sub-class [Oryza sativa Japonica Group]
EVM0028407	109	85	70	7499	7285	7283	2.78508	2.12305	1.8819	199.822	209.709	203.686	0	7.05016	up	--	--	Molecular Function: DNA binding (GO:0003677);; Cellular Component: nucleus (GO:0005634);; Biological Process: regulation of transcription, DNA-templated (GO:0006355);;	--	--	--	--	No apical meristem (NAM) protein	NAC domain-containing protein 22 OS=Oryza sativa subsp. japonica OX=39947 GN=NAC022 PE=2 SV=1	S	Function unknown	PREDICTED: NAC domain-containing protein 67-like [Oryza sativa Japonica Group]
EVM0043986	0	0	0	34	35	48	0	0	0	0.700836	0.786047	1.05369	1.64516e-09	7.04957	up	[O]	Posttranslational modification, protein turnover, chaperones	Molecular Function: cysteine-type endopeptidase activity (GO:0004197);; Cellular Component: extracellular space (GO:0005615);; Cellular Component: lysosome (GO:0005764);; Biological Process: proteolysis involved in cellular protein catabolic process (GO:0051603);;	--	--	[O]	Posttranslational modification, protein turnover, chaperones	Papain family cysteine protease;; Cathepsin propeptide inhibitor domain (I29)	Cysteine proteinase EP-B 1 OS=Hordeum vulgare OX=4513 GN=EPB1 PE=2 SV=1	O	Posttranslational modification, protein turnover, chaperones	PREDICTED: cysteine proteinase EP-B 1 [Oryza sativa Japonica Group]
Oryza_sativa_newGene_3059	0	0	0	39	48	30	0	0	0	0.634838	0.848253	0.502741	1.80085e-09	7.04302	up	--	--	--	--	--	--	--	--	--	S	Function unknown	hypothetical protein OsI_09529 [Oryza sativa Indica Group]
EVM0020355	19	3	18	1453	1346	1331	0.388884	0.041601	0.397414	31.8615	31.898	30.6447	8.4424e-33	7.03816	up	--	--	Molecular Function: DNA binding (GO:0003677);; Cellular Component: nucleus (GO:0005634);; Biological Process: regulation of transcription, DNA-templated (GO:0006355);;	--	--	--	--	No apical meristem (NAM) protein	NAC domain-containing protein 45 OS=Oryza sativa subsp. japonica OX=39947 GN=NAC45 PE=2 SV=1	S	Function unknown	PREDICTED: NAC domain-containing protein 77-like [Oryza sativa Japonica Group]
EVM0026949	5	0	0	170	158	207	0.120779	0	0	5.20248	5.20152	6.6455	1.05278e-28	7.03809	up	--	--	Molecular Function: DNA binding (GO:0003677);; Cellular Component: nucleus (GO:0005634);; Biological Process: regulation of transcription, DNA-templated (GO:0006355);;	--	--	--	--	No apical meristem (NAM) protein	--	S	Function unknown	hypothetical protein LOC_Os11g04470 [Oryza sativa Japonica Group]
EVM0023087	0	0	0	58	32	29	0	0	0	1.46801	0.867155	0.776982	2.19845e-09	7.02822	up	--	--	Cellular Component: endoplasmic reticulum (GO:0005783);; Cellular Component: integral component of plasma membrane (GO:0005887);; Biological Process: carbohydrate transmembrane transport (GO:0034219);; Molecular Function: sugar transmembrane transporter activity (GO:0051119);;	K15382|2.66419e-157|osa:4338851|K15382 solute carrier family 50 (sugar transporter) | (RefSeq) OsJ_18606, OsSWEET1b, SWEET1B; bidirectional sugar transporter SWEET1b	--	[R]	General function prediction only	Sugar efflux transporter for intercellular exchange	Bidirectional sugar transporter SWEET1b OS=Oryza sativa subsp. indica OX=39946 GN=SWEET1B PE=3 SV=1	U	Intracellular trafficking, secretion, and vesicular transport	RecName: Full=Bidirectional sugar transporter SWEET1b; Short=OsSWEET1b
EVM0004852	73	35	111	6947	7133	6680	1.68718	0.794765	2.72962	167.277	185.547	168.847	3.54827e-49	7.01876	up	[T]	Signal transduction mechanisms	Molecular Function: signal transducer, downstream of receptor, with serine/threonine kinase activity (GO:0004702);; Molecular Function: ATP binding (GO:0005524);; Cellular Component: mitochondrion (GO:0005739);; Cellular Component: membrane (GO:0016020);; Biological Process: signal transduction by protein phosphorylation (GO:0023014);;	--	--	[T]	Signal transduction mechanisms	Protein kinase domain;; Protein tyrosine kinase	Mitogen-activated protein kinase kinase kinase 17 OS=Arabidopsis thaliana OX=3702 GN=MAPKKK17 PE=1 SV=1	T	Signal transduction mechanisms	PREDICTED: mitogen-activated protein kinase kinase kinase NPK1 [Oryza sativa Japonica Group]
EVM0005820	391	521	484	39827	35159	39278	5.08497	6.63147	6.65424	535.622	510.789	554.43	0	7.01099	up	[E]	Amino acid transport and metabolism	Cellular Component: cytoplasm (GO:0005737);; Biological Process: L-phenylalanine catabolic process (GO:0006559);; Biological Process: cinnamic acid biosynthetic process (GO:0009800);; Molecular Function: phenylalanine ammonia-lyase activity (GO:0045548);;	K10775|0|osa:4330037|K10775 phenylalanine ammonia-lyase [EC:4.3.1.24] | (RefSeq) P0042D01.5; phenylalanine ammonia-lyase	Phenylalanine metabolism (ko00360);; Phenylpropanoid biosynthesis (ko00940)	[Q]	Secondary metabolites biosynthesis, transport and catabolism	Aromatic amino acid lyase	Phenylalanine ammonia-lyase OS=Oryza sativa subsp. indica OX=39946 GN=ZB8 PE=3 SV=1	E	Amino acid transport and metabolism	PREDICTED: phenylalanine ammonia-lyase [Oryza sativa Japonica Group]
EVM0001438	52	42	30	3314	3334	3459	2.11516	1.65528	1.27359	139.73	151.863	153.055	0	7.0061	up	--	--	Cellular Component: mitochondrion (GO:0005739);; Cellular Component: membrane (GO:0016020);;	--	--	--	--	--	--	--	--	hypothetical protein OsI_18229 [Oryza sativa Indica Group]
EVM0036475	0	2	7	283	255	313	0	0.042513	0.195676	8.21214	8.01786	9.55383	1.53966e-43	7.00052	up	[V]	Defense mechanisms	Cellular Component: cell (GO:0005623);; Biological Process: cellular ion homeostasis (GO:0006873);; Molecular Function: voltage-gated anion channel activity (GO:0008308);; Cellular Component: integral component of membrane (GO:0016021);; Biological Process: regulation of anion transmembrane transport (GO:1903959);;	--	--	--	--	Voltage-dependent anion channel	S-type anion channel SLAH2 OS=Arabidopsis thaliana OX=3702 GN=SLAH2 PE=2 SV=1	--	--	PREDICTED: S-type anion channel SLAH2 [Oryza sativa Japonica Group]
EVM0029568	0	0	0	40	30	42	0	0	0	0.392006	0.319283	0.437632	2.44975e-09	6.99335	up	[K]	Transcription	Molecular Function: ATP binding (GO:0005524);; Biological Process: apoptotic process (GO:0006915);; Cellular Component: integral component of membrane (GO:0016021);; Molecular Function: ADP binding (GO:0043531);;	--	--	[T]	Signal transduction mechanisms	NB-ARC domain;; Leucine rich repeat;; AAA domain	Putative disease resistance protein RGA3 OS=Solanum bulbocastanum OX=147425 GN=RGA3 PE=2 SV=2	S	Function unknown	NB-ARC domain containing protein [Oryza sativa Japonica Group]
EVM0007838	2	3	6	316	295	393	0.03349	0.054691	0.130688	7.28375	7.34161	9.5062	1.19003e-50	6.99284	up	[P]	Inorganic ion transport and metabolism	Molecular Function: acid phosphatase activity (GO:0003993);; Molecular Function: N,N-dimethylaniline monooxygenase activity (GO:0004499);; Biological Process: dephosphorylation (GO:0016311);; Biological Process: electron transport chain (GO:0022900);; Molecular Function: metal ion binding (GO:0046872);; Molecular Function: flavin adenine dinucleotide binding (GO:0050660);; Molecular Function: NAD…	--	--	[Q]	Secondary metabolites biosynthesis, transport and catabolism	Flavin-binding monooxygenase-like;; Pyridine nucleotide-disulphide oxidoreductase;; Pyridine nucleotide-disulphide oxidoreductase;; FAD dependent oxidoreductase;; NAD(P)-binding Rossmann-like domain;; Pyridine nucleotide-disulphide oxidoreductase;; L-lysine 6-monooxygenase (NADPH-requiring);; FAD binding domain;; Flavin containing amine oxidoreductase;; FAD binding domain;; Acetohydroxy acid isom…	Flavin-containing monooxygenase FMO GS-OX-like 8 OS=Arabidopsis thaliana OX=3702 GN=At5g61290 PE=1 SV=1	P	Inorganic ion transport and metabolism	PREDICTED: flavin-containing monooxygenase FMO GS-OX-like 8 [Oryza sativa Japonica Group]
EVM0007567	0	0	0	60	29	28	0	0	0	1.35686	0.712182	0.675708	3.16993e-09	6.98724	up	--	--	--	--	--	[L]	Replication, recombination and repair	DDE superfamily endonuclease;; Plant transposon protein	Protein ALP1-like OS=Arabidopsis thaliana OX=3702 GN=At3g55350 PE=2 SV=1	S	Function unknown	PREDICTED: putative nuclease HARBI1 [Oryza sativa Japonica Group]
EVM0002390	0	2	6	272	219	269	0	0.134068	0.397567	19.2065	16.663	19.8995	3.37713e-40	6.98573	up	--	--	Molecular Function: calmodulin binding (GO:0005516);; Cellular Component: plastid (GO:0009536);; Biological Process: auxin-activated signaling pathway (GO:0009734);; Cellular Component: integral component of membrane (GO:0016021);;	--	--	--	--	Auxin responsive protein	Auxin-responsive protein SAUR40 OS=Arabidopsis thaliana OX=3702 GN=SAUR40 PE=2 SV=1	--	--	PREDICTED: auxin-responsive protein SAUR71 [Oryza sativa Japonica Group]
EVM0019941	0	0	0	33	31	47	0	0	0	2.03864	2.07984	3.0415	3.0001e-09	6.9729	up	--	--	Cellular Component: mitochondrion (GO:0005739);;	--	--	--	--	--	--	--	--	hypothetical protein OsJ_28539 [Oryza sativa Japonica Group]
EVM0042458	0	0	0	29	40	41	0	0	0	1.862	2.79947	2.7906	3.11128e-09	6.96759	up	--	--	--	--	--	--	--	--	--	--	--	Os05g0299100 [Oryza sativa Japonica Group]
EVM0015321	6	4	0	314	243	345	0.349171	0.196535	0	18.8364	15.7472	21.7448	1.21512e-45	6.96483	up	--	--	Molecular Function: DNA binding (GO:0003677);; Cellular Component: nucleus (GO:0005634);; Biological Process: regulation of transcription, DNA-templated (GO:0006355);;	--	--	[O]	Posttranslational modification, protein turnover, chaperones	Myb-like DNA-binding domain;; Myb-like DNA-binding domain	Transcription factor DIVARICATA OS=Antirrhinum majus OX=4151 GN=DIVARICATA PE=2 SV=1	K	Transcription	PREDICTED: transcription factor DIVARICATA [Oryza sativa Japonica Group]
EVM0043806	0	0	0	31	39	39	0	0	0	1.18448	1.65147	1.57604	3.11859e-09	6.96269	up	--	--	Cellular Component: plasma membrane (GO:0005886);; Cellular Component: integral component of membrane (GO:0016021);;	--	--	--	--	Late embryogenesis abundant protein	--	S	Function unknown	PREDICTED: uncharacterized protein LOC107276106 [Oryza sativa Japonica Group]
EVM0012125	19	26	20	1304	2604	1405	0.471581	0.642133	0.539895	34.7549	74.9992	39.3015	2.76518e-98	6.95785	up	[S]	Function unknown	Cellular Component: integral component of membrane (GO:0016021);;	--	--	--	--	Uncharacterized protein family, UPF0114	--	S	Function unknown	PREDICTED: uncharacterized protein LOC4334054 [Oryza sativa Japonica Group]
EVM0020164	856	864	464	58701	55152	56664	20.0747	19.8535	11.5073	1424.03	1445.32	1442.78	0	6.95588	up	--	--	Molecular Function: peroxidase activity (GO:0004601);; Cellular Component: extracellular region (GO:0005576);; Biological Process: response to oxidative stress (GO:0006979);; Cellular Component: plant-type cell wall (GO:0009505);; Biological Process: plant-type cell wall organization (GO:0009664);; Molecular Function: heme binding (GO:0020037);; Biological Process: hydrogen peroxide catabolic pro…	--	--	--	--	Peroxidase	Cationic peroxidase SPC4 OS=Sorghum bicolor OX=4558 GN=Sb03g046810 PE=1 SV=2	--	--	PREDICTED: cationic peroxidase SPC4 [Oryza sativa Japonica Group]
EVM0014354	0	0	0	30	48	32	0	0	0	1.91006	3.27617	2.1261	3.61926e-09	6.95523	up	--	--	--	--	--	--	--	--	--	--	--	B0811B10.3 [Oryza sativa]
EVM0027291	49	80	36	4439	4022	4334	1.15135	1.86172	0.907273	109.867	107.533	112.586	2.0955e-292	6.93406	up	--	--	Molecular Function: magnesium ion binding (GO:0000287);; Molecular Function: ATP binding (GO:0005524);; Cellular Component: intracellular (GO:0005622);; Biological Process: myo-inositol hexakisphosphate biosynthetic process (GO:0010264);; Biological Process: phosphorylation (GO:0016310);; Biological Process: inositol trisphosphate metabolic process (GO:0032957);; Molecular Function: inositol tetr…	K00913|0|osa:4329322|K00913 inositol-1,3,4-trisphosphate 5/6-kinase / inositol-tetrakisphosphate 1-kinase [EC:2.7.1.159 2.7.1.134] | (RefSeq) ITPK4, OJ1342_D02.13, OsITPK4, OsJ_06663; inositol-tetrakisphosphate 1-kinase 4	Inositol phosphate metabolism (ko00562);; Phosphatidylinositol signaling system (ko04070)	--	--	Inositol 1, 3, 4-trisphosphate 5/6-kinase	Inositol-tetrakisphosphate 1-kinase 4 OS=Oryza sativa subsp. japonica OX=39947 GN=ITPK4 PE=2 SV=1	G	Carbohydrate transport and metabolism	PREDICTED: inositol-tetrakisphosphate 1-kinase 4 [Oryza sativa Japonica Group]
EVM0008323	0	0	0	31	39	36	0	0	0	1.05693	1.42752	1.28463	4.07304e-09	6.92644	up	--	--	--	--	--	--	--	--	--	--	--	hypothetical protein OsJ_19212 [Oryza sativa Japonica Group]
EVM0039644	120	125	137	9671	10354	9335	1.97235	2.02363	2.38445	165.429	191.335	167.612	0	6.92267	up	[Q]	Secondary metabolites biosynthesis, transport and catabolism	Cellular Component: chloroplast stroma (GO:0009570);; Biological Process: abscisic acid biosynthetic process (GO:0009688);; Molecular Function: 9-cis-epoxycarotenoid dioxygenase activity (GO:0045549);; Molecular Function: metal ion binding (GO:0046872);; Biological Process: oxidation-reduction process (GO:0055114);;	K09840|0|osa:4342424|K09840 9-cis-epoxycarotenoid dioxygenase [EC:1.13.11.51] | (RefSeq) 9-cis-epoxycarotenoid dioxygenase 1, chloroplastic	Carotenoid biosynthesis (ko00906)	[Q]	Secondary metabolites biosynthesis, transport and catabolism	Retinal pigment epithelial membrane protein	9-cis-epoxycarotenoid dioxygenase NCED4, chloroplastic OS=Oryza sativa subsp. japonica OX=39947 GN=NCED4 PE=2 SV=1	Q	Secondary metabolites biosynthesis, transport and catabolism	PREDICTED: LOW QUALITY PROTEIN: 9-cis-epoxycarotenoid dioxygenase 1, chloroplastic [Oryza sativa Japonica Group]
Oryza_sativa_newGene_7506	0	0	0	32	42	32	0	0	0	0.899762	1.28996	0.947612	4.31609e-09	6.9216	up	--	--	Cellular Component: mitochondrion (GO:0005739);; Molecular Function: zinc ion binding (GO:0008270);;	--	--	--	--	--	--	--	--	OSJNBb0054B09.15 [Oryza sativa Japonica Group]
EVM0042309	0	0	0	33	38	33	0	0	0	4.34305	5.38778	4.57695	4.75774e-09	6.90334	up	--	--	Cellular Component: plastid (GO:0009536);;	--	--	--	--	--	--	--	--	hypothetical protein OsJ_07227 [Oryza sativa Japonica Group]
EVM0017732	0	0	0	47	30	29	0	0	0	2.11042	1.43154	1.35745	5.15877e-09	6.90095	up	--	--	--	--	--	--	--	--	--	--	--	hypothetical protein [Oryza sativa Japonica Group]
EVM0011593	34	50	59	3688	3518	3695	1.00604	1.45315	1.81939	113.048	116.502	118.874	0	6.89588	up	--	--	Cellular Component: plastid (GO:0009536);;	--	--	--	--	DnaJ domain	--	O	Posttranslational modification, protein turnover, chaperones	PREDICTED: chaperone protein dnaJ 8, chloroplastic [Oryza sativa Japonica Group]
EVM0009037	215	282	184	17021	17309	16103	3.93831	5.06547	3.56316	322.604	354.39	320.342	0	6.88088	up	--	--	Molecular Function: DNA binding (GO:0003677);; Cellular Component: nucleus (GO:0005634);; Biological Process: regulation of transcription, DNA-templated (GO:0006355);;	--	--	--	--	No apical meristem (NAM) protein	NAC domain-containing protein 10 OS=Oryza sativa subsp. japonica OX=39947 GN=NAC010 PE=2 SV=1	K	Transcription	PREDICTED: NAC transcription factor 29 [Oryza sativa Japonica Group]
EVM0040198	4	0	0	168	124	114	0.110216	0	0	5.85902	4.66982	4.14661	2.25481e-23	6.8782	up	--	--	Molecular Function: DNA binding (GO:0003677);; Cellular Component: nucleus (GO:0005634);; Biological Process: polar nucleus fusion (GO:0010197);; Molecular Function: transferase activity (GO:0016740);;	--	--	[K]	Transcription	ARID/BRIGHT DNA binding domain;; HMG (high mobility group) box;; HMG-box domain	High mobility group B protein 9 OS=Arabidopsis thaliana OX=3702 GN=HMGB9 PE=1 SV=1	S	Function unknown	Os09g0544500 [Oryza sativa Japonica Group]
EVM0016101	51	59	65	4558	3895	4655	2.5709	2.9468	3.45767	240.386	221.894	257.69	0	6.87722	up	--	--	Biological Process: response to stress (GO:0006950);;	--	--	--	--	ABA/WDS induced protein	Abscisic stress-ripening protein 1 OS=Solanum lycopersicum OX=4081 GN=ASR1 PE=2 SV=1	S	Function unknown	Os01g0959200, partial [Oryza sativa Japonica Group]
EVM0021182	2964	2783	2192	199838	189078	192309	64.3264	59.1673	50.2598	4482.37	4581.41	4527.38	0	6.86941	up	--	--	Molecular Function: asparagine synthase (glutamine-hydrolyzing) activity (GO:0004066);; Cellular Component: cytosol (GO:0005829);; Biological Process: asparagine biosynthetic process (GO:0006529);; Biological Process: glutamine metabolic process (GO:0006541);; Molecular Function: protein homodimerization activity (GO:0042803);;	--	--	--	--	Aluminium induced protein;; Glutamine amidotransferase domain	Stem-specific protein TSJT1 OS=Nicotiana tabacum OX=4097 GN=TSJT1 PE=2 SV=1	S	Function unknown	PREDICTED: stem-specific protein TSJT1 [Oryza sativa Japonica Group]
EVM0033091	88	68	71	6103	5095	5540	2.85399	2.16017	2.42337	204.751	184.66	195.071	0	6.86213	up	--	--	Molecular Function: DNA binding (GO:0003677);;	K09422|1.97294e-129|osa:4330027|K09422 myb proto-oncogene protein, plant | (RefSeq) myb-related protein Myb4-like	--	[K]	Transcription	Myb-like DNA-binding domain;; Myb-like DNA-binding domain	Transcription factor MYB30 OS=Oryza sativa subsp. japonica OX=39947 GN=MYB30 PE=1 SV=1	K	Transcription	PREDICTED: myb-related protein Myb4-like [Oryza sativa Japonica Group]
EVM0042693	351	360	239	22443	24303	22372	7.88289	7.92266	5.68517	522.185	610.851	546.346	0	6.85899	up	[H]	Coenzyme transport and metabolism	Cellular Component: cytosol (GO:0005829);; Biological Process: response to stress (GO:0006950);; Biological Process: thiamine biosynthetic process (GO:0009228);; Cellular Component: chloroplast stroma (GO:0009570);; Molecular Function: oxidoreductase activity (GO:0016491);; Biological Process: thiazole biosynthetic process (GO:0052837);; Biological Process: oxidation-reduction process (GO:0055114…	K03146|0|osa:4343443|K03146 thiamine thiazole synthase | (RefSeq) thiamine thiazole synthase 2, chloroplastic	Thiamine metabolism (ko00730)	[R]	General function prediction only	Thi4 family;; FAD dependent oxidoreductase;; FAD binding domain;; NAD(P)-binding Rossmann-like domain;; GMC oxidoreductase	Thiamine thiazole synthase 2, chloroplastic OS=Sorghum bicolor OX=4558 GN=THI1-2 PE=3 SV=1	H	Coenzyme transport and metabolism	hypothetical protein OsI_26282 [Oryza sativa Indica Group]
EVM0042268	4	8	14	706	629	676	0.098608	0.256581	0.484823	23.9745	23.0532	24.0713	3.7658e-99	6.85723	up	--	--	Molecular Function: DNA binding (GO:0003677);; Molecular Function: transcription factor activity, sequence-specific DNA binding (GO:0003700);; Cellular Component: nucleus (GO:0005634);; Biological Process: regulation of transcription, DNA-templated (GO:0006355);; Cellular Component: plastid (GO:0009536);;	--	--	--	--	AP2 domain	Dehydration-responsive element-binding protein 1I OS=Oryza sativa subsp. japonica OX=39947 GN=DREB1I PE=2 SV=1	--	--	PREDICTED: dehydration-responsive element-binding protein 1I [Oryza sativa Japonica Group]
EVM0003261	370	421	177	24601	23700	22438	10.6113	11.8234	5.35305	729.104	758.797	697.997	4.14985e-213	6.85314	up	--	--	Biological Process: dephosphorylation (GO:0016311);; Molecular Function: phosphatase activity (GO:0016791);;	K06124|0|osa:4324704|K06124 phosphoethanolamine/phosphocholine phosphatase [EC:3.1.3.75] | (RefSeq) P0690B02.6; inorganic pyrophosphatase 1	Glycerophospholipid metabolism (ko00564)	[R]	General function prediction only	Putative Phosphatase;; haloacid dehalogenase-like hydrolase	Inorganic pyrophosphatase 1 OS=Arabidopsis thaliana OX=3702 GN=PS2 PE=1 SV=1	S	Function unknown	PREDICTED: inorganic pyrophosphatase 1 [Oryza sativa Japonica Group]
EVM0037223	0	0	0	30	42	29	0	0	0	0.70204	1.07869	0.717806	7.57433e-09	6.84922	up	--	--	Molecular Function: transcription factor activity, sequence-specific DNA binding (GO:0003700);; Cellular Component: nucleus (GO:0005634);; Biological Process: regulation of transcription, DNA-templated (GO:0006355);; Molecular Function: sequence-specific DNA binding (GO:0043565);;	--	--	--	--	GRAS domain family	Scarecrow-like protein 3 OS=Arabidopsis thaliana OX=3702 GN=SCL3 PE=1 SV=1	K	Transcription	PREDICTED: scarecrow-like protein 3 [Oryza sativa Japonica Group]
EVM0012408	0	0	0	36	30	33	0	0	0	0.493454	0.437628	0.477088	7.6821e-09	6.83582	up	[M]	Cell wall/membrane/envelope biogenesis	Molecular Function: serine-type endopeptidase activity (GO:0004252);; Cellular Component: cell wall (GO:0005618);; Biological Process: proteolysis (GO:0006508);;	--	--	--	--	Subtilase family;; Peptidase inhibitor I9;; PA domain	Subtilisin-like protease SBT1.8 OS=Arabidopsis thaliana OX=3702 GN=SBT1.8 PE=1 SV=1	O	Posttranslational modification, protein turnover, chaperones	PREDICTED: subtilisin-like protease SBT1.8 [Oryza sativa Japonica Group]
EVM0034643	9	3	0	306	290	365	0.216788	0.053281	0	8.55998	8.76621	10.7004	1.73451e-48	6.8251	up	--	--	Biological Process: protein peptidyl-prolyl isomerization (GO:0000413);; Molecular Function: peptidyl-prolyl cis-trans isomerase activity (GO:0003755);; Molecular Function: FK506 binding (GO:0005528);; Cellular Component: endoplasmic reticulum membrane (GO:0005789);; Cellular Component: integral component of membrane (GO:0016021);; Biological Process: chaperone-mediated protein folding (GO:006107…	--	--	[R]	General function prediction only	Tetratricopeptide repeat;; Tetratricopeptide repeat;; Tetratricopeptide repeat	Outer envelope protein 61 OS=Arabidopsis thaliana OX=3702 GN=OEP61 PE=1 SV=1	--	--	PREDICTED: outer envelope protein 61 [Oryza sativa Japonica Group]
EVM0029968	0	0	0	32	34	32	0	0	0	1.1255	1.26952	1.15402	8.36224e-09	6.82492	up	--	--	Molecular Function: nucleic acid binding (GO:0003676);; Molecular Function: catalytic activity (GO:0003824);; Biological Process: DNA integration (GO:0015074);;	--	--	--	--	Retrotransposon gag protein	--	--	--	hypothetical protein OsI_23834 [Oryza sativa Indica Group]
EVM0022830	0	5	0	166	136	156	0	0.066044	0	2.88899	2.54463	2.8373	8.60221e-27	6.82305	up	--	--	Molecular Function: transporter activity (GO:0005215);; Biological Process: transport (GO:0006810);; Cellular Component: integral component of membrane (GO:0016021);;	--	--	[E]	Amino acid transport and metabolism	POT family	Protein NRT1/ PTR FAMILY 2.13 OS=Arabidopsis thaliana OX=3702 GN=NPF2.13 PE=1 SV=1	E	Amino acid transport and metabolism	PREDICTED: protein NRT1/ PTR FAMILY 2.13 [Oryza sativa Japonica Group]
EVM0006742	3	4	5	300	317	335	0.110252	0.130742	0.190948	11.5349	13.1575	13.5223	5.07293e-53	6.81988	up	--	--	Cellular Component: mitochondrion (GO:0005739);;	--	--	--	--	PDDEXK-like family of unknown function	--	S	Function unknown	PREDICTED: uncharacterized protein LOC4330550 [Oryza sativa Japonica Group]
EVM0039399	0	0	3	122	92	101	0	0	0.054228	3.20934	2.62292	2.7921	7.60337e-20	6.80817	up	--	--	Cellular Component: integral component of membrane (GO:0016021);;	--	--	--	--	Plant protein of unknown function	UPF0481 protein At3g47200 OS=Arabidopsis thaliana OX=3702 GN=At3g47200 PE=2 SV=1	--	--	hypothetical protein OsJ_16408 [Oryza sativa Japonica Group]
EVM0027353	39	31	52	3013	2695	3038	0.672757	0.530327	0.953116	54.8252	52.9864	58.0215	3.80942e-276	6.80312	up	--	--	Molecular Function: Rho guanyl-nucleotide exchange factor activity (GO:0005089);; Biological Process: positive regulation of GTPase activity (GO:0043547);;	--	--	--	--	PRONE (Plant-specific Rop nucleotide exchanger)	Rop guanine nucleotide exchange factor 11 OS=Arabidopsis thaliana OX=3702 GN=ROPGEF11 PE=1 SV=2	S	Function unknown	hypothetical protein OsJ_03528 [Oryza sativa Japonica Group]
EVM0004134	2	8	16	770	555	656	0.036978	0.14493	0.311784	14.7014	11.4483	13.1472	4.12457e-79	6.80285	up	[E]	Amino acid transport and metabolism	Molecular Function: transporter activity (GO:0005215);; Biological Process: transport (GO:0006810);; Cellular Component: integral component of membrane (GO:0016021);;	--	--	[E]	Amino acid transport and metabolism	POT family	Protein NRT1/ PTR FAMILY 8.3 OS=Arabidopsis thaliana OX=3702 GN=NPF8.3 PE=1 SV=1	E	Amino acid transport and metabolism	PREDICTED: protein NRT1/ PTR FAMILY 8.3 [Oryza sativa Japonica Group]
EVM0022793	0	6	0	273	409	284	0	0.18395	0	9.05497	14.6578	9.87382	1.73775e-10	6.78013	up	[C]	Energy production and conversion	Molecular Function: electron carrier activity (GO:0009055);; Cellular Component: chloroplast thylakoid membrane (GO:0009535);; Biological Process: photosynthetic electron transport in photosystem I (GO:0009773);; Cellular Component: NAD(P)H dehydrogenase complex (plastoquinone) (GO:0010598);; Molecular Function: metal ion binding (GO:0046872);; Molecular Function: iron-sulfur cluster binding (GO:…	--	--	--	--	2Fe-2S iron-sulfur cluster binding domain	Photosynthetic NDH subunit of subcomplex B 3, chloroplastic OS=Arabidopsis thaliana OX=3702 GN=PNSB3 PE=2 SV=1	C	Energy production and conversion	PREDICTED: photosynthetic NDH subunit of subcomplex B 3, chloroplastic [Oryza sativa Japonica Group]
EVM0019283	450	532	461	36863	30119	33011	7.10381	8.2262	7.68838	601.92	531.268	565.747	0	6.77894	up	--	--	Molecular Function: calmodulin binding (GO:0005516);; Biological Process: response to stress (GO:0006950);;	--	--	--	--	Calmodulin binding protein-like	Calmodulin-binding protein 60 B OS=Arabidopsis thaliana OX=3702 GN=CBP60B PE=2 SV=1	S	Function unknown	PREDICTED: calmodulin-binding protein 60 D isoform X2 [Oryza sativa Japonica Group]
EVM0025347	9	6	17	815	768	741	0.529991	0.331243	1.09421	52.5223	53.4727	50.1086	2.19101e-111	6.7787	up	--	--	--	--	--	--	--	--	--	--	--	hypothetical protein OsI_27207 [Oryza sativa Indica Group]
EVM0042917	655	628	822	50826	47142	48053	13.2674	12.4598	17.5934	1064.79	1066.87	1056.62	0	6.75973	up	--	--	--	--	--	[K]	Transcription	--	--	S	Function unknown	hypothetical protein OsJ_15912 [Oryza sativa Japonica Group]
EVM0028053	0	0	2	77	94	62	0	0	0.046879	3.16079	4.18908	2.69132	1.56569e-15	6.7421	up	--	--	Molecular Function: DNA binding (GO:0003677);; Cellular Component: nucleus (GO:0005634);; Molecular Function: protein dimerization activity (GO:0046983);;	--	--	--	--	Helix-loop-helix DNA-binding domain	Transcription factor bHLH18 OS=Arabidopsis thaliana OX=3702 GN=BHLH18 PE=1 SV=1	S	Function unknown	Helix-loop-helix DNA-binding domain containing protein [Oryza sativa Japonica Group]
EVM0024509	7	4	9	463	437	543	0.412649	0.235683	0.546478	30.8386	31.4591	37.9548	8.94072e-75	6.73621	up	--	--	--	--	--	--	--	Domain of unknown function (DUF4228)	--	S	Function unknown	PREDICTED: uncharacterized protein LOC4323907 [Oryza sativa Japonica Group]
EVM0025483	346	378	353	24279	23415	24469	12.2228	13.0919	13.1949	888.695	925.857	940.056	0	6.73424	up	--	--	Molecular Function: cyclin-dependent protein serine/threonine kinase inhibitor activity (GO:0004861);; Molecular Function: protein binding (GO:0005515);; Cellular Component: nucleus (GO:0005634);; Biological Process: cell cycle (GO:0007049);; Biological Process: negative regulation of protein serine/threonine kinase activity (GO:0071901);;	--	--	--	--	--	Cyclin-dependent protein kinase inhibitor EL2 OS=Oryza sativa subsp. japonica OX=39947 GN=EL2 PE=1 SV=1	S	Function unknown	PREDICTED: cyclin-dependent protein kinase inhibitor EL2 [Oryza sativa Japonica Group]
EVM0017510	0	0	0	29	27	36	0	0	0	0.864695	0.866097	1.14775	1.68957e-08	6.73013	up	[QV]	Secondary metabolites biosynthesis, transport and catabolism;; Defense mechanisms	Molecular Function: monooxygenase activity (GO:0004497);; Molecular Function: iron ion binding (GO:0005506);; Cellular Component: mitochondrion (GO:0005739);; Molecular Function: oxidoreductase activity, acting on paired donors, with incorporation or reduction of molecular oxygen (GO:0016705);; Molecular Function: heme binding (GO:0020037);; Biological Process: oxidation-reduction process (GO:005…	K20660|0|obr:102701987|K20660 cytochrome P450 family 709 | (RefSeq) cytochrome P450 709B2-like	--	[QI]	Secondary metabolites biosynthesis, transport and catabolism;; Lipid transport and metabolism	Cytochrome P450	Cytochrome P450 709B2 OS=Arabidopsis thaliana OX=3702 GN=CYP709B2 PE=2 SV=1	Q	Secondary metabolites biosynthesis, transport and catabolism	Cytochrome P450 family protein, expressed [Oryza sativa Japonica Group]
Oryza_sativa_newGene_252	6	10	0	385	454	326	0.09005	0.145749	0	6.03875	7.67969	5.36511	1.00563e-53	6.72557	up	[L]	Replication, recombination and repair	Molecular Function: nucleic acid binding (GO:0003676);; Molecular Function: helicase activity (GO:0004386);; Molecular Function: ATP binding (GO:0005524);; Cellular Component: mitochondrion (GO:0005739);; Cellular Component: viral nucleocapsid (GO:0019013);; Cellular Component: intracellular ribonucleoprotein complex (GO:0030529);;	--	--	[A]	RNA processing and modification	Sec63 Brl domain;; DEAD/DEAH box helicase;; Type III restriction enzyme, res subunit	DExH-box ATP-dependent RNA helicase DExH12 OS=Arabidopsis thaliana OX=3702 GN=BRR2A PE=1 SV=1	L	Replication, recombination and repair	PREDICTED: LOW QUALITY PROTEIN: DExH-box ATP-dependent RNA helicase DExH12-like [Oryza sativa Japonica Group]
Oryza_sativa_newGene_4920	0	4	6	282	300	193	0	0.098988	0.160112	7.33776	8.45229	5.2644	1.88039e-38	6.71793	up	--	--	Cellular Component: integral component of membrane (GO:0016021);;	--	--	--	--	--	--	--	--	Os07g0660100 [Oryza sativa Japonica Group]
EVM0036277	306	342	296	21026	19851	20785	4.7343	5.18675	4.84271	336.495	343.199	349.139	0	6.69956	up	--	--	--	--	--	--	--	Protein of unknown function (DUF295);; F-box-like	F-box protein SKIP23 OS=Arabidopsis thaliana OX=3702 GN=SKIP23 PE=1 SV=1	S	Function unknown	PREDICTED: uncharacterized protein LOC4330275 [Oryza sativa Japonica Group]
EVM0001746	166	181	72	9407	8752	9379	4.45795	4.783	2.03759	262.3	263.631	274.494	3.85803e-196	6.69808	up	--	--	Molecular Function: DNA binding (GO:0003677);; Cellular Component: nucleus (GO:0005634);; Biological Process: regulation of transcription, DNA-templated (GO:0006355);;	--	--	--	--	No apical meristem (NAM) protein	NAC domain-containing protein 67 OS=Oryza sativa subsp. japonica OX=39947 GN=NAC067 PE=2 SV=1	K	Transcription	PREDICTED: NAC domain-containing protein 67 [Oryza sativa Japonica Group]
EVM0025198	0	0	2	82	54	92	0	0	0.027395	1.11833	0.789581	1.31879	3.18716e-15	6.69745	up	--		Molecular Function: protein kinase activity (GO:0004672);; Molecular Function: ATP binding (GO:0005524);; Cellular Component: mitochondrion (GO:0005739);; Biological Process: protein phosphorylation (GO:0006468);; Cellular Component: integral component of membrane (GO:0016021);;	--	--	--	--	Protein tyrosine kinase;; Protein kinase domain;; Leucine Rich repeats (2 copies);; Leucine rich repeat;; Leucine Rich repeat;; Leucine Rich Repeat;; Leucine rich repeat N-terminal domain	Probable LRR receptor-like serine/threonine-protein kinase At4g31250 OS=Arabidopsis thaliana OX=3702 GN=At4g31250 PE=2 SV=1	T	Signal transduction mechanisms	putative receptor-like protein kinase PRK1 [Oryza sativa Japonica Group]
EVM0028265	0	0	1	35	61	63	0	0	0.006251	1.36827	2.60525	2.60911	1.16119e-11	6.68617	up	--	--	Cellular Component: integral component of membrane (GO:0016021);;	--	--	[T]	Signal transduction mechanisms	Lung seven transmembrane receptor	--	S	Function unknown	PREDICTED: protein GPR107-like [Oryza sativa Japonica Group]
EVM0001493	0	2	0	80	59	80	0	0.027104	0	1.13073	0.899245	1.18704	2.88361e-15	6.67512	up	[O]	Posttranslational modification, protein turnover, chaperones	Molecular Function: GMP synthase (glutamine-hydrolyzing) activity (GO:0003922);; Molecular Function: serine-type endopeptidase activity (GO:0004252);; Molecular Function: ATP binding (GO:0005524);; Cellular Component: cell wall (GO:0005618);; Cellular Component: cytosol (GO:0005829);; Biological Process: GMP biosynthetic process (GO:0006177);; Biological Process: proteolysis (GO:0006508);; Molecu…	--	--	--	--	Subtilase family;; Peptidase inhibitor I9;; PA domain	Subtilisin-like protease SBT5.3 OS=Arabidopsis thaliana OX=3702 GN=AIR3 PE=2 SV=1	O	Posttranslational modification, protein turnover, chaperones	PREDICTED: subtilisin-like protease SBT5.3 [Oryza sativa Japonica Group]
EVM0023804	892	798	713	55406	45800	53214	18.3359	16.0587	15.4864	1177.17	1051.19	1186.66	0	6.67419	up	[MDT]	Cell wall/membrane/envelope biogenesis;; Cell cycle control, cell division, chromosome partitioning;; Signal transduction mechanisms	Molecular Function: ATP binding (GO:0005524);; Cellular Component: integral component of membrane (GO:0016021);;	--	--	[O]	Posttranslational modification, protein turnover, chaperones	Domain associated at C-terminal with AAA;; ATPase family associated with various cellular activities (AAA)	AAA-ATPase At3g28580 OS=Arabidopsis thaliana OX=3702 GN=At3g28580 PE=2 SV=1	O	Posttranslational modification, protein turnover, chaperones	PREDICTED: AAA-ATPase At3g28580 [Oryza sativa Japonica Group]
EVM0017344	0	4	6	282	191	274	0	0.188869	0.305494	14.0401	10.2436	14.2955	1.06317e-39	6.67064	up	--	--	--	--	--	--	--	--	--	--	--	hypothetical protein [Oryza sativa Japonica Group]
EVM0039833	17	23	24	1392	1535	1275	0.227808	0.299605	0.331271	19.4903	23.2112	18.7355	2.28555e-172	6.67042	up	[O]	Posttranslational modification, protein turnover, chaperones	Molecular Function: ATP binding (GO:0005524);; Cellular Component: chloroplast stroma (GO:0009570);; Cellular Component: chloroplast envelope (GO:0009941);; Biological Process: protein refolding (GO:0042026);;	K04077|0|osa:107275738|K04077 chaperonin GroEL | (RefSeq) chaperonin 60 subunit beta 4, chloroplastic-like	--	[O]	Posttranslational modification, protein turnover, chaperones	TCP-1/cpn60 chaperonin family	Chaperonin 60 subunit beta 4, chloroplastic OS=Arabidopsis thaliana OX=3702 GN=CPN60B4 PE=1 SV=1	O	Posttranslational modification, protein turnover, chaperones	PREDICTED: chaperonin 60 subunit beta 4, chloroplastic-like [Oryza sativa Japonica Group]
EVM0009804	515	534	489	32973	31931	32514	6.48493	6.59353	6.51534	429.792	449.609	444.826	0	6.65589	up	[G]	Carbohydrate transport and metabolism	Cellular Component: mitochondrion (GO:0005739);; Molecular Function: glycopeptide alpha-N-acetylgalactosaminidase activity (GO:0033926);;	--	--	--	--	Alkaline and neutral invertase;; Amylo-alpha-1,6-glucosidase	Neutral/alkaline invertase 1, mitochondrial OS=Oryza sativa subsp. japonica OX=39947 GN=NIN1 PE=1 SV=1	S	Function unknown	PREDICTED: neutral/alkaline invertase 1, mitochondrial-like [Oryza sativa Japonica Group]
EVM0043397	108	65	57	5115	4439	5132	1.05493	0.621946	0.588526	51.7018	48.4707	54.4477	1.18376e-279	6.65139	up	[P]	Inorganic ion transport and metabolism	Molecular Function: transcription factor activity, sequence-specific DNA binding (GO:0003700);; Molecular Function: calcium-transporting ATPase activity (GO:0005388);; Molecular Function: ATP binding (GO:0005524);; Cellular Component: integral component of plasma membrane (GO:0005887);; Biological Process: regulation of transcription, DNA-templated (GO:0006355);; Cellular Component: plastid (GO:0…	K01537|0|osa:4348639|K01537 Ca2+-transporting ATPase [EC:3.6.3.8] | (RefSeq) putative calcium-transporting ATPase 13, plasma membrane-type	--	[P]	Inorganic ion transport and metabolism	Cation transporting ATPase, C-terminus;; E1-E2 ATPase;; haloacid dehalogenase-like hydrolase;; Cation transport ATPase (P-type);; Cation transporter/ATPase, N-terminus;; haloacid dehalogenase-like hydrolase	Calcium-transporting ATPase 7, plasma membrane-type OS=Oryza sativa subsp. japonica OX=39947 GN=ACA7 PE=2 SV=1	P	Inorganic ion transport and metabolism	PREDICTED: putative calcium-transporting ATPase 13, plasma membrane-type [Oryza sativa Japonica Group]
EVM0043627	9	0	2	295	238	257	0.361187	0	0.075934	13.2691	11.557	12.1597	2.64018e-42	6.64539	up	--	--	Cellular Component: mitochondrion (GO:0005739);; Molecular Function: zinc ion binding (GO:0008270);;	--	--	[O]	Posttranslational modification, protein turnover, chaperones	Ring finger domain;; RING-like zinc finger;; Zinc finger, C3HC4 type (RING finger)	E3 ubiquitin-protein ligase RING1-like OS=Arabidopsis thaliana OX=3702 GN=At3g19950 PE=1 SV=1	--	--	Zinc finger, C3HC4 type family protein, expressed [Oryza sativa Japonica Group]
EVM0020419	4	4	6	313	363	290	0.042443	0.035972	0.067267	3.43019	4.29696	3.33324	1.69211e-53	6.63543	up	[K]	Transcription	Cellular Component: integral component of membrane (GO:0016021);;	--	--	[R]	General function prediction only	Leucine rich repeat;; Leucine Rich repeats (2 copies);; Leucine Rich Repeat;; Leucine Rich repeat;; Leucine rich repeat N-terminal domain	Receptor-like protein EIX2 OS=Solanum lycopersicum OX=4081 GN=EIX2 PE=1 SV=2	S	Function unknown	PREDICTED: probable LRR receptor-like serine/threonine-protein kinase At4g36180 [Oryza sativa Japonica Group]
EVM0043577	8	6	0	320	286	348	0.156072	0.116088	0	6.52274	6.29736	7.43401	1.73725e-52	6.62272	up	[J]	Translation, ribosomal structure and biogenesis	Molecular Function: transferase activity (GO:0016740);;	K10277|0|dosa:Os08t0508500-00|K10277 lysine-specific demethylase 8 [EC:1.14.11.27] | (RAP-DB) Os08g0508500; Similar to predicted protein.	--	[BT]	Chromatin structure and dynamics;; Signal transduction mechanisms	Cupin-like domain;; Cupin superfamily protein	Lysine-specific demethylase JMJ30 OS=Arabidopsis thaliana OX=3702 GN=JMJ30 PE=1 SV=1	S	Function unknown	Os08g0508500 [Oryza sativa Japonica Group]
EVM0040927	5	3	5	290	302	292	0.552114	0.296272	0.585122	37.4892	42.1226	39.5682	2.25645e-52	6.61145	up	--	--	Cellular Component: mitochondrion (GO:0005739);; Molecular Function: zinc ion binding (GO:0008270);; Cellular Component: membrane (GO:0016020);; Biological Process: proteasome-mediated ubiquitin-dependent protein catabolic process (GO:0043161);; Molecular Function: ubiquitin protein ligase activity (GO:0061630);;	--	--	[O]	Posttranslational modification, protein turnover, chaperones	Ring finger domain;; RING-like zinc finger;; Zinc finger, C3HC4 type (RING finger);; RING-H2 zinc finger domain;; RING-type zinc-finger;; Zinc finger, C3HC4 type (RING finger);; Anaphase-promoting complex subunit 11 RING-H2 finger	RING-H2 finger protein ATL70 OS=Arabidopsis thaliana OX=3702 GN=ATL70 PE=2 SV=1	O	Posttranslational modification, protein turnover, chaperones	PREDICTED: RING-H2 finger protein ATL70-like [Oryza sativa Japonica Group]
EVM0040284	6	0	0	150	150	156	0.170664	0	0	4.79872	5.21287	5.23723	4.27898e-27	6.60376	up	--	--	Cellular Component: integral component of membrane (GO:0016021);;	--	--	--	--	Protein of unknown function (DUF1668)	--	--	--	hypothetical protein LOC_Os11g04750 [Oryza sativa Japonica Group]
EVM0027811	5	12	17	681	814	688	0.086533	0.240345	0.366295	14.3739	18.5565	15.2325	7.86282e-94	6.59754	up	[R]	General function prediction only	Cellular Component: plastid (GO:0009536);; Molecular Function: ADP binding (GO:0043531);;	--	--	[T]	Signal transduction mechanisms	NB-ARC domain	Putative disease resistance protein RGA1 OS=Solanum bulbocastanum OX=147425 GN=RGA1 PE=2 SV=2	S	Function unknown	putative viral resistance protein [Oryza sativa Japonica Group]
Oryza_sativa_newGene_2933	11	6	37	1647	1444	1522	0.113797	0.054243	0.408096	18.0564	16.8846	17.2885	3.26425e-20	6.59519	up	--	--	Biological Process: flavonoid biosynthetic process (GO:0009813);; Cellular Component: integral component of membrane (GO:0016021);; Cellular Component: intracellular membrane-bounded organelle (GO:0043231);; Biological Process: flavonoid glucuronidation (GO:0052696);; Molecular Function: quercetin 3-O-glucosyltransferase activity (GO:0080043);; Molecular Function: quercetin 7-O-glucosyltransferas…	--	--	[GC]	Carbohydrate transport and metabolism;; Energy production and conversion	UDP-glucoronosyl and UDP-glucosyl transferase	7-deoxyloganetin glucosyltransferase OS=Gardenia jasminoides OX=114476 GN=UGT85A24 PE=1 SV=1	S	Function unknown	PREDICTED: 7-deoxyloganetin glucosyltransferase [Oryza sativa Japonica Group]
EVM0004596	4	0	0	99	119	111	0.101185	0	0	2.57584	3.35171	3.02183	6.00673e-21	6.59138	up	--	--	Molecular Function: CTD phosphatase activity (GO:0008420);; Cellular Component: DNA-directed RNA polymerase II, holoenzyme (GO:0016591);; Biological Process: dephosphorylation of RNA polymerase II C-terminal domain (GO:0070940);;	K18999|0|osa:107275373|K18999 RNA polymerase II C-terminal domain phosphatase-like 3/4 [EC:3.1.3.16] | (RefSeq) OJ1004_E04.5, OJ1695_H09.20; RNA polymerase II C-terminal domain phosphatase-like 4	--	[K]	Transcription	NLI interacting factor-like phosphatase;; BRCA1 C Terminus (BRCT) domain	RNA polymerase II C-terminal domain phosphatase-like 4 OS=Arabidopsis thaliana OX=3702 GN=CPL4 PE=1 SV=1	K	Transcription	PREDICTED: RNA polymerase II C-terminal domain phosphatase-like 4 [Oryza sativa Japonica Group]
EVM0004430	57	48	29	2706	2643	2749	2.11044	1.72863	1.13448	104.849	110.624	111.806	8.09668e-295	6.57697	up	--	--	Biological Process: formation of translation preinitiation complex (GO:0001731);; Molecular Function: translation initiation factor activity (GO:0003743);; Cellular Component: eukaryotic translation initiation factor 3 complex (GO:0005852);; Biological Process: regulation of translational initiation (GO:0006446);; Cellular Component: eukaryotic 43S preinitiation complex (GO:0016282);; Cellular Co…	--	--	--	--	--	--	S	Function unknown	OSJNBa0035M09.6 [Oryza sativa Japonica Group]
EVM0011221	5	2	0	142	159	202	0.11966	0.058037	0	4.38166	5.30642	6.5261	2.62054e-29	6.56402	up	--	--	Cellular Component: mitochondrion (GO:0005739);;	--	--	[F]	Nucleotide transport and metabolism	ENTH domain	Clathrin interactor EPSIN 3 OS=Arabidopsis thaliana OX=3702 GN=EPSIN3 PE=2 SV=1	U	Intracellular trafficking, secretion, and vesicular transport	PREDICTED: epsin-3 [Oryza sativa Japonica Group]
EVM0012414	51	44	32	2488	2299	2819	2.67688	2.27053	1.7853	137.562	137.346	163.619	1.49916e-270	6.55886	up	--	--	Biological Process: metabolic process (GO:0008152);; Biological Process: cellular process (GO:0009987);; Molecular Function: transferase activity (GO:0016740);;	--	--	--	--	--	--	S	Function unknown	PREDICTED: uncharacterized protein LOC4324024 [Oryza sativa Japonica Group]
EVM0015872	0	2	4	140	131	171	0	0.042942	0.069459	3.15708	3.18834	4.04695	2.56491e-27	6.5533	up	--	--	--	--	--	--	--	--	--	--	--	hypothetical protein OsJ_18688 [Oryza sativa Japonica Group]
EVM0022360	1455	1399	1749	92764	90657	90903	24.298	22.8806	30.8459	1601.04	1690.26	1646.71	0	6.54589	up	[T]	Signal transduction mechanisms	Molecular Function: protein kinase activity (GO:0004672);; Molecular Function: ATP binding (GO:0005524);; Biological Process: protein phosphorylation (GO:0006468);;	--	--	[T]	Signal transduction mechanisms	Protein tyrosine kinase;; Protein kinase domain	Serine/threonine-protein kinase RIPK OS=Arabidopsis thaliana OX=3702 GN=RIPK PE=1 SV=1	T	Signal transduction mechanisms	PREDICTED: serine/threonine-protein kinase At5g01020 [Oryza sativa Japonica Group]
Oryza_sativa_newGene_9290	0	2	0	68	74	55	0	0.0321	0	1.14824	1.34228	0.976282	2.52672e-14	6.52739	up	[S]	Function unknown	Cellular Component: integral component of membrane (GO:0016021);; Biological Process: transmembrane transport (GO:0055085);;	--	--	--	--	OPT oligopeptide transporter protein	Probable metal-nicotianamine transporter YSL1 OS=Oryza sativa subsp. japonica OX=39947 GN=YSL1 PE=2 SV=1	S	Function unknown	hypothetical protein OsI_01084 [Oryza sativa Indica Group]
EVM0003311	793	852	833	50571	46010	47336	12.5273	13.1991	13.92	826.581	812.387	812.057	0	6.52533	up	[E]	Amino acid transport and metabolism	Molecular Function: glutamate dehydrogenase (NAD+) activity (GO:0004352);; Molecular Function: glutamate dehydrogenase [NAD(P)+] activity (GO:0004353);; Molecular Function: copper ion binding (GO:0005507);; Molecular Function: ATP binding (GO:0005524);; Cellular Component: mitochondrion (GO:0005739);; Cellular Component: vacuolar membrane (GO:0005774);; Biological Process: cellular amino acid met…	--	--	[E]	Amino acid transport and metabolism	Glutamate/Leucine/Phenylalanine/Valine dehydrogenase;; Glu/Leu/Phe/Val dehydrogenase, dimerisation domain	Glutamate dehydrogenase 2, mitochondrial OS=Oryza sativa subsp. japonica OX=39947 GN=GDH2 PE=2 SV=1	E	Amino acid transport and metabolism	PREDICTED: glutamate dehydrogenase 2 [Oryza sativa Japonica Group]
EVM0036163	90	87	75	5069	4690	4661	2.23694	2.12851	1.97872	131.573	131.485	126.968	0	6.5034	up	--	--	Biological Process: protein polyubiquitination (GO:0000209);; Molecular Function: zinc ion binding (GO:0008270);; Biological Process: protein ubiquitination involved in ubiquitin-dependent protein catabolic process (GO:0042787);; Biological Process: proteasome-mediated ubiquitin-dependent protein catabolic process (GO:0043161);; Molecular Function: ubiquitin protein ligase activity (GO:0061630);;	--	--	[O]	Posttranslational modification, protein turnover, chaperones	Protein of unknown function (DUF1117);; Ring finger domain;; zinc-ribbon;; Zinc finger, C3HC4 type (RING finger);; Anaphase-promoting complex subunit 11 RING-H2 finger	E3 ubiquitin-protein ligase RDUF1 OS=Arabidopsis thaliana OX=3702 GN=RDUF1 PE=1 SV=1	O	Posttranslational modification, protein turnover, chaperones	PREDICTED: RING-H2 finger protein ATL3 [Oryza sativa Japonica Group]
EVM0025132	4	0	0	75	160	87	0.12176	0	0	2.39687	5.51956	2.90542	1.41295e-17	6.49481	up	[M]	Cell wall/membrane/envelope biogenesis	Molecular Function: catalytic activity (GO:0003824);; Molecular Function: coenzyme binding (GO:0050662);;	--	--	[V]	Defense mechanisms	NAD dependent epimerase/dehydratase family;; NAD(P)H-binding;; 3-beta hydroxysteroid dehydrogenase/isomerase family;; GDP-mannose 4,6 dehydratase;; NmrA-like family;; Male sterility protein;; Polysaccharide biosynthesis protein	Cinnamoyl-CoA reductase 1 OS=Arabidopsis thaliana OX=3702 GN=CCR1 PE=1 SV=1	M	Cell wall/membrane/envelope biogenesis	PREDICTED: cinnamoyl-CoA reductase 1 [Oryza sativa Japonica Group]
EVM0017425	0	1	1	47	84	61	0	0.05324	0.053008	2.62976	5.07831	3.53889	1.02444e-13	6.46819	up	--	--	Cellular Component: integral component of membrane (GO:0016021);;	--	--	--	--	--	--	--	--	hypothetical protein [Oryza sativa Japonica Group]
EVM0031791	16	10	5	644	536	621	0.198591	0.124887	0.053903	8.48147	7.62208	8.57951	1.57023e-96	6.4668	up	[T]	Signal transduction mechanisms	Molecular Function: monovalent cation:proton antiporter activity (GO:0005451);; Biological Process: regulation of pH (GO:0006885);; Cellular Component: endomembrane system (GO:0012505);; Cellular Component: integral component of membrane (GO:0016021);; Biological Process: hydrogen ion transmembrane transport (GO:1902600);;	--	--	[P]	Inorganic ion transport and metabolism	Sodium/hydrogen exchanger family	Cation/H(+) antiporter 15 OS=Arabidopsis thaliana OX=3702 GN=CHX15 PE=2 SV=1	P	Inorganic ion transport and metabolism	PREDICTED: cation/H(+) antiporter 15 [Oryza sativa Japonica Group]
EVM0001223	252	246	254	14102	14454	13326	6.54805	6.2805	6.97535	380.074	420.831	376.978	0	6.46456	up	--	--	Molecular Function: DNA binding (GO:0003677);;	K09422|2.1547e-152|osa:4348906|K09422 myb proto-oncogene protein, plant | (RefSeq) myb; myb-related protein Myb4-like	--	[K]	Transcription	Myb-like DNA-binding domain;; Myb-like DNA-binding domain	Transcription factor MYB15 OS=Arabidopsis thaliana OX=3702 GN=MYB15 PE=1 SV=1	K	Transcription	PREDICTED: myb-related protein Myb4-like [Oryza sativa Japonica Group]
Oryza_sativa_newGene_3735	0	1	0	50	48	33	0	0.035859	0	1.89054	1.94643	1.27379	9.70475e-11	6.44335	up	--	--	Molecular Function: L-aspartate:2-oxoglutarate aminotransferase activity (GO:0004069);; Cellular Component: cytoplasm (GO:0005737);; Biological Process: tricarboxylic acid cycle (GO:0006099);; Biological Process: 2-oxoglutarate metabolic process (GO:0006103);; Biological Process: alanine metabolic process (GO:0006522);; Biological Process: aspartate metabolic process (GO:0006531);; Biological Pro…	K14454|8.30961e-09|bdi:100824909|K14454 aspartate aminotransferase, cytoplasmic [EC:2.6.1.1] | (RefSeq) aspartate aminotransferase, cytoplasmic	Arginine biosynthesis (ko00220);; Alanine, aspartate and glutamate metabolism (ko00250);; Cysteine and methionine metabolism (ko00270);; Arginine and proline metabolism (ko00330);; Tyrosine metabolism (ko00350);; Phenylalanine metabolism (ko00360);; Phenylalanine, tyrosine and tryptophan biosynthesis (ko00400);; Carbon fixation in photosynthetic organisms (ko00710);; Isoquinoline alkaloid biosynt…	[E]	Amino acid transport and metabolism	--	Aspartate aminotransferase, cytoplasmic OS=Oryza sativa subsp. japonica OX=39947 GN=Os01g0760600 PE=2 SV=1	E	Amino acid transport and metabolism	Aspartate aminotransferase, cytoplasmic [Triticum urartu]
EVM0010443	274	297	227	15536	13169	14882	6.47152	6.88756	5.66557	380.508	348.44	382.573	0	6.44134	up	--	--	Cellular Component: mitochondrion (GO:0005739);; Molecular Function: uniporter activity (GO:0015292);; Biological Process: transmembrane transport (GO:0055085);;	--	--	[R]	General function prediction only	Mitochondrial calcium uniporter	Calcium uniporter protein 2, mitochondrial OS=Arabidopsis thaliana OX=3702 GN=At2g23790 PE=2 SV=1	S	Function unknown	hypothetical protein OsI_10643 [Oryza sativa Indica Group]
EVM0032726	5	3	0	155	163	189	0.088748	0.065219	0	3.55151	4.02244	4.54646	1.45083e-31	6.42488	up	--	--	Biological Process: flavonoid biosynthetic process (GO:0009813);; Cellular Component: intracellular membrane-bounded organelle (GO:0043231);; Biological Process: flavonoid glucuronidation (GO:0052696);; Molecular Function: quercetin 3-O-glucosyltransferase activity (GO:0080043);; Molecular Function: quercetin 7-O-glucosyltransferase activity (GO:0080044);;	--	--	[GC]	Carbohydrate transport and metabolism;; Energy production and conversion	UDP-glucoronosyl and UDP-glucosyl transferase	UDP-glycosyltransferase 90A2 OS=Arabidopsis thaliana OX=3702 GN=UGT90A2 PE=2 SV=1	S	Function unknown	Os09g0379300 [Oryza sativa Japonica Group]
EVM0035555	18	10	8	754	633	626	0.185288	0.102633	0.091482	8.42628	7.64321	7.33849	7.99049e-107	6.41844	up	--	--	--	--	--	--	--	Plant family of unknown function (DUF810)	Protein unc-13 homolog OS=Arabidopsis thaliana OX=3702 GN=PATROL1 PE=2 SV=1	S	Function unknown	PREDICTED: uncharacterized protein LOC4348868 [Oryza sativa Japonica Group]
EVM0035540	338	335	154	15810	13764	14567	3.11777	3.02457	1.50299	150.946	141.967	145.974	4.94546e-201	6.40137	up	--	--	Cellular Component: nuclear pore (GO:0005643);; Biological Process: transport (GO:0006810);; Cellular Component: plastid (GO:0009536);;	K14297|0|osa:4351597|K14297 nuclear pore complex protein Nup98-Nup96 | (RefSeq) nuclear pore complex protein NUP98A	RNA transport (ko03013)	[YU]	Nuclear structure;; Intracellular trafficking, secretion, and vesicular transport	Nucleoporin autopeptidase;; Leucine rich repeat C-terminal domain	Nuclear pore complex protein NUP98A OS=Arabidopsis thaliana OX=3702 GN=NUP98A PE=1 SV=1	U	Intracellular trafficking, secretion, and vesicular transport	PREDICTED: nuclear pore complex protein NUP98A [Oryza sativa Japonica Group]
EVM0025070	50	42	40	2217	2446	2382	2.14315	1.76298	1.80766	98.6492	117.562	111.225	3.26822e-273	6.39483	up	--	--	Molecular Function: transcription corepressor activity (GO:0003714);; Cellular Component: nucleus (GO:0005634);; Biological Process: regulation of transcription, DNA-templated (GO:0006355);; Biological Process: response to wounding (GO:0009611);; Biological Process: regulation of defense response (GO:0031347);; Biological Process: negative regulation of nucleic acid-templated transcription (GO:19…	K13464|5.06837e-29|osa:4348531|K13464 jasmonate ZIM domain-containing protein | (RefSeq) JAZ13, OsJAZ13, OsTIFY11e, TIFY11E; protein TIFY 11e	Plant hormone signal transduction (ko04075)	--	--	tify domain;; Divergent CCT motif	Protein TIFY 11e OS=Oryza sativa subsp. japonica OX=39947 GN=TIFY11E PE=2 SV=1	S	Function unknown	PREDICTED: protein TIFY 11e [Oryza sativa Japonica Group]
EVM0009956	0	3	2	98	112	130	0	0.119257	0.112309	6.15102	7.60241	8.53174	1.56389e-22	6.3947	up	--	--	--	--	--	--	--	--	B3 domain-containing protein Os03g0212300 OS=Oryza sativa subsp. japonica OX=39947 GN=Os03g0212300 PE=2 SV=1	K	Transcription	hypothetical protein OsJ_27196 [Oryza sativa Japonica Group]
EVM0037046	3	4	2	199	159	191	0.162856	0.161366	0.09899	11.2757	9.69956	11.3593	1.44688e-35	6.39414	up	--	--	--	--	--	--	--	--	BON1-associated protein 2 OS=Arabidopsis thaliana OX=3702 GN=BAP2 PE=1 SV=1	S	Function unknown	PREDICTED: BON1-associated protein 2 [Oryza sativa Japonica Group]
EVM0038241	0	3	0	92	72	66	0	0.039009	0	1.87807	1.59988	1.41826	2.79478e-16	6.36903	up	[QV]	Secondary metabolites biosynthesis, transport and catabolism;; Defense mechanisms	Molecular Function: monooxygenase activity (GO:0004497);; Molecular Function: iron ion binding (GO:0005506);; Molecular Function: oxidoreductase activity, acting on paired donors, with incorporation or reduction of molecular oxygen (GO:0016705);; Molecular Function: heme binding (GO:0020037);; Biological Process: oxidation-reduction process (GO:0055114);;	--	--	[QI]	Secondary metabolites biosynthesis, transport and catabolism;; Lipid transport and metabolism	Cytochrome P450	Cytochrome P450 72A13 OS=Arabidopsis thaliana OX=3702 GN=CYP72A13 PE=2 SV=1	Q	Secondary metabolites biosynthesis, transport and catabolism	PREDICTED: cytochrome P450 72A13 [Oryza sativa Japonica Group]
EVM0028423	2	0	8	171	205	237	0.079973	0	0.319967	7.05163	9.11184	10.241	4.40526e-32	6.36303	up	--	--	Molecular Function: DNA binding (GO:0003677);; Molecular Function: transcription factor activity, sequence-specific DNA binding (GO:0003700);; Cellular Component: nucleus (GO:0005634);; Biological Process: regulation of transcription, DNA-templated (GO:0006355);;	K14516|3.81406e-95|osa:4334864|K14516 ethylene-responsive transcription factor 1 | (RefSeq) ethylene-responsive transcription factor 15	Plant hormone signal transduction (ko04075)	--	--	AP2 domain	Ethylene-responsive transcription factor 1B OS=Arabidopsis thaliana OX=3702 GN=ERF1B PE=1 SV=2	K	Transcription	PREDICTED: ethylene-responsive transcription factor 15 [Oryza sativa Japonica Group]
EVM0023767	11	2	52	2416	2136	2383	0.232742	0.040496	1.14819	52.8095	50.4386	54.6706	2.49794e-10	6.36069	up	[L]	Replication, recombination and repair	Molecular Function: ubiquitin-protein transferase activity (GO:0004842);; Biological Process: protein ubiquitination (GO:0016567);;	--	--	--	--	U-box domain	E3 ubiquitin-protein ligase PUB23 OS=Arabidopsis thaliana OX=3702 GN=PUB23 PE=1 SV=1	O	Posttranslational modification, protein turnover, chaperones	PREDICTED: E3 ubiquitin-protein ligase PUB23 [Oryza sativa Japonica Group]
EVM0011500	0	3	0	91	63	72	0	0.040524	0	1.92806	1.43322	1.61049	4.39687e-16	6.34161	up	[QV]	Secondary metabolites biosynthesis, transport and catabolism;; Defense mechanisms	Molecular Function: monooxygenase activity (GO:0004497);; Molecular Function: iron ion binding (GO:0005506);; Cellular Component: integral component of membrane (GO:0016021);; Molecular Function: oxidoreductase activity, acting on paired donors, with incorporation or reduction of molecular oxygen (GO:0016705);; Molecular Function: heme binding (GO:0020037);; Biological Process: oxidation-reductio…	K20660|0|osa:4343032|K20660 cytochrome P450 family 709 | (RefSeq) cytochrome P450 709B1	--	[QI]	Secondary metabolites biosynthesis, transport and catabolism;; Lipid transport and metabolism	Cytochrome P450	Cytochrome P450 709B2 OS=Arabidopsis thaliana OX=3702 GN=CYP709B2 PE=2 SV=1	Q	Secondary metabolites biosynthesis, transport and catabolism	PREDICTED: cytochrome P450 709B1 [Oryza sativa Japonica Group]
EVM0024446	0	1	0	59	28	38	0	0.053352	0	4.85795	2.4523	3.24365	3.47339e-10	6.34136	up	--	--	--	--	--	--	--	--	--	--	--	hypothetical protein [Oryza sativa Japonica Group]
EVM0010980	0	0	2	66	66	44	0	0	0.048923	1.57828	1.68962	1.08047	3.45796e-13	6.33565	up	--	--	--	--	--	--	--	--	--	--	--	OSJNBb0072M01.3 [Oryza sativa Japonica Group]
EVM0007336	3	3	0	127	124	121	0.090636	0.105978	0	5.93527	6.27133	5.94315	1.92559e-25	6.33134	up	--	--	Molecular Function: hydrolase activity (GO:0016787);;	--	--	--	--	Protein of unknown function (DUF1618)	--	--	--	PREDICTED: uncharacterized protein LOC4330988 [Oryza sativa Japonica Group]
EVM0008142	71	111	76	4664	3940	4341	4.24835	6.52212	4.83237	291.648	266.111	284.864	0	6.30844	up	--	--	--	--	--	[K]	Transcription	--	--	S	Function unknown	PREDICTED: uncharacterized protein LOC4327202 [Oryza sativa Japonica Group]
EVM0007002	0	2	2	117	69	88	0	0.036068	0.023347	2.25002	1.42072	1.76882	1.06517e-18	6.30813	up	--	--	Cellular Component: endoplasmic reticulum (GO:0005783);; Molecular Function: lipid binding (GO:0008289);; Cellular Component: integral component of membrane (GO:0016021);;	--	--	[R]	General function prediction only	C2 domain;; Synaptotagmin-like mitochondrial-lipid-binding domain	Synaptotagmin-5 OS=Arabidopsis thaliana OX=3702 GN=SYT5 PE=2 SV=1	S	Function unknown	calcium-dependent lipid-binding protein, putative [Oryza sativa Japonica Group]
EVM0001151	0	1	0	49	40	30	0	0.01806	0	5.14163	4.47896	3.29896	3.72901e-10	6.3035	up	--	--	Cellular Component: mitochondrion (GO:0005739);; Cellular Component: integral component of membrane (GO:0016021);;	--	--	--	--	--	--	--	--	hypothetical protein LOC_Os12g35050 [Oryza sativa Japonica Group]
EVM0030885	35	50	70	2473	2705	2682	1.38027	1.98172	2.98738	103.743	122.562	118.089	5.77125e-170	6.29243	up	--	--	--	--	--	--	--	Senescence regulator	--	S	Function unknown	PREDICTED: uncharacterized protein LOC4323915 [Oryza sativa Japonica Group]
EVM0035279	137	147	112	6618	5792	7077	5.3897	5.6739	4.64187	270.412	255.656	303.487	0	6.28707	up	--	--	--	--	--	--	--	Wound-induced protein	--	S	Function unknown	PREDICTED: uncharacterized protein LOC4337127 [Oryza sativa Japonica Group]
EVM0003488	0	16	14	1053	955	879	0	0.289192	0.262468	20.0635	19.6568	17.5732	3.96957e-10	6.28626	up	[C]	Energy production and conversion	Cellular Component: chloroplast (GO:0009507);; Cellular Component: integral component of membrane (GO:0016021);;	--	--	[O]	Posttranslational modification, protein turnover, chaperones	DnaJ domain;; 4Fe-4S single cluster domain of Ferredoxin I;; 4Fe-4S single cluster domain	Chaperone protein dnaJ C76, chloroplastic OS=Arabidopsis thaliana OX=3702 GN=DJC76 PE=2 SV=1	C	Energy production and conversion	PREDICTED: uncharacterized protein LOC4337388 [Oryza sativa Japonica Group]
EVM0008879	0	3	1	78	81	106	0	0.134972	0.04526	4.19274	4.72787	5.99955	1.62914e-18	6.2799	up	--	--	Molecular Function: monovalent cation:proton antiporter activity (GO:0005451);; Cellular Component: mitochondrion (GO:0005739);; Biological Process: regulation of pH (GO:0006885);; Biological Process: metabolic process (GO:0008152);; Cellular Component: plastid (GO:0009536);; Cellular Component: endomembrane system (GO:0012505);; Cellular Component: integral component of membrane (GO:0016021);; M…	--	--	[P]	Inorganic ion transport and metabolism	--	Cation/H(+) antiporter 28 OS=Arabidopsis thaliana OX=3702 GN=CHX28 PE=2 SV=2	--	--	Hypothetical protein [Oryza sativa Japonica Group]
EVM0026444	10	7	10	471	358	568	0.716155	0.502594	0.789023	37.527	30.7848	47.4857	8.12504e-70	6.26994	up	--	--	Cellular Component: integral component of membrane (GO:0016021);;	--	--	--	--	--	--	--	--	Os12g0114000, partial [Oryza sativa Japonica Group]
Oryza_sativa_newGene_3761	0	0	2	63	57	46	0	0	0.041882	1.27615	1.24259	0.973537	6.03115e-13	6.26295	up	--	--	--	--	--	--	--	--	--	--	--	hypothetical protein OsJ_13700 [Oryza sativa Japonica Group]
EVM0042546	5	0	0	100	106	104	0.170657	0	0	3.70962	4.25725	4.06385	1.43396e-20	6.25599	up	--	--	--	--	--	--	--	--	--	--	--	DnaJ domain containing protein [Oryza sativa Japonica Group]
EVM0008735	3	4	0	151	118	130	0.095087	0.186339	0	7.37381	6.2198	6.66748	6.21659e-27	6.24226	up	--	--	--	--	--	--	--	--	--	S	Function unknown	PREDICTED: uncharacterized protein LOC9267428 [Oryza sativa Japonica Group]
EVM0010236	2	0	0	60	34	69	0.020559	0	0	0.636323	0.386796	0.768321	3.55431e-12	6.2115	up	[K]	Transcription	Molecular Function: ATP binding (GO:0005524);; Molecular Function: ADP binding (GO:0043531);;	--	--	[T]	Signal transduction mechanisms	NB-ARC domain;; Leucine rich repeat;; Leucine Rich repeats (2 copies)	Probable disease resistance protein At5g63020 OS=Arabidopsis thaliana OX=3702 GN=At5g63020 PE=2 SV=2	S	Function unknown	hypothetical protein OsI_38374 [Oryza sativa Indica Group]
EVM0007509	7	15	13	588	515	596	0.146718	0.33802	0.293966	14.0727	13.3109	14.9644	2.45292e-97	6.21131	up	[E]	Amino acid transport and metabolism	Biological Process: tryptophan biosynthetic process (GO:0000162);; Molecular Function: tryptophan synthase activity (GO:0004834);; Cellular Component: chloroplast (GO:0009507);; Molecular Function: pyridoxal phosphate binding (GO:0030170);;	K13222|0|osa:9270552|K13222 indole-3-glycerol-phosphate lyase [EC:4.1.2.8] | (RefSeq) indole-3-glycerol phosphate lyase, chloroplastic	--	[E]	Amino acid transport and metabolism	Tryptophan synthase alpha chain;; Histidine biosynthesis protein	Indole-3-glycerol phosphate lyase, chloroplastic OS=Zea mays OX=4577 GN=BX1 PE=1 SV=2	E	Amino acid transport and metabolism	PREDICTED: indole-3-glycerol phosphate lyase, chloroplastic [Oryza sativa Japonica Group]
EVM0031708	0	0	2	54	80	33	0	0	0.046129	2.274	3.67969	1.45601	7.40341e-12	6.20574	up	[R]	General function prediction only	Molecular Function: acid phosphatase activity (GO:0003993);; Biological Process: dephosphorylation (GO:0016311);;	--	--	--	--	HAD superfamily, subfamily IIIB (Acid phosphatase)	Acid phosphatase 1 OS=Solanum lycopersicum OX=4081 GN=APS1 PE=2 SV=1	S	Function unknown	hypothetical protein OsJ_17409 [Oryza sativa Japonica Group]
EVM0016224	11	15	30	830	1067	843	0.218023	0.285547	0.628753	17.4783	24.2692	18.6252	3.85729e-86	6.20476	up	[I]	Lipid transport and metabolism	Biological Process: lipid metabolic process (GO:0006629);; Cellular Component: plastid (GO:0009536);; Molecular Function: hydrolase activity (GO:0016787);;	--	--	[I]	Lipid transport and metabolism	Lipase (class 3)	Phospholipase A1-Ibeta2, chloroplastic OS=Arabidopsis thaliana OX=3702 GN=At4g16820 PE=1 SV=2	S	Function unknown	PREDICTED: phospholipase A1-Ibeta2, chloroplastic [Oryza sativa Japonica Group]
EVM0041896	355	329	313	15690	14885	15286	6.95576	6.30978	6.46258	317.805	325.701	324.97	0	6.19381	up	--	--	Molecular Function: DNA binding (GO:0003677);; Molecular Function: transcription factor activity, sequence-specific DNA binding (GO:0003700);; Cellular Component: nucleus (GO:0005634);; Biological Process: regulation of transcription, DNA-templated (GO:0006355);;	K09287|0|osa:4325650|K09287 RAV-like factor | (RefSeq) AP2/ERF and B3 domain-containing protein Os01g0693400	--	--	--	B3 DNA binding domain;; AP2 domain	AP2/ERF and B3 domain-containing protein Os01g0693400 OS=Oryza sativa subsp. japonica OX=39947 GN=Os01g0693400 PE=2 SV=1	K	Transcription	PREDICTED: AP2/ERF and B3 domain-containing protein Os01g0693400 [Oryza sativa Japonica Group]
EVM0037915	0	12	4	332	388	383	0	0.323773	0.124335	10.065	12.7156	12.2083	3.56685e-12	6.13567	up	[I]	Lipid transport and metabolism	Biological Process: metabolic process (GO:0008152);; Molecular Function: hydrolase activity (GO:0016787);;	--	--	[V]	Defense mechanisms	alpha/beta hydrolase fold;; Carboxylesterase family	Probable carboxylesterase 15 OS=Arabidopsis thaliana OX=3702 GN=CXE15 PE=2 SV=1	I	Lipid transport and metabolism	putative PrMC3 [Oryza sativa Japonica Group]
EVM0005904	331	384	424	17223	16794	16803	3.85379	4.37992	5.21114	207.455	218.529	212.426	0	6.13405	up	--	--	Biological Process: lipid metabolic process (GO:0006629);; Cellular Component: integral component of membrane (GO:0016021);; Molecular Function: hydrolase activity (GO:0016787);;	--	--	--	--	Lipase (class 3)	--	S	Function unknown	PREDICTED: uncharacterized protein LOC4327707 [Oryza sativa Japonica Group]
EVM0038311	900	914	793	41410	34090	39597	16.8054	16.7297	15.6516	799.544	711.037	802.45	0	6.13373	up	[T]	Signal transduction mechanisms	Molecular Function: protein serine/threonine phosphatase activity (GO:0004722);; Biological Process: protein dephosphorylation (GO:0006470);; Cellular Component: plastid (GO:0009536);; Cellular Component: integral component of membrane (GO:0016021);; Molecular Function: metal ion binding (GO:0046872);;	--	--	[T]	Signal transduction mechanisms	Protein phosphatase 2C	Probable protein phosphatase 2C 32 OS=Oryza sativa subsp. japonica OX=39947 GN=Os03g0292100 PE=2 SV=1	T	Signal transduction mechanisms	PREDICTED: probable protein phosphatase 2C 32 [Oryza sativa Japonica Group]
EVM0036492	16	20	45	1263	1300	1186	0.479289	0.587186	1.45894	40.896	45.4949	40.3113	2.69309e-90	6.11965	up	[T]	Signal transduction mechanisms	Molecular Function: cyclin-dependent protein serine/threonine kinase activity (GO:0004693);; Molecular Function: ATP binding (GO:0005524);; Biological Process: protein phosphorylation (GO:0006468);; Molecular Function: RNA polymerase II carboxy-terminal domain kinase activity (GO:0008353);; Biological Process: regulation of cell cycle (GO:0051726);;	K08818|0|osa:4352099|K08818 cell division cycle 2-like [EC:2.7.11.22] | (RefSeq) CDKF-2; putative cyclin-dependent kinase F-2	--	[R]	General function prediction only	Protein kinase domain;; Protein tyrosine kinase;; Phosphotransferase enzyme family;; Lipopolysaccharide kinase (Kdo/WaaP) family	Putative cyclin-dependent kinase F-2 OS=Oryza sativa subsp. japonica OX=39947 GN=CDKF-2 PE=3 SV=1	T	Signal transduction mechanisms	PREDICTED: putative cyclin-dependent kinase F-2 [Oryza sativa Japonica Group]
EVM0040710	0	0	6	234	285	251	0	0	0.175731	6.89345	9.0732	7.74559	1.0971e-07	6.11787	up	--	--	Cellular Component: plasma membrane (GO:0005886);; Biological Process: cellulose microfibril organization (GO:0010215);; Biological Process: cell growth (GO:0016049);; Cellular Component: anchored component of membrane (GO:0031225);;	--	--	--	--	COBRA-like protein	COBRA-like protein 7 OS=Oryza sativa subsp. japonica OX=39947 GN=BC1LP1 PE=3 SV=2	S	Function unknown	Os04g0540300 [Oryza sativa Japonica Group]
EVM0019377	7	4	10	343	375	268	0.182618	0.105671	0.277879	9.54941	11.2634	7.81868	3.78951e-54	6.11124	up	[T]	Signal transduction mechanisms	Biological Process: response to stress (GO:0006950);;	--	--	--	--	Universal stress protein family	Universal stress protein A-like protein OS=Arabidopsis thaliana OX=3702 GN=At3g01520 PE=1 SV=2	T	Signal transduction mechanisms	PREDICTED: universal stress protein YxiE [Oryza sativa Japonica Group]
EVM0033573	71	64	102	3574	3305	3648	2.85596	2.53989	4.35015	149.736	149.56	160.402	1.09198e-220	6.10986	up	--	--	--	--	--	--	--	--	--	S	Function unknown	PREDICTED: uncharacterized protein LOC4324132 [Oryza sativa Japonica Group]
EVM0030791	9	15	9	433	459	589	0.155361	0.245646	0.151292	7.99266	9.15235	11.4186	5.30653e-77	6.09294	up	--	--	Cellular Component: mitochondrion (GO:0005739);; Biological Process: mitochondrial mRNA modification (GO:0080156);;	--	--	[R]	General function prediction only	PPR repeat;; PPR repeat family;; PPR repeat;; Pentatricopeptide repeat domain;; Tetratricopeptide repeat;; Pentacotripeptide-repeat region of PRORP	Pentatricopeptide repeat-containing protein At2g20540 OS=Arabidopsis thaliana OX=3702 GN=PCMP-E78 PE=2 SV=1	S	Function unknown	PREDICTED: pentatricopeptide repeat-containing protein At2g20540 [Oryza sativa Japonica Group]
EVM0021084	197	185	370	10874	13706	11029	3.94764	3.63976	7.85114	226.078	307.827	240.674	5.15227e-45	6.08112	up	[G]	Carbohydrate transport and metabolism	Molecular Function: hydrolase activity, hydrolyzing O-glycosyl compounds (GO:0004553);; Cellular Component: cell wall (GO:0005618);; Biological Process: xyloglucan metabolic process (GO:0010411);; Molecular Function: xyloglucan:xyloglucosyl transferase activity (GO:0016762);; Biological Process: cell wall biogenesis (GO:0042546);; Cellular Component: apoplast (GO:0048046);; Biological Process: ce…	K08235|0|osa:4341944|K08235 xyloglucan:xyloglucosyl transferase [EC:2.4.1.207] | (RefSeq) probable xyloglucan endotransglucosylase/hydrolase protein 25	--	--	--	Glycosyl hydrolases family 16;; Xyloglucan endo-transglycosylase (XET) C-terminus	Probable xyloglucan endotransglucosylase/hydrolase protein 25 OS=Arabidopsis thaliana OX=3702 GN=XTH25 PE=2 SV=2	G	Carbohydrate transport and metabolism	PREDICTED: probable xyloglucan endotransglucosylase/hydrolase protein 25 [Oryza sativa Japonica Group]
EVM0006245	0	0	5	86	88	108	0	0	0.208377	4.35688	4.79204	5.74723	1.8401e-18	6.07234	up	--	--	--	--	--	--	--	--	--	--	--	hypothetical protein LOC_Os03g15070 [Oryza sativa Japonica Group]
EVM0031575	3	0	0	60	66	60	0.067546	0	0	2.07548	2.48633	2.17591	2.46944e-14	6.07004	up	--	--	Molecular Function: transcription factor activity, sequence-specific DNA binding (GO:0003700);; Biological Process: regulation of transcription, DNA-templated (GO:0006355);; Cellular Component: plastid (GO:0009536);; Molecular Function: sequence-specific DNA binding (GO:0043565);;	--	--	--	--	WRKY DNA -binding domain	Probable WRKY transcription factor 51 OS=Arabidopsis thaliana OX=3702 GN=WRKY51 PE=1 SV=1	K	Transcription	PREDICTED: probable WRKY transcription factor 23 [Oryza sativa Japonica Group]
EVM0019074	2	2	2	112	95	103	0.078098	0.130321	0.09727	8.18309	7.50118	7.8955	5.17891e-23	6.06492	up	[T]	Signal transduction mechanisms	Molecular Function: calcium ion binding (GO:0005509);;	K13448|9.79289e-93|osa:4351256|K13448 calcium-binding protein CML | (RefSeq) probable calcium-binding protein CML25/26	Plant-pathogen interaction (ko04626)	[T]	Signal transduction mechanisms	EF-hand domain pair;; EF hand;; EF hand;; EF-hand domain pair;; EF-hand domain;; Secreted protein acidic and rich in cysteine Ca binding region;; Cytoskeletal-regulatory complex EF hand	Probable calcium-binding protein CML25/26 OS=Oryza sativa subsp. japonica OX=39947 GN=CML25 PE=3 SV=1	DTZ	Cell cycle control, cell division, chromosome partitioning;; Signal transduction mechanisms;; Cytoskeleton	PREDICTED: probable calcium-binding protein CML25/26 [Oryza sativa Japonica Group]
EVM0010280	16	6	21	719	571	593	0.329593	0.109157	0.465798	16.078	13.7772	13.9197	2.44167e-86	6.04746	up	[G]	Carbohydrate transport and metabolism	Biological Process: flavonoid biosynthetic process (GO:0009813);; Cellular Component: integral component of membrane (GO:0016021);; Cellular Component: intracellular membrane-bounded organelle (GO:0043231);; Biological Process: flavonoid glucuronidation (GO:0052696);; Molecular Function: quercetin 3-O-glucosyltransferase activity (GO:0080043);; Molecular Function: quercetin 7-O-glucosyltransferas…	--	--	[GC]	Carbohydrate transport and metabolism;; Energy production and conversion	UDP-glucoronosyl and UDP-glucosyl transferase	Scopoletin glucosyltransferase OS=Nicotiana tabacum OX=4097 GN=TOGT1 PE=1 SV=1	S	Function unknown	PREDICTED: anthocyanin 3&apos;-O-beta-glucosyltransferase [Oryza sativa Japonica Group]
EVM0000600	7	24	6	554	560	487	0.079377	0.301265	0.082191	7.56107	8.26265	6.98402	6.95516e-68	6.04047	up	[E]	Amino acid transport and metabolism	Cellular Component: cytoplasm (GO:0005737);; Biological Process: L-phenylalanine catabolic process (GO:0006559);; Biological Process: cinnamic acid biosynthetic process (GO:0009800);; Molecular Function: phenylalanine ammonia-lyase activity (GO:0045548);;	K10775|0|osa:4336415|K10775 phenylalanine ammonia-lyase [EC:4.3.1.24] | (RefSeq) phenylalanine ammonia-lyase	Phenylalanine metabolism (ko00360);; Phenylpropanoid biosynthesis (ko00940)	[Q]	Secondary metabolites biosynthesis, transport and catabolism	Aromatic amino acid lyase	Phenylalanine ammonia-lyase OS=Triticum aestivum OX=4565 GN=PAL PE=3 SV=1	E	Amino acid transport and metabolism	PREDICTED: phenylalanine ammonia-lyase [Oryza sativa Japonica Group]
EVM0036950	104	146	134	5435	5509	5040	8.57426	11.7735	11.6187	463.647	507.659	451.227	0	6.03805	up	--	--	Cellular Component: chloroplast (GO:0009507);;	--	--	--	--	Light regulated protein Lir1	Light-regulated protein, chloroplastic OS=Oryza sativa subsp. japonica OX=39947 GN=LIR1 PE=1 SV=1	S	Function unknown	PREDICTED: light-regulated protein [Oryza sativa Japonica Group]
EVM0032556	94	99	174	5431	5177	5131	1.29541	1.33777	2.54475	78.1212	80.4442	77.4732	7.00767e-141	6.03486	up	--	--	--	--	--	--	--	--	--	S	Function unknown	PREDICTED: uncharacterized protein LOC4324116 [Oryza sativa Japonica Group]
EVM0013363	2808	2942	2599	117582	110608	113856	79.6547	81.793	77.9132	3447.78	3503.61	3504.06	0	6.02976	up	--	--	--	--	--	--	--	--	Protein EARLY RESPONSIVE TO DEHYDRATION 15 OS=Arabidopsis thaliana OX=3702 GN=ERD15 PE=1 SV=1	S	Function unknown	Os03g0353400, partial [Oryza sativa Japonica Group]
EVM0001904	3	0	0	56	72	53	0.242039	0	0	6.92608	9.67334	6.93958	9.67009e-14	6.01983	up	--	--	--	--	--	--	--	--	--	--	--	Os02g0525501 [Oryza sativa Japonica Group]
EVM0031864	2	0	0	42	36	60	0.047017	0	0	1.34813	1.25941	2.05849	2.97312e-11	5.99456	up	--	--	--	--	--	--	--	Ferritin-like domain	Desiccation-related protein PCC13-62 OS=Craterostigma plantagineum OX=4153 PE=2 SV=1	S	Function unknown	PREDICTED: desiccation-related protein PCC13-62 [Oryza sativa Japonica Group]
EVM0029398	68	95	153	4448	4655	4061	0.978487	1.33143	2.32552	66.1758	74.808	63.4164	3.62929e-114	5.98538	up	[K]	Transcription	Molecular Function: plastid sigma factor activity (GO:0001053);; Molecular Function: DNA binding (GO:0003677);; Molecular Function: transcription factor activity, sequence-specific DNA binding (GO:0003700);; Molecular Function: DNA-directed 5'-3' RNA polymerase activity (GO:0003899);; Biological Process: DNA-templated transcription, initiation (GO:0006352);; Biological Process: regulation of tran…	K03093|0|osa:4339778|K03093 RNA polymerase sigma factor | (RefSeq) RNA polymerase sigma factor sigC	--	--	--	Sigma-70, region 4;; Sigma-70 region 3;; Sigma-70 region 2	RNA polymerase sigma factor sigC OS=Arabidopsis thaliana OX=3702 GN=SIGC PE=2 SV=1	K	Transcription	hypothetical protein [Oryza sativa Japonica Group]
EVM0033320	1	2	3	94	97	101	0.017291	0.03606	0.058672	1.86078	2.07659	2.09871	7.57148e-22	5.9744	up	[G]	Carbohydrate transport and metabolism	Molecular Function: polygalacturonase activity (GO:0004650);; Cellular Component: extracellular region (GO:0005576);; Biological Process: carbohydrate metabolic process (GO:0005975);; Cellular Component: membrane (GO:0016020);; Biological Process: cell wall organization (GO:0071555);;	--	--	--	--	Glycosyl hydrolases family 28;; Pectate lyase superfamily protein	Probable polygalacturonase OS=Vitis vinifera OX=29760 GN=GSVIVT00026920001 PE=1 SV=1	M	Cell wall/membrane/envelope biogenesis	hypothetical protein OsI_21181 [Oryza sativa Indica Group]
EVM0000798	45	28	15	1346	1119	1070	1.20934	0.727864	0.427904	38.0668	34.189	31.7664	1.7398e-122	5.96901	up	[IQR]	Lipid transport and metabolism;; Secondary metabolites biosynthesis, transport and catabolism;; General function prediction only	Molecular Function: oxidoreductase activity (GO:0016491);; Biological Process: oxidation-reduction process (GO:0055114);;	--	--	[R]	General function prediction only	Enoyl-(Acyl carrier protein) reductase;; short chain dehydrogenase;; KR domain	Tropinone reductase homolog At5g06060 OS=Arabidopsis thaliana OX=3702 GN=At5g06060 PE=2 SV=1	S	Function unknown	PREDICTED: tropinone reductase homolog At5g06060 [Oryza sativa Japonica Group]
EVM0005364	26	52	18	1140	1383	1316	1.14165	2.24532	0.837485	51.8989	68.0029	62.8819	2.64275e-106	5.9669	up	--	--	Cellular Component: integral component of membrane (GO:0016021);;	--	--	--	--	--	--	S	Function unknown	PREDICTED: uncharacterized protein LOC4340122 [Oryza sativa Japonica Group]
EVM0035090	33	65	59	1981	2261	1992	0.937313	1.80773	1.77541	58.9518	72.7122	62.2443	1.25779e-156	5.95262	up	--	--	Cellular Component: endoplasmic reticulum (GO:0005783);; Biological Process: cellular response to phosphate starvation (GO:0016036);; Biological Process: cellular response to cold (GO:0070417);;	--	--	[P]	Inorganic ion transport and metabolism	SPX domain	SPX domain-containing protein 5 OS=Oryza sativa subsp. japonica OX=39947 GN=SPX5 PE=1 SV=1	T	Signal transduction mechanisms	PREDICTED: SPX domain-containing protein 5 [Oryza sativa Japonica Group]
EVM0021976	5	4	0	129	164	111	0.273069	0.214051	0	7.24381	9.97987	6.55329	1.01029e-25	5.9424	up	--	--	--	--	--	--	--	--	--	S	Function unknown	hypothetical protein [Oryza sativa Japonica Group]
EVM0026953	462	422	323	15158	15896	15218	14.9262	13.3587	11.0385	507.039	574.427	534.305	0	5.93593	up	--	--	Cellular Component: integral component of membrane (GO:0016021);;	--	--	--	--	Thaumatin family	Thaumatin-like protein 1 OS=Arabidopsis thaliana OX=3702 GN=TLP1 PE=2 SV=1	S	Function unknown	hypothetical protein OsI_32742 [Oryza sativa Indica Group]
EVM0029405	0	0	2	51	38	43	0	0	0.045372	2.2609	1.78335	1.99634	3.10613e-11	5.92951	up	--	--	--	--	--	--	--	--	--	S	Function unknown	Os09g0491516 [Oryza sativa Japonica Group]
EVM0011655	37	26	26	915	1602	942	1.30741	0.883659	0.978465	33.6649	63.6692	36.3641	1.55552e-84	5.90886	up	--	--	Molecular Function: DNA binding (GO:0003677);; Molecular Function: transcription factor activity, sequence-specific DNA binding (GO:0003700);; Cellular Component: nucleus (GO:0005634);; Biological Process: regulation of transcription, DNA-templated (GO:0006355);;	--	--	--	--	AP2 domain	Ethylene-responsive transcription factor ERF112 OS=Arabidopsis thaliana OX=3702 GN=ERF112 PE=1 SV=1	S	Function unknown	PREDICTED: ethylene-responsive transcription factor ERF109 [Oryza sativa Japonica Group]
EVM0000275	281	229	149	8498	8432	7865	3.4454	2.7508	1.92911	107.821	115.579	104.743	1.47414e-260	5.90403	up	[I]	Lipid transport and metabolism	Molecular Function: phospholipase D activity (GO:0004630);; Molecular Function: calcium ion binding (GO:0005509);; Biological Process: membrane lipid metabolic process (GO:0006643);; Cellular Component: membrane (GO:0016020);; Biological Process: lipid catabolic process (GO:0016042);; Biological Process: phosphatidylcholine metabolic process (GO:0046470);; Molecular Function: N-acylphosphatidylet…	K01115|0|osa:4341467|K01115 phospholipase D1/2 [EC:3.1.4.4] | (RefSeq) P0481H08.1; phospholipase D alpha 2-like	Glycerophospholipid metabolism (ko00564);; Ether lipid metabolism (ko00565);; Endocytosis (ko04144)	[I]	Lipid transport and metabolism	Phospholipase D C terminal;; Phospholipase D Active site motif;; C2 domain;; PLD-like domain	Phospholipase D alpha 2 OS=Oryza sativa subsp. japonica OX=39947 GN=PLD2 PE=2 SV=2	I	Lipid transport and metabolism	PREDICTED: phospholipase D alpha 2-like [Oryza sativa Japonica Group]
EVM0023411	6	18	0	487	497	557	0.074895	0.212781	0	6.29173	6.94797	7.56625	2.29841e-09	5.89468	up	[O]	Posttranslational modification, protein turnover, chaperones	Molecular Function: serine-type endopeptidase activity (GO:0004252);; Cellular Component: cell wall (GO:0005618);; Biological Process: proteolysis (GO:0006508);; Cellular Component: integral component of membrane (GO:0016021);;	--	--	--	--	Subtilase family;; Peptidase inhibitor I9	Subtilisin-like protease SBT3.6 OS=Arabidopsis thaliana OX=3702 GN=SBT3.6 PE=2 SV=1	O	Posttranslational modification, protein turnover, chaperones	hypothetical protein OsI_06697 [Oryza sativa Indica Group]
EVM0017064	0	7	0	228	179	232	0	0.603739	0	22.4005	18.9715	23.8825	2.47215e-07	5.89202	up	--	--	--	--	--	--	--	--	--	--	--	unnamed protein product [Oryza sativa Japonica Group]
EVM0030341	4	0	0	65	68	70	0.068377	0	0	1.14308	1.28305	1.28715	3.32445e-15	5.88961	up	[M]	Cell wall/membrane/envelope biogenesis	--	--	--	--	--	Glyoxal oxidase N-terminus;; Domain of unknown function (DUF1929);; Galactose oxidase, central domain	Aldehyde oxidase GLOX1 OS=Arabidopsis thaliana OX=3702 GN=GLOX1 PE=2 SV=1	S	Function unknown	PREDICTED: WSC domain-containing protein ARB_07867 [Oryza sativa Japonica Group]
EVM0045533	26	25	26	1191	789	970	0.612477	0.579104	0.62513	29.1251	20.8283	24.8964	6.87326e-133	5.88878	up	--	--	Molecular Function: transcription factor activity, sequence-specific DNA binding (GO:0003700);; Biological Process: regulation of transcription, DNA-templated (GO:0006355);; Molecular Function: sequence-specific DNA binding (GO:0043565);;	--	--	--	--	WRKY DNA -binding domain	Probable WRKY transcription factor 46 OS=Arabidopsis thaliana OX=3702 GN=WRKY46 PE=2 SV=1	S	Function unknown	PREDICTED: probable WRKY transcription factor 30 [Oryza sativa Japonica Group]
EVM0005644	424	412	408	15109	15833	15017	7.46149	7.10189	7.58005	274.834	311.123	286.722	0	5.8761	up	[Q]	Secondary metabolites biosynthesis, transport and catabolism	Biological Process: fatty acid biosynthetic process (GO:0006633);; Cellular Component: integral component of membrane (GO:0016021);; Molecular Function: transferase activity, transferring acyl groups other than amino-acyl groups (GO:0016747);;	K15397|0|osa:4328676|K15397 3-ketoacyl-CoA synthase [EC:2.3.1.199] | (RefSeq) 3-ketoacyl-CoA synthase 11	Fatty acid elongation (ko00062)	--	--	FAE1/Type III polyketide synthase-like protein;; 3-Oxoacyl-[acyl-carrier-protein (ACP)] synthase III C terminal;; Chalcone and stilbene synthases, C-terminal domain;; 3-Oxoacyl-[acyl-carrier-protein (ACP)] synthase III	3-ketoacyl-CoA synthase 11 OS=Arabidopsis thaliana OX=3702 GN=KCS11 PE=1 SV=1	I	Lipid transport and metabolism	PREDICTED: 3-ketoacyl-CoA synthase 11 isoform X1 [Oryza sativa Japonica Group]
EVM0015863	6	5	0	154	139	159	0.454869	0.354739	0	12.2384	11.9529	13.2928	8.31021e-31	5.86108	up	--	--	--	--	--	--	--	--	--	--	--	hypothetical protein OsI_15468 [Oryza sativa Indica Group]
Oryza_sativa_newGene_9682	13	13	0	415	520	498	0.758963	0.749207	0	25.776	34.9103	32.4434	1.17979e-10	5.84549	up	--	--	--	--	--	--	--	--	--	--	--	Os10g0170501 [Oryza sativa Japonica Group]
EVM0033751	3	2	4	131	143	102	0.177419	0.075078	0.27902	9.24336	10.8524	7.49925	2.81291e-26	5.83634	up	--	--	--	--	--	--	--	--	--	S	Function unknown	PREDICTED: uncharacterized protein LOC4339041 [Oryza sativa Japonica Group]
EVM0010101	7	22	6	403	412	499	0.146841	0.450549	0.133747	8.79129	9.71131	11.4419	6.39149e-60	5.83321	up	--	--	Molecular Function: transcription factor activity, sequence-specific DNA binding (GO:0003700);; Biological Process: regulation of transcription, DNA-templated (GO:0006355);; Molecular Function: sequence-specific DNA binding (GO:0043565);;	--	--	--	--	WRKY DNA -binding domain	Probable WRKY transcription factor 70 OS=Arabidopsis thaliana OX=3702 GN=WRKY70 PE=2 SV=1	S	Function unknown	PREDICTED: probable WRKY transcription factor 53 [Oryza sativa Japonica Group]
EVM0004077	30	28	58	1481	1367	1449	0.607748	0.548831	1.24424	31.1083	31.0233	31.9494	4.19693e-115	5.82363	up	--	--	Molecular Function: aspartic-type endopeptidase activity (GO:0004190);; Biological Process: proteolysis (GO:0006508);; Biological Process: protein catabolic process (GO:0030163);;	--	--	[O]	Posttranslational modification, protein turnover, chaperones	Xylanase inhibitor N-terminal;; Eukaryotic aspartyl protease;; Xylanase inhibitor C-terminal	Aspartic proteinase Asp1 OS=Oryza sativa subsp. japonica OX=39947 GN=ASP1 PE=2 SV=1	O	Posttranslational modification, protein turnover, chaperones	PREDICTED: aspartic proteinase Asp1 [Oryza sativa Japonica Group]
EVM0023209	7	0	0	238	186	197	0.090636	0	0	3.71522	3.12147	3.22042	4.57142e-07	5.81303	up	--	--	Molecular Function: metal ion binding (GO:0046872);;	--	--	--	--	Protein of unknown function (DUF629)	--	--	--	hypothetical protein OsJ_03816 [Oryza sativa Japonica Group]
EVM0012800	2	0	2	71	59	59	0.073832	0	0.08801	3.06542	2.74228	2.63802	2.88478e-15	5.79363	up	--	--	Molecular Function: transcription factor activity, sequence-specific DNA binding (GO:0003700);; Biological Process: regulation of transcription, DNA-templated (GO:0006355);; Cellular Component: plastid (GO:0009536);; Molecular Function: sequence-specific DNA binding (GO:0043565);;	--	--	--	--	WRKY DNA -binding domain;; Plant zinc cluster domain	Probable WRKY transcription factor 11 OS=Arabidopsis thaliana OX=3702 GN=WRKY11 PE=2 SV=2	S	Function unknown	PREDICTED: probable WRKY transcription factor 11 [Oryza sativa Japonica Group]
EVM0018271	516	451	618	18469	19283	18198	6.57923	5.63334	8.32696	243.427	274.544	251.748	1.80798e-265	5.78842	up	[QV]	Secondary metabolites biosynthesis, transport and catabolism;; Defense mechanisms	Molecular Function: iron ion binding (GO:0005506);; Cellular Component: integral component of membrane (GO:0016021);; Molecular Function: oxidoreductase activity, acting on paired donors, with incorporation or reduction of molecular oxygen, NAD(P)H as one donor, and incorporation of one atom of oxygen (GO:0016709);; Molecular Function: heme binding (GO:0020037);; Biological Process: electron tran…	K00517|0|osa:4334183|K00517 [EC:1.14.-.-] | (RefSeq) isoflavone 2'-hydroxylase	Limonene and pinene degradation (ko00903);; Stilbenoid, diarylheptanoid and gingerol biosynthesis (ko00945)	[Q]	Secondary metabolites biosynthesis, transport and catabolism	Cytochrome P450	Isoflavone 2&apos;-hydroxylase OS=Glycyrrhiza echinata OX=46348 GN=CYP81E1 PE=1 SV=2	Q	Secondary metabolites biosynthesis, transport and catabolism	putative cytochrome P450 [Oryza sativa Japonica Group]
EVM0018936	443	480	301	15492	11887	14913	6.95577	7.3867	4.99491	251.835	208.739	254.444	0	5.77959	up	--	--	Molecular Function: calmodulin binding (GO:0005516);; Biological Process: response to stress (GO:0006950);;	--	--	--	--	Calmodulin binding protein-like	Protein SAR DEFICIENT 1 OS=Arabidopsis thaliana OX=3702 GN=SARD1 PE=1 SV=1	S	Function unknown	PREDICTED: protein SAR DEFICIENT 1 [Oryza sativa Japonica Group]
EVM0005982	4	0	0	65	69	54	0.144711	0	0	2.89571	3.33354	2.53738	4.09685e-14	5.76908	up	--	--	Molecular Function: DNA binding (GO:0003677);; Cellular Component: nucleus (GO:0005634);; Biological Process: regulation of transcription, DNA-templated (GO:0006355);;	--	--	--	--	No apical meristem (NAM) protein	NAC domain-containing protein 48 OS=Oryza sativa subsp. japonica OX=39947 GN=NAC048 PE=1 SV=1	--	--	PREDICTED: NAC domain-containing protein 48-like [Oryza sativa Japonica Group]
EVM0006381	22	25	26	946	736	875	0.486079	0.550216	0.617466	22.4026	18.8278	21.757	4.71587e-141	5.76718	up	[T]	Signal transduction mechanisms	Molecular Function: protein serine/threonine kinase activity (GO:0004674);; Molecular Function: ATP binding (GO:0005524);; Biological Process: protein phosphorylation (GO:0006468);; Cellular Component: integral component of membrane (GO:0016021);;	--	--	--	--	Protein tyrosine kinase;; Protein kinase domain	G-type lectin S-receptor-like serine/threonine-protein kinase SD2-5 OS=Arabidopsis thaliana OX=3702 GN=SD25 PE=1 SV=1	T	Signal transduction mechanisms	PREDICTED: G-type lectin S-receptor-like serine/threonine-protein kinase SD2-5 [Oryza sativa Japonica Group]
EVM0032593	47	99	120	3365	3018	3111	1.39625	2.86802	3.73997	103.347	100.118	100.258	7.58159e-101	5.76508	up	--	--	--	--	--	--	--	--	Uncharacterized protein At1g76070 OS=Arabidopsis thaliana OX=3702 GN=At1g76070 PE=1 SV=1	S	Function unknown	PREDICTED: uncharacterized protein At1g76070 [Oryza sativa Japonica Group]
EVM0037470	7	11	17	495	398	369	0.109415	0.19012	0.327074	9.31195	8.10196	7.29745	5.11842e-69	5.76363	up	[IR]	Lipid transport and metabolism;; General function prediction only	Molecular Function: oxidoreductase activity, acting on CH-OH group of donors (GO:0016614);; Molecular Function: lyase activity (GO:0016829);; Molecular Function: flavin adenine dinucleotide binding (GO:0050660);; Biological Process: oxidation-reduction process (GO:0055114);;	--	--	[R]	General function prediction only	GMC oxidoreductase;; GMC oxidoreductase	Protein HOTHEAD OS=Arabidopsis thaliana OX=3702 GN=HTH PE=1 SV=1	E	Amino acid transport and metabolism	PREDICTED: protein HOTHEAD [Oryza sativa Japonica Group]
EVM0038720	4	0	0	55	76	57	0.060625	0	0	1.1313	1.71021	1.23244	9.04529e-14	5.76197	up	--	--	Molecular Function: core promoter proximal region sequence-specific DNA binding (GO:0000987);; Cellular Component: nucleus (GO:0005634);; Biological Process: regulation of transcription, DNA-templated (GO:0006355);; Cellular Component: plastid (GO:0009536);; Biological Process: auxin-activated signaling pathway (GO:0009734);; Biological Process: pollen wall assembly (GO:0010208);; Biological Proc…	--	--	--	--	B3 DNA binding domain;; Auxin response factor	Auxin response factor 13 OS=Oryza sativa subsp. japonica OX=39947 GN=ARF13 PE=2 SV=2	K	Transcription	PREDICTED: auxin response factor 13 [Oryza sativa Japonica Group]
EVM0028931	203	159	158	6471	4940	6461	5.39971	4.15466	4.42937	178.337	147.052	186.887	0	5.76139	up	--	--	Molecular Function: enzyme inhibitor activity (GO:0004857);; Cellular Component: plastid (GO:0009536);; Biological Process: negative regulation of catalytic activity (GO:0043086);;	--	--	--	--	Plant invertase/pectin methylesterase inhibitor	Pectinesterase inhibitor 28 OS=Oryza sativa subsp. japonica OX=39947 GN=PMEI28 PE=2 SV=1	S	Function unknown	PREDICTED: cell wall / vacuolar inhibitor of fructosidase 2 [Oryza sativa Japonica Group]
EVM0037546	6	2	0	106	95	119	0.182431	0.065554	0	3.67383	3.54335	4.32195	3.0435e-22	5.75122	up	--	--	Biological Process: proteolysis (GO:0006508);; Molecular Function: cysteine-type peptidase activity (GO:0008234);;	--	--	--	--	Jacalin-like lectin domain	Jacalin-related lectin 19 OS=Arabidopsis thaliana OX=3702 GN=JAL19 PE=2 SV=1	--	--	PREDICTED: jacalin-related lectin 9 [Oryza sativa Japonica Group]
Oryza_sativa_newGene_2004	1	9	0	93	150	161	0.06855	0.37023	0	3.35445	6.21347	9.33761	1.98141e-19	5.75012	up	--	--	--	--	--	--	--	Domain of unknown function (DUF4218)	--	S	Function unknown	PREDICTED: uncharacterized protein LOC9270230 isoform X1 [Oryza sativa Japonica Group]
EVM0042771	1	6	0	96	86	104	0.062037	0.303932	0	6.14823	5.95513	6.99453	7.5492e-20	5.74726	up	--	--	--	--	--	--	--	--	--	S	Function unknown	PREDICTED: uncharacterized protein LOC4324873 [Oryza sativa Japonica Group]
EVM0001999	81	80	71	2443	2648	2744	3.38353	3.26094	3.14473	106.095	124.251	125.113	2.1817e-295	5.74239	up	--	--	Cellular Component: plastid (GO:0009536);;	--	--	--	--	Cotton fibre expressed protein	--	S	Function unknown	PREDICTED: uncharacterized protein LOC4340978 [Oryza sativa Japonica Group]
EVM0008873	20	15	17	559	597	621	0.295372	0.212351	0.270908	8.71578	10.0662	10.162	3.12814e-106	5.72802	up	[R]	General function prediction only	Cellular Component: mitochondrion (GO:0005739);; Molecular Function: zinc ion binding (GO:0008270);; Cellular Component: plastid (GO:0009536);;	--	--	--	--	von Willebrand factor type A domain;; von Willebrand factor type A domain;; von Willebrand factor type A domain;; VWA / Hh protein intein-like;; VWA domain containing CoxE-like protein	E3 ubiquitin-protein ligase WAV3 OS=Arabidopsis thaliana OX=3702 GN=WAV3 PE=1 SV=1	S	Function unknown	PREDICTED: uncharacterized protein LOC107275357 [Oryza sativa Japonica Group]
EVM0008845	908	870	747	29556	25713	28470	8.37612	7.86237	7.27398	281.786	264.823	284.891	0	5.72418	up	[HR]	Coenzyme transport and metabolism;; General function prediction only	Molecular Function: metalloendopeptidase activity (GO:0004222);; Cellular Component: mitochondrion (GO:0005739);; Biological Process: rRNA processing (GO:0006364);; Biological Process: proteolysis (GO:0006508);; Biological Process: dephosphorylation (GO:0016311);; Molecular Function: phosphatase activity (GO:0016791);; Biological Process: small molecule biosynthetic process (GO:0044283);;	--	--	--	--	haloacid dehalogenase-like hydrolase;; Uncharacterized protein family UPF0054;; Sucrose-6F-phosphate phosphohydrolase;; haloacid dehalogenase-like hydrolase	Endoribonuclease YBEY, chloroplastic OS=Arabidopsis thaliana OX=3702 GN=YBEY PE=1 SV=1	S	Function unknown	PREDICTED: uncharacterized protein LOC4327201 isoform X1 [Oryza sativa Japonica Group]
EVM0012482	124	152	90	3810	4783	3447	0.774307	0.928204	0.592817	24.6018	33.3667	23.3619	4.5071e-182	5.70711	up	[T]	Signal transduction mechanisms	Molecular Function: ATP binding (GO:0005524);; Cellular Component: plasma membrane (GO:0005886);; Cellular Component: integral component of membrane (GO:0016021);; Molecular Function: ATPase activity, coupled to transmembrane movement of substances (GO:0042626);; Biological Process: transmembrane transport (GO:0055085);;	--	--	[Q]	Secondary metabolites biosynthesis, transport and catabolism	ABC-2 type transporter;; ABC transporter;; Plant PDR ABC transporter associated;; AAA domain, putative AbiEii toxin, Type IV TA system;; ABC-transporter extracellular N-terminal;; P-loop containing region of AAA domain;; AAA domain;; ATPase family associated with various cellular activities (AAA)	ABC transporter G family member 36 OS=Oryza sativa subsp. japonica OX=39947 GN=ABCG36 PE=2 SV=1	V	Defense mechanisms	PREDICTED: ABC transporter G family member 36 [Oryza sativa Japonica Group]
EVM0024887	2	5	0	119	83	73	0.021668	0.042462	0	1.32319	0.996597	0.851049	5.79917e-19	5.68016	up	[NW]	Cell motility;; Extracellular structures	Molecular Function: protein serine/threonine kinase activity (GO:0004674);; Molecular Function: ATP binding (GO:0005524);; Cellular Component: plasma membrane (GO:0005886);; Biological Process: protein phosphorylation (GO:0006468);; Biological Process: defense response (GO:0006952);; Cellular Component: plasmodesma (GO:0009506);; Cellular Component: integral component of membrane (GO:0016021);;	--	--	--	--	Protein tyrosine kinase;; Protein kinase domain;; Salt stress response/antifungal;; zinc-binding in reverse transcriptase	Cysteine-rich receptor-like protein kinase 6 OS=Oryza sativa subsp. japonica OX=39947 GN=CRK6 PE=1 SV=1	T	Signal transduction mechanisms	PREDICTED: putative receptor-like protein kinase At4g00960 [Oryza sativa Japonica Group]
EVM0023164	19	19	18	542	600	706	0.16397	0.15472	0.165144	4.91122	5.87028	6.71601	5.38038e-99	5.67668	up	[H]	Coenzyme transport and metabolism	Biological Process: thiamine biosynthetic process (GO:0009228);; Cellular Component: chloroplast stroma (GO:0009570);; Molecular Function: iron-sulfur cluster binding (GO:0051536);; Molecular Function: ADP-ribose pyrophosphohydrolase activity (GO:0080041);;	K03147|0|osa:4333719|K03147 phosphomethylpyrimidine synthase [EC:4.1.99.17] | (RefSeq) phosphomethylpyrimidine synthase, chloroplastic	Thiamine metabolism (ko00730)	--	--	Radical SAM ThiC family;; ThiC-associated domain	Phosphomethylpyrimidine synthase, chloroplastic OS=Arabidopsis thaliana OX=3702 GN=THIC PE=1 SV=1	H	Coenzyme transport and metabolism	PREDICTED: phosphomethylpyrimidine synthase, chloroplastic [Oryza sativa Japonica Group]
EVM0011742	3	0	0	63	46	36	0.040112	0	0	1.29103	1.02361	0.769956	1.77323e-11	5.67246	up	--	--	Cellular Component: extracellular region (GO:0005576);; Cellular Component: nucleus (GO:0005634);; Cellular Component: plastid (GO:0009536);; Biological Process: sexual reproduction (GO:0019953);; Molecular Function: protein heterodimerization activity (GO:0046982);;	--	--	[K]	Transcription	Histone-like transcription factor (CBF/NF-Y) and archaeal histone;; Core histone H2A/H2B/H3/H4;; Pollen allergen	Nuclear transcription factor Y subunit C-2 OS=Arabidopsis thaliana OX=3702 GN=NFYC2 PE=1 SV=2	K	Transcription	Os08g0206500 [Oryza sativa Japonica Group]
EVM0015111	121	141	74	3520	3681	3291	1.3536	1.54872	0.869676	40.8165	46.1111	40.0525	1.01465e-221	5.63553	up	[HI]	Coenzyme transport and metabolism;; Lipid transport and metabolism	Molecular Function: 1-deoxy-D-xylulose-5-phosphate synthase activity (GO:0008661);; Biological Process: thiamine biosynthetic process (GO:0009228);; Cellular Component: chloroplast (GO:0009507);; Biological Process: terpenoid biosynthetic process (GO:0016114);; Molecular Function: metal ion binding (GO:0046872);; Biological Process: 1-deoxy-D-xylulose 5-phosphate biosynthetic process (GO:0052865)…	K01662|0|osa:4342614|K01662 1-deoxy-D-xylulose-5-phosphate synthase [EC:2.2.1.7] | (RefSeq) DXPS, OsJ_23394; probable 1-deoxy-D-xylulose-5-phosphate synthase 2, chloroplastic	Thiamine metabolism (ko00730);; Terpenoid backbone biosynthesis (ko00900)	[G]	Carbohydrate transport and metabolism	1-deoxy-D-xylulose-5-phosphate synthase;; Transketolase, pyrimidine binding domain;; Transketolase, C-terminal domain;; Dehydrogenase E1 component;; Thiamine pyrophosphate enzyme, C-terminal TPP binding domain	Probable 1-deoxy-D-xylulose-5-phosphate synthase 2, chloroplastic OS=Oryza sativa subsp. japonica OX=39947 GN=Os07g0190000 PE=2 SV=1	H	Coenzyme transport and metabolism	PREDICTED: probable 1-deoxy-D-xylulose-5-phosphate synthase 2, chloroplastic [Oryza sativa Japonica Group]
EVM0005875	13909	14790	16626	497898	443861	474705	324.345	337.957	409.661	11999.4	11555.6	12007.7	0	5.62009	up	--	--	Molecular Function: transcription factor activity, sequence-specific DNA binding (GO:0003700);; Cellular Component: nucleus (GO:0005634);; Biological Process: regulation of transcription, DNA-templated (GO:0006355);; Cellular Component: plastid (GO:0009536);; Molecular Function: sequence-specific DNA binding (GO:0043565);;	--	--	--	--	bZIP transcription factor;; Basic region leucine zipper	bZIP transcription factor 53 OS=Arabidopsis thaliana OX=3702 GN=BZIP53 PE=1 SV=1	K	Transcription	PREDICTED: ocs element-binding factor 1 [Oryza sativa Japonica Group]
EVM0029003	3	9	5	221	171	179	0.070113	0.218838	0.131233	5.67463	4.76086	4.84224	6.26324e-39	5.61933	up	--	--	Cellular Component: mitochondrion (GO:0005739);; Molecular Function: zinc ion binding (GO:0008270);; Cellular Component: integral component of membrane (GO:0016021);; Biological Process: proteasome-mediated ubiquitin-dependent protein catabolic process (GO:0043161);; Molecular Function: ubiquitin protein ligase activity (GO:0061630);;	--	--	[O]	Posttranslational modification, protein turnover, chaperones	Ring finger domain;; RING-like zinc finger;; RING-H2 zinc finger domain;; Zinc finger, C3HC4 type (RING finger);; RING-type zinc-finger;; Prokaryotic RING finger family 4;; zinc-RING finger domain;; Zinc finger, C3HC4 type (RING finger);; Zinc finger, C3HC4 type (RING finger);; Anaphase-promoting complex subunit 11 RING-H2 finger;; Rad50 zinc hook motif	RING-H2 finger protein ATL57 OS=Arabidopsis thaliana OX=3702 GN=ATL57 PE=2 SV=1	O	Posttranslational modification, protein turnover, chaperones	RING finger-like [Oryza sativa Japonica Group]
EVM0001869	369	286	379	11058	11191	10057	7.54417	5.721	8.19309	233.886	255.701	223.245	2.8165e-276	5.61822	up	[E]	Amino acid transport and metabolism	Cellular Component: mitochondrion (GO:0005739);; Molecular Function: oxidoreductase activity (GO:0016491);; Biological Process: oxidation-reduction process (GO:0055114);;	K00306|0|osa:107276062|K00306 sarcosine oxidase / L-pipecolate oxidase [EC:1.5.3.1 1.5.3.7] | (RefSeq) probable sarcosine oxidase	--	[R]	General function prediction only	FAD dependent oxidoreductase;; HI0933-like protein;; NAD(P)-binding Rossmann-like domain;; Flavin containing amine oxidoreductase	Probable sarcosine oxidase OS=Arabidopsis thaliana OX=3702 GN=At2g24580 PE=2 SV=1	E	Amino acid transport and metabolism	PREDICTED: probable sarcosine oxidase [Oryza sativa Japonica Group]
EVM0002522	638	631	683	21461	18161	20212	11.8695	11.4977	13.4308	412.922	377.473	408.173	0	5.59794	up	--	--	Molecular Function: transferase activity, transferring acyl groups other than amino-acyl groups (GO:0016747);;	--	--	--	--	Transferase family	Acyl transferase 7 OS=Oryza sativa subsp. japonica OX=39947 GN=AT7 PE=2 SV=1	S	Function unknown	PREDICTED: 3&apos;-N-debenzoyl-2&apos;-deoxytaxol N-benzoyltransferase [Oryza sativa Japonica Group]
EVM0022034	369	427	395	12861	10800	12752	12.3828	14.0437	14.0105	446.976	405.462	465.14	0	5.59794	up	--	--	--	--	--	--	--	zinc-finger of the FCS-type, C2-C2	Protein MARD1 OS=Arabidopsis thaliana OX=3702 GN=MARD1 PE=2 SV=2	S	Function unknown	PREDICTED: uncharacterized protein LOC4331849 [Oryza sativa Japonica Group]
EVM0017617	19	45	20	858	898	847	0.183906	0.443491	0.208891	9.02339	10.1957	9.35032	1.27994e-101	5.59673	up	[E]	Amino acid transport and metabolism	Molecular Function: transporter activity (GO:0005215);; Biological Process: transport (GO:0006810);; Cellular Component: integral component of membrane (GO:0016021);;	--	--	[E]	Amino acid transport and metabolism	POT family	Protein NRT1/ PTR FAMILY 5.10 OS=Arabidopsis thaliana OX=3702 GN=NPF5.10 PE=2 SV=1	E	Amino acid transport and metabolism	PREDICTED: protein NRT1/ PTR FAMILY 5.16-like [Brachypodium distachyon]
EVM0015628	3	5	7	194	137	171	0.055709	0.134281	0.176584	5.56464	4.23237	5.15552	1.21871e-34	5.58959	up	--	--	--	--	--	--	--	--	--	--	--	hypothetical protein [Oryza sativa Japonica Group]
EVM0010321	51	71	86	2039	2256	2105	1.44268	1.96252	2.55253	59.841	71.4954	64.8238	1.46346e-162	5.58569	up	--	--	Cellular Component: integral component of membrane (GO:0016021);;	--	--	--	--	--	--	S	Function unknown	PREDICTED: uncharacterized protein LOC4347159 [Oryza sativa Japonica Group]
EVM0042066	0	6	2	109	96	81	0	0.155105	0.030236	3.04678	2.89259	2.38473	6.70504e-20	5.57445	up	--	--	--	--	--	--	--	--	--	--	--	PREDICTED: uncharacterized protein LOC4337806 [Oryza sativa Japonica Group]
EVM0039098	0	7	4	116	122	137	0	0.110684	0.071612	2.24498	2.54398	2.78799	5.59425e-25	5.56858	up	[QV]	Secondary metabolites biosynthesis, transport and catabolism;; Defense mechanisms	Molecular Function: iron ion binding (GO:0005506);; Cellular Component: integral component of membrane (GO:0016021);; Molecular Function: oxidoreductase activity, acting on paired donors, with incorporation or reduction of molecular oxygen, NAD(P)H as one donor, and incorporation of one atom of oxygen (GO:0016709);; Molecular Function: heme binding (GO:0020037);; Biological Process: secondary met…	--	--	[Q]	Secondary metabolites biosynthesis, transport and catabolism	Cytochrome P450	Geraniol 8-hydroxylase OS=Swertia mussotii OX=137888 GN=CYP76B10 PE=1 SV=1	Q	Secondary metabolites biosynthesis, transport and catabolism	hypothetical protein OsI_10756 [Oryza sativa Indica Group]
EVM0031399	1933	1993	1560	58272	49028	55810	24.2664	24.5184	20.6928	756.266	687.365	760.236	0	5.5678	up	[E]	Amino acid transport and metabolism	Cellular Component: cytoplasm (GO:0005737);; Biological Process: L-phenylalanine catabolic process (GO:0006559);; Biological Process: cinnamic acid biosynthetic process (GO:0009800);; Molecular Function: phenylalanine ammonia-lyase activity (GO:0045548);;	K10775|0|osa:4330040|K10775 phenylalanine ammonia-lyase [EC:4.3.1.24] | (RefSeq) OsJ_007359, PAL06, ZB8; phenylalanine ammonia-lyase	Phenylalanine metabolism (ko00360);; Phenylpropanoid biosynthesis (ko00940)	[Q]	Secondary metabolites biosynthesis, transport and catabolism	Aromatic amino acid lyase	Phenylalanine ammonia-lyase OS=Oryza sativa subsp. japonica OX=39947 GN=ZB8 PE=2 SV=1	E	Amino acid transport and metabolism	PREDICTED: phenylalanine ammonia-lyase [Oryza sativa Japonica Group]
Oryza_sativa_newGene_1259	0	3	0	42	40	49	0	0.051027	0	1.10586	1.16255	1.38324	4.22591e-11	5.55427	up	--	--	--	--	--	--	--	--	--	--	--	hypothetical protein [Oryza sativa Japonica Group]
Oryza_sativa_newGene_8161	0	5	0	78	63	52	0	0.085047	0	1.89661	1.21459	0.970332	1.35761e-13	5.53792	up	--	--	Molecular Function: nucleic acid binding (GO:0003676);; Cellular Component: mitochondrion (GO:0005739);; Molecular Function: zinc ion binding (GO:0008270);;	--	--	--	--	--	--	S	Function unknown	OSJNBb0072M01.7 [Oryza sativa Japonica Group]
EVM0013037	98	142	147	3834	3820	3773	3.34598	4.7571	5.32096	135.79	146.167	140.272	3.61622e-223	5.53511	up	--	--	--	--	--	--	--	VQ motif	VQ motif-containing protein 22 OS=Arabidopsis thaliana OX=3702 GN=VQ22 PE=2 SV=1	S	Function unknown	PREDICTED: VQ motif-containing protein 22 [Oryza sativa Japonica Group]
EVM0014993	3	1	4	93	86	96	0.141996	0.054726	0.247302	6.82279	6.75191	7.378	2.02331e-21	5.53395	up	[T]	Signal transduction mechanisms	Molecular Function: calcium ion binding (GO:0005509);;	K13448|9.79289e-93|osa:4351256|K13448 calcium-binding protein CML | (RefSeq) probable calcium-binding protein CML25/26	Plant-pathogen interaction (ko04626)	[T]	Signal transduction mechanisms	EF-hand domain pair;; EF hand;; EF hand;; EF-hand domain pair;; EF-hand domain;; Secreted protein acidic and rich in cysteine Ca binding region;; Cytoskeletal-regulatory complex EF hand	Probable calcium-binding protein CML25/26 OS=Oryza sativa subsp. japonica OX=39947 GN=CML25 PE=3 SV=1	DTZ	Cell cycle control, cell division, chromosome partitioning;; Signal transduction mechanisms;; Cytoskeleton	PREDICTED: probable calcium-binding protein CML25/26 [Oryza sativa Japonica Group]
EVM0011849	15	22	14	504	528	487	0.633622	0.904735	0.612843	22.0216	24.9408	22.3081	6.50659e-95	5.53217	up	--	--	--	--	--	--	--	--	--	S	Function unknown	PREDICTED: uncharacterized protein LOC4334231 [Oryza sativa Japonica Group]
EVM0011188	17	12	25	559	532	530	0.284568	0.192448	0.441416	9.80771	10.0975	9.77253	4.03119e-91	5.528	up	[IR]	Lipid transport and metabolism;; General function prediction only	Molecular Function: oxidoreductase activity, acting on CH-OH group of donors (GO:0016614);; Molecular Function: lyase activity (GO:0016829);; Molecular Function: flavin adenine dinucleotide binding (GO:0050660);; Biological Process: oxidation-reduction process (GO:0055114);;	--	--	[R]	General function prediction only	GMC oxidoreductase;; GMC oxidoreductase	Protein HOTHEAD OS=Arabidopsis thaliana OX=3702 GN=HTH PE=1 SV=1	E	Amino acid transport and metabolism	hypothetical protein OsI_34381 [Oryza sativa Indica Group]
EVM0004866	19	19	12	494	479	508	0.445116	0.428342	0.307815	12.3807	12.9581	13.3706	4.91336e-97	5.52498	up	--	--	Molecular Function: nucleic acid binding (GO:0003676);; Molecular Function: metal ion binding (GO:0046872);;	--	--	[R]	General function prediction only	--	Zinc finger protein WIP5 OS=Arabidopsis thaliana OX=3702 GN=WIP5 PE=2 SV=1	S	Function unknown	PREDICTED: protein TRANSPARENT TESTA 1 isoform X1 [Oryza sativa Japonica Group]
EVM0018677	1	3	18	347	369	356	0.025574	0.053696	0.520542	9.81148	11.286	10.5551	3.39017e-09	5.52299	up	--	--	Molecular Function: DNA binding (GO:0003677);; Molecular Function: transcription factor activity, sequence-specific DNA binding (GO:0003700);; Cellular Component: nucleus (GO:0005634);; Biological Process: regulation of transcription, DNA-templated (GO:0006355);;	--	--	--	--	AP2 domain	Dehydration-responsive element-binding protein 1G OS=Oryza sativa subsp. japonica OX=39947 GN=DREB1G PE=2 SV=1	K	Transcription	PREDICTED: dehydration-responsive element-binding protein 1G [Oryza sativa Japonica Group]
EVM0012971	0	6	0	86	71	64	0	0.10965	0	1.64896	1.47577	1.29188	1.16307e-14	5.51999	up	[G]	Carbohydrate transport and metabolism	Cellular Component: integral component of membrane (GO:0016021);; Biological Process: transmembrane transport (GO:0055085);;	--	--	[R]	General function prediction only	Major Facilitator Superfamily;; SPX domain;; Sugar (and other) transporter	SPX domain-containing membrane protein Os09g0521800 OS=Oryza sativa subsp. japonica OX=39947 GN=Os09g0521800 PE=3 SV=2	P	Inorganic ion transport and metabolism	hypothetical protein [Oryza sativa Japonica Group]
EVM0011062	55	99	91	2171	2610	2387	1.22952	2.18677	2.17552	50.7418	65.917	58.5629	4.28197e-141	5.51624	up	[Q]	Secondary metabolites biosynthesis, transport and catabolism	Cellular Component: plastid (GO:0009536);; Molecular Function: hydrolase activity (GO:0016787);;	--	--	[R]	General function prediction only	Dienelactone hydrolase family;; TAP-like protein	Endo-1,3;1,4-beta-D-glucanase OS=Zea mays OX=4577 PE=1 SV=1	Q	Secondary metabolites biosynthesis, transport and catabolism	hypothetical protein OsI_20059 [Oryza sativa Indica Group]
EVM0024960	0	9	0	265	311	256	0	0.098645	0	3.08394	3.90621	3.12709	1.18184e-05	5.515	up	[I]	Lipid transport and metabolism	Molecular Function: phospholipase D activity (GO:0004630);; Molecular Function: calcium ion binding (GO:0005509);; Cellular Component: membrane (GO:0016020);; Biological Process: lipid catabolic process (GO:0016042);; Biological Process: phosphatidylcholine metabolic process (GO:0046470);; Molecular Function: N-acylphosphatidylethanolamine-specific phospholipase D activity (GO:0070290);;	K01115|0|dosa:Os03t0119100-01|K01115 phospholipase D1/2 [EC:3.1.4.4] | (RAP-DB) Os03g0119100, PHOSPHOLIPASE_D_beta_2, PLDbeta2; Similar to Phospholipase D beta 2.	Glycerophospholipid metabolism (ko00564);; Ether lipid metabolism (ko00565);; Endocytosis (ko04144)	[I]	Lipid transport and metabolism	Phospholipase D C terminal;; C2 domain;; Phospholipase D Active site motif;; PLD-like domain	Phospholipase D beta 1 OS=Arabidopsis thaliana OX=3702 GN=PLDBETA1 PE=1 SV=4	I	Lipid transport and metabolism	phospholipase D beta 2 [Oryza sativa]
EVM0037556	14	3	8	276	273	218	0.65382	0.110165	0.373801	14.0668	15.0416	11.6694	1.34591e-43	5.51117	up	--	--	Cellular Component: membrane (GO:0016020);;	--	--	--	--	Polysaccharide biosynthesis	Protein IRX15-LIKE OS=Arabidopsis thaliana OX=3702 GN=IRX15-L PE=2 SV=1	--	--	Os05g0447800 [Oryza sativa Japonica Group]
EVM0036446	625	533	541	17124	16498	15084	7.64115	6.3813	6.98978	216.619	225.445	200.274	0	5.50897	up	[G]	Carbohydrate transport and metabolism	Molecular Function: galactinol-sucrose galactosyltransferase activity (GO:0047274);;	K06617|0|osa:4345925|K06617 raffinose synthase [EC:2.4.1.82] | (RefSeq) probable galactinol--sucrose galactosyltransferase 1	Galactose metabolism (ko00052)	--	--	Raffinose synthase or seed imbibition protein Sip1	Probable galactinol--sucrose galactosyltransferase 1 OS=Arabidopsis thaliana OX=3702 GN=RFS1 PE=2 SV=1	S	Function unknown	PREDICTED: probable galactinol--sucrose galactosyltransferase 1 [Oryza sativa Japonica Group]
EVM0023403	16	2	2	222	205	204	0.815185	0.078178	0.081935	11.8184	11.8154	11.4213	2.20313e-27	5.49858	up	[G]	Carbohydrate transport and metabolism	Molecular Function: nucleotide binding (GO:0000166);; Molecular Function: magnesium ion binding (GO:0000287);; Molecular Function: monooxygenase activity (GO:0004497);; Cellular Component: chloroplast ribulose bisphosphate carboxylase complex (GO:0009573);; Biological Process: photorespiration (GO:0009853);; Cellular Component: integral component of membrane (GO:0016021);; Molecular Function: rib…	K01601|4.06598e-121|osa:3131463|K01601 ribulose-bisphosphate carboxylase large chain [EC:4.1.1.39] | (RefSeq) rbcL, OrsajCp033; RuBisCO large subunit	Glyoxylate and dicarboxylate metabolism (ko00630);; Carbon fixation in photosynthetic organisms (ko00710);; Carbon metabolism (ko01200)	--	--	Ribulose bisphosphate carboxylase large chain, N-terminal domain;; Ribulose bisphosphate carboxylase large chain, catalytic domain	Ribulose bisphosphate carboxylase large chain OS=Oryza sativa subsp. japonica OX=39947 GN=rbcL PE=1 SV=1	G	Carbohydrate transport and metabolism	ribulose-1,5-bisphosphate carboxylase/oxygenase large subunit, partial (chloroplast) [Oryza sativa]
EVM0000183	138	133	147	4338	3353	4314	2.04109	1.92343	2.29673	66.4546	55.4868	69.3621	5.72792e-287	5.49795	up	--	--	Molecular Function: transcription factor activity, sequence-specific DNA binding (GO:0003700);; Biological Process: regulation of transcription, DNA-templated (GO:0006355);; Cellular Component: plastid (GO:0009536);; Molecular Function: sequence-specific DNA binding (GO:0043565);;	K13424|0|osa:4339092|K13424 WRKY transcription factor 33 | (RefSeq) probable WRKY transcription factor 33	Plant-pathogen interaction (ko04626)	--	--	WRKY DNA -binding domain	WRKY transcription factor WRKY24 OS=Oryza sativa subsp. japonica OX=39947 GN=WRKY24 PE=2 SV=1	K	Transcription	PREDICTED: probable WRKY transcription factor 33 [Oryza sativa Japonica Group]
EVM0036369	23	9	12	510	384	407	0.428646	0.15855	0.245356	10.2475	8.3462	8.5873	1.56738e-69	5.49726	up	[E]	Amino acid transport and metabolism	Molecular Function: 3-deoxy-7-phosphoheptulonate synthase activity (GO:0003849);; Biological Process: aromatic amino acid family biosynthetic process (GO:0009073);; Cellular Component: plastid (GO:0009536);;	K01626|0|osa:4349410|K01626 3-deoxy-7-phosphoheptulonate synthase [EC:2.5.1.54] | (RefSeq) phospho-2-dehydro-3-deoxyheptonate aldolase 2, chloroplastic	Phenylalanine, tyrosine and tryptophan biosynthesis (ko00400);; Biosynthesis of amino acids (ko01230)	--	--	Class-II DAHP synthetase family	Phospho-2-dehydro-3-deoxyheptonate aldolase 2, chloroplastic OS=Arabidopsis thaliana OX=3702 GN=DHS2 PE=2 SV=2	E	Amino acid transport and metabolism	PREDICTED: phospho-2-dehydro-3-deoxyheptonate aldolase 2, chloroplastic [Oryza sativa Japonica Group]
EVM0010648	44	50	54	1369	1408	1452	0.321131	0.359409	0.413008	10.3845	11.5355	11.5634	6.74235e-204	5.4917	up	--	--	Molecular Function: zinc ion binding (GO:0008270);; Cellular Component: chloroplast (GO:0009507);; Biological Process: chloroplast RNA processing (GO:0031425);;	--	--	[R]	General function prediction only	PPR repeat family;; PPR repeat;; DYW family of nucleic acid deaminases;; Pentatricopeptide repeat domain;; PPR repeat;; Pentacotripeptide-repeat region of PRORP;; Tetratricopeptide repeat	Pentatricopeptide repeat-containing protein At2g02980, chloroplastic OS=Arabidopsis thaliana OX=3702 GN=PCMP-H26 PE=2 SV=2	S	Function unknown	PREDICTED: pentatricopeptide repeat-containing protein At2g02980, chloroplastic [Oryza sativa Japonica Group]
EVM0013658	0	4	4	82	62	134	0	0.080735	0.087059	1.73037	1.40815	2.98635	4.65295e-17	5.48162	up	[QV]	Secondary metabolites biosynthesis, transport and catabolism;; Defense mechanisms	Molecular Function: monooxygenase activity (GO:0004497);; Molecular Function: iron ion binding (GO:0005506);; Cellular Component: integral component of membrane (GO:0016021);; Molecular Function: oxidoreductase activity, acting on paired donors, with incorporation or reduction of molecular oxygen (GO:0016705);; Molecular Function: heme binding (GO:0020037);; Biological Process: oxidation-reductio…	--	--	[QI]	Secondary metabolites biosynthesis, transport and catabolism;; Lipid transport and metabolism	Cytochrome P450	Noroxomaritidine synthase OS=Narcissus aff. pseudonarcissus MK-2014 OX=1540222 GN=Cyp96T1 PE=1 SV=1	Q	Secondary metabolites biosynthesis, transport and catabolism	PREDICTED: alkane hydroxylase MAH1 [Oryza sativa Japonica Group]
EVM0044902	7	8	3	179	196	167	0.375006	0.404449	0.131277	10.4484	12.3663	10.2111	3.76647e-38	5.48044	up	--	--	--	--	--	--	--	--	--	S	Function unknown	PREDICTED: uncharacterized protein LOC9267278 [Oryza sativa Japonica Group]
EVM0024730	11	0	3	139	187	127	0.630414	0	0.129337	8.7316	12.7504	8.41215	2.17778e-21	5.47793	up	--	--	Cellular Component: mitochondrion (GO:0005739);;	--	--	--	--	--	--	--	--	hypothetical protein LOC_Os03g25410 [Oryza sativa Japonica Group]
EVM0020779	3	0	0	52	37	36	0.029546	0	0	0.529775	0.400891	0.384194	1.59071e-10	5.46647	up	--	--	Molecular Function: nucleic acid binding (GO:0003676);; Molecular Function: zinc ion binding (GO:0008270);;	--	--	--	--	--	--	S	Function unknown	OSJNBa0060N03.14 [Oryza sativa Japonica Group]
EVM0044007	176	183	103	4437	4035	4333	2.80954	2.86818	1.73409	73.5046	72.2093	75.3325	1.00642e-253	5.46471	up	--	--	Cellular Component: exocyst (GO:0000145);; Biological Process: exocytosis (GO:0006887);;	--	--	[U]	Intracellular trafficking, secretion, and vesicular transport	Exo70 exocyst complex subunit	Exocyst complex component EXO70A1 OS=Arabidopsis thaliana OX=3702 GN=EXO70A1 PE=1 SV=1	S	Function unknown	PREDICTED: exocyst complex component EXO70A1 [Oryza sativa Japonica Group]
EVM0023070	0	0	5	69	56	63	0	0	0.274014	3.70724	3.25357	3.52839	2.971e-13	5.45374	up	--	--	Molecular Function: nucleic acid binding (GO:0003676);; Cellular Component: mitochondrion (GO:0005739);; Biological Process: gene silencing by RNA (GO:0031047);;	K11593|3.33689e-118|dosa:Os01t0275500-00|K11593 eukaryotic translation initiation factor 2C | (RAP-DB) Os01g0275500; Similar to Protein argonaute 15.	--	[J]	Translation, ribosomal structure and biogenesis	N-terminal domain of argonaute	Protein argonaute 15 OS=Oryza sativa subsp. japonica OX=39947 GN=AGO15 PE=2 SV=2	J	Translation, ribosomal structure and biogenesis	Os01g0275500 [Oryza sativa Japonica Group]
EVM0013411	2	6	6	151	153	123	0.047227	0.138362	0.149699	3.67321	4.02667	3.13989	3.21165e-30	5.45336	up	--	--	Cellular Component: nucleus (GO:0005634);; Biological Process: response to light stimulus (GO:0009416);; Biological Process: regulation of flower development (GO:0009909);;	--	--	--	--	CCT motif	Zinc finger protein CONSTANS-LIKE 4 OS=Arabidopsis thaliana OX=3702 GN=COL4 PE=2 SV=2	S	Function unknown	putative flowering-time gene protein [Oryza sativa Japonica Group]
EVM0027050	4	0	0	50	45	57	0.043161	0	0	0.56983	0.561474	0.690842	5.72794e-12	5.45237	up	[ET]	Amino acid transport and metabolism;; Signal transduction mechanisms	Molecular Function: ionotropic glutamate receptor activity (GO:0004970);; Biological Process: ion transport (GO:0006811);; Cellular Component: integral component of membrane (GO:0016021);; Biological Process: ionotropic glutamate receptor signaling pathway (GO:0035235);;	--	--	[PET]	Inorganic ion transport and metabolism;; Amino acid transport and metabolism;; Signal transduction mechanisms	Receptor family ligand binding region;; Bacterial extracellular solute-binding proteins, family 3;; Periplasmic binding protein;; Ligand-gated ion channel	Glutamate receptor 2.1 OS=Arabidopsis thaliana OX=3702 GN=GLR2.1 PE=2 SV=2	S	Function unknown	PREDICTED: glutamate receptor 2.1-like [Oryza sativa Japonica Group]
EVM0008423	961	813	1158	28448	25403	28243	14.0205	11.6281	17.8602	429.277	414.086	447.307	1.81281e-222	5.44927	up	[S]	Function unknown	Cellular Component: plastid (GO:0009536);;	--	--	--	--	--	IQ domain-containing protein IQM1 OS=Arabidopsis thaliana OX=3702 GN=IQM1 PE=1 SV=1	S	Function unknown	PREDICTED: IQ domain-containing protein IQM1 isoform X1 [Oryza sativa Japonica Group]
EVM0014216	1351	1410	1195	36280	36101	35635	19.3145	19.7479	18.0498	536.181	576.365	552.772	0	5.44647	up	[QV]	Secondary metabolites biosynthesis, transport and catabolism;; Defense mechanisms	Molecular Function: iron ion binding (GO:0005506);; Cellular Component: endoplasmic reticulum membrane (GO:0005789);; Biological Process: multicellular organism development (GO:0007275);; Biological Process: brassinosteroid homeostasis (GO:0010268);; Molecular Function: (+)-abscisic acid 8'-hydroxylase activity (GO:0010295);; Cellular Component: integral component of membrane (GO:0016021);; Biolo…	K09843|0|osa:9269675|K09843 (+)-abscisic acid 8'-hydroxylase [EC:1.14.13.93] | (RefSeq) ABA8OX1, CYP707A5, OJ1218_D07.28, OsABA8ox1, OsJ_007800; abscisic acid 8'-hydroxylase 1	--	[QI]	Secondary metabolites biosynthesis, transport and catabolism;; Lipid transport and metabolism	Cytochrome P450	Abscisic acid 8&apos;-hydroxylase 1 OS=Oryza sativa subsp. japonica OX=39947 GN=CYP707A5 PE=2 SV=1	Q	Secondary metabolites biosynthesis, transport and catabolism	PREDICTED: abscisic acid 8&apos;-hydroxylase 1 [Oryza sativa Japonica Group]
EVM0009983	8	9	5	232	172	238	0.180942	0.224438	0.132188	6.18004	4.94447	6.6511	1.5644e-43	5.44396	up	[IR]	Lipid transport and metabolism;; General function prediction only	Molecular Function: hydrolase activity, acting on ester bonds (GO:0016788);;	--	--	--	--	GDSL-like Lipase/Acylhydrolase	GDSL esterase/lipase At1g29660 OS=Arabidopsis thaliana OX=3702 GN=At1g29660 PE=1 SV=1	S	Function unknown	PREDICTED: GDSL esterase/lipase At4g18970 [Oryza sativa Japonica Group]
EVM0001073	95	36	48	1757	1655	1597	4.27832	1.55218	2.25854	81.9315	83.3612	78.1506	1.22079e-91	5.44134	up	--	--	--	--	--	[K]	Transcription	--	--	S	Function unknown	PREDICTED: uncharacterized protein LOC4328788 [Oryza sativa Japonica Group]
EVM0040867	45	27	17	757	1035	681	0.333215	0.195381	0.126568	5.79927	8.56015	5.4755	5.12711e-71	5.43477	up	[V]	Defense mechanisms	Molecular Function: ATP binding (GO:0005524);; Cellular Component: integral component of membrane (GO:0016021);; Molecular Function: ATPase activity, coupled to transmembrane movement of substances (GO:0042626);; Biological Process: transmembrane transport (GO:0055085);;	K05658|0|osa:4323896|K05658 ATP-binding cassette, subfamily B (MDR/TAP), member 1 [EC:3.6.3.44] | (RefSeq) mdr7; ABC transporter B family member 11	--	[Q]	Secondary metabolites biosynthesis, transport and catabolism	ABC transporter transmembrane region;; ABC transporter;; RecF/RecN/SMC N terminal domain;; P-loop containing region of AAA domain;; AAA domain;; Predicted ATPase of the ABC class;; Zeta toxin;; Domain of unknown function DUF87	ABC transporter B family member 11 OS=Arabidopsis thaliana OX=3702 GN=ABCB11 PE=2 SV=1	V	Defense mechanisms	PREDICTED: ABC transporter B family member 11 [Oryza sativa Japonica Group]
EVM0007637	4	0	2	50	75	80	0.116835	0	0.031514	1.48931	2.43889	2.53355	5.90808e-15	5.42817	up	[IR]	Lipid transport and metabolism;; General function prediction only	Molecular Function: hydrolase activity, acting on ester bonds (GO:0016788);;	--	--	--	--	GDSL-like Lipase/Acylhydrolase	GDSL esterase/lipase At5g33370 OS=Arabidopsis thaliana OX=3702 GN=At5g33370 PE=2 SV=1	S	Function unknown	PREDICTED: GDSL esterase/lipase At5g55050-like [Oryza sativa Japonica Group]
EVM0007082	41	57	73	1688	1514	1493	0.636102	0.864862	1.19724	27.3044	26.4482	25.337	7.40159e-148	5.41637	up	--	--	--	--	--	--	--	DUF761-associated sequence motif	--	S	Function unknown	hypothetical protein OsI_18301 [Oryza sativa Indica Group]
EVM0002674	10	32	2	489	496	584	0.233546	0.713974	0.046062	11.797	12.9272	14.7711	2.64176e-11	5.41483	up	--	--	--	--	--	--	--	Protein of unknown function (DUF295);; F-box domain	--	S	Function unknown	PREDICTED: uncharacterized protein LOC4349138 [Oryza sativa Japonica Group]
EVM0031973	620	769	902	21510	19982	20998	11.4038	13.8665	17.5481	409.318	410.759	419.399	1.5048e-221	5.41424	up	--	--	Cellular Component: plasma membrane (GO:0005886);; Cellular Component: plastid (GO:0009536);;	--	--	[R]	General function prediction only	WD domain, G-beta repeat	Protein JINGUBANG OS=Arabidopsis thaliana OX=3702 GN=JGB PE=1 SV=1	S	Function unknown	OSJNBb0011N17.12 [Oryza sativa Japonica Group]
EVM0023688	114	189	89	3699	3274	3544	0.940891	1.52492	0.77222	31.5628	30.1783	31.7361	2.59796e-156	5.40973	up	[J]	Translation, ribosomal structure and biogenesis	Molecular Function: metalloendopeptidase activity (GO:0004222);; Cellular Component: cytoplasm (GO:0005737);; Biological Process: rRNA processing (GO:0006364);; Biological Process: proteolysis (GO:0006508);; Biological Process: dephosphorylation (GO:0016311);; Molecular Function: phosphatase activity (GO:0016791);; Biological Process: small molecule biosynthetic process (GO:0044283);;	--	--	--	--	Uncharacterized protein family UPF0054;; haloacid dehalogenase-like hydrolase	Endoribonuclease YBEY, chloroplastic OS=Arabidopsis thaliana OX=3702 GN=YBEY PE=1 SV=1	S	Function unknown	PREDICTED: uncharacterized protein LOC4328787 [Oryza sativa Japonica Group]
EVM0001578	36	33	81	1745	1265	1264	1.18742	1.07424	2.87528	60.7542	47.5767	46.1713	2.12006e-64	5.40667	up	--	--	--	--	--	--	--	Thaumatin family	Pathogenesis-related protein 5 OS=Arabidopsis thaliana OX=3702 GN=At1g75040 PE=1 SV=1	S	Function unknown	PREDICTED: pathogenesis-related protein 5 [Oryza sativa Japonica Group]
EVM0019112	1204	1134	836	28573	27700	27688	10.8349	9.99662	7.9465	265.745	278.302	270.277	0	5.40268	up	--	--	Cellular Component: spindle pole body (GO:0005816);; Biological Process: nuclear pore organization (GO:0006999);; Cellular Component: integral component of membrane (GO:0016021);; Molecular Function: structural constituent of nuclear pore (GO:0017056);; Biological Process: spindle pole body duplication (GO:0030474);; Cellular Component: nuclear pore transmembrane ring (GO:0070762);; Biological Pr…	K14315|0|osa:4330343|K14315 nucleoporin NDC1 | (RefSeq) OJ1212_A08.12; uncharacterized LOC4330343	RNA transport (ko03013)	--	--	Nucleoporin protein Ndc1-Nup	--	S	Function unknown	hypothetical protein OsJ_07953 [Oryza sativa Japonica Group]
EVM0016200	5	19	4	246	305	241	0.160872	0.595211	0.129453	8.17009	10.9461	8.41002	2.84762e-36	5.40249	up	[K]	Transcription	--	--	--	--	--	Leucine rich repeat;; Leucine Rich repeats (2 copies);; Leucine rich repeat N-terminal domain;; Leucine Rich Repeat	Polygalacturonase inhibitor OS=Pyrus communis OX=23211 GN=PGIP PE=1 SV=1	S	Function unknown	PREDICTED: polygalacturonase inhibitor [Oryza sativa Japonica Group]
EVM0018891	2125	2326	2502	63506	62160	60358	56.0917	60.1738	69.7744	1732.85	1832.26	1728.62	0	5.40083	up	--	--	Molecular Function: DNA binding (GO:0003677);; Cellular Component: nucleus (GO:0005634);; Biological Process: regulation of transcription, DNA-templated (GO:0006355);;	K09422|1.04511e-139|osa:4336407|K09422 myb proto-oncogene protein, plant | (RefSeq) LTR1, MYB4, OsMyb4, myb; myb-related protein Myb4	--	[K]	Transcription	Myb-like DNA-binding domain;; Myb-like DNA-binding domain	Transcription factor MYB4 OS=Oryza sativa subsp. japonica OX=39947 GN=MYB4 PE=2 SV=2	K	Transcription	PREDICTED: myb-related protein Myb4 [Oryza sativa Japonica Group]
EVM0036349	1804	1977	1883	51360	48867	49307	25.1961	27.0485	27.7888	741.472	762.103	747.13	0	5.39061	up	[T]	Signal transduction mechanisms	Biological Process: phosphorelay signal transduction system (GO:0000160);; Cellular Component: nucleus (GO:0005634);; Biological Process: regulation of transcription, DNA-templated (GO:0006355);; Biological Process: rhythmic process (GO:0048511);;	K12130|0|osa:4347674|K12130 pseudo-response regulator 5 | (RefSeq) OJ1254_E07.28, OsPRR95, PRR95; two-component response regulator-like PRR95	Circadian rhythm - plant (ko04712)	[K]	Transcription	Response regulator receiver domain;; CCT motif	Two-component response regulator-like PRR95 OS=Oryza sativa subsp. japonica OX=39947 GN=PRR95 PE=2 SV=1	K	Transcription	PREDICTED: two-component response regulator-like PRR95 [Oryza sativa Japonica Group]
EVM0019916	3	9	15	264	267	228	0.167712	0.663348	1.28058	22.8421	24.9844	20.6833	2.47558e-41	5.3744	up	--	--	Cellular Component: plastid (GO:0009536);; Molecular Function: ADP binding (GO:0043531);;	--	--	--	--	--	Disease resistance protein RGA2 OS=Solanum bulbocastanum OX=147425 GN=RGA2 PE=1 SV=1	--	--	PREDICTED: putative disease resistance protein RGA3, partial [Oryza sativa Japonica Group]
EVM0002443	45	30	10	825	663	782	1.80062	1.14772	0.426195	34.4126	29.8708	34.2593	1.05148e-65	5.37212	up	--	--	Molecular Function: zinc ion binding (GO:0008270);; Cellular Component: integral component of membrane (GO:0016021);; Biological Process: proteasome-mediated ubiquitin-dependent protein catabolic process (GO:0043161);; Molecular Function: ubiquitin protein ligase activity (GO:0061630);;	--	--	[O]	Posttranslational modification, protein turnover, chaperones	Ring finger domain;; RING-like zinc finger;; Zinc finger, C3HC4 type (RING finger);; Zinc finger, C3HC4 type (RING finger);; RING-type zinc-finger;; Anaphase-promoting complex subunit 11 RING-H2 finger	RING-H2 finger protein ATL52 OS=Arabidopsis thaliana OX=3702 GN=ATL52 PE=2 SV=1	O	Posttranslational modification, protein turnover, chaperones	PREDICTED: RING-H2 finger protein ATL52 [Oryza sativa Japonica Group]
EVM0021335	264	344	159	6596	6757	6493	7.96369	10.1903	5.06484	206.219	228.206	213.061	3.83222e-161	5.36609	up	--	--	--	--	--	--	--	Phosphate-induced protein 1 conserved region	Protein EXORDIUM OS=Arabidopsis thaliana OX=3702 GN=EXO PE=2 SV=1	S	Function unknown	PREDICTED: protein EXORDIUM [Oryza sativa Japonica Group]
EVM0008880	4	0	3	78	98	50	0.138608	0	0.073226	2.78293	3.75523	1.87353	2.88478e-15	5.36326	up	--	--	Cellular Component: cell wall (GO:0005618);; Molecular Function: manganese ion binding (GO:0030145);; Biological Process: oxalate metabolic process (GO:0033609);; Molecular Function: nutrient reservoir activity (GO:0045735);; Molecular Function: oxalate decarboxylase activity (GO:0046564);; Cellular Component: apoplast (GO:0048046);;	--	--	--	--	Cupin;; Cupin domain	Germin-like protein 9-3 OS=Oryza sativa subsp. japonica OX=39947 GN=Os09g0568700 PE=2 SV=1	S	Function unknown	PREDICTED: germin-like protein 9-3 [Oryza sativa Japonica Group]
EVM0004860	78	108	65	2404	1892	2224	0.892955	1.2179	0.785641	28.597	24.3108	27.7696	1.43639e-215	5.36098	up	[T]	Signal transduction mechanisms	Molecular Function: ATP binding (GO:0005524);; Cellular Component: plasma membrane (GO:0005886);; Biological Process: plant-type hypersensitive response (GO:0009626);; Biological Process: detection of bacterium (GO:0016045);; Biological Process: defense response to bacterium (GO:0042742);; Molecular Function: ADP binding (GO:0043531);;	K13459|0|obr:102705617|K13459 disease resistance protein RPS2 | (RefSeq) disease resistance protein RPS2-like	Plant-pathogen interaction (ko04626)	[T]	Signal transduction mechanisms	NB-ARC domain;; Leucine Rich repeats (2 copies);; Leucine rich repeat	Disease resistance protein RPS2 OS=Arabidopsis thaliana OX=3702 GN=RPS2 PE=1 SV=1	S	Function unknown	hypothetical protein OsI_16631 [Oryza sativa Indica Group]
EVM0027254	0	2	4	72	69	54	0	0.174696	0.438852	8.74393	9.09665	6.82998	4.24758e-15	5.35479	up	--	--	Cellular Component: mitochondrion (GO:0005739);;	--	--	--	--	--	Flowering-promoting factor 1-like protein 5 OS=Oryza sativa subsp. japonica OX=39947 GN=Os07g0671000 PE=3 SV=1	S	Function unknown	hypothetical protein OsI_11543 [Oryza sativa Indica Group]
EVM0024207	151	122	139	3405	3766	3472	6.7992	5.38505	6.64383	159.459	190.523	170.625	1.69709e-273	5.35402	up	--	--	Molecular Function: transcription factor activity, sequence-specific DNA binding (GO:0003700);; Biological Process: regulation of transcription, DNA-templated (GO:0006355);; Molecular Function: sequence-specific DNA binding (GO:0043565);;	--	--	--	--	WRKY DNA -binding domain	Probable WRKY transcription factor 50 OS=Arabidopsis thaliana OX=3702 GN=WRKY50 PE=2 SV=1	--	--	PREDICTED: probable WRKY transcription factor 50 [Oryza sativa Japonica Group]
EVM0026632	210	239	240	6169	6056	5551	6.16233	6.87692	7.44953	187.365	198.704	176.947	0	5.35237	up	--	--	Cellular Component: endoplasmic reticulum (GO:0005783);; Biological Process: cellular response to phosphate starvation (GO:0016036);; Biological Process: cellular response to cold (GO:0070417);;	--	--	[P]	Inorganic ion transport and metabolism	SPX domain	SPX domain-containing protein 6 OS=Oryza sativa subsp. japonica OX=39947 GN=SPX6 PE=2 SV=2	P	Inorganic ion transport and metabolism	PREDICTED: SPX domain-containing protein 6 [Oryza sativa Japonica Group]
Oryza_sativa_newGene_2006	0	5	0	40	64	68	0	0.132085	0	1.43407	1.9838	2.04875	1.2981e-11	5.35082	up	--	--	Cellular Component: mitochondrion (GO:0005739);;	--	--	--	--	--	--	--	--	hypothetical protein OsI_02207 [Oryza sativa Indica Group]
EVM0034059	14	0	0	750	580	839	0.447242	0	0	25.4231	21.2311	29.8404	9.9204e-05	5.3483	up	--	--	--	--	--	--	--	--	--	--	--	hypothetical protein [Oryza sativa Japonica Group]
EVM0008225	378	429	283	10054	9112	8532	8.8568	9.87059	7.01336	244.08	238.968	217.381	0	5.34128	up	--	--	Cellular Component: nucleus (GO:0005634);; Biological Process: regulation of transcription, DNA-templated (GO:0006355);; Molecular Function: sequence-specific DNA binding (GO:0043565);; Biological Process: floral organ structural organization (GO:0048450);; Biological Process: regulation of secondary shoot formation (GO:2000032);;	K09338|7.26021e-90|osa:4331956|K09338 homeobox-leucine zipper protein | (RefSeq) HOX12, OsHox12, OsJ_009423; homeobox-leucine zipper protein HOX12	--	[K]	Transcription	Homeobox domain	Homeobox-leucine zipper protein HOX12 OS=Oryza sativa subsp. japonica OX=39947 GN=HOX12 PE=2 SV=1	K	Transcription	PREDICTED: homeobox-leucine zipper protein HOX12 [Oryza sativa Japonica Group]
Oryza_sativa_newGene_7339	120	96	63	2348	2454	2229	1.09615	0.860028	0.602876	22.2039	25.0639	22.1243	3.79706e-187	5.32386	up	--	--	Molecular Function: serine-type endopeptidase inhibitor activity (GO:0004867);; Molecular Function: peptidase activity (GO:0008233);; Biological Process: response to wounding (GO:0009611);; Biological Process: negative regulation of endopeptidase activity (GO:0010951);;	--	--	--	--	--	Subtilisin-chymotrypsin inhibitor-2A OS=Hordeum vulgare OX=4513 PE=1 SV=2	S	Function unknown	hypothetical protein OsI_02858 [Oryza sativa Indica Group]
EVM0042373	2	3	2	82	55	74	0.278734	0.343476	0.182143	13.0545	9.38002	12.2729	3.60439e-17	5.31371	up	--	--	--	--	--	--	--	--	--	--	--	hypothetical protein [Oryza sativa Japonica Group]
EVM0038756	10	40	12	582	554	475	0.154595	0.604372	0.193813	9.4692	9.74127	8.11238	8.23116e-46	5.30688	up	[M]	Cell wall/membrane/envelope biogenesis	Cellular Component: Golgi membrane (GO:0000139);; Cellular Component: mitochondrion (GO:0005739);; Cellular Component: endosome (GO:0005768);; Cellular Component: vacuolar membrane (GO:0005774);; Cellular Component: trans-Golgi network (GO:0005802);; Cellular Component: plastid (GO:0009536);; Cellular Component: integral component of membrane (GO:0016021);; Biological Process: pectin biosynthetic…	K13648|0|osa:4342125|K13648 alpha-1,4-galacturonosyltransferase [EC:2.4.1.43] | (RefSeq) probable galacturonosyltransferase 3	Starch and sucrose metabolism (ko00500);; Amino sugar and nucleotide sugar metabolism (ko00520)	--	--	Glycosyl transferase family 8	Probable galacturonosyltransferase 3 OS=Arabidopsis thaliana OX=3702 GN=GAUT3 PE=2 SV=2	G	Carbohydrate transport and metabolism	PREDICTED: probable galacturonosyltransferase 3 isoform X1 [Oryza sativa Japonica Group]
EVM0045064	4	6	0	101	113	72	0.086232	0.126741	0	2.23173	2.70383	1.68004	4.59949e-19	5.30187	up	[T]	Signal transduction mechanisms	Molecular Function: protein serine/threonine kinase activity (GO:0004674);; Molecular Function: ATP binding (GO:0005524);; Cellular Component: plasma membrane (GO:0005886);; Biological Process: protein phosphorylation (GO:0006468);; Biological Process: cell surface receptor signaling pathway (GO:0007166);;	--	--	[T]	Signal transduction mechanisms	Protein kinase domain;; Protein tyrosine kinase	Putative serine/threonine-protein kinase-like protein CCR3 OS=Arabidopsis thaliana OX=3702 GN=CCR3 PE=2 SV=1	T	Signal transduction mechanisms	PREDICTED: putative serine/threonine-protein kinase-like protein CCR3 [Oryza sativa Japonica Group]
EVM0006324	145	153	204	4185	4507	3962	3.42132	3.53074	5.08723	102.351	119.059	101.69	5.40778e-181	5.30101	up	[QR]	Secondary metabolites biosynthesis, transport and catabolism;; General function prediction only	Molecular Function: zinc ion binding (GO:0008270);; Molecular Function: oxidoreductase activity (GO:0016491);; Biological Process: oxidation-reduction process (GO:0055114);;	--	--	[R]	General function prediction only	N-terminal domain of oxidoreductase;; Zinc-binding dehydrogenase;; Zinc-binding dehydrogenase	2-alkenal reductase (NADP(+)-dependent) OS=Nicotiana tabacum OX=4097 GN=DBR PE=1 SV=1	S	Function unknown	PREDICTED: 2-alkenal reductase (NADP(+)-dependent) [Oryza sativa Japonica Group]
EVM0001867	6	2	13	224	192	161	0.115758	0.037808	0.244616	4.466	4.13	3.36069	1.04978e-30	5.29728	up	[G]	Carbohydrate transport and metabolism	Biological Process: flavonoid biosynthetic process (GO:0009813);; Cellular Component: intracellular membrane-bounded organelle (GO:0043231);; Molecular Function: cis-zeatin O-beta-D-glucosyltransferase activity (GO:0050502);; Biological Process: flavonoid glucuronidation (GO:0052696);;	K13495|0|osa:4336630|K13495 cis-zeatin O-glucosyltransferase [EC:2.4.1.215] | (RefSeq) cis-zeatin O-glucosyltransferase 1	Zeatin biosynthesis (ko00908)	[GC]	Carbohydrate transport and metabolism;; Energy production and conversion	UDP-glucoronosyl and UDP-glucosyl transferase	Cis-zeatin O-glucosyltransferase 1 OS=Zea mays OX=4577 GN=CISZOG1 PE=1 SV=1	S	Function unknown	PREDICTED: cis-zeatin O-glucosyltransferase 1 [Oryza sativa Japonica Group]
EVM0028704	8	0	0	114	66	74	0.449784	0	0	6.85416	4.3041	4.63563	7.81414e-13	5.29351	up	--	--	Molecular Function: electron carrier activity (GO:0009055);; Cellular Component: integral component of membrane (GO:0016021);; Cellular Component: anchored component of plasma membrane (GO:0046658);;	--	--	--	--	Plastocyanin-like domain	Cucumber peeling cupredoxin OS=Cucumis sativus OX=3659 PE=1 SV=3	S	Function unknown	hypothetical protein OsI_21052 [Oryza sativa Indica Group]
EVM0023267	16	17	24	529	472	445	0.319051	0.323792	0.498111	10.9939	10.594	9.69937	3.88025e-88	5.29133	up	[E]	Amino acid transport and metabolism	Molecular Function: transporter activity (GO:0005215);; Biological Process: transport (GO:0006810);; Cellular Component: integral component of membrane (GO:0016021);; Biological Process: regulation of apoptotic process (GO:0042981);;	--	--	[E]	Amino acid transport and metabolism	POT family	Protein NRT1/ PTR FAMILY 4.3 OS=Arabidopsis thaliana OX=3702 GN=NPF4.3 PE=2 SV=1	E	Amino acid transport and metabolism	PREDICTED: protein NRT1/ PTR FAMILY 4.5 [Oryza sativa Japonica Group]
EVM0018084	3	16	3	178	164	244	0.053923	0.417576	0.056974	4.93426	4.91513	7.10883	9.04302e-27	5.27636	up	--	--	Cellular Component: integral component of membrane (GO:0016021);;	--	--	--	--	--	Probable F-box protein At2g36090 OS=Arabidopsis thaliana OX=3702 GN=At2g36090 PE=2 SV=1	S	Function unknown	PREDICTED: probable F-box protein At1g60180 [Oryza sativa Japonica Group]
EVM0033851	96	165	114	2795	3197	3186	5.794	9.75173	7.28627	174.77	215.909	209.1	8.03832e-167	5.27467	up	--	--	--	--	--	[K]	Transcription	--	--	S	Function unknown	PREDICTED: uncharacterized protein LOC4330344 [Oryza sativa Japonica Group]
EVM0037832	11	9	14	364	223	286	0.132991	0.099965	0.179752	4.5708	3.01654	3.77299	1.64649e-50	5.26757	up	[T]	Signal transduction mechanisms	Molecular Function: ATP binding (GO:0005524);; Cellular Component: mitochondrion (GO:0005739);; Cellular Component: plasma membrane (GO:0005886);; Cellular Component: integral component of membrane (GO:0016021);; Molecular Function: ATPase activity, coupled to transmembrane movement of substances (GO:0042626);; Biological Process: transmembrane transport (GO:0055085);;	--	--	[Q]	Secondary metabolites biosynthesis, transport and catabolism	ABC-2 type transporter;; ABC transporter;; AAA domain, putative AbiEii toxin, Type IV TA system	ABC transporter G family member 19 OS=Arabidopsis thaliana OX=3702 GN=ABCG19 PE=1 SV=1	V	Defense mechanisms	hypothetical protein OsI_31299 [Oryza sativa Indica Group]
EVM0023682	105	112	84	2814	2250	2238	0.813886	0.84503	0.685344	22.5871	19.5095	18.8562	2.88766e-263	5.26364	up	--	--	Molecular Function: zinc ion binding (GO:0008270);;	--	--	[R]	General function prediction only	PPR repeat family;; PPR repeat;; PPR repeat;; Pentatricopeptide repeat domain;; Pentacotripeptide-repeat region of PRORP;; DYW family of nucleic acid deaminases	Pentatricopeptide repeat-containing protein At4g13650 OS=Arabidopsis thaliana OX=3702 GN=PCMP-H42 PE=2 SV=2	S	Function unknown	pentatricopeptide, putative, expressed [Oryza sativa Japonica Group]
EVM0001061	673	636	692	16018	16116	16021	13.4534	12.4653	14.6076	331.153	359.928	347.644	0	5.25362	up	[R]	General function prediction only	Molecular Function: signal transducer, downstream of receptor, with serine/threonine kinase activity (GO:0004702);; Molecular Function: ATP binding (GO:0005524);; Cellular Component: mitochondrion (GO:0005739);; Biological Process: signal transduction by protein phosphorylation (GO:0023014);;	--	--	[T]	Signal transduction mechanisms	Protein kinase domain;; Protein tyrosine kinase	Mitogen-activated protein kinase kinase kinase 17 OS=Arabidopsis thaliana OX=3702 GN=MAPKKK17 PE=1 SV=1	T	Signal transduction mechanisms	NPKL1 [Oryza sativa Japonica Group]
Oryza_sativa_newGene_4888	0	10	0	276	245	293	0	0.069289	0	2.09285	1.99791	2.24803	4.75886e-05	5.25331	up	--	--	Molecular Function: DNA binding (GO:0003677);; Molecular Function: ATP binding (GO:0005524);; Cellular Component: mitochondrion (GO:0005739);; Cellular Component: plastid (GO:0009536);; Cellular Component: integral component of membrane (GO:0016021);; Molecular Function: ATPase activity (GO:0016887);; Molecular Function: protein dimerization activity (GO:0046983);;	--	--	--	--	hAT family C-terminal dimerisation region;; Protein of unknown function (DUF 659);; BED zinc finger	--	S	Function unknown	PREDICTED: uncharacterized protein LOC107281655 [Oryza sativa Japonica Group]
EVM0036186	408	369	489	10765	9111	10807	9.93147	8.79853	12.5983	271.309	248.041	285.869	7.56139e-233	5.24567	up	[Q]	Secondary metabolites biosynthesis, transport and catabolism	Biological Process: ethylene biosynthetic process (GO:0009693);; Molecular Function: metal ion binding (GO:0046872);; Molecular Function: dioxygenase activity (GO:0051213);; Biological Process: oxidation-reduction process (GO:0055114);;	K05933|0|osa:4337818|K05933 aminocyclopropanecarboxylate oxidase [EC:1.14.17.4] | (RefSeq) 1-aminocyclopropane-1-carboxylate oxidase	Cysteine and methionine metabolism (ko00270)	[QR]	Secondary metabolites biosynthesis, transport and catabolism;; General function prediction only	2OG-Fe(II) oxygenase superfamily;; non-haem dioxygenase in morphine synthesis N-terminal	1-aminocyclopropane-1-carboxylate oxidase OS=Musa acuminata OX=4641 GN=MAO1B PE=3 SV=1	S	Function unknown	PREDICTED: 1-aminocyclopropane-1-carboxylate oxidase [Oryza sativa Japonica Group]
EVM0035179	5	5	0	85	94	90	0.094332	0.086066	0	1.7348	2.06238	1.92285	6.60218e-20	5.23117	up	--	--	Cellular Component: integral component of membrane (GO:0016021);; Biological Process: gametophyte development (GO:0048229);;	--	--	--	--	--	Protein GAMETE EXPRESSED 1 OS=Arabidopsis thaliana OX=3702 GN=GEX1 PE=1 SV=1	--	--	unnamed protein product [Oryza sativa Japonica Group]
EVM0011044	35	19	11	487	501	581	0.594045	0.305524	0.199126	8.65054	9.61245	10.8314	6.57781e-67	5.22809	up	--	--	Cellular Component: spliceosomal complex (GO:0005681);; Cellular Component: plastid (GO:0009536);; Cellular Component: catalytic complex (GO:1902494);;	--	--	--	--	--	--	S	Function unknown	PREDICTED: transcription factor GTE10 [Oryza sativa Japonica Group]
EVM0010953	433	454	323	9003	9703	9561	5.77533	5.93495	4.54488	124.261	144.673	138.51	0	5.2234	up	--	--	Molecular Function: hydrolase activity, hydrolyzing O-glycosyl compounds (GO:0004553);; Biological Process: carbohydrate metabolic process (GO:0005975);; Cellular Component: integral component of membrane (GO:0016021);; Molecular Function: polysaccharide binding (GO:0030247);; Cellular Component: anchored component of plasma membrane (GO:0046658);;	--	--	--	--	Glycosyl hydrolases family 17	Glucan endo-1,3-beta-glucosidase 11 OS=Arabidopsis thaliana OX=3702 GN=At1g32860 PE=1 SV=1	G	Carbohydrate transport and metabolism	Os06g0531000 [Oryza sativa Japonica Group]
EVM0038854	1705	1727	1747	43321	39682	38608	17.1988	17.0753	18.6262	451.772	447.035	422.589	0	5.21919	up	[G]	Carbohydrate transport and metabolism	Molecular Function: trehalose-phosphatase activity (GO:0004805);; Biological Process: trehalose biosynthetic process (GO:0005992);; Cellular Component: plastid (GO:0009536);; Biological Process: dephosphorylation (GO:0016311);;	K16055|0|osa:4330971|K16055 trehalose 6-phosphate synthase/phosphatase [EC:2.4.1.15 3.1.3.12] | (RefSeq) OJ1046_F07.17-1; probable alpha,alpha-trehalose-phosphate synthase [UDP-forming] 9	--	[G]	Carbohydrate transport and metabolism	Glycosyltransferase family 20;; Trehalose-phosphatase;; haloacid dehalogenase-like hydrolase	Probable alpha,alpha-trehalose-phosphate synthase [UDP-forming] 11 OS=Arabidopsis thaliana OX=3702 GN=TPS11 PE=2 SV=1	G	Carbohydrate transport and metabolism	PREDICTED: probable alpha,alpha-trehalose-phosphate synthase [UDP-forming] 9 [Oryza sativa Japonica Group]
EVM0022254	10	6	13	206	263	245	0.134617	0.087838	0.195441	3.17599	4.38769	3.96587	9.03323e-44	5.20922	up	--	--	Cellular Component: mitochondrion (GO:0005739);; Cellular Component: integral component of membrane (GO:0016021);;	--	--	--	--	Domain of unknown function (DUF4220);; Protein of unknown function, DUF594	--	S	Function unknown	hypothetical protein OsJ_19141 [Oryza sativa Japonica Group]
EVM0033328	8	0	0	61	71	108	0.20189	0	0	1.56635	1.99897	2.94971	8.81168e-12	5.20647	up	--	--	--	--	--	--	--	--	--	--	--	PREDICTED: uncharacterized protein LOC9270344 [Oryza sativa Japonica Group]
EVM0004526	335	494	531	10345	11264	10395	9.63195	13.9092	16.1255	307.713	361.921	324.501	9.57326e-159	5.20156	up	--	--	Biological Process: response to stress (GO:0006950);;	--	--	--	--	ABA/WDS induced protein	Abscisic stress-ripening protein 3 OS=Solanum lycopersicum OX=4081 GN=ASR3 PE=4 SV=2	S	Function unknown	OSIGBa0076I14.3 [Oryza sativa]
EVM0017755	3	0	0	35	40	29	0.017094	0	0	0.30484	0.381606	0.266133	3.96429e-09	5.19987	up	--	--	Molecular Function: ADP binding (GO:0043531);;	--	--	[T]	Signal transduction mechanisms	NB-ARC domain	Putative disease resistance RPP13-like protein 3 OS=Arabidopsis thaliana OX=3702 GN=RPP13L3 PE=3 SV=1	S	Function unknown	PREDICTED: putative disease resistance RPP13-like protein 3 [Oryza sativa Japonica Group]
EVM0014679	16	11	10	400	255	243	0.303802	0.204684	0.202718	7.93945	5.4608	5.05857	1.00383e-48	5.1955	up	--	--	Molecular Function: ubiquitin-protein transferase activity (GO:0004842);; Cellular Component: plastid (GO:0009536);; Biological Process: protein ubiquitination (GO:0016567);; Cellular Component: SCF ubiquitin ligase complex (GO:0019005);; Biological Process: SCF-dependent proteasomal ubiquitin-dependent protein catabolic process (GO:0031146);;	--	--	--	--	F-box domain	--	S	Function unknown	hypothetical protein OsI_30967 [Oryza sativa Indica Group]
EVM0040488	12	17	19	376	386	377	0.670351	0.94598	1.12585	22.5515	24.9827	23.7431	1.32741e-74	5.1945	up	--	--	Cellular Component: integral component of membrane (GO:0016021);;	--	--	--	--	--	--	--	--	Os12g0114000, partial [Oryza sativa Japonica Group]
EVM0011803	3	4	8	167	103	118	0.141086	0.222312	0.494414	10.1512	6.75855	7.56966	9.68422e-26	5.19427	up	--	--	--	--	--	--	--	--	--	--	--	OJ1485_B09.10 [Oryza sativa Japonica Group]
EVM0012701	15	2	2	173	184	133	0.519309	0.055681	0.076633	6.47974	7.41249	5.20953	1.90107e-21	5.19419	up	--	--	Molecular Function: electron carrier activity (GO:0009055);; Cellular Component: integral component of membrane (GO:0016021);; Cellular Component: anchored component of plasma membrane (GO:0046658);;	--	--	--	--	Plastocyanin-like domain	Uclacyanin 1 OS=Arabidopsis thaliana OX=3702 GN=UCC1 PE=1 SV=1	S	Function unknown	PREDICTED: blue copper protein [Oryza sativa Japonica Group]
EVM0031024	19	0	9	402	355	373	0.480802	0	0.240241	10.5247	10.0323	10.2549	4.21789e-07	5.18825	up	[T]	Signal transduction mechanisms	Molecular Function: protein serine/threonine kinase activity (GO:0004674);; Molecular Function: protein tyrosine kinase activity (GO:0004713);; Molecular Function: ATP binding (GO:0005524);; Biological Process: protein phosphorylation (GO:0006468);; Cellular Component: plastid (GO:0009536);;	K08818|0|osa:4348132|K08818 cell division cycle 2-like [EC:2.7.11.22] | (RefSeq) putative cyclin-dependent kinase F-2	--	[R]	General function prediction only	Protein kinase domain;; Protein tyrosine kinase	Cyclin-dependent kinase G-1 OS=Oryza sativa subsp. indica OX=39946 GN=CDKG-1 PE=3 SV=1	T	Signal transduction mechanisms	PREDICTED: putative cyclin-dependent kinase F-2 [Oryza sativa Japonica Group]
EVM0023313	466	504	246	9171	9617	8832	10.9603	11.62	6.11378	223.282	252.951	225.711	6.23603e-150	5.18048	up	[P]	Inorganic ion transport and metabolism	Molecular Function: ferroxidase activity (GO:0004322);; Cellular Component: cell (GO:0005623);; Biological Process: iron ion transport (GO:0006826);; Biological Process: cellular iron ion homeostasis (GO:0006879);; Molecular Function: ferric iron binding (GO:0008199);; Biological Process: oxidation-reduction process (GO:0055114);;	--	--	[P]	Inorganic ion transport and metabolism	Ferritin-like domain	Ferritin-1, chloroplastic OS=Zea mays OX=4577 GN=FER1 PE=1 SV=2	P	Inorganic ion transport and metabolism	ferritin [Oryza sativa Japonica Group]
EVM0005766	14	0	3	166	145	137	0.274098	0	0.062629	3.37797	3.19181	2.9148	3.42523e-18	5.17656	up	--	--	Cellular Component: integral component of membrane (GO:0016021);;	--	--	--	--	Plant protein of unknown function	Putative UPF0481 protein At3g02645 OS=Arabidopsis thaliana OX=3702 GN=At3g02645 PE=3 SV=1	S	Function unknown	pentatricopeptide (PPR) repeat-containing protein-like [Oryza sativa Japonica Group]
EVM0000897	573	678	660	15226	14386	13884	14.2252	16.51	17.3337	391.208	399.295	374.4	0	5.17191	up	[Q]	Secondary metabolites biosynthesis, transport and catabolism	Molecular Function: lyase activity (GO:0016829);;	--	--	--	--	Glyoxalase/Bleomycin resistance protein/Dioxygenase superfamily;; Glyoxalase/Bleomycin resistance protein/Dioxygenase superfamily	--	S	Function unknown	PREDICTED: uncharacterized protein LOC4337946 [Oryza sativa Japonica Group]
Oryza_sativa_newGene_391	309	263	199	5251	6735	5428	6.41735	5.21719	3.96581	114.12	158.207	123.252	3.67292e-190	5.17049	up	--	--	Cellular Component: mitochondrion (GO:0005739);; Cellular Component: plastid (GO:0009536);;	--	--	--	--	--	--	S	Function unknown	PREDICTED: uncharacterized protein LOC4334644 isoform X1 [Oryza sativa Japonica Group]
EVM0021237	453	552	682	12988	12888	13025	16.3909	19.5887	26.0807	486.192	521.168	511.738	7.72757e-179	5.17016	up	--	--	--	--	--	--	--	PDDEXK-like family of unknown function	--	S	Function unknown	hypothetical protein OsI_04906 [Oryza sativa Indica Group]
EVM0026501	0	2	11	161	217	173	0	0.03527	0.280868	4.06043	5.90947	4.55767	6.02609e-07	5.16724	up	--	--	--	--	--	--	--	--	--	--	--	hypothetical protein OsJ_19324 [Oryza sativa Japonica Group]
EVM0033588	6	21	39	563	664	636	0.094523	0.323128	0.64977	9.20629	11.7186	10.9026	1.735e-14	5.16517	up	[OT]	Posttranslational modification, protein turnover, chaperones;; Signal transduction mechanisms	Biological Process: metabolic process (GO:0008152);; Molecular Function: amino acid binding (GO:0016597);;	--	--	--	--	ACT domain;; ACT domain;; ACT domain	ACT domain-containing protein ACR4 OS=Arabidopsis thaliana OX=3702 GN=ACR4 PE=2 SV=1	S	Function unknown	PREDICTED: ACT domain-containing protein ACR6 isoform X1 [Oryza sativa Japonica Group]
EVM0018894	360	336	283	8265	6417	7415	5.49009	5.02018	4.56433	130.49	109.447	122.88	0	5.16412	up	--	--	Molecular Function: DNA binding (GO:0003677);; Molecular Function: transcription factor activity, sequence-specific DNA binding (GO:0003700);; Cellular Component: nucleus (GO:0005634);; Biological Process: regulation of transcription, DNA-templated (GO:0006355);;	K09287|0|osa:4339522|K09287 RAV-like factor | (RefSeq) P0560C03.2; AP2/ERF and B3 domain-containing protein Os05g0549800	--	--	--	B3 DNA binding domain;; AP2 domain	AP2/ERF and B3 domain-containing protein Os05g0549800 OS=Oryza sativa subsp. japonica OX=39947 GN=Os05g0549800 PE=2 SV=1	K	Transcription	PREDICTED: AP2/ERF and B3 domain-containing protein Os05g0549800 [Oryza sativa Japonica Group]
EVM0021560	1850	2192	2606	52692	49305	49741	27.5645	31.994	41.0154	811.429	820.211	803.978	9.01392e-212	5.15858	up	--	--	Molecular Function: transcription factor activity, sequence-specific DNA binding (GO:0003700);; Biological Process: regulation of transcription, DNA-templated (GO:0006355);; Molecular Function: sequence-specific DNA binding (GO:0043565);;	K13424|0|dosa:Os05t0343400-01|K13424 WRKY transcription factor 33 | (RAP-DB) Os05g0343400, WRKY53, WRKY_GENE_53; WRKY transcription factor 53 (Transcription factor WRKY12).	Plant-pathogen interaction (ko04626)	--	--	WRKY DNA -binding domain	Probable WRKY transcription factor 33 OS=Arabidopsis thaliana OX=3702 GN=WRKY33 PE=1 SV=2	K	Transcription	PREDICTED: probable WRKY transcription factor 26 isoform X3 [Oryza sativa Japonica Group]
EVM0042634	41	57	96	1512	1562	1466	0.406143	0.54683	1.00318	15.5362	17.3405	15.8096	2.57282e-77	5.15644	up	--	--	Molecular Function: transferase activity, transferring acyl groups other than amino-acyl groups (GO:0016747);;	--	--	--	--	Transferase family	Uncharacterized acetyltransferase At3g50280 OS=Arabidopsis thaliana OX=3702 GN=At3g50280 PE=3 SV=1	S	Function unknown	PREDICTED: uncharacterized acetyltransferase At3g50280 [Oryza sativa Japonica Group]
EVM0035412	69	88	154	2378	2401	2510	1.21215	1.51951	2.8644	43.3881	47.3376	48.073	2.3994e-79	5.15638	up	[G]	Carbohydrate transport and metabolism	Cellular Component: plant-type vacuole membrane (GO:0009705);; Cellular Component: integral component of membrane (GO:0016021);; Molecular Function: substrate-specific transmembrane transporter activity (GO:0022891);; Biological Process: transmembrane transport (GO:0055085);;	--	--	[R]	General function prediction only	Sugar (and other) transporter;; Major Facilitator Superfamily	Organic cation/carnitine transporter 2 OS=Arabidopsis thaliana OX=3702 GN=OCT2 PE=2 SV=1	G	Carbohydrate transport and metabolism	hypothetical protein OsI_26477 [Oryza sativa Indica Group]
EVM0028454	61	67	77	1659	1326	1639	2.31233	2.45805	3.06219	65.0235	56.1402	67.42	6.79182e-182	5.1448	up	--	--	Cellular Component: cell wall (GO:0005618);; Molecular Function: manganese ion binding (GO:0030145);; Biological Process: oxalate metabolic process (GO:0033609);; Molecular Function: nutrient reservoir activity (GO:0045735);; Molecular Function: oxalate decarboxylase activity (GO:0046564);; Cellular Component: apoplast (GO:0048046);;	--	--	--	--	Cupin;; Cupin domain	Putative germin-like protein 12-3 OS=Oryza sativa subsp. japonica OX=39947 GN=Os12g0154900 PE=3 SV=1	--	--	PREDICTED: putative germin-like protein 12-3 [Oryza sativa Japonica Group]
EVM0032828	12	4	19	289	278	260	0.382821	0.122503	0.65085	10.0759	10.4767	9.52639	2.42033e-40	5.12985	up	--	--	Molecular Function: DNA binding (GO:0003677);; Cellular Component: nucleus (GO:0005634);;	K09422|2.53522e-165|osa:4337718|K09422 myb proto-oncogene protein, plant | (RefSeq) transcription factor MYB108	--	[K]	Transcription	Myb-like DNA-binding domain;; Myb-like DNA-binding domain	Transcription factor MYB2 OS=Oryza sativa subsp. japonica OX=39947 GN=MYB2 PE=2 SV=1	K	Transcription	PREDICTED: transcription factor MYB108 [Oryza sativa Japonica Group]
EVM0022669	695	634	693	14895	15044	14674	18.5362	16.564	19.521	410.844	448.245	424.8	0	5.12887	up	--	--	--	--	--	--	--	--	--	S	Function unknown	PREDICTED: uncharacterized protein LOC4347474 [Oryza sativa Japonica Group]
EVM0021844	514	615	663	14088	11768	13942	6.62263	7.76576	9.01808	187.628	169.304	194.886	1.19892e-259	5.12525	up	[T]	Signal transduction mechanisms	Molecular Function: ATP binding (GO:0005524);; Cellular Component: plasma membrane (GO:0005886);; Cellular Component: integral component of membrane (GO:0016021);; Molecular Function: ATPase activity, coupled to transmembrane movement of substances (GO:0042626);; Biological Process: transmembrane transport (GO:0055085);;	--	--	[Q]	Secondary metabolites biosynthesis, transport and catabolism	ABC-2 type transporter;; ABC transporter;; AAA domain, putative AbiEii toxin, Type IV TA system	ABC transporter G family member 11 OS=Arabidopsis thaliana OX=3702 GN=ABCG11 PE=1 SV=1	V	Defense mechanisms	PREDICTED: ABC transporter G family member 11 [Oryza sativa Japonica Group]
EVM0036223	4	3	2	67	79	81	0.038357	0.020919	0.020151	0.730354	0.938411	0.935149	1.57959e-18	5.12291	up	--		Molecular Function: protein serine/threonine kinase activity (GO:0004674);; Molecular Function: ATP binding (GO:0005524);; Cellular Component: plasma membrane (GO:0005886);; Biological Process: protein phosphorylation (GO:0006468);; Cellular Component: integral component of membrane (GO:0016021);; Molecular Function: carbohydrate binding (GO:0030246);; Biological Process: recognition of pollen (G…	--	--	--	--	Protein kinase domain;; Protein tyrosine kinase;; D-mannose binding lectin;; S-locus glycoprotein domain;; PAN domain	Putative receptor protein kinase ZmPK1 OS=Zea mays OX=4577 GN=PK1 PE=2 SV=2	T	Signal transduction mechanisms	PREDICTED: putative receptor protein kinase ZmPK1 [Oryza sativa Japonica Group]
EVM0019929	1571	1562	1867	38262	35649	36314	48.3056	47.0481	60.6347	1215.85	1223.76	1211.18	1.48663e-296	5.1165	up	--	--	--	--	--	--	--	GRAM domain	GEM-like protein 4 OS=Arabidopsis thaliana OX=3702 GN=At5g08350 PE=2 SV=1	S	Function unknown	PREDICTED: GEM-like protein 4 [Oryza sativa Japonica Group]
EVM0018803	8	2	6	181	86	128	0.392932	0.075132	0.323347	9.55118	4.8842	7.08941	7.86812e-23	5.11499	up	--	--	--	--	--	--	--	--	--	--	--	hypothetical protein OsI_20616 [Oryza sativa Indica Group]
EVM0004008	44	67	30	1166	943	983	1.07045	1.61141	0.785736	29.9578	26.1736	26.5054	1.25555e-117	5.11067	up	--	--	Cellular Component: plastid (GO:0009536);;	--	--	[R]	General function prediction only	PPR repeat;; PPR repeat family;; PPR repeat;; Pentatricopeptide repeat domain	Pentatricopeptide repeat-containing protein At4g13650 OS=Arabidopsis thaliana OX=3702 GN=PCMP-H42 PE=2 SV=2	S	Function unknown	PREDICTED: pentatricopeptide repeat-containing protein At1g18485 [Oryza sativa Japonica Group]
EVM0045128	72	29	43	1032	1063	1084	1.08111	0.426926	0.677844	16.0285	17.837	17.6749	1.72106e-86	5.10325	up	--	--	Molecular Function: protein kinase activity (GO:0004672);; Molecular Function: ATP binding (GO:0005524);; Cellular Component: mitochondrion (GO:0005739);; Biological Process: protein phosphorylation (GO:0006468);;	--	--	[R]	General function prediction only	PPR repeat family;; PPR repeat;; PPR repeat;; Pentatricopeptide repeat domain;; Pentacotripeptide-repeat region of PRORP	Pentatricopeptide repeat-containing protein At1g11290, chloroplastic OS=Arabidopsis thaliana OX=3702 GN=PCMP-H40 PE=2 SV=1	S	Function unknown	PREDICTED: pentatricopeptide repeat-containing protein At1g11290, chloroplastic-like [Oryza sativa Japonica Group]
EVM0022862	68	46	95	1374	1599	1697	1.33085	0.880353	1.96071	27.7951	34.9512	36.0405	8.1369e-86	5.10263	up	[QV]	Secondary metabolites biosynthesis, transport and catabolism;; Defense mechanisms	Molecular Function: monooxygenase activity (GO:0004497);; Molecular Function: iron ion binding (GO:0005506);; Cellular Component: membrane (GO:0016020);; Molecular Function: oxidoreductase activity, acting on paired donors, with incorporation or reduction of molecular oxygen (GO:0016705);; Molecular Function: heme binding (GO:0020037);; Biological Process: oxidation-reduction process (GO:0055114)…	K20665|0|osa:4352145|K20665 jasmonoyl-isoleucine 12-hydroxylase [EC:1.14.-.-] | (RefSeq) cytochrome P450 94B3	--	[QI]	Secondary metabolites biosynthesis, transport and catabolism;; Lipid transport and metabolism	Cytochrome P450	Cytochrome P450 94B3 OS=Arabidopsis thaliana OX=3702 GN=CYP94B3 PE=1 SV=1	Q	Secondary metabolites biosynthesis, transport and catabolism	PREDICTED: cytochrome P450 94B3 [Oryza sativa Japonica Group]
EVM0038012	25	29	20	600	471	552	0.886374	1.02383	0.745759	22.7448	19.287	21.9492	1.30856e-101	5.09827	up	[O]	Posttranslational modification, protein turnover, chaperones	Biological Process: protein peptidyl-prolyl isomerization (GO:0000413);; Molecular Function: peptidyl-prolyl cis-trans isomerase activity (GO:0003755);; Cellular Component: mitochondrion (GO:0005739);; Biological Process: protein folding (GO:0006457);;	--	--	[O]	Posttranslational modification, protein turnover, chaperones	Cyclophilin type peptidyl-prolyl cis-trans isomerase/CLD	Peptidyl-prolyl cis-trans isomerase CYP19-4 OS=Arabidopsis thaliana OX=3702 GN=CYP19-4 PE=1 SV=2	O	Posttranslational modification, protein turnover, chaperones	PREDICTED: peptidyl-prolyl cis-trans isomerase CYP20-1 [Oryza sativa Japonica Group]
EVM0028520	0	0	4	56	29	43	0	0	0.064453	0.877199	0.4778	0.699364	1.87754e-09	5.09755	up	[G]	Carbohydrate transport and metabolism	Biological Process: carbohydrate metabolic process (GO:0005975);; Molecular Function: beta-glucosidase activity (GO:0008422);; Molecular Function: scopolin beta-glucosidase activity (GO:0102483);; Biological Process: glycosyl compound metabolic process (GO:1901657);;	K01188|0|osa:9267759|K01188 beta-glucosidase [EC:3.2.1.21] | (RefSeq) BGLU2, Os1bglu2; beta-glucosidase 2	--	[G]	Carbohydrate transport and metabolism	Glycosyl hydrolase family 1	Beta-glucosidase 2 OS=Oryza sativa subsp. japonica OX=39947 GN=BGLU2 PE=2 SV=1	G	Carbohydrate transport and metabolism	PREDICTED: beta-glucosidase 2 [Oryza sativa Japonica Group]
Oryza_sativa_newGene_9634	0	103	50	3160	3370	3741	0	2.99297	1.55729	97.2261	112.019	120.793	7.1684e-05	5.09185	up	--	--	Cellular Component: plastid (GO:0009536);;	--	--	--	--	--	--	--	--	unknown protein [Oryza sativa Japonica Group]
EVM0014317	0	0	7	82	67	56	0	0	0.176277	2.33868	2.07649	1.67993	4.11771e-11	5.08419	up	--	--	--	--	--	--	--	Protein of unknown function (DUF1668)	--	--	--	hypothetical protein [Oryza sativa Japonica Group]
EVM0013104	0	0	4	36	47	40	0	0	0.057353	0.506862	0.725159	0.599411	1.38705e-09	5.07698	up	--	--	Cellular Component: integral component of membrane (GO:0016021);;	--	--	--	--	F-box domain	--	--	--	hypothetical protein [Oryza sativa Japonica Group]
EVM0034172	96	113	184	3164	2433	3079	2.4968	2.89206	5.08484	85.5327	71.0683	87.379	8.2721e-92	5.07642	up	--	--	Cellular Component: integral component of membrane (GO:0016021);;	--	--	--	--	--	--	S	Function unknown	PREDICTED: uncharacterized protein LOC107277568 [Oryza sativa Japonica Group]
EVM0004297	7	19	22	352	387	328	0.212737	0.6068	0.768794	12.0224	14.287	11.7331	3.67524e-51	5.07614	up	--	--	Molecular Function: DNA binding (GO:0003677);; Molecular Function: transcription factor activity, sequence-specific DNA binding (GO:0003700);; Cellular Component: nucleus (GO:0005634);; Biological Process: regulation of transcription, DNA-templated (GO:0006355);;	K09286|1.36907e-102|osa:4332792|K09286 EREBP-like factor | (RefSeq) ethylene-responsive transcription factor RAP2-3	--	--	--	AP2 domain	Ethylene-responsive transcription factor RAP2-3 OS=Arabidopsis thaliana OX=3702 GN=RAP2-3 PE=1 SV=2	--	--	PREDICTED: ethylene-responsive transcription factor RAP2-3 [Oryza sativa Japonica Group]
EVM0005553	218	169	143	4139	3226	3897	4.73309	3.60655	3.28298	93.2026	78.486	92.1068	1.27825e-239	5.07381	up	--	--	Molecular Function: transcription factor activity, sequence-specific DNA binding (GO:0003700);; Biological Process: regulation of transcription, DNA-templated (GO:0006355);; Molecular Function: sequence-specific DNA binding (GO:0043565);;	--	--	--	--	WRKY DNA -binding domain	Probable WRKY transcription factor 70 OS=Arabidopsis thaliana OX=3702 GN=WRKY70 PE=2 SV=1	K	Transcription	PREDICTED: probable WRKY transcription factor 70 [Oryza sativa Japonica Group]
EVM0015583	12	13	7	245	215	243	0.122397	0.128036	0.064751	2.5821	2.44667	2.68732	5.80688e-51	5.07052	up	--	--	Molecular Function: iron ion binding (GO:0005506);; Cellular Component: chloroplast (GO:0009507);; Biological Process: response to wounding (GO:0009611);; Molecular Function: linoleate 13S-lipoxygenase activity (GO:0016165);; Molecular Function: phytoene dehydrogenase activity (GO:0016166);; Biological Process: electron transport chain (GO:0022900);; Biological Process: oxylipin biosynthetic proc…	K00454|0|osa:4345993|K00454 lipoxygenase [EC:1.13.11.12] | (RefSeq) CM-LOX1, LOX2.1, LOX8, lox2osPil; lipoxygenase 7, chloroplastic	Linoleic acid metabolism (ko00591);; alpha-Linolenic acid metabolism (ko00592)	--	--	Lipoxygenase;; PLAT/LH2 domain	Lipoxygenase 7, chloroplastic OS=Oryza sativa subsp. japonica OX=39947 GN=CM-LOX1 PE=2 SV=2	S	Function unknown	PREDICTED: lipoxygenase 7, chloroplastic [Oryza sativa Japonica Group]
Oryza_sativa_newGene_2824	2	12	0	108	100	131	0.058777	0.448379	0	4.63729	4.63487	5.8818	9.69393e-16	5.05729	up	--	--	Cellular Component: cilium (GO:0005929);; Molecular Function: phosphatidylinositol binding (GO:0035091);; Biological Process: protein localization to cilium (GO:0061512);;	--	--	--	--	--	Tubby-like F-box protein 9 OS=Oryza sativa subsp. japonica OX=39947 GN=TULP9 PE=2 SV=1	S	Function unknown	hypothetical protein [Oryza sativa Japonica Group]
EVM0026795	76	87	100	1644	2114	1808	1.65038	1.86128	2.31186	37.1995	51.6735	42.9384	2.06719e-139	5.05532	up	--	--	Molecular Function: nutrient reservoir activity (GO:0045735);;	--	--	--	--	Cupin	11S globulin seed storage protein 2 OS=Sesamum indicum OX=4182 PE=2 SV=1	S	Function unknown	11S seed storage protein [Oryza rufipogon]
EVM0009472	3	2	3	39	136	38	0.126032	0.081504	0.133164	2.5185	9.54686	2.53766	1.89199e-11	5.05452	up	--	--	--	--	--	--	--	--	--	--	--	Os05g0142600 [Oryza sativa Japonica Group]
EVM0043534	0	2	2	33	50	32	0	0.015811	0.034098	0.542503	0.893118	0.553883	5.48469e-10	5.05163	up	--	--	Cellular Component: integral component of membrane (GO:0016021);;	--	--	--	--	Domain of unknown function (DUF3355)	--	--	--	hypothetical protein [Oryza sativa Japonica Group]
EVM0024595	77	70	83	1658	1458	1710	2.01904	1.79606	2.31847	45.3015	43.0342	49.0505	2.77114e-209	5.04716	up	--	--	Molecular Function: zinc ion binding (GO:0008270);;	--	--	[O]	Posttranslational modification, protein turnover, chaperones	Ring finger domain;; RING-H2 zinc finger domain;; Zinc finger, C3HC4 type (RING finger);; Zinc finger, C3HC4 type (RING finger);; RING-like zinc finger;; Prokaryotic RING finger family 4;; Anaphase-promoting complex subunit 11 RING-H2 finger	Probable E3 ubiquitin-protein ligase XERICO OS=Arabidopsis thaliana OX=3702 GN=XERICO PE=1 SV=1	O	Posttranslational modification, protein turnover, chaperones	PREDICTED: E3 ubiquitin-protein ligase RHA1B [Oryza sativa Japonica Group]
EVM0035425	489	489	430	10573	8408	10294	6.82859	6.69128	6.34408	152.833	131.288	156.179	0	5.04554	up	[Q]	Secondary metabolites biosynthesis, transport and catabolism	Cellular Component: plastid (GO:0009536);; Molecular Function: oxidoreductase activity, acting on single donors with incorporation of molecular oxygen, incorporation of two atoms of oxygen (GO:0016702);; Biological Process: oxidation-reduction process (GO:0055114);;	K09840|0|osa:9270250|K09840 9-cis-epoxycarotenoid dioxygenase [EC:1.13.11.51] | (RefSeq) NCED5; 9-cis-epoxycarotenoid dioxygenase 1, chloroplastic	Carotenoid biosynthesis (ko00906)	[Q]	Secondary metabolites biosynthesis, transport and catabolism	Retinal pigment epithelial membrane protein	9-cis-epoxycarotenoid dioxygenase NCED5, chloroplastic OS=Oryza sativa subsp. japonica OX=39947 GN=NCED5 PE=2 SV=1	Q	Secondary metabolites biosynthesis, transport and catabolism	PREDICTED: 9-cis-epoxycarotenoid dioxygenase 1, chloroplastic [Oryza sativa Japonica Group]
EVM0035375	4	14	18	250	202	362	0.313996	1.02504	1.48299	20.2764	17.7009	30.7812	1.98965e-31	5.04488	up	--	--	--	--	--	--	--	--	--	S	Function unknown	hypothetical protein OsJ_28127 [Oryza sativa Japonica Group]
EVM0024737	6	0	0	41	64	59	0.143025	0	0	1.07434	1.83543	1.63077	2.38503e-10	5.04237	up	--	--	Molecular Function: chitinase activity (GO:0004568);; Cellular Component: extracellular region (GO:0005576);; Biological Process: chitin catabolic process (GO:0006032);; Molecular Function: chitin binding (GO:0008061);; Biological Process: xylan catabolic process (GO:0045493);;	--	--	[M]	Cell wall/membrane/envelope biogenesis	Glycosyl hydrolases family 18	Xylanase inhibitor protein 1 OS=Oryza sativa subsp. japonica OX=39947 GN=RIXI PE=1 SV=1	G	Carbohydrate transport and metabolism	PREDICTED: xylanase inhibitor protein 1-like [Oryza sativa Japonica Group]
EVM0005699	17	32	19	467	523	445	0.386697	0.702504	0.449702	10.9606	13.271	10.9754	3.63941e-77	5.04071	up	[O]	Posttranslational modification, protein turnover, chaperones	Molecular Function: cysteine-type endopeptidase activity (GO:0004197);; Molecular Function: phospholipase A2 activity (GO:0004623);; Cellular Component: extracellular space (GO:0005615);; Cellular Component: lysosome (GO:0005764);; Biological Process: flower development (GO:0009908);; Biological Process: cell differentiation (GO:0030154);; Biological Process: proteolysis involved in cellular prot…	--	--	[O]	Posttranslational modification, protein turnover, chaperones	Papain family cysteine protease;; Cathepsin propeptide inhibitor domain (I29);; Granulin;; Peptidase C1-like family	Cysteine protease 1 OS=Oryza sativa subsp. japonica OX=39947 GN=CP1 PE=2 SV=2	O	Posttranslational modification, protein turnover, chaperones	H0624F09.3 [Oryza sativa]
EVM0036487	11	3	4	138	150	116	0.360665	0.070427	0.132411	5.10854	6.01621	4.50118	2.38715e-26	5.03592	up	--	--	Cellular Component: mitochondrion (GO:0005739);;	--	--	--	--	--	--	--	--	hypothetical protein [Oryza sativa Japonica Group]
EVM0040010	0	0	10	330	294	311	0	0	0.203116	6.59638	6.35861	6.51501	0.000175085	5.03421	up	--	--	Molecular Function: protein serine/threonine phosphatase activity (GO:0004722);; Biological Process: protein dephosphorylation (GO:0006470);; Molecular Function: solute:proton antiporter activity (GO:0015299);; Cellular Component: integral component of membrane (GO:0016021);; Molecular Function: metal ion binding (GO:0046872);; Biological Process: hydrogen ion transmembrane transport (GO:1902600)…	--	--	[T]	Signal transduction mechanisms	Protein phosphatase 2C;; Protein phosphatase 2C	Probable protein phosphatase 2C 73 OS=Oryza sativa subsp. japonica OX=39947 GN=Os11g0109000 PE=2 SV=1	T	Signal transduction mechanisms	PREDICTED: probable protein phosphatase 2C 73 [Oryza sativa Japonica Group]
EVM0006097	4	7	2	91	93	110	0.062861	0.099987	0.028892	1.47562	1.61417	1.86618	2.25901e-22	5.02358	up	[R]	General function prediction only	Cellular Component: mitochondrion (GO:0005739);; Cellular Component: plastid (GO:0009536);;	--	--	--	--	Domain of unknown function (DUF2828)	--	S	Function unknown	PREDICTED: uncharacterized protein LOC4328502 [Oryza sativa Japonica Group]
EVM0001646	4	5	14	168	202	147	0.086232	0.094352	0.296874	3.74223	4.84562	3.41724	9.02311e-28	5.02248	up	--	--	Cellular Component: mitochondrion (GO:0005739);; Biological Process: flavonoid biosynthetic process (GO:0009813);; Biological Process: flavonoid glucuronidation (GO:0052696);; Molecular Function: quercetin 3-O-glucosyltransferase activity (GO:0080043);; Molecular Function: quercetin 7-O-glucosyltransferase activity (GO:0080044);;	--	--	[GC]	Carbohydrate transport and metabolism;; Energy production and conversion	UDP-glucoronosyl and UDP-glucosyl transferase	Anthocyanin 3&apos;-O-beta-glucosyltransferase OS=Gentiana triflora OX=55190 PE=1 SV=1	S	Function unknown	PREDICTED: UDP-glucose flavonoid 3-O-glucosyltransferase 7 [Oryza sativa Japonica Group]
EVM0019657	7	2	5	136	84	99	0.342547	0.086779	0.232007	7.69301	5.10574	5.84833	3.3318e-22	5.01144	up	--	--	--	--	--	--	--	--	--	--	--	hypothetical protein OsI_01092 [Oryza sativa Indica Group]
EVM0025882	3	11	2	107	107	143	0.064327	0.309908	0.059813	3.20242	3.47229	4.50451	6.3534e-22	5.00884	up	--	--	Molecular Function: DNA binding (GO:0003677);;	K09422|0|osa:4336834|K09422 myb proto-oncogene protein, plant | (RefSeq) transcription factor MYB34	--	[K]	Transcription	Myb-like DNA-binding domain;; Myb-like DNA-binding domain	Transcription factor MYB39 OS=Arabidopsis thaliana OX=3702 GN=MYB39 PE=2 SV=1	K	Transcription	PREDICTED: transcription factor MYB34 [Oryza sativa Japonica Group]
EVM0028208	4	7	5	116	116	119	0.095299	0.140067	0.125865	2.83161	3.06242	3.06624	1.17657e-27	5.00712	up	[E]	Amino acid transport and metabolism	Molecular Function: serine-type carboxypeptidase activity (GO:0004185);; Biological Process: proteolysis involved in cellular protein catabolic process (GO:0051603);;	K09645|0|osa:4339736|K09645 vitellogenic carboxypeptidase-like protein [EC:3.4.16.-] | (RefSeq) serine carboxypeptidase-like 50	--	[OE]	Posttranslational modification, protein turnover, chaperones;; Amino acid transport and metabolism	Serine carboxypeptidase	Serine carboxypeptidase-like 50 OS=Arabidopsis thaliana OX=3702 GN=SCPL50 PE=2 SV=1	E	Amino acid transport and metabolism	Os05g0582500, partial [Oryza sativa Japonica Group]
EVM0040188	51	36	32	875	742	814	1.11391	0.770384	0.737438	19.9773	18.2908	19.5008	1.02086e-134	5.00676	up	--	--	Cellular Component: mitochondrion (GO:0005739);;	--	--	--	--	--	--	S	Function unknown	PREDICTED: uncharacterized protein LOC4350034 [Oryza sativa Japonica Group]
EVM0009141	523	695	771	13609	13962	12786	6.59499	8.60242	10.285	177.67	196.896	175.2	3.01524e-175	4.99093	up	[G]	Carbohydrate transport and metabolism	Molecular Function: transporter activity (GO:0005215);; Biological Process: sodium ion transport (GO:0006814);; Cellular Component: integral component of membrane (GO:0016021);; Biological Process: anion transmembrane transport (GO:0098656);;	K14445|0|osa:4345968|K14445 solute carrier family 13 (sodium-dependent dicarboxylate transporter), member 2/3/5 | (RefSeq) OJ1506_F01.29; tonoplast dicarboxylate transporter	--	[P]	Inorganic ion transport and metabolism	Sodium:sulfate symporter transmembrane region;; Citrate transporter	Tonoplast dicarboxylate transporter OS=Arabidopsis thaliana OX=3702 GN=TDT PE=2 SV=2	P	Inorganic ion transport and metabolism	PREDICTED: tonoplast dicarboxylate transporter [Oryza sativa Japonica Group]
EVM0035330	43	31	34	734	663	762	0.741402	0.527687	0.624542	13.2573	12.9205	14.4362	2.44205e-126	4.97253	up	--	--	Cellular Component: integral component of membrane (GO:0016021);; Molecular Function: transferase activity, transferring glycosyl groups (GO:0016757);;	--	--	[S]	Function unknown	Protein of unknown function (DUF563)	--	S	Function unknown	PREDICTED: uncharacterized protein LOC4324540 [Oryza sativa Japonica Group]
EVM0002605	13	6	3	142	128	196	0.380274	0.180779	0.088806	4.48151	4.3899	6.50591	5.28936e-27	4.96672	up	--	--	Cellular Component: mitochondrion (GO:0005739);;	--	--	--	--	Arabidopsis protein of unknown function	--	S	Function unknown	PREDICTED: uncharacterized protein LOC9267031 [Oryza sativa Japonica Group]
EVM0023397	46	31	24	663	703	634	0.894759	0.591487	0.495712	13.4432	15.3998	13.4755	3.72491e-101	4.96167	up	--	--	Molecular Function: DNA binding (GO:0003677);; Cellular Component: nucleus (GO:0005634);; Biological Process: regulation of transcription, DNA-templated (GO:0006355);;	--	--	--	--	No apical meristem (NAM) protein	NAC domain-containing protein 77 OS=Oryza sativa subsp. japonica OX=39947 GN=NAC077 PE=2 SV=2	S	Function unknown	PREDICTED: NAC domain-containing protein 77 [Oryza sativa Japonica Group]
EVM0040182	10	12	19	265	250	327	0.263558	0.343944	0.556945	8.00802	8.17019	10.3664	4.35859e-49	4.96126	up	--	--	Cellular Component: plastid (GO:0009536);; Cellular Component: integral component of membrane (GO:0016021);;	--	--	--	--	Protein of unknown function (DUF679)	Protein DMP5 OS=Arabidopsis thaliana OX=3702 GN=DMP5 PE=2 SV=1	S	Function unknown	PREDICTED: uncharacterized protein LOC4325227 [Oryza sativa Japonica Group]
EVM0042415	1345	1464	1359	28424	26198	26974	24.254	25.8734	25.8909	529.907	527.607	527.807	0	4.96092	up	--	--	Molecular Function: protein serine/threonine phosphatase activity (GO:0004722);; Cellular Component: mitochondrion (GO:0005739);; Biological Process: protein dephosphorylation (GO:0006470);; Cellular Component: protein serine/threonine phosphatase complex (GO:0008287);; Molecular Function: metal ion binding (GO:0046872);;	--	--	[T]	Signal transduction mechanisms	Protein phosphatase 2C;; Protein phosphatase 2C	Probable protein phosphatase 2C 34 OS=Oryza sativa subsp. japonica OX=39947 GN=BIPP2C2 PE=2 SV=1	T	Signal transduction mechanisms	PREDICTED: probable protein phosphatase 2C 34 [Oryza sativa Japonica Group]
EVM0002112	0	8	10	102	164	139	0	0.30361	0.372235	4.08071	7.1494	5.88753	3.68324e-18	4.96063	up	--	--	--	--	--	--	--	Wound-induced protein WI12	--	S	Function unknown	hypothetical protein OsJ_18127 [Oryza sativa Japonica Group]
EVM0006333	8	14	9	207	242	185	0.155058	0.265975	0.184465	4.13512	5.22236	3.87375	1.6926e-41	4.95907	up	--	--	Molecular Function: glycine-tRNA ligase activity (GO:0004820);; Molecular Function: ATP binding (GO:0005524);; Cellular Component: cytoplasm (GO:0005737);; Biological Process: glycyl-tRNA aminoacylation (GO:0006426);; Cellular Component: integral component of membrane (GO:0016021);;	--	--	--	--	Plant protein of unknown function	--	S	Function unknown	PREDICTED: UPF0481 protein At3g47200 [Oryza sativa Japonica Group]
EVM0009697	3	3	5	72	87	84	0.088253	0.116689	0.177903	3.12458	4.08009	3.79211	2.19715e-19	4.95472	up	--	--	Cellular Component: mitochondrion (GO:0005739);; Cellular Component: plastid (GO:0009536);; Molecular Function: hydrolase activity (GO:0016787);;	--	--	--	--	--	GDSL esterase/lipase At2g04570 OS=Arabidopsis thaliana OX=3702 GN=At2g04570 PE=2 SV=1	--	--	hypothetical protein LOC_Os03g06210 [Oryza sativa Japonica Group]
EVM0041649	136	131	132	2475	2819	2407	3.95769	3.72918	4.05577	74.5483	91.7195	76.1057	1.58894e-225	4.93599	up	[V]	Defense mechanisms	Molecular Function: peroxidase activity (GO:0004601);; Cellular Component: nucleus (GO:0005634);; Molecular Function: peroxiredoxin activity (GO:0051920);; Biological Process: oxidation-reduction process (GO:0055114);; Biological Process: cellular oxidant detoxification (GO:0098869);;	K11188|4.96911e-149|osa:4344046|K11188 peroxiredoxin 6, 1-Cys peroxiredoxin [EC:1.11.1.7 1.11.1.15 3.1.1.-] | (RefSeq) OJ1340_C08.108, OsJ_024298; 1-Cys peroxiredoxin B	Phenylpropanoid biosynthesis (ko00940)	[O]	Posttranslational modification, protein turnover, chaperones	AhpC/TSA family;; C-terminal domain of 1-Cys peroxiredoxin;; Redoxin	1-Cys peroxiredoxin B OS=Oryza sativa subsp. japonica OX=39947 GN=Os07g0638400 PE=1 SV=1	O	Posttranslational modification, protein turnover, chaperones	PREDICTED: 1-Cys peroxiredoxin B [Oryza sativa Japonica Group]
EVM0011914	65	86	63	1397	1285	1442	0.809228	1.05051	0.82277	17.9986	17.8907	19.5063	5.13399e-201	4.93235	up	--	--	Cellular Component: mitochondrial inner membrane presequence translocase complex (GO:0005744);; Biological Process: intracellular protein transport (GO:0006886);; Molecular Function: P-P-bond-hydrolysis-driven protein transmembrane transporter activity (GO:0015450);; Cellular Component: integral component of membrane (GO:0016021);; Biological Process: protein transmembrane transport (GO:0071806);;	K17795|5.90657e-105|osa:107278397|K17795 mitochondrial import inner membrane translocase subunit TIM17 | (RefSeq) mitochondrial import inner membrane translocase subunit TIM17-2-like	--	[U]	Intracellular trafficking, secretion, and vesicular transport	Tim17/Tim22/Tim23/Pmp24 family	Mitochondrial import inner membrane translocase subunit TIM17-2 OS=Arabidopsis thaliana OX=3702 GN=TIM17-2 PE=1 SV=2	O	Posttranslational modification, protein turnover, chaperones	PREDICTED: mitochondrial import inner membrane translocase subunit TIM17-2-like [Oryza sativa Japonica Group]
Oryza_sativa_newGene_5622	15	26	12	380	370	294	0.352269	0.762033	0.42229	11.1881	12.2444	9.4477	3.07678e-58	4.9313	up	--	--	Cellular Component: mitochondrion (GO:0005739);;	--	--	--	--	--	--	--	--	hypothetical protein [Oryza sativa Japonica Group]
EVM0031859	0	0	13	537	478	512	0	0	0.241952	10.5264	10.1233	10.5414	0.000403745	4.92738	up	[QV]	Secondary metabolites biosynthesis, transport and catabolism;; Defense mechanisms	Molecular Function: monooxygenase activity (GO:0004497);; Molecular Function: iron ion binding (GO:0005506);; Biological Process: multicellular organism development (GO:0007275);; Biological Process: brassinosteroid homeostasis (GO:0010268);; Biological Process: sterol metabolic process (GO:0016125);; Biological Process: brassinosteroid biosynthetic process (GO:0016132);; Molecular Function: oxid…	--	--	[QI]	Secondary metabolites biosynthesis, transport and catabolism;; Lipid transport and metabolism	Cytochrome P450	Abscisic acid 8&apos;-hydroxylase 3 OS=Arabidopsis thaliana OX=3702 GN=CYP707A3 PE=1 SV=1	Q	Secondary metabolites biosynthesis, transport and catabolism	hypothetical protein OsI_14219 [Oryza sativa Indica Group]
EVM0016072	15	20	10	322	291	270	0.489842	0.64557	0.318935	11.1379	10.8686	9.79615	1.97296e-59	4.92408	up	--	--	Molecular Function: zinc ion binding (GO:0008270);; Cellular Component: integral component of membrane (GO:0016021);; Biological Process: protein ubiquitination (GO:0016567);; Biological Process: proteasome-mediated ubiquitin-dependent protein catabolic process (GO:0043161);; Molecular Function: ubiquitin protein ligase activity (GO:0061630);;	--	--	[O]	Posttranslational modification, protein turnover, chaperones	Ring finger domain;; RING-like zinc finger;; Zinc finger, C3HC4 type (RING finger);; RING-H2 zinc finger domain;; RING-type zinc-finger;; Zinc finger, C3HC4 type (RING finger);; Prokaryotic RING finger family 4;; Anaphase-promoting complex subunit 11 RING-H2 finger	RING-H2 finger protein ATL43 OS=Arabidopsis thaliana OX=3702 GN=ATL43 PE=2 SV=2	O	Posttranslational modification, protein turnover, chaperones	Os01g0212700, partial [Oryza sativa Japonica Group]
EVM0026771	90	149	161	2637	2594	2550	1.75983	2.87142	3.34397	53.5931	56.959	54.3986	4.41022e-118	4.92186	up	--	--	Molecular Function: DNA binding (GO:0003677);; Cellular Component: nucleus (GO:0005634);; Biological Process: regulation of transcription, DNA-templated (GO:0006355);; Molecular Function: metal ion binding (GO:0046872);;	--	--	--	--	ZF-HD protein dimerisation region	Zinc-finger homeodomain protein 9 OS=Oryza sativa subsp. japonica OX=39947 GN=ZHD9 PE=3 SV=2	S	Function unknown	PREDICTED: zinc-finger homeodomain protein 9 [Oryza sativa Japonica Group]
EVM0029778	260	269	219	5005	4742	4443	8.22698	8.34138	7.31815	163.773	167.605	152.579	0	4.91824	up	--	--	--	--	--	--	--	--	--	S	Function unknown	PREDICTED: uncharacterized protein LOC4331694 [Oryza sativa Japonica Group]
EVM0041730	4	3	0	53	50	57	0.160548	0.104874	0	2.90802	2.93501	3.26012	3.19928e-13	4.91791	up	--	--	Cellular Component: mitochondrion (GO:0005739);;	--	--	--	--	--	--	--	--	Hypothetical protein [Oryza sativa Japonica Group]
EVM0004039	2	8	0	82	104	43	0.044747	0.175378	0	1.88576	2.57329	1.02652	5.93139e-12	4.91	up	--	--	Molecular Function: ubiquitin-protein transferase activity (GO:0004842);; Biological Process: protein ubiquitination (GO:0016567);; Cellular Component: SCF ubiquitin ligase complex (GO:0019005);; Biological Process: SCF-dependent proteasomal ubiquitin-dependent protein catabolic process (GO:0031146);;	--	--	--	--	--	F-box protein At2g34280 OS=Arabidopsis thaliana OX=3702 GN=At2g34280 PE=2 SV=1	S	Function unknown	PREDICTED: putative F-box/kelch-repeat protein At1g12870 [Oryza sativa Japonica Group]
EVM0023564	5	22	12	272	262	239	0.151518	0.652669	0.393231	8.71535	9.07563	8.046	4.50533e-39	4.90799	up	--	--	--	--	--	--	--	Protein of unknown function (DUF295)	--	S	Function unknown	PREDICTED: uncharacterized protein LOC4346931 [Oryza sativa Japonica Group]
EVM0015312	6	4	0	84	61	72	0.19096	0.142971	0	3.17293	2.48849	2.86315	6.99822e-16	4.9033	up	--	--	Cellular Component: Golgi apparatus (GO:0005794);; Molecular Function: O-acetyltransferase activity (GO:0016413);; Biological Process: cell wall organization or biogenesis (GO:0071554);;	--	--	--	--	--	--	--	--	Os03g0275700, partial [Oryza sativa Japonica Group]
EVM0011699	55	54	44	907	1017	968	2.40244	2.30142	2.0429	41.3749	50.1403	46.3629	1.25966e-148	4.90319	up	--	--	Molecular Function: nucleic acid binding (GO:0003676);; Molecular Function: RNA-DNA hybrid ribonuclease activity (GO:0004523);; Cellular Component: mitochondrion (GO:0005739);; Biological Process: transport (GO:0006810);; Cellular Component: plastid (GO:0009536);; Biological Process: RNA phosphodiester bond hydrolysis, endonucleolytic (GO:0090502);;	--	--	[R]	General function prediction only	Reverse transcriptase-like	Putative ribonuclease H protein At1g65750 OS=Arabidopsis thaliana OX=3702 GN=At1g65750 PE=3 SV=1	S	Function unknown	hypothetical protein [Oryza sativa Japonica Group]
EVM0003244	454	375	387	8016	7369	7467	13.6368	11.0336	12.2793	249.192	247.479	243.643	0	4.90008	up	--	--	--	--	--	--	--	--	F-box protein At4g18380 OS=Arabidopsis thaliana OX=3702 GN=At4g18380 PE=2 SV=1	S	Function unknown	PREDICTED: F-box protein At4g18380 [Oryza sativa Japonica Group]
EVM0017196	1001	1044	1259	21574	19219	21723	14.8652	15.1867	19.7464	331.14	318.669	349.959	1.98376e-233	4.8929	up	--	--	--	--	--	[L]	Replication, recombination and repair	DDE superfamily endonuclease	Protein ANTAGONIST OF LIKE HETEROCHROMATIN PROTEIN 1 OS=Arabidopsis thaliana OX=3702 GN=ALP1 PE=1 SV=1	S	Function unknown	PREDICTED: putative nuclease HARBI1 [Oryza sativa Japonica Group]
EVM0007094	438	455	775	11098	10440	10755	15.8669	16.1726	29.7008	416.356	423.131	423.505	8.70388e-94	4.89247	up	--	--	Cellular Component: mitochondrion (GO:0005739);;	--	--	--	--	Senescence regulator	--	S	Function unknown	PREDICTED: eukaryotic translation initiation factor 4B1 [Oryza sativa Japonica Group]
EVM0009491	15	23	15	367	346	298	0.389681	0.600033	0.420189	10.218	10.3849	8.69438	5.2881e-65	4.8866	up	[M]	Cell wall/membrane/envelope biogenesis	Cellular Component: mitochondrion (GO:0005739);; Biological Process: glycolipid biosynthetic process (GO:0009247);; Cellular Component: integral component of membrane (GO:0016021);; Cellular Component: chloroplast membrane (GO:0031969);; Molecular Function: 1,2-diacylglycerol 3-beta-galactosyltransferase activity (GO:0046509);;	K03715|0|osa:4345212|K03715 1,2-diacylglycerol 3-beta-galactosyltransferase [EC:2.4.1.46] | (RefSeq) MGD2, OsJ_025729, OsMGD2; probable monogalactosyldiacylglycerol synthase 2, chloroplastic	Glycerolipid metabolism (ko00561)	--	--	Monogalactosyldiacylglycerol (MGDG) synthase;; Glycosyltransferase family 28 C-terminal domain	Probable monogalactosyldiacylglycerol synthase 2, chloroplastic OS=Oryza sativa subsp. japonica OX=39947 GN=MGD2 PE=2 SV=2	M	Cell wall/membrane/envelope biogenesis	PREDICTED: probable monogalactosyldiacylglycerol synthase 2, chloroplastic isoform X1 [Oryza sativa Japonica Group]
EVM0015815	13	12	10	238	219	217	0.568774	0.505161	0.463041	11.376	11.3113	10.8903	1.62211e-50	4.88452	up	--	--	Cellular Component: integral component of membrane (GO:0016021);;	--	--	--	--	--	--	--	--	hypothetical protein OsI_34344 [Oryza sativa Indica Group]
EVM0024387	926	934	724	16166	14703	16674	22.4745	22.1956	18.563	405.566	398.466	439.055	0	4.87743	up	--	--	Molecular Function: DNA binding (GO:0003677);; Molecular Function: transcription factor activity, sequence-specific DNA binding (GO:0003700);; Cellular Component: nucleus (GO:0005634);; Biological Process: regulation of transcription, DNA-templated (GO:0006355);;	K09286|1.10599e-134|osa:4331910|K09286 EREBP-like factor | (RefSeq) ethylene-responsive transcription factor RAP2-13	--	--	--	AP2 domain	Ethylene-responsive transcription factor RAP2-4 OS=Arabidopsis thaliana OX=3702 GN=RAP2-4 PE=1 SV=1	K	Transcription	PREDICTED: ethylene-responsive transcription factor RAP2-13 [Oryza sativa Japonica Group]
EVM0037506	24	11	14	320	273	342	1.32041	0.588884	0.803008	18.4526	17.0092	20.7145	3.10278e-55	4.87538	up	--	--	Cellular Component: plastid (GO:0009536);;	--	--	--	--	--	--	S	Function unknown	PREDICTED: uncharacterized protein LOC107278218 [Oryza sativa Japonica Group]
EVM0013251	13	32	35	551	526	456	0.219167	0.548531	0.647705	10.003	10.3149	8.69919	1.04565e-57	4.87345	up	[T]	Signal transduction mechanisms	Cellular Component: membrane (GO:0016020);; Molecular Function: kinase activity (GO:0016301);; Biological Process: recognition of pollen (GO:0048544);;	--	--	--	--	D-mannose binding lectin;; Protein kinase domain;; Protein tyrosine kinase	G-type lectin S-receptor-like serine/threonine-protein kinase At2g19130 OS=Arabidopsis thaliana OX=3702 GN=At2g19130 PE=2 SV=1	S	Function unknown	Os05g0163500 [Oryza sativa Japonica Group]
EVM0041651	5	2	3	65	57	90	0.305457	0.073207	0.192337	4.1314	3.87453	6.0291	2.49933e-16	4.86769	up	--	--	--	--	--	--	--	--	--	S	Function unknown	PREDICTED: U1 small nuclear ribonucleoprotein C [Oryza sativa Japonica Group]
EVM0014365	7	4	3	115	90	79	0.172597	0.081537	0.074472	3.04347	2.56335	2.18801	1.96943e-21	4.86545	up	--	--	Cellular Component: plastid (GO:0009536);;	--	--	--	--	--	--	--	--	hypothetical protein OsJ_29570 [Oryza sativa Japonica Group]
EVM0039518	432	433	365	6983	8464	6906	9.72819	9.5506	8.66637	162.59	212.872	168.756	2.05667e-257	4.85732	up	--	--	Cellular Component: plastid (GO:0009536);;	--	--	--	--	PDDEXK-like family of unknown function	--	S	Function unknown	PREDICTED: uncharacterized protein LOC4331713 [Oryza sativa Japonica Group]
EVM0028008	602	528	640	10947	10676	10831	10.5043	9.02895	11.797	197.502	208.058	205.102	1.16867e-283	4.85551	up	[MDT]	Cell wall/membrane/envelope biogenesis;; Cell cycle control, cell division, chromosome partitioning;; Signal transduction mechanisms	Molecular Function: ATP binding (GO:0005524);; Biological Process: cell division (GO:0051301);;	--	--	[O]	Posttranslational modification, protein turnover, chaperones	Domain associated at C-terminal with AAA;; ATPase family associated with various cellular activities (AAA)	AAA-ATPase ASD, mitochondrial OS=Arabidopsis thaliana OX=3702 GN=AATP1 PE=1 SV=1	O	Posttranslational modification, protein turnover, chaperones	PREDICTED: AAA-ATPase At3g28580 [Oryza sativa Japonica Group]
EVM0012304	2	0	6	71	76	39	0.053249	0	0.168035	1.95149	2.24901	1.10662	1.62188e-11	4.85461	up	--	--	Cellular Component: integral component of membrane (GO:0016021);;	--	--	--	--	--	--	S	Function unknown	hypothetical protein [Oryza sativa Japonica Group]
EVM0041864	549	569	418	8461	9530	9751	8.54617	8.68952	6.88343	136.323	165.879	164.902	2.2709e-296	4.85244	up	--	--	Molecular Function: GTP binding (GO:0005525);; Cellular Component: intracellular (GO:0005622);; Biological Process: small GTPase mediated signal transduction (GO:0007264);;	--	--	[S]	Function unknown	Alpha and gamma adaptin binding protein p34;; Ras family	--	S	Function unknown	PREDICTED: uncharacterized protein LOC4336785 [Oryza sativa Japonica Group]
EVM0031540	4	2	0	82	30	32	0.198134	0.121337	0	5.24476	2.04786	2.13835	1.32385e-09	4.84361	up	--	--	Biological Process: mRNA splicing, via spliceosome (GO:0000398);; Cellular Component: Prp19 complex (GO:0000974);; Cellular Component: integral component of membrane (GO:0016021);; Cellular Component: prespliceosome (GO:0071010);; Cellular Component: catalytic step 1 spliceosome (GO:0071012);; Cellular Component: catalytic step 2 spliceosome (GO:0071013);; Cellular Component: post-mRNA release sp…	--	--	[DA]	Cell cycle control, cell division, chromosome partitioning;; RNA processing and modification	--	--	--	--	PREDICTED: uncharacterized protein LOC4342037 [Oryza sativa Japonica Group]
EVM0013696	8	2	0	66	81	65	0.32607	0.081153	0	2.97433	3.93117	3.07437	2.0095e-13	4.84256	up	--	--	Cellular Component: exocyst (GO:0000145);; Biological Process: exocytosis (GO:0006887);;	--	--	[U]	Intracellular trafficking, secretion, and vesicular transport	Exo70 exocyst complex subunit	Exocyst complex component EXO70A1 OS=Arabidopsis thaliana OX=3702 GN=EXO70A1 PE=1 SV=1	S	Function unknown	hypothetical protein [Oryza sativa Japonica Group]
EVM0005417	24	34	67	579	1647	551	0.444132	0.631859	1.35649	11.4563	35.2376	11.4348	6.93357e-12	4.83665	up	[E]	Amino acid transport and metabolism	Biological Process: cellular amino acid metabolic process (GO:0006520);; Molecular Function: carboxy-lyase activity (GO:0016831);; Molecular Function: pyridoxal phosphate binding (GO:0030170);;	K01592|0|osa:4344636|K01592 tyrosine decarboxylase [EC:4.1.1.25] | (RefSeq) OJ1368_G08.14; aromatic-L-amino-acid decarboxylase	Tyrosine metabolism (ko00350);; Isoquinoline alkaloid biosynthesis (ko00950)	[E]	Amino acid transport and metabolism	Pyridoxal-dependent decarboxylase conserved domain	Aromatic-L-amino-acid decarboxylase OS=Catharanthus roseus OX=4058 GN=TDC PE=2 SV=1	E	Amino acid transport and metabolism	PREDICTED: aromatic-L-amino-acid decarboxylase [Oryza sativa Japonica Group]
EVM0033492	4	7	0	79	75	69	0.104409	0.187366	0	2.53438	2.61998	2.32463	6.06262e-16	4.82625	up	--	--	Molecular Function: nucleic acid binding (GO:0003676);; Biological Process: regulation of transcription, DNA-templated (GO:0006355);; Molecular Function: zinc ion binding (GO:0008270);;	--	--	--	--	SWIM zinc finger	--	S	Function unknown	PREDICTED: uncharacterized protein LOC4324496 [Oryza sativa Japonica Group]
EVM0026974	1793	1792	2184	35313	32633	35246	52.3876	51.2986	67.4387	1066.71	1064.88	1117.48	2.56964e-239	4.81346	up	--	--	Molecular Function: signal transducer activity (GO:0004871);; Biological Process: defense response (GO:0006952);; Biological Process: signal transduction (GO:0007165);; Cellular Component: plasmodesma (GO:0009506);; Cellular Component: plastid (GO:0009536);; Cellular Component: integral component of membrane (GO:0016021);; Cellular Component: anchored component of plasma membrane (GO:0046658);;	--	--	--	--	Late embryogenesis abundant protein	NDR1/HIN1-like protein 2 OS=Arabidopsis thaliana OX=3702 GN=NHL2 PE=2 SV=1	S	Function unknown	PREDICTED: protein YLS9 [Oryza sativa Japonica Group]
EVM0000570	11	3	7	160	101	144	0.349873	0.063564	0.205627	5.33837	3.63816	5.05845	2.42685e-25	4.813	up	--	--	Cellular Component: mitochondrion (GO:0005739);;	--	--	--	--	Arabidopsis protein of unknown function	--	S	Function unknown	hypothetical protein OsI_34281 [Oryza sativa Indica Group]
EVM0001964	655	618	332	9459	9610	9040	11.833	10.9526	6.34101	176.832	194.083	177.375	1.30768e-137	4.8067	up	--	--	Biological Process: amino acid transmembrane transport (GO:0003333);; Cellular Component: plasma membrane (GO:0005886);; Molecular Function: amino acid transmembrane transporter activity (GO:0015171);; Cellular Component: integral component of membrane (GO:0016021);;	--	--	[E]	Amino acid transport and metabolism	Transmembrane amino acid transporter protein	Amino acid permease 3 OS=Arabidopsis thaliana OX=3702 GN=AAP3 PE=1 SV=2	E	Amino acid transport and metabolism	PREDICTED: amino acid permease 3 [Oryza sativa Japonica Group]
EVM0008467	0	6	2	38	55	81	0	0.195412	0.068273	1.53503	2.40838	3.4709	4.93892e-11	4.80141	up	--	--	Cellular Component: mitochondrion (GO:0005739);; Cellular Component: integral component of membrane (GO:0016021);;	--	--	--	--	Protein of unknown function (DUF3464)	--	S	Function unknown	PREDICTED: uncharacterized protein LOC4330883 [Oryza sativa Japonica Group]
EVM0015829	554	592	519	9657	9925	9509	9.14411	9.57118	9.04596	164.766	182.927	170.286	0	4.80055	up	--	--	Cellular Component: plastid (GO:0009536);; Cellular Component: integral component of membrane (GO:0016021);;	--	--	--	--	Protein BYPASS1-related	--	S	Function unknown	CAA303718.1 protein [Oryza sativa]
EVM0006814	25	7	8	230	264	242	0.462982	0.112039	0.13845	4.42326	5.49481	4.88954	6.72404e-33	4.79981	up	--	--	Cellular Component: integral component of membrane (GO:0016021);;	--	--	[R]	General function prediction only	PPR repeat;; PPR repeat family;; PPR repeat;; Pentatricopeptide repeat domain;; Pentacotripeptide-repeat region of PRORP;; Tetratricopeptide repeat	Putative pentatricopeptide repeat-containing protein At1g17630 OS=Arabidopsis thaliana OX=3702 GN=PCMP-E72 PE=3 SV=1	S	Function unknown	hypothetical protein [Oryza sativa Japonica Group]
EVM0003493	0	4	0	34	29	35	0	0.087566	0	0.980699	0.885441	1.04144	3.54582e-08	4.79397	up	--	--	Cellular Component: mitochondrion (GO:0005739);;	--	--	--	--	Protein of unknown function (DUF1668)	--	--	--	PREDICTED: uncharacterized protein LOC9271388 [Oryza sativa Japonica Group]
EVM0019608	96	66	60	1571	1017	1339	1.20067	0.803926	0.798678	20.478	14.3159	18.3205	5.6426e-111	4.79324	up	[T]	Signal transduction mechanisms	Molecular Function: protein serine/threonine kinase activity (GO:0004674);; Molecular Function: ATP binding (GO:0005524);; Cellular Component: mitochondrion (GO:0005739);; Biological Process: protein phosphorylation (GO:0006468);; Cellular Component: integral component of membrane (GO:0016021);;	--	--	--	--	Protein kinase domain;; Protein tyrosine kinase;; Di-glucose binding within endoplasmic reticulum;; Leucine rich repeat;; Leucine Rich repeats (2 copies)	Probable LRR receptor-like serine/threonine-protein kinase At1g56130 OS=Arabidopsis thaliana OX=3702 GN=At1g56130 PE=2 SV=2	S	Function unknown	PREDICTED: probable LRR receptor-like serine/threonine-protein kinase At1g56130 isoform X1 [Oryza sativa Japonica Group]
EVM0015024	4	24	1	166	183	218	0.195079	1.15663	0.04522	8.51004	10.1534	11.7565	7.04238e-15	4.78977	up	--	--	Cellular Component: integral component of membrane (GO:0016021);;	--	--	--	--	--	--	S	Function unknown	PREDICTED: uncharacterized protein LOC9270180 [Oryza sativa Japonica Group]
EVM0011226	53	98	34	1255	996	1006	1.50927	2.76415	1.03338	37.4783	32.1344	31.5419	8.542e-68	4.78913	up	[P]	Inorganic ion transport and metabolism	Molecular Function: iron ion transmembrane transporter activity (GO:0005381);; Molecular Function: manganese ion transmembrane transporter activity (GO:0005384);; Cellular Component: vacuolar membrane (GO:0005774);; Biological Process: intracellular sequestering of iron ion (GO:0006880);; Cellular Component: integral component of membrane (GO:0016021);; Biological Process: cellular manganese ion …	--	--	[S]	Function unknown	VIT family	Vacuolar iron transporter homolog 2 OS=Oryza sativa subsp. japonica OX=39947 GN=Os04g0538400 PE=2 SV=1	S	Function unknown	hypothetical protein OsI_16802 [Oryza sativa Indica Group]
EVM0003956	310	247	232	4862	3936	4947	7.96901	6.22215	6.28481	129.336	113.11	138.12	1.11971e-254	4.78798	up	--	--	Cellular Component: mitochondrion (GO:0005739);;	--	--	--	--	--	--	S	Function unknown	PREDICTED: uncharacterized protein LOC4327339 [Oryza sativa Japonica Group]
EVM0011940	107	215	180	3005	2715	3131	2.46163	4.85893	4.392	71.8853	70.1597	78.6125	1.43478e-102	4.78363	up	--	--	--	--	--	--	--	Protein of unknown function (DUF1645)	--	S	Function unknown	PREDICTED: uncharacterized protein LOC4326582 [Oryza sativa Japonica Group]
EVM0015834	4	6	9	136	93	131	0.027643	0.040833	0.058708	0.974809	0.719902	0.980231	4.1292e-25	4.78354	up	[T]	Signal transduction mechanisms	Molecular Function: ATP binding (GO:0005524);; Cellular Component: plasma membrane (GO:0005886);; Cellular Component: integral component of membrane (GO:0016021);; Molecular Function: ATPase activity, coupled to transmembrane movement of substances (GO:0042626);; Biological Process: transmembrane transport (GO:0055085);;	--	--	[Q]	Secondary metabolites biosynthesis, transport and catabolism	ABC-2 type transporter;; ABC transporter;; Plant PDR ABC transporter associated;; AAA domain, putative AbiEii toxin, Type IV TA system;; ABC-transporter extracellular N-terminal;; P-loop containing region of AAA domain;; ATPase family associated with various cellular activities (AAA)	ABC transporter G family member 35 OS=Oryza sativa subsp. japonica OX=39947 GN=ABCG35 PE=3 SV=1	V	Defense mechanisms	PREDICTED: ABC transporter G family member 35 [Oryza sativa Japonica Group]
EVM0036115	3	7	8	122	115	101	0.081724	0.174078	0.241941	3.72561	3.7873	3.22689	6.61674e-25	4.77807	up	--	--	Cellular Component: lytic vacuole (GO:0000323);; Molecular Function: DNA binding (GO:0003677);; Cellular Component: nucleus (GO:0005634);; Cellular Component: endoplasmic reticulum (GO:0005783);; Biological Process: regulation of transcription, DNA-templated (GO:0006355);; Biological Process: response to ethylene (GO:0009723);; Cellular Component: basal plasma membrane (GO:0009925);; Biological P…	--	--	--	--	Membrane transport protein	Auxin efflux carrier component 2 OS=Oryza sativa subsp. japonica OX=39947 GN=PIN2 PE=2 SV=1	--	--	hypothetical protein OsI_32088 [Oryza sativa Indica Group]
EVM0028296	426	440	381	7087	6730	7553	10.6171	10.7564	10.0308	182.795	187.52	204.46	0	4.77173	up	--	--	Molecular Function: DNA binding (GO:0003677);; Molecular Function: transcription factor activity, sequence-specific DNA binding (GO:0003700);; Cellular Component: nucleus (GO:0005634);; Biological Process: regulation of transcription, DNA-templated (GO:0006355);; Biological Process: response to fungus (GO:0009620);;	K09286|5.9353e-127|osa:4330189|K09286 EREBP-like factor | (RefSeq) OJ1003_B06.13; ethylene-responsive transcription factor 2	--	--	--	AP2 domain	Ethylene-responsive transcription factor 1 OS=Solanum lycopersicum OX=4081 GN=ERF1 PE=2 SV=1	K	Transcription	putative AP2-related transcription factor [Oryza sativa]
EVM0027699	54	55	38	830	795	907	0.782653	0.789755	0.585422	12.6378	13.091	14.5086	6.29388e-139	4.76872	up	[Q]	Secondary metabolites biosynthesis, transport and catabolism	Molecular Function: cellulase activity (GO:0008810);; Cellular Component: integral component of membrane (GO:0016021);; Biological Process: cellulose catabolic process (GO:0030245);; Biological Process: cell wall organization (GO:0071555);;	--	--	--	--	Glycosyl hydrolase family 9;; Xylanase inhibitor N-terminal	Endoglucanase 18 OS=Oryza sativa subsp. japonica OX=39947 GN=Os06g0715300 PE=2 SV=1	--	--	Glycosyl hydrolase family 9 protein, expressed [Oryza sativa Japonica Group]
EVM0029760	8	14	17	194	264	242	0.31496	0.567264	0.762227	8.49194	12.4879	11.1314	5.88307e-39	4.76662	up	--	--	Molecular Function: DNA binding (GO:0003677);; Molecular Function: transcription factor activity, sequence-specific DNA binding (GO:0003700);; Cellular Component: nucleus (GO:0005634);; Biological Process: regulation of transcription, DNA-templated (GO:0006355);; Cellular Component: plastid (GO:0009536);;	--	--	--	--	AP2 domain	Ethylene-responsive transcription factor 1B OS=Arabidopsis thaliana OX=3702 GN=ERF1B PE=1 SV=2	--	--	PREDICTED: ethylene-responsive transcription factor 15 [Oryza sativa Japonica Group]
EVM0013645	50	75	56	1130	1097	898	2.28086	3.34367	2.66456	53.2543	55.8689	44.4438	6.00671e-124	4.76641	up	--	--	Cellular Component: integral component of membrane (GO:0016021);;	--	--	--	--	Putative AtpZ or ATP-synthase-associated	--	--	--	hypothetical protein OsI_17070 [Oryza sativa Indica Group]
EVM0021714	7	3	0	79	78	45	0.133247	0.05141	0	1.58413	1.68602	0.94217	1.00769e-12	4.76605	up	--	--	Cellular Component: nucleus (GO:0005634);; Molecular Function: protein dimerization activity (GO:0046983);;	--	--	--	--	Helix-loop-helix DNA-binding domain	Transcription factor bHLH137 OS=Arabidopsis thaliana OX=3702 GN=BHLH137 PE=1 SV=1	K	Transcription	PREDICTED: transcription factor bHLH63 [Oryza sativa Japonica Group]
EVM0044393	8	10	18	207	223	219	0.344001	0.414154	0.789034	9.19765	10.6875	10.1899	9.22252e-40	4.76588	up	--	--	Molecular Function: protein kinase activity (GO:0004672);; Molecular Function: ATP binding (GO:0005524);; Biological Process: protein phosphorylation (GO:0006468);; Cellular Component: integral component of membrane (GO:0016021);;	--	--	--	--	--	Serine/threonine receptor-like kinase NFP OS=Medicago truncatula OX=3880 GN=NFP PE=1 SV=1	--	--	PREDICTED: uncharacterized protein LOC4338975 [Oryza sativa Japonica Group]
EVM0015963	1	1	6	66	51	52	0.027582	0.056054	0.459268	5.20355	4.33308	4.31473	1.84506e-12	4.76563	up	--	--	--	--	--	--	--	Histone-binding protein RBBP4 or subunit C of CAF1 complex	--	--	--	--
Oryza_sativa_newGene_4594	4	2	7	94	69	87	0.041148	0.020849	0.076547	1.71455	0.828062	0.989398	1.26542e-18	4.75446	up	--	--	--	--	--	--	--	--	--	--	--	hypothetical protein OsI_36626 [Oryza sativa Indica Group]
EVM0008837	65	65	43	1041	1037	855	4.05691	3.95362	2.83317	67.3627	72.5137	58.0351	2.76604e-129	4.74692	up	[J]	Translation, ribosomal structure and biogenesis	Molecular Function: nucleotide binding (GO:0000166);; Molecular Function: nucleic acid binding (GO:0003676);; Cellular Component: chloroplast (GO:0009507);;	--	--	[R]	General function prediction only	RNA recognition motif. (a.k.a. RRM, RBD, or RNP domain)	Organelle RRM domain-containing protein 6, chloroplastic OS=Arabidopsis thaliana OX=3702 GN=ORRM6 PE=1 SV=1	S	Function unknown	PREDICTED: glycine-rich RNA-binding protein 4, mitochondrial [Oryza sativa Japonica Group]
EVM0027004	116	139	168	2471	2335	2428	4.10287	4.82613	6.28753	90.8418	92.7092	93.6843	9.54849e-163	4.74561	up	--	--	Cellular Component: integral component of membrane (GO:0016021);;	--	--	--	--	Cotton fibre expressed protein	--	S	Function unknown	PREDICTED: uncharacterized protein LOC4345515 [Oryza sativa Japonica Group]
EVM0037267	0	6	0	36	42	56	0	0.425187	0	2.89976	3.65775	4.77457	1.20409e-08	4.74251	up	--	--	--	--	--	--	--	--	--	--	--	unknown protein [Oryza sativa Japonica Group]
EVM0016131	2	10	6	102	119	109	0.065894	0.458347	0.28947	5.00749	6.30504	5.61736	2.62445e-22	4.74241	up	--	--	Molecular Function: transferase activity, transferring acyl groups other than amino-acyl groups (GO:0016747);;	--	--	--	--	--	--	--	--	hypothetical protein [Oryza sativa Japonica Group]
EVM0014113	52	45	34	668	818	712	1.17639	0.980163	0.812216	15.6556	20.7111	17.532	1.23904e-101	4.72914	up	--	--	--	--	--	--	--	--	--	--	--	hypothetical protein OsI_00699 [Oryza sativa Indica Group]
EVM0007407	7	2	0	78	46	56	0.180643	0.04214	0	2.06297	1.32577	1.54367	8.076e-12	4.72221	up	[E]	Amino acid transport and metabolism	Molecular Function: glutamate dehydrogenase (NAD+) activity (GO:0004352);; Molecular Function: glutamate dehydrogenase [NAD(P)+] activity (GO:0004353);; Molecular Function: copper ion binding (GO:0005507);; Molecular Function: ATP binding (GO:0005524);; Cellular Component: mitochondrion (GO:0005739);; Cellular Component: vacuolar membrane (GO:0005774);; Biological Process: cellular amino acid met…	K00261|0|osa:4330164|K00261 glutamate dehydrogenase (NAD(P)+) [EC:1.4.1.3] | (RefSeq) GDH3; glutamate dehydrogenase A	Arginine biosynthesis (ko00220);; Alanine, aspartate and glutamate metabolism (ko00250);; Nitrogen metabolism (ko00910);; Carbon metabolism (ko01200)	[E]	Amino acid transport and metabolism	Glutamate/Leucine/Phenylalanine/Valine dehydrogenase;; Glu/Leu/Phe/Val dehydrogenase, dimerisation domain	Glutamate dehydrogenase 3, mitochondrial OS=Oryza sativa subsp. japonica OX=39947 GN=GDH3 PE=2 SV=1	E	Amino acid transport and metabolism	PREDICTED: glutamate dehydrogenase A [Oryza sativa Japonica Group]
EVM0001881	9	11	17	186	245	213	0.194279	0.22762	0.387005	4.28224	6.06904	5.13545	8.15868e-38	4.71963	up	--	--	--	--	--	--	--	--	--	S	Function unknown	PREDICTED: cingulin [Oryza sativa Japonica Group]
EVM0015293	2	3	9	120	67	83	0.017516	0.034326	0.166441	2.15431	1.30049	1.56184	2.04779e-16	4.71955	up	--	--	Biological Process: mRNA splicing, via spliceosome (GO:0000398);; Molecular Function: RNA binding (GO:0003723);; Cellular Component: plastid (GO:0009536);; Cellular Component: U2-type catalytic step 1 spliceosome (GO:0071006);; Cellular Component: catalytic step 2 spliceosome (GO:0071013);;	--	--	--	--	--	--	--	--	PREDICTED: suppressor protein SRP40 [Oryza sativa Japonica Group]
EVM0014969	7	0	0	59	50	43	0.254738	0	0	2.41873	2.19244	1.85142	5.88746e-09	4.71844	up	--	--	Molecular Function: transcription factor activity, sequence-specific DNA binding (GO:0003700);; Biological Process: regulation of transcription, DNA-templated (GO:0006355);; Molecular Function: sequence-specific DNA binding (GO:0043565);;	--	--	--	--	--	ABSCISIC ACID-INSENSITIVE 5-like protein 7 OS=Arabidopsis thaliana OX=3702 GN=ABF4 PE=1 SV=1	--	--	hypothetical protein LOC_Os03g05120 [Oryza sativa Japonica Group]
EVM0011474	573	448	314	7622	7385	6984	9.6763	7.4171	5.60871	133.218	139.434	128.107	7.64517e-170	4.71592	up	[N]	Cell motility	Biological Process: RNA processing (GO:0006396);; Cellular Component: plastid (GO:0009536);;	--	--	--	--	Tetratricopeptide repeat;; Tetratricopeptide repeat;; Tetratricopeptide repeat	--	S	Function unknown	PREDICTED: uncharacterized protein LOC4338950 isoform X1 [Oryza sativa Japonica Group]
EVM0004090	0	9	0	59	55	77	0	0.123187	0	0.953636	0.962843	1.30942	4.76373e-09	4.71563	up	[G]	Carbohydrate transport and metabolism	--	--	--	--	--	Protein of unknown function, DUF547;; Leucine-zipper of ternary complex factor MIP1	--	S	Function unknown	PREDICTED: uncharacterized protein LOC4325210 isoform X1 [Oryza sativa Japonica Group]
EVM0024713	15	2	0	103	98	131	0.374613	0.052437	0	2.82553	2.91332	3.79396	1.18288e-11	4.71033	up	--	--	--	--	--	--	--	Fantastic Four meristem regulator	--	S	Function unknown	PREDICTED: protein FAF-like, chloroplastic [Oryza sativa Japonica Group]
EVM0022336	165	145	97	2224	2260	2178	3.88064	3.33029	2.39663	54.0646	59.3528	55.5742	4.10078e-186	4.7063	up	--	--	--	--	--	--	--	--	--	S	Function unknown	PREDICTED: uncharacterized protein LOC4343921 isoform X1 [Oryza sativa Japonica Group]
EVM0024661	219	243	317	4302	4284	4391	7.38328	8.01566	11.2897	149.964	161.349	160.681	7.23233e-149	4.70379	up	--	--	--	--	--	--	--	Protein of unknown function (DUF1677)	--	S	Function unknown	Os07g0613800, partial [Oryza sativa Japonica Group]
EVM0033928	22	25	17	342	350	374	1.00826	1.15711	0.818625	16.6739	18.434	19.1685	7.2082e-72	4.7028	up	--	--	Cellular Component: integral component of membrane (GO:0016021);;	--	--	--	--	--	--	S	Function unknown	Os06g0146650, partial [Oryza sativa Japonica Group]
EVM0011719	14	9	12	193	190	213	0.306621	0.189491	0.267514	4.39817	4.6795	5.08856	9.30055e-43	4.7011	up	[NW]	Cell motility;; Extracellular structures	Molecular Function: protein serine/threonine kinase activity (GO:0004674);; Molecular Function: ATP binding (GO:0005524);; Biological Process: protein phosphorylation (GO:0006468);;	--	--	[T]	Signal transduction mechanisms	Protein tyrosine kinase;; Protein kinase domain	Serine/threonine-protein kinase PCRK1 OS=Arabidopsis thaliana OX=3702 GN=PCRK1 PE=1 SV=1	T	Signal transduction mechanisms	PREDICTED: probable receptor-like protein kinase At5g47070 isoform X2 [Oryza sativa Japonica Group]
EVM0032539	41	52	31	723	690	627	2.16244	2.66603	1.67945	39.58	40.791	36.01	5.23636e-112	4.69952	up	--	--	--	--	--	--	--	--	--	S	Function unknown	unknown protein [Oryza sativa Japonica Group]
EVM0025541	50	48	35	619	849	706	0.94463	0.882506	0.692121	12.1957	18.074	14.5949	1.73797e-87	4.69043	up	[QV]	Secondary metabolites biosynthesis, transport and catabolism;; Defense mechanisms	Molecular Function: monooxygenase activity (GO:0004497);; Molecular Function: iron ion binding (GO:0005506);; Molecular Function: oxidoreductase activity, acting on paired donors, with incorporation or reduction of molecular oxygen (GO:0016705);; Molecular Function: heme binding (GO:0020037);; Biological Process: oxidation-reduction process (GO:0055114);;	--	--	[QI]	Secondary metabolites biosynthesis, transport and catabolism;; Lipid transport and metabolism	Cytochrome P450	Cytochrome P450 714C3 OS=Oryza sativa subsp. japonica OX=39947 GN=CYP714C3 PE=3 SV=2	Q	Secondary metabolites biosynthesis, transport and catabolism	hypothetical protein OsI_09512 [Oryza sativa Indica Group]
EVM0002735	353	354	361	5963	5921	5410	7.03995	6.92693	7.62146	123.2	132.135	117.319	0	4.68423	up	[S]	Function unknown	Cellular Component: integral component of membrane (GO:0016021);;	--	--	--	--	Protein of unknown function (DUF962)	--	S	Function unknown	PREDICTED: uncharacterized protein LOC4332353 [Oryza sativa Japonica Group]
EVM0026541	13	12	17	224	244	234	0.222282	0.199522	0.326991	4.19583	4.94921	4.60194	5.31196e-48	4.68067	up	--	--	Molecular Function: DNA binding (GO:0003677);;	--	--	--	--	Domain of unknown function (DUF296)	AT-hook motif nuclear-localized protein 17 OS=Arabidopsis thaliana OX=3702 GN=AHL17 PE=2 SV=1	S	Function unknown	PREDICTED: AT-hook motif nuclear-localized protein 28 [Oryza sativa Japonica Group]
EVM0045114	83	99	104	1528	1575	1534	1.71876	2.00921	2.26428	32.8371	36.5518	34.6047	9.82725e-181	4.67886	up	[T]	Signal transduction mechanisms	Molecular Function: protein serine/threonine kinase activity (GO:0004674);; Molecular Function: ATP binding (GO:0005524);; Biological Process: protein phosphorylation (GO:0006468);; Cellular Component: integral component of membrane (GO:0016021);;	--	--	[T]	Signal transduction mechanisms	Protein kinase domain;; Protein tyrosine kinase	Mitogen-activated protein kinase kinase kinase 18 OS=Arabidopsis thaliana OX=3702 GN=MAPKKK18 PE=1 SV=1	T	Signal transduction mechanisms	Protein kinase domain containing protein, expressed [Oryza sativa Japonica Group]
EVM0005297	11	23	37	457	299	468	0.3691	0.75643	1.29523	15.847	11.1917	17.0187	1.60039e-35	4.67633	up	--	--	Molecular Function: calcium ion binding (GO:0005509);; Biological Process: cellular process (GO:0009987);; Cellular Component: membrane (GO:0016020);; Molecular Function: kinase activity (GO:0016301);; Molecular Function: polysaccharide binding (GO:0030247);;	--	--	--	--	Wall-associated receptor kinase galacturonan-binding	Wall-associated receptor kinase 2 OS=Arabidopsis thaliana OX=3702 GN=WAK2 PE=1 SV=1	--	--	expressed protein [Oryza sativa Japonica Group]
EVM0019247	21	31	15	380	344	370	0.804816	1.16455	0.568711	15.0926	14.7255	15.3896	1.2349e-68	4.67436	up	--	--	--	--	--	--	--	--	--	S	Function unknown	hypothetical protein OsI_21502 [Oryza sativa Indica Group]
EVM0006051	4	4	0	44	60	48	0.123381	0.127256	0	1.45785	2.15167	1.66243	7.41579e-12	4.67335	up	--	--	Molecular Function: serine-type endopeptidase activity (GO:0004252);; Cellular Component: intracellular (GO:0005622);; Biological Process: proteolysis (GO:0006508);; Biological Process: retrograde vesicle-mediated transport, Golgi to ER (GO:0006890);; Cellular Component: integral component of membrane (GO:0016021);;	--	--	[S]	Function unknown	Eukaryotic integral membrane protein (DUF1751)	Rhomboid-like protein 19 OS=Arabidopsis thaliana OX=3702 GN=RBL19 PE=2 SV=1	S	Function unknown	rhomboid protein, putative, expressed [Oryza sativa Japonica Group]
EVM0003630	319	293	262	4813	4561	4602	13.0842	11.8008	11.3745	204.518	209.341	205.211	0	4.67191	up	[IQR]	Lipid transport and metabolism;; Secondary metabolites biosynthesis, transport and catabolism;; General function prediction only	--	K00059|4.41759e-124|osa:4348791|K00059 3-oxoacyl-[acyl-carrier protein] reductase [EC:1.1.1.100] | (RefSeq) short-chain type dehydrogenase/reductase	Fatty acid biosynthesis (ko00061);; Biotin metabolism (ko00780);; Biosynthesis of unsaturated fatty acids (ko01040);; Fatty acid metabolism (ko01212)	[R]	General function prediction only	Enoyl-(Acyl carrier protein) reductase;; short chain dehydrogenase;; KR domain;; NAD dependent epimerase/dehydratase family	NADPH-dependent aldehyde reductase-like protein, chloroplastic OS=Arabidopsis thaliana OX=3702 GN=At3g03980 PE=3 SV=1	S	Function unknown	PREDICTED: short-chain type dehydrogenase/reductase [Oryza sativa Japonica Group]
EVM0031200	180	308	281	3968	4311	4193	4.43265	7.44406	7.32552	101.395	119.002	112.442	2.97155e-119	4.67058	up	--	--	Molecular Function: zinc ion binding (GO:0008270);; Cellular Component: integral component of membrane (GO:0016021);; Biological Process: protein ubiquitination (GO:0016567);; Biological Process: proteasome-mediated ubiquitin-dependent protein catabolic process (GO:0043161);; Molecular Function: ubiquitin protein ligase activity (GO:0061630);;	--	--	[O]	Posttranslational modification, protein turnover, chaperones	Ring finger domain;; RING-H2 zinc finger domain;; RING-like zinc finger;; Zinc finger, C3HC4 type (RING finger);; Zinc finger, C3HC4 type (RING finger)	RING-H2 finger protein ATL3 OS=Arabidopsis thaliana OX=3702 GN=ATL3 PE=2 SV=1	O	Posttranslational modification, protein turnover, chaperones	PREDICTED: E3 ubiquitin-protein ligase EL5-like [Oryza sativa Japonica Group]
[truncated: 3,919 more rows]
