# Supplementary material for: Integrated RNA-seq Analysis and Meta-QTLs Mapping Provide Insights into Cold Stress Response in Rice Seedling Roots
Source: Int J Mol Sci. 2020 Jun 29;21(13):4615. doi: 10.3390/ijms21134615 (PMC7369714; doi:10.3390/ijms21134615)
Supplement: Supplementary file 1 [file ijms-21-04615-s001.zip › Supplementary/Table S3.xls]

## Sheet: topGO
#Domain	GO_ID	Term	Annotated	Significant	Expected	KS	Gene
Biological Process	GO:0042744	hydrogen peroxide catabolic process	165	57	22.01	2e-08	EVM0001019,EVM0001084,EVM0002071,EVM0002411,EVM0002511,EVM0003300,EVM0003631,EVM0003694,EVM0004094,EVM0004131,EVM0004630,EVM0005147,EVM0005710,EVM0006853,EVM0007376,EVM0007561,EVM0007603,EVM0008444,EVM0008654,EVM0009024,EVM0009249,EVM0009438,EVM0009494,EVM0010614,EVM0011048,EVM0013732,EVM0014894,EVM0016915,EVM0017132,EVM0018179,EVM0018857,EVM0020164,EVM0020709,EVM0023201,EVM0024696,EVM0026467,EVM…
Biological Process	GO:0009664	plant-type cell wall organization	156	52	20.81	2e-06	EVM0001084,EVM0002071,EVM0002487,EVM0002511,EVM0003631,EVM0003694,EVM0004094,EVM0004131,EVM0005147,EVM0005710,EVM0006853,EVM0008444,EVM0008654,EVM0009024,EVM0009494,EVM0010614,EVM0011100,EVM0013732,EVM0016160,EVM0017132,EVM0018179,EVM0018857,EVM0020152,EVM0020164,EVM0020841,EVM0021217,EVM0023201,EVM0024696,EVM0026467,EVM0027093,EVM0028519,EVM0028729,EVM0029560,EVM0029792,EVM0032521,EVM0033678,EVM…
Biological Process	GO:0009992	cellular water homeostasis	43	20	5.74	9.5e-06	EVM0006041,EVM0007851,EVM0011440,EVM0013046,EVM0013998,EVM0014712,EVM0015055,EVM0015771,EVM0022044,EVM0024827,EVM0026390,EVM0026810,EVM0027634,EVM0028284,EVM0032108,EVM0033410,EVM0035602,EVM0038327,EVM0042110,Oryza_sativa_newGene_5279
Biological Process	GO:0009699	phenylpropanoid biosynthetic process	128	48	17.08	1.8e-05	EVM0000600,EVM0000904,EVM0003026,EVM0003294,EVM0004441,EVM0005780,EVM0005820,EVM0006395,EVM0006510,EVM0006979,EVM0008055,EVM0008617,EVM0008774,EVM0009622,EVM0011946,EVM0012191,EVM0013779,EVM0013908,EVM0015881,EVM0017935,EVM0018154,EVM0018213,EVM0019235,EVM0020046,EVM0020333,EVM0020450,EVM0022027,EVM0022252,EVM0022603,EVM0023996,EVM0024057,EVM0024138,EVM0025844,EVM0027470,EVM0028772,EVM0029336,EVM…
Biological Process	GO:0015793	glycerol transport	42	19	5.6	2.4e-05	EVM0006041,EVM0007851,EVM0011440,EVM0013046,EVM0013998,EVM0014712,EVM0015055,EVM0015771,EVM0022044,EVM0024827,EVM0026390,EVM0026810,EVM0027634,EVM0028284,EVM0032108,EVM0033410,EVM0035602,EVM0038327,EVM0042110
Biological Process	GO:0006833	water transport	44	19	5.87	6.2e-05	EVM0006041,EVM0007851,EVM0011440,EVM0013046,EVM0013998,EVM0014712,EVM0015055,EVM0015771,EVM0022044,EVM0024827,EVM0026390,EVM0026810,EVM0027634,EVM0028284,EVM0032108,EVM0033410,EVM0035602,EVM0038327,EVM0042110
Biological Process	GO:0055114	oxidation-reduction process	2333	407	311.24	9e-05	EVM0000234,EVM0000742,EVM0000744,EVM0000798,EVM0000969,EVM0001019,EVM0001023,EVM0001028,EVM0001084,EVM0001134,EVM0001501,EVM0001549,EVM0001643,EVM0001869,EVM0001880,EVM0001997,EVM0002071,EVM0002159,EVM0002411,EVM0002450,EVM0002480,EVM0002511,EVM0002765,EVM0002852,EVM0003026,EVM0003145,EVM0003235,EVM0003294,EVM0003300,EVM0003311,EVM0003445,EVM0003631,EVM0003694,EVM0003715,EVM0003752,EVM0003794,EVM…
Biological Process	GO:0009611	response to wounding	49	16	6.54	9e-05	EVM0006940,EVM0013409,EVM0015583,EVM0018239,EVM0020735,EVM0025070,EVM0025795,EVM0029326,EVM0030075,EVM0031301,EVM0031578,EVM0031612,EVM0034822,EVM0040858,EVM0040970,Oryza_sativa_newGene_7339
Biological Process	GO:0033609	oxalate metabolic process	43	17	5.74	0.00021	EVM0000596,EVM0007507,EVM0008880,EVM0012102,EVM0013900,EVM0017186,EVM0017594,EVM0018881,EVM0022979,EVM0023163,EVM0023612,EVM0026515,EVM0026939,EVM0028454,EVM0030353,EVM0039589,Oryza_sativa_newGene_8454
Biological Process	GO:0045493	xylan catabolic process	42	18	5.6	0.00028	EVM0002262,EVM0004030,EVM0006268,EVM0010216,EVM0010681,EVM0012461,EVM0015237,EVM0015587,EVM0016857,EVM0018843,EVM0019595,EVM0019673,EVM0020246,EVM0024371,EVM0024737,EVM0034393,EVM0040438,EVM0041440
Biological Process	GO:0009813	flavonoid biosynthetic process	265	64	35.35	0.00036	EVM0000832,EVM0001430,EVM0001646,EVM0001867,EVM0002460,EVM0003069,EVM0003613,EVM0003928,EVM0004577,EVM0008699,EVM0008700,EVM0009216,EVM0010280,EVM0010586,EVM0014252,EVM0015559,EVM0016168,EVM0017085,EVM0017729,EVM0018109,EVM0018200,EVM0018919,EVM0018951,EVM0020561,EVM0020562,EVM0020791,EVM0021922,EVM0022443,EVM0023520,EVM0024114,EVM0024354,EVM0024478,EVM0025802,EVM0026099,EVM0026281,EVM0026488,EVM…
Biological Process	GO:0052696	flavonoid glucuronidation	247	60	32.95	0.00051	EVM0000832,EVM0001430,EVM0001646,EVM0001867,EVM0002460,EVM0003069,EVM0003613,EVM0003928,EVM0004577,EVM0008699,EVM0008700,EVM0009216,EVM0010280,EVM0010586,EVM0014252,EVM0015559,EVM0016168,EVM0017085,EVM0017729,EVM0018200,EVM0018919,EVM0018951,EVM0020561,EVM0020562,EVM0020791,EVM0021922,EVM0022443,EVM0023520,EVM0024114,EVM0024354,EVM0024478,EVM0026099,EVM0026281,EVM0026488,EVM0027952,EVM0028217,EVM…
Biological Process	GO:0046916	cellular transition metal ion homeostasis	141	41	18.81	0.00062	EVM0000215,EVM0000668,EVM0001330,EVM0001591,EVM0002854,EVM0003205,EVM0003281,EVM0004512,EVM0006539,EVM0008045,EVM0008277,EVM0008739,EVM0010003,EVM0010376,EVM0010539,EVM0011112,EVM0011226,EVM0014614,EVM0015297,EVM0015496,EVM0016888,EVM0017112,EVM0018867,EVM0018943,EVM0019344,EVM0021703,EVM0021919,EVM0022025,EVM0023313,EVM0023439,EVM0023797,EVM0030740,EVM0031271,EVM0031979,EVM0032712,EVM0033454,EVM…
Biological Process	GO:2000022	regulation of jasmonic acid mediated signaling pathway	19	9	2.53	0.00079	EVM0006940,EVM0013409,EVM0020735,EVM0025070,EVM0029326,EVM0030075,EVM0031301,EVM0031578,EVM0038419
Biological Process	GO:0046274	lignin catabolic process	32	14	4.27	0.00105	EVM0003026,EVM0003294,EVM0005780,EVM0008617,EVM0009426,EVM0013340,EVM0017935,EVM0018213,EVM0018866,EVM0020582,EVM0025500,EVM0031615,EVM0039558,EVM0043183
Biological Process	GO:0071555	cell wall organization	449	121	59.9	0.0014	EVM0000358,EVM0001084,EVM0001898,EVM0002071,EVM0002310,EVM0002353,EVM0002487,EVM0002511,EVM0003631,EVM0003694,EVM0004094,EVM0004131,EVM0005147,EVM0005519,EVM0005710,EVM0006030,EVM0006853,EVM0007727,EVM0008444,EVM0008654,EVM0008676,EVM0008794,EVM0009024,EVM0009494,EVM0009785,EVM0010164,EVM0010346,EVM0010614,EVM0010716,EVM0011100,EVM0011627,EVM0012251,EVM0012470,EVM0013312,EVM0013481,EVM0013533,EVM…
Biological Process	GO:0042546	cell wall biogenesis	128	36	17.08	0.00234	EVM0001997,EVM0002313,EVM0002353,EVM0004556,EVM0006395,EVM0008794,EVM0010346,EVM0011627,EVM0012466,EVM0014148,EVM0014453,EVM0014502,EVM0018351,EVM0019300,EVM0019752,EVM0020152,EVM0020390,EVM0021084,EVM0021329,EVM0021754,EVM0022064,EVM0027097,EVM0028041,EVM0028759,EVM0029977,EVM0030790,EVM0030968,EVM0032005,EVM0032406,EVM0033869,EVM0037403,EVM0040710,EVM0042089,EVM0043885,EVM0044383,EVM0045364
Biological Process	GO:0048511	rhythmic process	23	7	3.07	0.00247	EVM0011457,EVM0012259,EVM0018363,EVM0023276,EVM0036349,EVM0039962,EVM0040667
Biological Process	GO:0044550	secondary metabolite biosynthetic process	356	102	47.49	0.00296	EVM0000600,EVM0000742,EVM0000904,EVM0001134,EVM0001643,EVM0002852,EVM0003026,EVM0003294,EVM0003715,EVM0004441,EVM0005739,EVM0005780,EVM0005784,EVM0005820,EVM0006314,EVM0006395,EVM0006408,EVM0006510,EVM0006617,EVM0006979,EVM0008055,EVM0008617,EVM0008774,EVM0009329,EVM0009475,EVM0009622,EVM0009869,EVM0011385,EVM0011900,EVM0011946,EVM0012191,EVM0012392,EVM0013377,EVM0013779,EVM0013908,EVM0015062,EVM…
Biological Process	GO:0009809	lignin biosynthetic process	35	14	4.67	0.00331	EVM0003026,EVM0003294,EVM0005780,EVM0006395,EVM0008617,EVM0009622,EVM0017935,EVM0018213,EVM0023996,EVM0024057,EVM0025844,EVM0030445,EVM0043183,EVM0045441
Biological Process	GO:0009812	flavonoid metabolic process	279	66	37.22	0.0048	EVM0000832,EVM0001430,EVM0001646,EVM0001867,EVM0002460,EVM0003069,EVM0003613,EVM0003928,EVM0004577,EVM0008699,EVM0008700,EVM0009216,EVM0010280,EVM0010586,EVM0012501,EVM0014252,EVM0015559,EVM0016168,EVM0017085,EVM0017729,EVM0018109,EVM0018200,EVM0018919,EVM0018951,EVM0020561,EVM0020562,EVM0020791,EVM0021922,EVM0022443,EVM0023520,EVM0023666,EVM0024114,EVM0024354,EVM0024478,EVM0025802,EVM0026099,EVM…
Biological Process	GO:0022900	electron transport chain	308	55	41.09	0.00487	EVM0000744,EVM0001643,EVM0003235,EVM0003895,EVM0007261,EVM0007838,EVM0008296,EVM0008386,EVM0009475,EVM0009869,EVM0009913,EVM0013813,EVM0015040,EVM0015347,EVM0015366,EVM0015583,EVM0015665,EVM0017836,EVM0018271,EVM0019467,EVM0020578,EVM0020668,EVM0021719,EVM0022793,EVM0023692,EVM0025597,EVM0026235,EVM0026435,EVM0026743,EVM0028420,EVM0029370,EVM0029617,EVM0030765,EVM0030804,EVM0031675,EVM0031872,EVM…
Biological Process	GO:0006032	chitin catabolic process	57	19	7.6	0.00508	EVM0002262,EVM0003445,EVM0004030,EVM0005086,EVM0007474,EVM0010681,EVM0015237,EVM0015587,EVM0016857,EVM0024737,EVM0027787,EVM0033868,EVM0034393,EVM0040438,EVM0040919,EVM0041022,EVM0041199,EVM0041440,EVM0043405
Biological Process	GO:0055085	transmembrane transport	1290	219	172.09	0.00579	EVM0000458,EVM0000492,EVM0000777,EVM0000792,EVM0001577,EVM0001730,EVM0001831,EVM0001854,EVM0001964,EVM0002091,EVM0002188,EVM0002280,EVM0002313,EVM0002351,EVM0002662,EVM0002895,EVM0003084,EVM0003217,EVM0003463,EVM0004184,EVM0004742,EVM0005062,EVM0005436,EVM0005814,EVM0005939,EVM0006041,EVM0006413,EVM0006856,EVM0006884,EVM0007064,EVM0007260,EVM0007261,EVM0007525,EVM0007527,EVM0007851,EVM0008524,EVM…
Biological Process	GO:0045454	cell redox homeostasis	149	15	19.88	0.00671	EVM0004200,EVM0005888,EVM0007874,EVM0008639,EVM0012012,EVM0012717,EVM0012957,EVM0015078,EVM0024430,EVM0027810,EVM0028643,EVM0029654,EVM0032729,EVM0037138,Oryza_sativa_newGene_9905
Biological Process	GO:0030243	cellulose metabolic process	74	20	9.87	0.00717	EVM0002310,EVM0005519,EVM0007727,EVM0008794,EVM0010716,EVM0015271,EVM0017259,EVM0019065,EVM0020152,EVM0021042,EVM0024134,EVM0027699,EVM0027870,EVM0030862,EVM0030968,EVM0036158,EVM0039411,EVM0041468,EVM0043289,Oryza_sativa_newGene_7315
Biological Process	GO:0009057	macromolecule catabolic process	1292	194	172.36	0.00817	EVM0000178,EVM0000679,EVM0000703,EVM0000763,EVM0001070,EVM0001296,EVM0001898,EVM0002048,EVM0002184,EVM0002262,EVM0002443,EVM0002615,EVM0002693,EVM0002911,EVM0003148,EVM0003202,EVM0003235,EVM0003445,EVM0003663,EVM0003734,EVM0004030,EVM0004032,EVM0004039,EVM0004077,EVM0004262,EVM0004470,EVM0004883,EVM0005086,EVM0005250,EVM0005699,EVM0006030,EVM0006268,EVM0006655,EVM0006826,EVM0006836,EVM0007348,EVM…
Biological Process	GO:0010410	hemicellulose metabolic process	124	42	16.54	0.00867	EVM0001997,EVM0002262,EVM0002353,EVM0004030,EVM0004556,EVM0006268,EVM0010216,EVM0010346,EVM0010681,EVM0011627,EVM0012461,EVM0014148,EVM0014453,EVM0015237,EVM0015587,EVM0016857,EVM0018843,EVM0019300,EVM0019595,EVM0019673,EVM0019752,EVM0020246,EVM0020390,EVM0021084,EVM0021329,EVM0021754,EVM0024371,EVM0024737,EVM0027097,EVM0028041,EVM0028759,EVM0029977,EVM0030790,EVM0032005,EVM0032406,EVM0034393,EVM…
Biological Process	GO:0006812	cation transport	684	128	91.25	0.00905	EVM0000215,EVM0000668,EVM0001330,EVM0001480,EVM0001591,EVM0001730,EVM0002188,EVM0002351,EVM0002768,EVM0002854,EVM0002895,EVM0003165,EVM0003205,EVM0003217,EVM0003281,EVM0004347,EVM0004512,EVM0005062,EVM0005814,EVM0005939,EVM0006281,EVM0006539,EVM0006848,EVM0006856,EVM0006884,EVM0007261,EVM0007527,EVM0008045,EVM0008277,EVM0008524,EVM0008739,EVM0008879,EVM0008917,EVM0008920,EVM0008957,EVM0009005,EVM…
Biological Process	GO:0006123	mitochondrial electron transport, cytochrome c to oxygen	13	4	1.73	0.01051	EVM0007261,EVM0013813,EVM0029370,EVM0040311
Biological Process	GO:0006355	regulation of transcription, DNA-templated	2224	349	296.69	0.01065	EVM0000183,EVM0000488,EVM0000500,EVM0000693,EVM0000972,EVM0001138,EVM0001336,EVM0001397,EVM0001501,EVM0001555,EVM0001746,EVM0001849,EVM0001986,EVM0002344,EVM0002483,EVM0003045,EVM0003223,EVM0003305,EVM0003346,EVM0003602,EVM0003863,EVM0004100,EVM0004297,EVM0004367,EVM0004428,EVM0004568,EVM0004579,EVM0004596,EVM0004722,EVM0004883,EVM0005352,EVM0005382,EVM0005445,EVM0005553,EVM0005794,EVM0005875,EVM…
Biological Process	GO:2001141	regulation of RNA biosynthetic process	2224	349	296.69	0.01065	EVM0000183,EVM0000488,EVM0000500,EVM0000693,EVM0000972,EVM0001138,EVM0001336,EVM0001397,EVM0001501,EVM0001555,EVM0001746,EVM0001849,EVM0001986,EVM0002344,EVM0002483,EVM0003045,EVM0003223,EVM0003305,EVM0003346,EVM0003602,EVM0003863,EVM0004100,EVM0004297,EVM0004367,EVM0004428,EVM0004568,EVM0004579,EVM0004596,EVM0004722,EVM0004883,EVM0005352,EVM0005382,EVM0005445,EVM0005553,EVM0005794,EVM0005875,EVM…
Biological Process	GO:0009414	response to water deprivation	54	9	7.2	0.01089	EVM0008555,EVM0015270,EVM0017248,EVM0021222,EVM0024821,EVM0026057,EVM0030968,EVM0039996,EVM0043401
Biological Process	GO:0070417	cellular response to cold	9	4	1.2	0.01103	EVM0005998,EVM0026632,EVM0031981,EVM0035090
Biological Process	GO:0000451	rRNA 2'-O-methylation	7	2	0.93	0.012	EVM0009658,EVM0037507
Biological Process	GO:0000453	enzyme-directed rRNA 2'-O-methylation	7	2	0.93	0.012	EVM0009658,EVM0037507
Biological Process	GO:0051252	regulation of RNA metabolic process	2246	350	299.63	0.01275	EVM0000183,EVM0000488,EVM0000500,EVM0000693,EVM0000972,EVM0001138,EVM0001336,EVM0001397,EVM0001501,EVM0001555,EVM0001746,EVM0001849,EVM0001986,EVM0002344,EVM0002483,EVM0003045,EVM0003223,EVM0003305,EVM0003346,EVM0003602,EVM0003863,EVM0004100,EVM0004297,EVM0004367,EVM0004428,EVM0004568,EVM0004579,EVM0004596,EVM0004722,EVM0004883,EVM0005352,EVM0005382,EVM0005445,EVM0005553,EVM0005794,EVM0005875,EVM…
Biological Process	GO:0042886	amide transport	47	13	6.27	0.01303	EVM0001671,EVM0004475,EVM0005247,EVM0008145,EVM0027634,EVM0027796,EVM0028307,EVM0032026,EVM0035402,EVM0036610,EVM0036677,EVM0037657,EVM0043004
Biological Process	GO:0071554	cell wall organization or biogenesis	654	179	87.25	0.01374	EVM0000358,EVM0001084,EVM0001339,EVM0001898,EVM0001997,EVM0002071,EVM0002262,EVM0002310,EVM0002313,EVM0002353,EVM0002487,EVM0002511,EVM0003445,EVM0003631,EVM0003663,EVM0003694,EVM0004030,EVM0004094,EVM0004131,EVM0004556,EVM0005147,EVM0005519,EVM0005710,EVM0005743,EVM0006030,EVM0006268,EVM0006395,EVM0006853,EVM0007727,EVM0008444,EVM0008654,EVM0008676,EVM0008794,EVM0009024,EVM0009494,EVM0009649,EVM…
Biological Process	GO:0030245	cellulose catabolic process	31	12	4.14	0.01427	EVM0010716,EVM0015271,EVM0017259,EVM0019065,EVM0021042,EVM0027699,EVM0027870,EVM0030862,EVM0036158,EVM0039411,EVM0043289,Oryza_sativa_newGene_7315
Biological Process	GO:0071229	cellular response to acid chemical	173	30	23.08	0.01533	EVM0000279,EVM0001169,EVM0006202,EVM0006940,EVM0007224,EVM0007257,EVM0008450,EVM0008776,EVM0010465,EVM0013409,EVM0014008,EVM0015062,EVM0016651,EVM0020735,EVM0024070,EVM0025070,EVM0028425,EVM0029326,EVM0030075,EVM0030707,EVM0031301,EVM0031578,EVM0032678,EVM0037996,EVM0038419,EVM0038486,EVM0039746,EVM0039888,EVM0041152,EVM0044178
Biological Process	GO:0048015	phosphatidylinositol-mediated signaling	7	2	0.93	0.01561	EVM0003647,EVM0038826
Biological Process	GO:0048017	inositol lipid-mediated signaling	7	2	0.93	0.01561	EVM0003647,EVM0038826
Biological Process	GO:0030163	protein catabolic process	964	136	128.6	0.01623	EVM0000178,EVM0000679,EVM0000703,EVM0000763,EVM0001070,EVM0001296,EVM0002048,EVM0002184,EVM0002443,EVM0002615,EVM0002693,EVM0002911,EVM0003148,EVM0003202,EVM0003235,EVM0003734,EVM0004032,EVM0004039,EVM0004077,EVM0004262,EVM0004883,EVM0005250,EVM0005699,EVM0006655,EVM0006826,EVM0006836,EVM0007385,EVM0007654,EVM0007661,EVM0007711,EVM0007820,EVM0008060,EVM0008205,EVM0008296,EVM0008701,EVM0008830,EVM…
Biological Process	GO:0031647	regulation of protein stability	9	0	1.2	0.01687	0.01687
Biological Process	GO:0050821	protein stabilization	9	0	1.2	0.01687	0.01687
Biological Process	GO:0007623	circadian rhythm	17	2	2.27	0.01818	EVM0039962,EVM0040667
Biological Process	GO:0051275	beta-glucan catabolic process	32	12	4.27	0.01849	EVM0010716,EVM0015271,EVM0017259,EVM0019065,EVM0021042,EVM0027699,EVM0027870,EVM0030862,EVM0036158,EVM0039411,EVM0043289,Oryza_sativa_newGene_7315
Biological Process	GO:0030001	metal ion transport	366	74	48.83	0.01948	EVM0000215,EVM0000668,EVM0001330,EVM0001591,EVM0002854,EVM0002895,EVM0003205,EVM0003217,EVM0003281,EVM0004512,EVM0005062,EVM0006539,EVM0006848,EVM0006856,EVM0006884,EVM0008045,EVM0008277,EVM0008739,EVM0008920,EVM0009141,EVM0010003,EVM0010143,EVM0010376,EVM0010539,EVM0010930,EVM0011112,EVM0011226,EVM0011228,EVM0012273,EVM0014614,EVM0015297,EVM0015496,EVM0016888,EVM0017112,EVM0017488,EVM0018867,EVM…
Biological Process	GO:0042537	benzene-containing compound metabolic process	22	7	2.93	0.0197	EVM0000600,EVM0005820,EVM0014111,EVM0022027,EVM0023494,EVM0031399,EVM0038419
Biological Process	GO:0006857	oligopeptide transport	42	12	5.6	0.01996	EVM0001671,EVM0004475,EVM0005247,EVM0008145,EVM0027796,EVM0028307,EVM0032026,EVM0035402,EVM0036610,EVM0036677,EVM0037657,EVM0043004
Biological Process	GO:0015833	peptide transport	42	12	5.6	0.01996	EVM0001671,EVM0004475,EVM0005247,EVM0008145,EVM0027796,EVM0028307,EVM0032026,EVM0035402,EVM0036610,EVM0036677,EVM0037657,EVM0043004
Biological Process	GO:0031347	regulation of defense response	82	15	10.94	0.02043	EVM0003349,EVM0005563,EVM0006940,EVM0012501,EVM0013409,EVM0016095,EVM0020735,EVM0025070,EVM0029326,EVM0030075,EVM0031239,EVM0031301,EVM0031578,EVM0032616,EVM0038419
Biological Process	GO:0006865	amino acid transport	131	29	17.48	0.02069	EVM0000777,EVM0001854,EVM0001964,EVM0002188,EVM0002280,EVM0007064,EVM0009678,EVM0012713,EVM0013240,EVM0013907,EVM0015164,EVM0015201,EVM0016002,EVM0020331,EVM0020366,EVM0026994,EVM0027702,EVM0028800,EVM0029682,EVM0029704,EVM0031283,EVM0032361,EVM0033863,EVM0034599,EVM0039056,EVM0040074,EVM0041915,EVM0043860,Oryza_sativa_newGene_6783
Biological Process	GO:0009733	response to auxin	226	40	30.15	0.02086	EVM0000358,EVM0002313,EVM0002390,EVM0008724,EVM0009467,EVM0010341,EVM0012240,EVM0013550,EVM0013907,EVM0014006,EVM0014475,EVM0014502,EVM0015245,EVM0015342,EVM0016717,EVM0017405,EVM0017653,EVM0017690,EVM0018329,EVM0020376,EVM0020548,EVM0023501,EVM0025084,EVM0025632,EVM0027333,EVM0028302,EVM0030160,EVM0032396,EVM0032788,EVM0036115,EVM0036408,EVM0038720,EVM0039955,EVM0040390,EVM0041829,EVM0041865,EVM…
Biological Process	GO:0006811	ion transport	1054	192	140.61	0.02089	EVM0000215,EVM0000668,EVM0000777,EVM0001330,EVM0001480,EVM0001591,EVM0001730,EVM0001753,EVM0001854,EVM0001964,EVM0002188,EVM0002280,EVM0002351,EVM0002768,EVM0002854,EVM0002895,EVM0003165,EVM0003205,EVM0003217,EVM0003281,EVM0003463,EVM0004184,EVM0004347,EVM0004512,EVM0004742,EVM0005062,EVM0005814,EVM0005939,EVM0006041,EVM0006281,EVM0006539,EVM0006848,EVM0006856,EVM0006884,EVM0007064,EVM0007261,EVM…
Biological Process	GO:0030244	cellulose biosynthetic process	43	8	5.74	0.02089	EVM0002310,EVM0005519,EVM0007727,EVM0008794,EVM0020152,EVM0024134,EVM0030968,EVM0041468
Biological Process	GO:0002253	activation of immune response	13	3	1.73	0.02135	EVM0003349,EVM0012501,EVM0016095
Biological Process	GO:0002218	activation of innate immune response	13	3	1.73	0.02135	EVM0003349,EVM0012501,EVM0016095
Biological Process	GO:0010089	xylem development	7	3	0.93	0.02158	EVM0006462,EVM0018351,EVM0020698
Biological Process	GO:0010675	regulation of cellular carbohydrate metabolic process	9	1	1.2	0.02191	EVM0002874
Biological Process	GO:0016125	sterol metabolic process	80	16	10.67	0.02232	EVM0007118,EVM0008452,EVM0012356,EVM0013839,EVM0014216,EVM0015665,EVM0021894,EVM0023419,EVM0024729,EVM0026240,EVM0026435,EVM0026492,EVM0031859,EVM0035445,EVM0036677,EVM0042313
Biological Process	GO:0006591	ornithine metabolic process	11	2	1.47	0.02306	EVM0012287,EVM0027852
Biological Process	GO:0051171	regulation of nitrogen compound metabolic process	2368	361	315.9	0.02362	EVM0000183,EVM0000488,EVM0000500,EVM0000693,EVM0000972,EVM0001138,EVM0001336,EVM0001397,EVM0001501,EVM0001555,EVM0001746,EVM0001849,EVM0001986,EVM0002313,EVM0002344,EVM0002483,EVM0003045,EVM0003223,EVM0003305,EVM0003346,EVM0003602,EVM0003863,EVM0004100,EVM0004297,EVM0004367,EVM0004428,EVM0004568,EVM0004579,EVM0004596,EVM0004722,EVM0004883,EVM0005352,EVM0005382,EVM0005445,EVM0005553,EVM0005794,EVM…
Biological Process	GO:0002684	positive regulation of immune system process	15	3	2	0.02602	EVM0003349,EVM0012501,EVM0016095
Biological Process	GO:0050778	positive regulation of immune response	15	3	2	0.02602	EVM0003349,EVM0012501,EVM0016095
Biological Process	GO:0045089	positive regulation of innate immune response	15	3	2	0.02602	EVM0003349,EVM0012501,EVM0016095
Biological Process	GO:0010411	xyloglucan metabolic process	53	16	7.07	0.02628	EVM0002353,EVM0004556,EVM0010346,EVM0011627,EVM0014148,EVM0019752,EVM0020390,EVM0021084,EVM0027097,EVM0028759,EVM0029977,EVM0032005,EVM0037403,EVM0042089,EVM0043885,EVM0044383
Biological Process	GO:0030029	actin filament-based process	47	8	6.27	0.02648	EVM0004098,EVM0011299,EVM0014885,EVM0015076,EVM0015078,EVM0027448,EVM0036942,EVM0040538
Biological Process	GO:0030036	actin cytoskeleton organization	47	8	6.27	0.02648	EVM0004098,EVM0011299,EVM0014885,EVM0015076,EVM0015078,EVM0027448,EVM0036942,EVM0040538
Biological Process	GO:2000652	regulation of secondary cell wall biogenesis	6	4	0.8	0.0272	EVM0006395,EVM0012466,EVM0018351,EVM0022064
Biological Process	GO:0009415	response to water	60	9	8	0.02747	EVM0008555,EVM0015270,EVM0017248,EVM0021222,EVM0024821,EVM0026057,EVM0030968,EVM0039996,EVM0043401
Biological Process	GO:0000288	nuclear-transcribed mRNA catabolic process, deadenylation-dependent decay	45	4	6	0.02751	EVM0004470,EVM0029729,EVM0031137,EVM0034732
Biological Process	GO:0009064	glutamine family amino acid metabolic process	81	16	10.81	0.02757	EVM0001117,EVM0004045,EVM0006153,EVM0010423,EVM0012287,EVM0014076,EVM0015622,EVM0021182,EVM0023437,EVM0023923,EVM0029700,EVM0034605,EVM0038113,EVM0043583,Oryza_sativa_newGene_3735,Oryza_sativa_newGene_9444
Biological Process	GO:0009834	plant-type secondary cell wall biogenesis	35	12	4.67	0.02782	EVM0002313,EVM0006395,EVM0008794,EVM0012466,EVM0014453,EVM0014502,EVM0018351,EVM0020152,EVM0021329,EVM0022064,EVM0028041,EVM0030968
Biological Process	GO:0035384	thioester biosynthetic process	10	1	1.33	0.02812	EVM0023461
Biological Process	GO:0071616	acyl-CoA biosynthetic process	10	1	1.33	0.02812	EVM0023461
Biological Process	GO:0034754	cellular hormone metabolic process	29	3	3.87	0.02874	EVM0015976,EVM0023981,EVM0044845
Biological Process	GO:0034220	ion transmembrane transport	652	114	86.98	0.02896	EVM0000777,EVM0001730,EVM0001854,EVM0001964,EVM0002188,EVM0002280,EVM0002351,EVM0002895,EVM0003217,EVM0003463,EVM0004742,EVM0005062,EVM0005814,EVM0005939,EVM0006041,EVM0006856,EVM0006884,EVM0007064,EVM0007261,EVM0007527,EVM0007851,EVM0008879,EVM0009005,EVM0009141,EVM0009619,EVM0009678,EVM0010030,EVM0010930,EVM0011226,EVM0011440,EVM0011999,EVM0012273,EVM0012450,EVM0012713,EVM0013046,EVM0013240,EVM…
Biological Process	GO:0003333	amino acid transmembrane transport	126	28	16.81	0.02908	EVM0000777,EVM0001854,EVM0001964,EVM0002188,EVM0002280,EVM0007064,EVM0009678,EVM0012713,EVM0013240,EVM0013907,EVM0015164,EVM0015201,EVM0016002,EVM0020331,EVM0020366,EVM0026994,EVM0027702,EVM0028800,EVM0029682,EVM0029704,EVM0031283,EVM0032361,EVM0033863,EVM0039056,EVM0040074,EVM0041915,EVM0043860,Oryza_sativa_newGene_6783
Biological Process	GO:0006528	asparagine metabolic process	10	4	1.33	0.0291	EVM0006153,EVM0010423,EVM0015622,EVM0021182
Biological Process	GO:0006529	asparagine biosynthetic process	10	4	1.33	0.0291	EVM0006153,EVM0010423,EVM0015622,EVM0021182
Biological Process	GO:0009308	amine metabolic process	112	19	14.94	0.02947	EVM0000275,EVM0001117,EVM0002313,EVM0003611,EVM0006783,EVM0006848,EVM0007509,EVM0008920,EVM0011449,EVM0014111,EVM0014502,EVM0015976,EVM0023923,EVM0023981,EVM0024960,EVM0027852,EVM0029700,EVM0035284,EVM0044845
Biological Process	GO:0048513	animal organ development	331	25	44.16	0.02969	EVM0001011,EVM0001169,EVM0005773,EVM0008225,EVM0009473,EVM0012240,EVM0012356,EVM0013900,EVM0013907,EVM0018167,EVM0019457,EVM0019532,EVM0019879,EVM0021208,EVM0023612,EVM0028826,EVM0033874,EVM0035565,EVM0038419,EVM0038720,EVM0039099,EVM0044803,EVM0044929,EVM0044952,EVM0045042
Biological Process	GO:0019219	regulation of nucleobase-containing compound metabolic process	2358	358	314.57	0.02976	EVM0000183,EVM0000488,EVM0000500,EVM0000693,EVM0000972,EVM0001138,EVM0001336,EVM0001397,EVM0001501,EVM0001555,EVM0001746,EVM0001849,EVM0001986,EVM0002344,EVM0002483,EVM0003045,EVM0003223,EVM0003305,EVM0003346,EVM0003602,EVM0003863,EVM0004100,EVM0004297,EVM0004367,EVM0004428,EVM0004568,EVM0004579,EVM0004596,EVM0004722,EVM0004883,EVM0005352,EVM0005382,EVM0005445,EVM0005553,EVM0005794,EVM0005875,EVM…
Biological Process	GO:0044699	single-organism process	10039	1435	1339.26	0.03049	EVM0000168,EVM0000211,EVM0000215,EVM0000234,EVM0000275,EVM0000279,EVM0000458,EVM0000492,EVM0000596,EVM0000600,EVM0000668,EVM0000681,EVM0000724,EVM0000742,EVM0000744,EVM0000777,EVM0000792,EVM0000798,EVM0000821,EVM0000832,EVM0000852,EVM0000904,EVM0000918,EVM0000969,EVM0001011,EVM0001019,EVM0001023,EVM0001028,EVM0001061,EVM0001084,EVM0001117,EVM0001134,EVM0001152,EVM0001169,EVM0001260,EVM0001330,EVM…
Biological Process	GO:0009690	cytokinin metabolic process	27	3	3.6	0.0309	EVM0015976,EVM0023981,EVM0044845
Biological Process	GO:0010152	pollen maturation	8	2	1.07	0.03131	EVM0003647,EVM0038826
Biological Process	GO:0009404	toxin metabolic process	82	22	10.94	0.03236	EVM0001643,EVM0002164,EVM0003098,EVM0008054,EVM0009113,EVM0011546,EVM0012601,EVM0015062,EVM0017581,EVM0020031,EVM0021422,EVM0025596,EVM0027088,EVM0033456,EVM0035155,EVM0036816,EVM0038419,EVM0039763,EVM0041704,EVM0044016,EVM0044725,Oryza_sativa_newGene_522
Biological Process	GO:0006351	transcription, DNA-templated	2442	368	325.78	0.0325	EVM0000183,EVM0000488,EVM0000500,EVM0000693,EVM0000972,EVM0001138,EVM0001336,EVM0001397,EVM0001501,EVM0001555,EVM0001746,EVM0001849,EVM0001986,EVM0002344,EVM0002483,EVM0002687,EVM0003045,EVM0003223,EVM0003305,EVM0003346,EVM0003602,EVM0003863,EVM0004100,EVM0004297,EVM0004367,EVM0004428,EVM0004568,EVM0004579,EVM0004596,EVM0004722,EVM0004883,EVM0005352,EVM0005382,EVM0005445,EVM0005497,EVM0005553,EVM…
Biological Process	GO:0009251	glucan catabolic process	55	14	7.34	0.03364	EVM0007348,EVM0010716,EVM0015271,EVM0017259,EVM0019065,EVM0021042,EVM0027699,EVM0027870,EVM0030862,EVM0035918,EVM0036158,EVM0039411,EVM0043289,Oryza_sativa_newGene_7315
Biological Process	GO:0019748	secondary metabolic process	475	134	63.37	0.03374	EVM0000600,EVM0000742,EVM0000904,EVM0001134,EVM0001643,EVM0002164,EVM0002693,EVM0002852,EVM0003026,EVM0003098,EVM0003148,EVM0003294,EVM0003715,EVM0004441,EVM0005250,EVM0005739,EVM0005780,EVM0005784,EVM0005820,EVM0006314,EVM0006395,EVM0006408,EVM0006510,EVM0006617,EVM0006979,EVM0008054,EVM0008055,EVM0008617,EVM0008774,EVM0009113,EVM0009329,EVM0009426,EVM0009475,EVM0009622,EVM0009869,EVM0011385,EVM…
Biological Process	GO:0031349	positive regulation of defense response	21	4	2.8	0.03391	EVM0003349,EVM0012501,EVM0016095,EVM0038419
Biological Process	GO:0016126	sterol biosynthetic process	24	5	3.2	0.03405	EVM0008452,EVM0015665,EVM0026435,EVM0026492,EVM0035445
Biological Process	GO:0044703	multi-organism reproductive process	212	33	28.28	0.03433	EVM0000211,EVM0000852,EVM0001413,EVM0001686,EVM0002310,EVM0006088,EVM0011742,EVM0013251,EVM0013312,EVM0014536,EVM0015906,EVM0017026,EVM0019893,EVM0020362,EVM0020605,EVM0020832,EVM0022078,EVM0022672,EVM0024164,EVM0025339,EVM0027127,EVM0027297,EVM0028264,EVM0028913,EVM0030810,EVM0032871,EVM0033309,EVM0036223,EVM0038624,EVM0042340,EVM0044929,EVM0045276,Oryza_sativa_newGene_1224
Biological Process	GO:0042430	indole-containing compound metabolic process	41	12	5.47	0.03446	EVM0002313,EVM0006617,EVM0007509,EVM0009475,EVM0009869,EVM0014111,EVM0014502,EVM0018271,EVM0023923,EVM0034167,EVM0035284,EVM0038419
Biological Process	GO:0071396	cellular response to lipid	164	19	21.88	0.03472	EVM0000279,EVM0006202,EVM0007224,EVM0007257,EVM0008450,EVM0008776,EVM0010465,EVM0014008,EVM0016651,EVM0024070,EVM0028425,EVM0030707,EVM0032678,EVM0037996,EVM0038486,EVM0039746,EVM0039888,EVM0041152,EVM0044178
Biological Process	GO:0048229	gametophyte development	145	18	19.34	0.03536	EVM0001555,EVM0001921,EVM0003647,EVM0005884,EVM0012356,EVM0020046,EVM0024152,EVM0028956,EVM0029273,EVM0030455,EVM0034732,EVM0035179,EVM0037591,EVM0038720,EVM0038826,EVM0039099,EVM0040198,EVM0044929
Biological Process	GO:0010022	meristem determinacy	7	1	0.93	0.03729	EVM0033874
Biological Process	GO:0032774	RNA biosynthetic process	2454	368	327.38	0.03739	EVM0000183,EVM0000488,EVM0000500,EVM0000693,EVM0000972,EVM0001138,EVM0001336,EVM0001397,EVM0001501,EVM0001555,EVM0001746,EVM0001849,EVM0001986,EVM0002344,EVM0002483,EVM0002687,EVM0003045,EVM0003223,EVM0003305,EVM0003346,EVM0003602,EVM0003863,EVM0004100,EVM0004297,EVM0004367,EVM0004428,EVM0004568,EVM0004579,EVM0004596,EVM0004722,EVM0004883,EVM0005352,EVM0005382,EVM0005445,EVM0005497,EVM0005553,EVM…
Biological Process	GO:0044247	cellular polysaccharide catabolic process	58	17	7.74	0.03807	EVM0003663,EVM0007348,EVM0010716,EVM0015271,EVM0017259,EVM0019065,EVM0021042,EVM0026529,EVM0027699,EVM0027870,EVM0029869,EVM0030862,EVM0035918,EVM0036158,EVM0039411,EVM0043289,Oryza_sativa_newGene_7315
Biological Process	GO:0090487	secondary metabolite catabolic process	48	15	6.4	0.03881	EVM0002164,EVM0003098,EVM0009113,EVM0011546,EVM0012601,EVM0017581,EVM0020031,EVM0021422,EVM0025596,EVM0027088,EVM0035155,EVM0036816,EVM0041704,EVM0044016,Oryza_sativa_newGene_522
Biological Process	GO:0009407	toxin catabolic process	48	15	6.4	0.03881	EVM0002164,EVM0003098,EVM0009113,EVM0011546,EVM0012601,EVM0017581,EVM0020031,EVM0021422,EVM0025596,EVM0027088,EVM0035155,EVM0036816,EVM0041704,EVM0044016,Oryza_sativa_newGene_522
Biological Process	GO:0034976	response to endoplasmic reticulum stress	27	1	3.6	0.039	EVM0024430
Biological Process	GO:0009142	nucleoside triphosphate biosynthetic process	111	13	14.81	0.03962	EVM0001730,EVM0005814,EVM0005939,EVM0009005,EVM0018388,EVM0025401,EVM0029089,EVM0032797,EVM0034605,EVM0035448,EVM0037385,EVM0037542,EVM0038470
Biological Process	GO:0006164	purine nucleotide biosynthetic process	140	16	18.68	0.04057	EVM0001493,EVM0001730,EVM0005814,EVM0005939,EVM0009005,EVM0009573,EVM0018388,EVM0020075,EVM0025401,EVM0029089,EVM0032797,EVM0035448,EVM0037385,EVM0037542,EVM0038301,EVM0038470
Biological Process	GO:0042343	indole glucosinolate metabolic process	10	5	1.33	0.04147	EVM0006617,EVM0009475,EVM0009869,EVM0018271,EVM0034167
Biological Process	GO:0009800	cinnamic acid biosynthetic process	10	4	1.33	0.04163	EVM0000600,EVM0005820,EVM0022027,EVM0031399
Biological Process	GO:0009803	cinnamic acid metabolic process	10	4	1.33	0.04163	EVM0000600,EVM0005820,EVM0022027,EVM0031399
Biological Process	GO:0032103	positive regulation of response to external stimulus	8	3	1.07	0.04237	EVM0005998,EVM0031981,EVM0038419
Biological Process	GO:0032501	multicellular organismal process	1164	121	155.28	0.04297	EVM0000211,EVM0000724,EVM0000852,EVM0001011,EVM0001169,EVM0001413,EVM0001555,EVM0001686,EVM0001921,EVM0002310,EVM0002480,EVM0002862,EVM0003445,EVM0003465,EVM0003647,EVM0003863,EVM0004579,EVM0004731,EVM0005261,EVM0005596,EVM0005699,EVM0005773,EVM0005884,EVM0005939,EVM0006088,EVM0006113,EVM0006462,EVM0006480,EVM0007385,EVM0007779,EVM0008225,EVM0008965,EVM0009473,EVM0010742,EVM0011871,EVM0012240,EVM…
Biological Process	GO:0046283	anthocyanin-containing compound metabolic process	13	2	1.73	0.04306	EVM0012501,EVM0023666
Biological Process	GO:0010315	auxin efflux	20	7	2.67	0.04314	EVM0002313,EVM0008724,EVM0010341,EVM0014502,EVM0016717,EVM0018329,EVM0036115
Biological Process	GO:0006094	gluconeogenesis	13	1	1.73	0.0439	EVM0029330
Biological Process	GO:1903338	regulation of cell wall organization or biogenesis	7	4	0.93	0.04412	EVM0006395,EVM0012466,EVM0018351,EVM0022064
Biological Process	GO:0009152	purine ribonucleotide biosynthetic process	139	16	18.54	0.04508	EVM0001493,EVM0001730,EVM0005814,EVM0005939,EVM0009005,EVM0009573,EVM0018388,EVM0020075,EVM0025401,EVM0029089,EVM0032797,EVM0035448,EVM0037385,EVM0037542,EVM0038301,EVM0038470
Biological Process	GO:0044092	negative regulation of molecular function	236	35	31.48	0.04512	EVM0001898,EVM0007224,EVM0007297,EVM0007505,EVM0007713,EVM0008450,EVM0009907,EVM0012216,EVM0012251,EVM0013462,EVM0013533,EVM0014008,EVM0017673,EVM0017960,EVM0018239,EVM0018665,EVM0020380,EVM0021528,EVM0021837,EVM0025483,EVM0025795,EVM0026798,EVM0028931,EVM0029757,EVM0030084,EVM0030707,EVM0031612,EVM0035559,EVM0035922,EVM0035947,EVM0037996,EVM0038486,EVM0040047,EVM0040858,Oryza_sativa_newGene_7339
Biological Process	GO:0042538	hyperosmotic salinity response	13	3	1.73	0.04526	EVM0000724,EVM0045137,EVM0045228
Biological Process	GO:0071215	cellular response to abscisic acid stimulus	116	18	15.48	0.04544	EVM0000279,EVM0006202,EVM0007224,EVM0007257,EVM0008450,EVM0008776,EVM0010465,EVM0014008,EVM0016651,EVM0024070,EVM0030707,EVM0032678,EVM0037996,EVM0038486,EVM0039746,EVM0039888,EVM0041152,EVM0044178
Biological Process	GO:0042451	purine nucleoside biosynthetic process	140	13	18.68	0.04588	EVM0001493,EVM0001730,EVM0005814,EVM0005939,EVM0009005,EVM0018388,EVM0025401,EVM0029089,EVM0032797,EVM0035448,EVM0037385,EVM0037542,EVM0038470
Biological Process	GO:0046129	purine ribonucleoside biosynthetic process	140	13	18.68	0.04588	EVM0001493,EVM0001730,EVM0005814,EVM0005939,EVM0009005,EVM0018388,EVM0025401,EVM0029089,EVM0032797,EVM0035448,EVM0037385,EVM0037542,EVM0038470
Biological Process	GO:0071705	nitrogen compound transport	311	52	41.49	0.04655	EVM0000777,EVM0001671,EVM0001753,EVM0001854,EVM0001964,EVM0002188,EVM0002280,EVM0004475,EVM0005247,EVM0007064,EVM0007527,EVM0008145,EVM0009678,EVM0012713,EVM0013240,EVM0013907,EVM0015164,EVM0015201,EVM0016002,EVM0016319,EVM0019840,EVM0020213,EVM0020331,EVM0020366,EVM0021719,EVM0023125,EVM0024134,EVM0025357,EVM0026107,EVM0026994,EVM0027634,EVM0027702,EVM0027796,EVM0028307,EVM0028800,EVM0029682,EVM…
Biological Process	GO:0032870	cellular response to hormone stimulus	426	64	56.83	0.04829	EVM0000279,EVM0001169,EVM0002313,EVM0002390,EVM0005350,EVM0006202,EVM0006940,EVM0007224,EVM0007257,EVM0008450,EVM0008724,EVM0008776,EVM0010341,EVM0010465,EVM0012240,EVM0013409,EVM0013907,EVM0014006,EVM0014008,EVM0014502,EVM0014812,EVM0015062,EVM0015342,EVM0016651,EVM0016717,EVM0017405,EVM0017653,EVM0017690,EVM0018329,EVM0019096,EVM0020376,EVM0020548,EVM0020735,EVM0023501,EVM0024070,EVM0025070,EVM…
Biological Process	GO:0071495	cellular response to endogenous stimulus	426	64	56.83	0.04829	EVM0000279,EVM0001169,EVM0002313,EVM0002390,EVM0005350,EVM0006202,EVM0006940,EVM0007224,EVM0007257,EVM0008450,EVM0008724,EVM0008776,EVM0010341,EVM0010465,EVM0012240,EVM0013409,EVM0013907,EVM0014006,EVM0014008,EVM0014502,EVM0014812,EVM0015062,EVM0015342,EVM0016651,EVM0016717,EVM0017405,EVM0017653,EVM0017690,EVM0018329,EVM0019096,EVM0020376,EVM0020548,EVM0020735,EVM0023501,EVM0024070,EVM0025070,EVM…
Biological Process	GO:0051026	chiasma assembly	10	2	1.33	0.04936	EVM0001921,EVM0028859
Biological Process	GO:0009065	glutamine family amino acid catabolic process	9	3	1.2	0.04942	EVM0001117,EVM0029700,EVM0038113
Biological Process	GO:0007015	actin filament organization	42	8	5.6	0.0507	EVM0004098,EVM0011299,EVM0014885,EVM0015076,EVM0015078,EVM0027448,EVM0036942,EVM0040538
Biological Process	GO:0043086	negative regulation of catalytic activity	227	34	30.28	0.05093	EVM0001898,EVM0007224,EVM0007297,EVM0007713,EVM0008450,EVM0009907,EVM0012216,EVM0012251,EVM0013462,EVM0013533,EVM0014008,EVM0017673,EVM0017960,EVM0018239,EVM0018665,EVM0020380,EVM0021528,EVM0021837,EVM0025483,EVM0025795,EVM0026798,EVM0028931,EVM0029757,EVM0030084,EVM0030707,EVM0031612,EVM0035559,EVM0035922,EVM0035947,EVM0037996,EVM0038486,EVM0040047,EVM0040858,Oryza_sativa_newGene_7339
Biological Process	GO:0002098	tRNA wobble uridine modification	14	1	1.87	0.05148	EVM0029625
Biological Process	GO:0006743	ubiquinone metabolic process	16	1	2.13	0.05236	EVM0007831
Biological Process	GO:0006744	ubiquinone biosynthetic process	16	1	2.13	0.05236	EVM0007831
Biological Process	GO:0008037	cell recognition	138	23	18.41	0.05239	EVM0000211,EVM0000852,EVM0001413,EVM0001686,EVM0006088,EVM0013251,EVM0017026,EVM0019893,EVM0020362,EVM0020605,EVM0020832,EVM0022672,EVM0024164,EVM0025339,EVM0027127,EVM0027297,EVM0028913,EVM0030810,EVM0032871,EVM0033309,EVM0036223,EVM0042340,Oryza_sativa_newGene_1224
Biological Process	GO:0048544	recognition of pollen	138	23	18.41	0.05239	EVM0000211,EVM0000852,EVM0001413,EVM0001686,EVM0006088,EVM0013251,EVM0017026,EVM0019893,EVM0020362,EVM0020605,EVM0020832,EVM0022672,EVM0024164,EVM0025339,EVM0027127,EVM0027297,EVM0028913,EVM0030810,EVM0032871,EVM0033309,EVM0036223,EVM0042340,Oryza_sativa_newGene_1224
Biological Process	GO:0072522	purine-containing compound biosynthetic process	163	16	21.75	0.05284	EVM0001493,EVM0001730,EVM0005814,EVM0005939,EVM0009005,EVM0009573,EVM0018388,EVM0020075,EVM0025401,EVM0029089,EVM0032797,EVM0035448,EVM0037385,EVM0037542,EVM0038301,EVM0038470
Biological Process	GO:0098656	anion transmembrane transport	218	42	29.08	0.05392	EVM0000777,EVM0001854,EVM0001964,EVM0002188,EVM0002280,EVM0003463,EVM0004742,EVM0007064,EVM0007527,EVM0009141,EVM0009619,EVM0009678,EVM0010030,EVM0011999,EVM0012713,EVM0013240,EVM0013907,EVM0015164,EVM0015201,EVM0016002,EVM0020331,EVM0020366,EVM0021719,EVM0023125,EVM0026211,EVM0026994,EVM0027700,EVM0027702,EVM0028800,EVM0029682,EVM0029704,EVM0031283,EVM0032361,EVM0033863,EVM0038327,EVM0039056,EVM…
Biological Process	GO:0009740	gibberellic acid mediated signaling pathway	28	2	3.74	0.05401	EVM0028425,EVM0038486
Biological Process	GO:0010476	gibberellin mediated signaling pathway	28	2	3.74	0.05401	EVM0028425,EVM0038486
Biological Process	GO:0071370	cellular response to gibberellin stimulus	28	2	3.74	0.05401	EVM0028425,EVM0038486
Biological Process	GO:0046942	carboxylic acid transport	166	33	22.15	0.05424	EVM0000777,EVM0001854,EVM0001964,EVM0002188,EVM0002280,EVM0003463,EVM0004742,EVM0007064,EVM0009619,EVM0009678,EVM0011999,EVM0012713,EVM0013240,EVM0013907,EVM0015164,EVM0015201,EVM0016002,EVM0020331,EVM0020366,EVM0026994,EVM0027702,EVM0028800,EVM0029682,EVM0029704,EVM0031283,EVM0032361,EVM0033863,EVM0034599,EVM0039056,EVM0040074,EVM0041915,EVM0043860,Oryza_sativa_newGene_6783
Biological Process	GO:0015849	organic acid transport	166	33	22.15	0.05424	EVM0000777,EVM0001854,EVM0001964,EVM0002188,EVM0002280,EVM0003463,EVM0004742,EVM0007064,EVM0009619,EVM0009678,EVM0011999,EVM0012713,EVM0013240,EVM0013907,EVM0015164,EVM0015201,EVM0016002,EVM0020331,EVM0020366,EVM0026994,EVM0027702,EVM0028800,EVM0029682,EVM0029704,EVM0031283,EVM0032361,EVM0033863,EVM0034599,EVM0039056,EVM0040074,EVM0041915,EVM0043860,Oryza_sativa_newGene_6783
Biological Process	GO:0008284	positive regulation of cell proliferation	7	1	0.93	0.05512	EVM0023666
Biological Process	GO:0009201	ribonucleoside triphosphate biosynthetic process	109	13	14.54	0.05519	EVM0001730,EVM0005814,EVM0005939,EVM0009005,EVM0018388,EVM0025401,EVM0029089,EVM0032797,EVM0034605,EVM0035448,EVM0037385,EVM0037542,EVM0038470
Biological Process	GO:0030154	cell differentiation	191	20	25.48	0.05579	EVM0003602,EVM0005261,EVM0005699,EVM0006113,EVM0012155,EVM0012356,EVM0022078,EVM0022401,EVM0029134,EVM0030455,EVM0031239,EVM0032979,EVM0035565,EVM0037303,EVM0039099,EVM0039962,EVM0040198,EVM0044952,EVM0045253,EVM0045276
Biological Process	GO:1901701	cellular response to oxygen-containing compound	393	87	52.43	0.05644	EVM0000279,EVM0001019,EVM0001084,EVM0001169,EVM0002071,EVM0002411,EVM0002511,EVM0003300,EVM0003631,EVM0003694,EVM0004094,EVM0004131,EVM0004630,EVM0005147,EVM0005710,EVM0006202,EVM0006853,EVM0006940,EVM0007224,EVM0007257,EVM0007376,EVM0007561,EVM0007603,EVM0008444,EVM0008450,EVM0008654,EVM0008776,EVM0009024,EVM0009249,EVM0009438,EVM0009494,EVM0010465,EVM0010614,EVM0011048,EVM0013409,EVM0013732,EVM…
Biological Process	GO:0009817	defense response to fungus, incompatible interaction	11	2	1.47	0.0572	EVM0027415,EVM0040729
Biological Process	GO:0006952	defense response	650	97	86.71	0.05751	EVM0000517,EVM0000852,EVM0001413,EVM0001549,EVM0001643,EVM0002262,EVM0003068,EVM0003349,EVM0003664,EVM0004030,EVM0004860,EVM0005075,EVM0005268,EVM0005563,EVM0006617,EVM0006940,EVM0008450,EVM0008609,EVM0008794,EVM0009449,EVM0009475,EVM0009869,EVM0010530,EVM0010681,EVM0011069,EVM0011790,EVM0011798,EVM0012501,EVM0013409,EVM0013691,EVM0014008,EVM0014254,EVM0015062,EVM0015587,EVM0016095,EVM0016239,EVM…
Biological Process	GO:0006793	phosphorus metabolic process	3407	412	454.51	0.05994	EVM0000126,EVM0000154,EVM0000211,EVM0000275,EVM0000279,EVM0000409,EVM0000724,EVM0000821,EVM0000852,EVM0000918,EVM0001061,EVM0001260,EVM0001413,EVM0001465,EVM0001482,EVM0001493,EVM0001686,EVM0001730,EVM0001742,EVM0001886,EVM0002016,EVM0002156,EVM0002215,EVM0002535,EVM0002612,EVM0002663,EVM0002771,EVM0002874,EVM0003068,EVM0003261,EVM0003472,EVM0003477,EVM0003664,EVM0003804,EVM0003903,EVM0003973,EVM…
Biological Process	GO:0009555	pollen development	98	13	13.07	0.0608	EVM0001555,EVM0001921,EVM0003647,EVM0012356,EVM0020046,EVM0024152,EVM0029273,EVM0034732,EVM0037591,EVM0038720,EVM0038826,EVM0039099,EVM0044929
Biological Process	GO:0006694	steroid biosynthetic process	79	13	10.54	0.06152	EVM0008452,EVM0012356,EVM0014216,EVM0015665,EVM0021894,EVM0023419,EVM0024729,EVM0026240,EVM0026435,EVM0026492,EVM0031859,EVM0035445,EVM0042313
Biological Process	GO:0031326	regulation of cellular biosynthetic process	2419	357	322.71	0.06311	EVM0000183,EVM0000488,EVM0000500,EVM0000693,EVM0000972,EVM0001138,EVM0001336,EVM0001397,EVM0001501,EVM0001555,EVM0001746,EVM0001849,EVM0001986,EVM0002344,EVM0002483,EVM0002874,EVM0003045,EVM0003223,EVM0003305,EVM0003346,EVM0003602,EVM0003863,EVM0004100,EVM0004297,EVM0004367,EVM0004428,EVM0004430,EVM0004568,EVM0004579,EVM0004596,EVM0004722,EVM0004883,EVM0005352,EVM0005382,EVM0005445,EVM0005553,EVM…
Biological Process	GO:0048507	meristem development	85	4	11.34	0.06321	EVM0005773,EVM0021208,EVM0033874,EVM0035565
Biological Process	GO:0048571	long-day photoperiodism	14	2	1.87	0.06322	EVM0003863,EVM0039962
Biological Process	GO:0044707	single-multicellular organism process	1147	119	153.02	0.06351	EVM0000211,EVM0000724,EVM0000852,EVM0001011,EVM0001169,EVM0001413,EVM0001555,EVM0001686,EVM0001921,EVM0002310,EVM0002480,EVM0002862,EVM0003445,EVM0003465,EVM0003647,EVM0003863,EVM0004579,EVM0004731,EVM0005261,EVM0005596,EVM0005699,EVM0005773,EVM0005884,EVM0005939,EVM0006088,EVM0006113,EVM0006462,EVM0006480,EVM0007385,EVM0007779,EVM0008225,EVM0008965,EVM0009473,EVM0010742,EVM0011871,EVM0012240,EVM…
Biological Process	GO:0009889	regulation of biosynthetic process	2421	357	322.98	0.06402	EVM0000183,EVM0000488,EVM0000500,EVM0000693,EVM0000972,EVM0001138,EVM0001336,EVM0001397,EVM0001501,EVM0001555,EVM0001746,EVM0001849,EVM0001986,EVM0002344,EVM0002483,EVM0002874,EVM0003045,EVM0003223,EVM0003305,EVM0003346,EVM0003602,EVM0003863,EVM0004100,EVM0004297,EVM0004367,EVM0004428,EVM0004430,EVM0004568,EVM0004579,EVM0004596,EVM0004722,EVM0004883,EVM0005352,EVM0005382,EVM0005445,EVM0005553,EVM…
Biological Process	GO:0010556	regulation of macromolecule biosynthetic process	2409	355	321.37	0.06505	EVM0000183,EVM0000488,EVM0000500,EVM0000693,EVM0000972,EVM0001138,EVM0001336,EVM0001397,EVM0001501,EVM0001555,EVM0001746,EVM0001849,EVM0001986,EVM0002344,EVM0002483,EVM0003045,EVM0003223,EVM0003305,EVM0003346,EVM0003602,EVM0003863,EVM0004100,EVM0004297,EVM0004367,EVM0004428,EVM0004430,EVM0004568,EVM0004579,EVM0004596,EVM0004722,EVM0004883,EVM0005352,EVM0005382,EVM0005445,EVM0005553,EVM0005794,EVM…
Biological Process	GO:2000112	regulation of cellular macromolecule biosynthetic process	2409	355	321.37	0.06505	EVM0000183,EVM0000488,EVM0000500,EVM0000693,EVM0000972,EVM0001138,EVM0001336,EVM0001397,EVM0001501,EVM0001555,EVM0001746,EVM0001849,EVM0001986,EVM0002344,EVM0002483,EVM0003045,EVM0003223,EVM0003305,EVM0003346,EVM0003602,EVM0003863,EVM0004100,EVM0004297,EVM0004367,EVM0004428,EVM0004430,EVM0004568,EVM0004579,EVM0004596,EVM0004722,EVM0004883,EVM0005352,EVM0005382,EVM0005445,EVM0005553,EVM0005794,EVM…
Biological Process	GO:0007275	multicellular organism development	966	94	128.87	0.06529	EVM0000724,EVM0001011,EVM0001169,EVM0001555,EVM0001921,EVM0002480,EVM0002862,EVM0003445,EVM0003647,EVM0003863,EVM0004579,EVM0004731,EVM0005261,EVM0005596,EVM0005699,EVM0005773,EVM0005884,EVM0005939,EVM0006113,EVM0006462,EVM0006480,EVM0007385,EVM0007779,EVM0008225,EVM0008965,EVM0009473,EVM0010742,EVM0011871,EVM0012240,EVM0012356,EVM0013411,EVM0013900,EVM0013907,EVM0014216,EVM0015009,EVM0016600,EVM…
Biological Process	GO:0009691	cytokinin biosynthetic process	13	1	1.73	0.06612	EVM0015976
Biological Process	GO:0043455	regulation of secondary metabolic process	6	2	0.8	0.06641	EVM0006395,EVM0038419
Biological Process	GO:0006796	phosphate-containing compound metabolic process	3388	409	451.98	0.06719	EVM0000126,EVM0000154,EVM0000211,EVM0000275,EVM0000279,EVM0000409,EVM0000724,EVM0000821,EVM0000852,EVM0000918,EVM0001061,EVM0001260,EVM0001413,EVM0001465,EVM0001482,EVM0001493,EVM0001686,EVM0001730,EVM0001742,EVM0001886,EVM0002016,EVM0002156,EVM0002215,EVM0002535,EVM0002612,EVM0002663,EVM0002771,EVM0002874,EVM0003068,EVM0003261,EVM0003472,EVM0003477,EVM0003664,EVM0003804,EVM0003903,EVM0003973,EVM…
Biological Process	GO:0009145	purine nucleoside triphosphate biosynthetic process	99	12	13.21	0.06779	EVM0001730,EVM0005814,EVM0005939,EVM0009005,EVM0018388,EVM0025401,EVM0029089,EVM0032797,EVM0035448,EVM0037385,EVM0037542,EVM0038470
Biological Process	GO:0009206	purine ribonucleoside triphosphate biosynthetic process	99	12	13.21	0.06779	EVM0001730,EVM0005814,EVM0005939,EVM0009005,EVM0018388,EVM0025401,EVM0029089,EVM0032797,EVM0035448,EVM0037385,EVM0037542,EVM0038470
Biological Process	GO:0006571	tyrosine biosynthetic process	10	2	1.33	0.06812	EVM0025976,EVM0038486
Biological Process	GO:0044271	cellular nitrogen compound biosynthetic process	2935	419	391.55	0.06834	EVM0000183,EVM0000234,EVM0000488,EVM0000500,EVM0000693,EVM0000972,EVM0001117,EVM0001138,EVM0001336,EVM0001397,EVM0001493,EVM0001501,EVM0001555,EVM0001730,EVM0001746,EVM0001849,EVM0001986,EVM0002016,EVM0002344,EVM0002483,EVM0002687,EVM0003045,EVM0003223,EVM0003305,EVM0003346,EVM0003602,EVM0003863,EVM0004100,EVM0004297,EVM0004367,EVM0004428,EVM0004568,EVM0004579,EVM0004596,EVM0004722,EVM0004883,EVM…
Biological Process	GO:0032988	ribonucleoprotein complex disassembly	8	1	1.07	0.06879	EVM0028017
Biological Process	GO:0051239	regulation of multicellular organismal process	206	17	27.48	0.06945	EVM0003465,EVM0005773,EVM0008225,EVM0012356,EVM0013411,EVM0013900,EVM0023612,EVM0023666,EVM0027333,EVM0031277,EVM0032582,EVM0034590,EVM0035465,EVM0035565,EVM0039130,EVM0039962,EVM0040667
Biological Process	GO:0009888	tissue development	159	7	21.21	0.07097	EVM0005773,EVM0006462,EVM0018351,EVM0020698,EVM0021208,EVM0033874,EVM0035565
Biological Process	GO:0009853	photorespiration	21	7	2.8	0.07103	EVM0004742,EVM0007478,EVM0017428,EVM0022707,EVM0023403,EVM0033990,EVM0038166
Biological Process	GO:0048654	anther morphogenesis	8	3	1.07	0.0714	EVM0012356,EVM0039099,EVM0044929
Biological Process	GO:0048655	anther wall tapetum morphogenesis	8	3	1.07	0.0714	EVM0012356,EVM0039099,EVM0044929
Biological Process	GO:0008202	steroid metabolic process	101	17	13.47	0.07157	EVM0007118,EVM0008452,EVM0012356,EVM0013839,EVM0014216,EVM0015665,EVM0017437,EVM0021894,EVM0023419,EVM0024729,EVM0026240,EVM0026435,EVM0026492,EVM0031859,EVM0035445,EVM0036677,EVM0042313
Biological Process	GO:0006536	glutamate metabolic process	19	4	2.53	0.0728	EVM0004045,EVM0014076,EVM0023437,Oryza_sativa_newGene_3735
Biological Process	GO:0044248	cellular catabolic process	1494	227	199.31	0.07305	EVM0000178,EVM0000600,EVM0001019,EVM0001070,EVM0001084,EVM0001117,EVM0001296,EVM0002071,EVM0002164,EVM0002184,EVM0002411,EVM0002443,EVM0002511,EVM0002615,EVM0002693,EVM0003026,EVM0003098,EVM0003148,EVM0003202,EVM0003235,EVM0003294,EVM0003300,EVM0003445,EVM0003631,EVM0003663,EVM0003694,EVM0003734,EVM0004039,EVM0004094,EVM0004131,EVM0004470,EVM0004630,EVM0004883,EVM0005147,EVM0005250,EVM0005699,EVM…
Biological Process	GO:0042752	regulation of circadian rhythm	13	1	1.73	0.07434	EVM0039962
Biological Process	GO:0009559	embryo sac central cell differentiation	13	2	1.73	0.07664	EVM0030455,EVM0040198
Biological Process	GO:0010197	polar nucleus fusion	13	2	1.73	0.07664	EVM0030455,EVM0040198
Biological Process	GO:0065009	regulation of molecular function	504	74	67.24	0.07668	EVM0000904,EVM0000918,EVM0001898,EVM0002771,EVM0002874,EVM0004441,EVM0004470,EVM0006979,EVM0007224,EVM0007297,EVM0007505,EVM0007713,EVM0008055,EVM0008450,EVM0008774,EVM0009907,EVM0011946,EVM0012191,EVM0012216,EVM0012251,EVM0013462,EVM0013533,EVM0013779,EVM0013795,EVM0013908,EVM0014008,EVM0015881,EVM0017673,EVM0017960,EVM0018239,EVM0018665,EVM0019235,EVM0019270,EVM0020219,EVM0020333,EVM0020380,EVM…
Biological Process	GO:0009738	abscisic acid-activated signaling pathway	114	18	15.21	0.07707	EVM0000279,EVM0006202,EVM0007224,EVM0007257,EVM0008450,EVM0008776,EVM0010465,EVM0014008,EVM0016651,EVM0024070,EVM0030707,EVM0032678,EVM0037996,EVM0038486,EVM0039746,EVM0039888,EVM0041152,EVM0044178
Biological Process	GO:0090351	seedling development	37	2	4.94	0.07861	EVM0003445,EVM0035465
Biological Process	GO:0051260	protein homooligomerization	14	2	1.87	0.07863	EVM0008624,EVM0035132
Biological Process	GO:0036260	RNA capping	13	1	1.73	0.07897	EVM0033894
Biological Process	GO:0009452	7-methylguanosine RNA capping	13	1	1.73	0.07897	EVM0033894
Biological Process	GO:0006354	DNA-templated transcription, elongation	51	7	6.8	0.0793	EVM0005497,EVM0013004,EVM0013061,EVM0016821,EVM0029208,EVM0032833,EVM0038252
Biological Process	GO:0009755	hormone-mediated signaling pathway	421	63	56.16	0.08	EVM0000279,EVM0001169,EVM0002313,EVM0002390,EVM0005350,EVM0006202,EVM0006940,EVM0007224,EVM0007257,EVM0008450,EVM0008724,EVM0008776,EVM0010341,EVM0010465,EVM0012240,EVM0013409,EVM0013907,EVM0014006,EVM0014008,EVM0014502,EVM0014812,EVM0015342,EVM0016651,EVM0016717,EVM0017405,EVM0017653,EVM0017690,EVM0018329,EVM0019096,EVM0020376,EVM0020548,EVM0020735,EVM0023501,EVM0024070,EVM0025070,EVM0025084,EVM…
Biological Process	GO:0001101	response to acid chemical	305	50	40.69	0.08068	EVM0000279,EVM0001169,EVM0001336,EVM0001753,EVM0006202,EVM0006940,EVM0007224,EVM0007257,EVM0008450,EVM0008555,EVM0008776,EVM0010465,EVM0011069,EVM0013150,EVM0013409,EVM0014008,EVM0015062,EVM0015270,EVM0016651,EVM0017248,EVM0020075,EVM0020735,EVM0021222,EVM0022675,EVM0024070,EVM0024821,EVM0025070,EVM0026057,EVM0028425,EVM0029326,EVM0030075,EVM0030707,EVM0030968,EVM0031301,EVM0031578,EVM0032678,EVM…
Biological Process	GO:0071365	cellular response to auxin stimulus	172	30	22.95	0.08076	EVM0002313,EVM0002390,EVM0008724,EVM0010341,EVM0012240,EVM0013907,EVM0014006,EVM0014502,EVM0015342,EVM0016717,EVM0017405,EVM0017653,EVM0017690,EVM0018329,EVM0020376,EVM0020548,EVM0023501,EVM0025084,EVM0025632,EVM0027333,EVM0028302,EVM0032396,EVM0032788,EVM0036115,EVM0038720,EVM0039955,EVM0041829,EVM0041865,EVM0043744,EVM0045234
Biological Process	GO:0010204	defense response signaling pathway, resistance gene-independent	6	2	0.8	0.08089	EVM0003349,EVM0012501
Biological Process	GO:0019627	urea metabolic process	9	0	1.2	0.0809	0.0809
Biological Process	GO:0051274	beta-glucan biosynthetic process	58	9	7.74	0.08123	EVM0002310,EVM0005519,EVM0007727,EVM0008794,EVM0020152,EVM0024134,EVM0030968,EVM0032017,EVM0041468
Biological Process	GO:0071482	cellular response to light stimulus	32	5	4.27	0.08171	EVM0007871,EVM0024341,EVM0032553,EVM0038486,EVM0043401
Biological Process	GO:0009875	pollen-pistil interaction	141	23	18.81	0.08237	EVM0000211,EVM0000852,EVM0001413,EVM0001686,EVM0006088,EVM0013251,EVM0017026,EVM0019893,EVM0020362,EVM0020605,EVM0020832,EVM0022672,EVM0024164,EVM0025339,EVM0027127,EVM0027297,EVM0028913,EVM0030810,EVM0032871,EVM0033309,EVM0036223,EVM0042340,Oryza_sativa_newGene_1224
Biological Process	GO:0033865	nucleoside bisphosphate metabolic process	25	2	3.34	0.08252	EVM0037591,EVM0044264
Biological Process	GO:0034032	purine nucleoside bisphosphate metabolic process	25	2	3.34	0.08252	EVM0037591,EVM0044264
Biological Process	GO:0033875	ribonucleoside bisphosphate metabolic process	25	2	3.34	0.08252	EVM0037591,EVM0044264
Biological Process	GO:0000050	urea cycle	7	0	0.93	0.08327	0.08327
Biological Process	GO:0019438	aromatic compound biosynthetic process	3109	475	414.76	0.08429	EVM0000183,EVM0000234,EVM0000488,EVM0000500,EVM0000600,EVM0000693,EVM0000902,EVM0000904,EVM0000972,EVM0001138,EVM0001336,EVM0001397,EVM0001493,EVM0001501,EVM0001555,EVM0001730,EVM0001746,EVM0001849,EVM0001986,EVM0002016,EVM0002344,EVM0002483,EVM0002687,EVM0003026,EVM0003045,EVM0003223,EVM0003294,EVM0003305,EVM0003346,EVM0003602,EVM0003863,EVM0004100,EVM0004297,EVM0004367,EVM0004428,EVM0004441,EVM…
Biological Process	GO:0051603	proteolysis involved in cellular protein catabolic process	801	96	106.86	0.08556	EVM0000178,EVM0001070,EVM0001296,EVM0002184,EVM0002443,EVM0002615,EVM0002693,EVM0003148,EVM0003202,EVM0003235,EVM0003734,EVM0004039,EVM0004883,EVM0005250,EVM0005699,EVM0006826,EVM0007385,EVM0008060,EVM0008296,EVM0008701,EVM0008830,EVM0009139,EVM0009286,EVM0009473,EVM0009940,EVM0010306,EVM0010945,EVM0012819,EVM0012870,EVM0012917,EVM0013007,EVM0013244,EVM0013675,EVM0014679,EVM0014692,EVM0015142,EVM…
Biological Process	GO:0007129	synapsis	18	3	2.4	0.08632	EVM0001921,EVM0028859,EVM0045358
Biological Process	GO:0006972	hyperosmotic response	14	3	1.87	0.08661	EVM0000724,EVM0045137,EVM0045228
Biological Process	GO:1901070	guanosine-containing compound biosynthetic process	11	1	1.47	0.08738	EVM0001493
Biological Process	GO:0005991	trehalose metabolic process	28	7	3.74	0.08786	EVM0003804,EVM0012186,EVM0016372,EVM0017167,EVM0037324,EVM0038854,EVM0042736
Biological Process	GO:0006048	UDP-N-acetylglucosamine biosynthetic process	7	3	0.93	0.089	EVM0002016,EVM0026471,EVM0032173
Biological Process	GO:0046349	amino sugar biosynthetic process	7	3	0.93	0.089	EVM0002016,EVM0026471,EVM0032173
Biological Process	GO:0050789	regulation of biological process	4582	626	611.26	0.08947	EVM0000183,EVM0000279,EVM0000488,EVM0000500,EVM0000693,EVM0000724,EVM0000821,EVM0000852,EVM0000904,EVM0000918,EVM0000972,EVM0001061,EVM0001138,EVM0001169,EVM0001260,EVM0001336,EVM0001397,EVM0001465,EVM0001501,EVM0001555,EVM0001746,EVM0001841,EVM0001849,EVM0001898,EVM0001986,EVM0002313,EVM0002344,EVM0002390,EVM0002483,EVM0002612,EVM0002771,EVM0002874,EVM0003045,EVM0003223,EVM0003305,EVM0003346,EVM…
Biological Process	GO:0006542	glutamine biosynthetic process	6	0	0.8	0.08975	0.08975
Biological Process	GO:0097306	cellular response to alcohol	140	18	18.68	0.08986	EVM0000279,EVM0006202,EVM0007224,EVM0007257,EVM0008450,EVM0008776,EVM0010465,EVM0014008,EVM0016651,EVM0024070,EVM0030707,EVM0032678,EVM0037996,EVM0038486,EVM0039746,EVM0039888,EVM0041152,EVM0044178
Biological Process	GO:0051502	diterpene phytoalexin biosynthetic process	15	5	2	0.08995	EVM0001643,EVM0015062,EVM0033456,EVM0039763,EVM0044725
Biological Process	GO:0009725	response to hormone	628	91	83.78	0.09055	EVM0000279,EVM0000358,EVM0001169,EVM0001336,EVM0002313,EVM0002390,EVM0005350,EVM0006202,EVM0006940,EVM0007224,EVM0007257,EVM0008450,EVM0008724,EVM0008776,EVM0009467,EVM0010341,EVM0010465,EVM0012240,EVM0013150,EVM0013409,EVM0013550,EVM0013907,EVM0014006,EVM0014008,EVM0014475,EVM0014502,EVM0014812,EVM0015062,EVM0015245,EVM0015270,EVM0015342,EVM0016651,EVM0016717,EVM0017248,EVM0017405,EVM0017653,EVM…
Biological Process	GO:0071478	cellular response to radiation	37	5	4.94	0.09121	EVM0007871,EVM0024341,EVM0032553,EVM0038486,EVM0043401
Biological Process	GO:0009168	purine ribonucleoside monophosphate biosynthetic process	120	16	16.01	0.09176	EVM0001493,EVM0001730,EVM0005814,EVM0005939,EVM0009005,EVM0009573,EVM0018388,EVM0020075,EVM0025401,EVM0029089,EVM0032797,EVM0035448,EVM0037385,EVM0037542,EVM0038301,EVM0038470
Biological Process	GO:0009127	purine nucleoside monophosphate biosynthetic process	120	16	16.01	0.09176	EVM0001493,EVM0001730,EVM0005814,EVM0005939,EVM0009005,EVM0009573,EVM0018388,EVM0020075,EVM0025401,EVM0029089,EVM0032797,EVM0035448,EVM0037385,EVM0037542,EVM0038301,EVM0038470
Biological Process	GO:0006576	cellular biogenic amine metabolic process	72	15	9.61	0.09243	EVM0000275,EVM0001117,EVM0002313,EVM0003611,EVM0006783,EVM0006848,EVM0007509,EVM0008920,EVM0014111,EVM0014502,EVM0023923,EVM0024960,EVM0027852,EVM0029700,EVM0035284
Biological Process	GO:1901420	negative regulation of response to alcohol	21	5	2.8	0.0927	EVM0000279,EVM0010465,EVM0038486,EVM0039888,EVM0044178
Biological Process	GO:0009788	negative regulation of abscisic acid-activated signaling pathway	21	5	2.8	0.0927	EVM0000279,EVM0010465,EVM0038486,EVM0039888,EVM0044178
Biological Process	GO:0002097	tRNA wobble base modification	15	1	2	0.09354	EVM0029625
Biological Process	GO:0046323	glucose import	71	18	9.47	0.09404	EVM0001480,EVM0002768,EVM0003165,EVM0004347,EVM0006281,EVM0008917,EVM0008957,EVM0009205,EVM0010495,EVM0015685,EVM0019518,EVM0020278,EVM0026305,EVM0028067,EVM0030147,EVM0031576,EVM0036302,EVM0037421
Biological Process	GO:0032502	developmental process	1134	112	151.28	0.09421	EVM0000724,EVM0001011,EVM0001169,EVM0001555,EVM0001921,EVM0002313,EVM0002480,EVM0002862,EVM0003445,EVM0003602,EVM0003647,EVM0003863,EVM0004579,EVM0004731,EVM0005261,EVM0005596,EVM0005699,EVM0005773,EVM0005884,EVM0005939,EVM0006113,EVM0006462,EVM0006480,EVM0007385,EVM0007779,EVM0008225,EVM0008965,EVM0009473,EVM0010742,EVM0011871,EVM0012155,EVM0012240,EVM0012356,EVM0013411,EVM0013900,EVM0013907,EVM…
Biological Process	GO:0007154	cell communication	1416	202	188.9	0.09422	EVM0000211,EVM0000279,EVM0000724,EVM0000821,EVM0000852,EVM0001061,EVM0001169,EVM0001260,EVM0001413,EVM0001465,EVM0001686,EVM0002313,EVM0002390,EVM0002612,EVM0003349,EVM0003477,EVM0003647,EVM0003665,EVM0004056,EVM0004593,EVM0004852,EVM0005075,EVM0005350,EVM0005486,EVM0005828,EVM0005998,EVM0006088,EVM0006140,EVM0006202,EVM0006487,EVM0006926,EVM0006940,EVM0007001,EVM0007224,EVM0007234,EVM0007257,EVM…
Biological Process	GO:0080134	regulation of response to stress	107	17	14.27	0.09516	EVM0003349,EVM0005563,EVM0005998,EVM0006940,EVM0012501,EVM0013409,EVM0016095,EVM0020735,EVM0025070,EVM0029326,EVM0030075,EVM0031239,EVM0031301,EVM0031578,EVM0031981,EVM0032616,EVM0038419
Biological Process	GO:0035266	meristem growth	23	2	3.07	0.09533	EVM0033874,EVM0035565
Biological Process	GO:0018298	protein-chromophore linkage	66	15	8.8	0.09547	EVM0005690,EVM0007396,EVM0015870,EVM0020668,EVM0022152,EVM0026235,EVM0032157,EVM0034193,EVM0034315,EVM0037379,EVM0037811,EVM0040667,EVM0043800,EVM0043982,EVM0044258
Biological Process	GO:0052315	phytoalexin biosynthetic process	19	6	2.53	0.09611	EVM0001643,EVM0015062,EVM0033456,EVM0038419,EVM0039763,EVM0044725
Biological Process	GO:0009808	lignin metabolic process	59	22	7.87	0.09693	EVM0003026,EVM0003294,EVM0005780,EVM0006395,EVM0008617,EVM0009426,EVM0009622,EVM0013340,EVM0017382,EVM0017935,EVM0018213,EVM0018866,EVM0020582,EVM0023996,EVM0024057,EVM0025500,EVM0025844,EVM0030445,EVM0031615,EVM0039558,EVM0043183,EVM0045441
Biological Process	GO:0009765	photosynthesis, light harvesting	29	7	3.87	0.09766	EVM0005690,EVM0007654,EVM0015870,EVM0022152,EVM0023047,EVM0032157,EVM0034315
Biological Process	GO:0009312	oligosaccharide biosynthetic process	45	8	6	0.0977	EVM0003804,EVM0012186,EVM0016372,EVM0017167,EVM0035918,EVM0037324,EVM0038854,EVM0042736
Biological Process	GO:0009723	response to ethylene	40	5	5.34	0.09779	EVM0019096,EVM0036115,EVM0038419,EVM0040970,EVM0044952
Biological Process	GO:1901362	organic cyclic compound biosynthetic process	3200	482	426.9	0.09821	EVM0000183,EVM0000234,EVM0000488,EVM0000500,EVM0000600,EVM0000693,EVM0000904,EVM0000972,EVM0001138,EVM0001336,EVM0001397,EVM0001493,EVM0001501,EVM0001555,EVM0001730,EVM0001746,EVM0001849,EVM0001986,EVM0002016,EVM0002344,EVM0002483,EVM0002687,EVM0003026,EVM0003045,EVM0003223,EVM0003294,EVM0003305,EVM0003346,EVM0003602,EVM0003863,EVM0004100,EVM0004297,EVM0004367,EVM0004428,EVM0004441,EVM0004568,EVM…
Biological Process	GO:0009856	pollination	181	27	24.15	0.09854	EVM0000211,EVM0000852,EVM0001413,EVM0001686,EVM0002310,EVM0006088,EVM0013251,EVM0017026,EVM0019893,EVM0020362,EVM0020605,EVM0020832,EVM0022078,EVM0022672,EVM0024164,EVM0025339,EVM0027127,EVM0027297,EVM0028913,EVM0030810,EVM0032871,EVM0033309,EVM0036223,EVM0042340,EVM0044929,EVM0045276,Oryza_sativa_newGene_1224
Biological Process	GO:0044706	multi-multicellular organism process	181	27	24.15	0.09854	EVM0000211,EVM0000852,EVM0001413,EVM0001686,EVM0002310,EVM0006088,EVM0013251,EVM0017026,EVM0019893,EVM0020362,EVM0020605,EVM0020832,EVM0022078,EVM0022672,EVM0024164,EVM0025339,EVM0027127,EVM0027297,EVM0028913,EVM0030810,EVM0032871,EVM0033309,EVM0036223,EVM0042340,EVM0044929,EVM0045276,Oryza_sativa_newGene_1224
Biological Process	GO:0010817	regulation of hormone levels	159	24	21.21	0.09926	EVM0000724,EVM0002313,EVM0008724,EVM0010341,EVM0012240,EVM0012356,EVM0013907,EVM0014216,EVM0014502,EVM0015976,EVM0016717,EVM0017437,EVM0018329,EVM0021894,EVM0023419,EVM0023981,EVM0024729,EVM0026240,EVM0027333,EVM0031277,EVM0031859,EVM0036115,EVM0042313,EVM0044845
Biological Process	GO:0046470	phosphatidylcholine metabolic process	16	3	2.13	0.09948	EVM0000275,EVM0006783,EVM0024960
Biological Process	GO:0009734	auxin-activated signaling pathway	171	30	22.81	0.09949	EVM0002313,EVM0002390,EVM0008724,EVM0010341,EVM0012240,EVM0013907,EVM0014006,EVM0014502,EVM0015342,EVM0016717,EVM0017405,EVM0017653,EVM0017690,EVM0018329,EVM0020376,EVM0020548,EVM0023501,EVM0025084,EVM0025632,EVM0027333,EVM0028302,EVM0032396,EVM0032788,EVM0036115,EVM0038720,EVM0039955,EVM0041829,EVM0041865,EVM0043744,EVM0045234
Biological Process	GO:0051656	establishment of organelle localization	41	9	5.47	0.10005	EVM0002121,EVM0015078,EVM0027003,EVM0031422,EVM0033127,EVM0034089,EVM0036744,EVM0037258,EVM0043588
Biological Process	GO:0009719	response to endogenous stimulus	635	92	84.71	0.10032	EVM0000279,EVM0000358,EVM0001169,EVM0001336,EVM0002313,EVM0002390,EVM0005350,EVM0006202,EVM0006940,EVM0007224,EVM0007257,EVM0008450,EVM0008724,EVM0008776,EVM0009467,EVM0010341,EVM0010465,EVM0012240,EVM0013150,EVM0013409,EVM0013550,EVM0013907,EVM0014006,EVM0014008,EVM0014475,EVM0014502,EVM0014812,EVM0015062,EVM0015245,EVM0015270,EVM0015342,EVM0016651,EVM0016717,EVM0017248,EVM0017405,EVM0017653,EVM…
Biological Process	GO:0019319	hexose biosynthetic process	14	1	1.87	0.10078	EVM0029330
Biological Process	GO:0050790	regulation of catalytic activity	491	73	65.5	0.10115	EVM0000904,EVM0000918,EVM0001898,EVM0002771,EVM0002874,EVM0004441,EVM0004470,EVM0006979,EVM0007224,EVM0007297,EVM0007713,EVM0008055,EVM0008450,EVM0008774,EVM0009907,EVM0011946,EVM0012191,EVM0012216,EVM0012251,EVM0013462,EVM0013533,EVM0013779,EVM0013795,EVM0013908,EVM0014008,EVM0015881,EVM0017673,EVM0017960,EVM0018239,EVM0018665,EVM0019235,EVM0019270,EVM0020219,EVM0020333,EVM0020380,EVM0020450,EVM…
Biological Process	GO:1900140	regulation of seedling development	19	1	2.53	0.10195	EVM0035465
Biological Process	GO:0044275	cellular carbohydrate catabolic process	74	18	9.87	0.10209	EVM0001880,EVM0003663,EVM0007348,EVM0010716,EVM0015271,EVM0017259,EVM0019065,EVM0021042,EVM0026529,EVM0027699,EVM0027870,EVM0029869,EVM0030862,EVM0035918,EVM0036158,EVM0039411,EVM0043289,Oryza_sativa_newGene_7315
Biological Process	GO:0009561	megagametogenesis	31	3	4.14	0.1021	EVM0030455,EVM0034732,EVM0040198
Biological Process	GO:0042455	ribonucleoside biosynthetic process	171	16	22.81	0.1022	EVM0001493,EVM0001730,EVM0005814,EVM0005939,EVM0008639,EVM0009005,EVM0018388,EVM0023668,EVM0025401,EVM0029089,EVM0032797,EVM0034605,EVM0035448,EVM0037385,EVM0037542,EVM0038470
Biological Process	GO:0016265	obsolete death	155	23	20.68	0.10237	EVM0000168,EVM0002785,EVM0004860,EVM0006462,EVM0007385,EVM0009449,EVM0012501,EVM0020750,EVM0023267,EVM0026127,EVM0027875,EVM0029568,EVM0031239,EVM0034415,EVM0035992,EVM0035996,EVM0038419,EVM0038486,EVM0039594,EVM0044625,EVM0044952,EVM0045349,Oryza_sativa_newGene_4556
Biological Process	GO:0008219	cell death	155	23	20.68	0.10237	EVM0000168,EVM0002785,EVM0004860,EVM0006462,EVM0007385,EVM0009449,EVM0012501,EVM0020750,EVM0023267,EVM0026127,EVM0027875,EVM0029568,EVM0031239,EVM0034415,EVM0035992,EVM0035996,EVM0038419,EVM0038486,EVM0039594,EVM0044625,EVM0044952,EVM0045349,Oryza_sativa_newGene_4556
Biological Process	GO:1901419	regulation of response to alcohol	27	5	3.6	0.10276	EVM0000279,EVM0010465,EVM0038486,EVM0039888,EVM0044178
Biological Process	GO:0009787	regulation of abscisic acid-activated signaling pathway	27	5	3.6	0.10276	EVM0000279,EVM0010465,EVM0038486,EVM0039888,EVM0044178
Biological Process	GO:0015758	glucose transport	72	18	9.61	0.1035	EVM0001480,EVM0002768,EVM0003165,EVM0004347,EVM0006281,EVM0008917,EVM0008957,EVM0009205,EVM0010495,EVM0015685,EVM0019518,EVM0020278,EVM0026305,EVM0028067,EVM0030147,EVM0031576,EVM0036302,EVM0037421
Biological Process	GO:0006541	glutamine metabolic process	37	8	4.94	0.10379	EVM0006153,EVM0010423,EVM0015622,EVM0021182,EVM0023437,EVM0023923,EVM0034605,Oryza_sativa_newGene_9444
Biological Process	GO:0043666	regulation of phosphoprotein phosphatase activity	43	7	5.74	0.10481	EVM0007224,EVM0008450,EVM0014008,EVM0030707,EVM0037996,EVM0043895,EVM0045347
Biological Process	GO:0006493	protein O-linked glycosylation	9	1	1.2	0.10486	EVM0005443
Biological Process	GO:0006568	tryptophan metabolic process	25	6	3.34	0.10492	EVM0002313,EVM0007509,EVM0014111,EVM0014502,EVM0023923,EVM0035284
Biological Process	GO:0006586	indolalkylamine metabolic process	25	6	3.34	0.10492	EVM0002313,EVM0007509,EVM0014111,EVM0014502,EVM0023923,EVM0035284
Biological Process	GO:0006559	L-phenylalanine catabolic process	13	4	1.73	0.10525	EVM0000600,EVM0005820,EVM0022027,EVM0031399
Biological Process	GO:1902222	erythrose 4-phosphate/phosphoenolpyruvate family amino acid catabolic process	13	4	1.73	0.10525	EVM0000600,EVM0005820,EVM0022027,EVM0031399
Biological Process	GO:0010623	programmed cell death involved in cell development	7	1	0.93	0.10741	EVM0044952
Biological Process	GO:0080090	regulation of primary metabolic process	2716	387	362.33	0.10748	EVM0000183,EVM0000488,EVM0000500,EVM0000693,EVM0000918,EVM0000972,EVM0001138,EVM0001336,EVM0001397,EVM0001501,EVM0001555,EVM0001746,EVM0001849,EVM0001986,EVM0002313,EVM0002344,EVM0002483,EVM0002771,EVM0002874,EVM0003045,EVM0003223,EVM0003305,EVM0003346,EVM0003602,EVM0003863,EVM0004100,EVM0004297,EVM0004367,EVM0004428,EVM0004430,EVM0004568,EVM0004579,EVM0004596,EVM0004722,EVM0004883,EVM0005352,EVM…
Biological Process	GO:0009566	fertilization	8	0	1.07	0.10752	0.10752
Biological Process	GO:0009132	nucleoside diphosphate metabolic process	13	0	1.73	0.10764	0.10764
Biological Process	GO:0051341	regulation of oxidoreductase activity	7	0	0.93	0.10766	0.10766
Biological Process	GO:0005992	trehalose biosynthetic process	27	7	3.6	0.10781	EVM0003804,EVM0012186,EVM0016372,EVM0017167,EVM0037324,EVM0038854,EVM0042736
Biological Process	GO:0018130	heterocycle biosynthetic process	2948	413	393.28	0.10952	EVM0000183,EVM0000234,EVM0000488,EVM0000500,EVM0000693,EVM0000972,EVM0001138,EVM0001336,EVM0001397,EVM0001493,EVM0001501,EVM0001555,EVM0001730,EVM0001746,EVM0001849,EVM0001986,EVM0002016,EVM0002344,EVM0002483,EVM0002687,EVM0003045,EVM0003223,EVM0003305,EVM0003346,EVM0003602,EVM0003863,EVM0004100,EVM0004297,EVM0004367,EVM0004428,EVM0004568,EVM0004579,EVM0004596,EVM0004722,EVM0004883,EVM0005160,EVM…
Biological Process	GO:0042493	response to drug	67	15	8.94	0.1098	EVM0001577,EVM0007260,EVM0007525,EVM0011309,EVM0011458,EVM0013735,EVM0015919,EVM0018773,EVM0020997,EVM0025520,EVM0026740,EVM0029745,EVM0031236,EVM0033949,EVM0035368
Biological Process	GO:0006855	drug transmembrane transport	67	15	8.94	0.1098	EVM0001577,EVM0007260,EVM0007525,EVM0011309,EVM0011458,EVM0013735,EVM0015919,EVM0018773,EVM0020997,EVM0025520,EVM0026740,EVM0029745,EVM0031236,EVM0033949,EVM0035368
Biological Process	GO:0015893	drug transport	67	15	8.94	0.1098	EVM0001577,EVM0007260,EVM0007525,EVM0011309,EVM0011458,EVM0013735,EVM0015919,EVM0018773,EVM0020997,EVM0025520,EVM0026740,EVM0029745,EVM0031236,EVM0033949,EVM0035368
Biological Process	GO:0009845	seed germination	33	2	4.4	0.10991	EVM0003445,EVM0035465
Biological Process	GO:0006207	'de novo' pyrimidine nucleobase biosynthetic process	11	0	1.47	0.11093	0.11093
Biological Process	GO:0006085	acetyl-CoA biosynthetic process	7	1	0.93	0.11118	EVM0023461
Biological Process	GO:0010150	leaf senescence	24	5	3.2	0.11185	EVM0001169,EVM0009473,EVM0019457,EVM0038419,EVM0044952
Biological Process	GO:0010260	animal organ senescence	24	5	3.2	0.11185	EVM0001169,EVM0009473,EVM0019457,EVM0038419,EVM0044952
Biological Process	GO:0048574	long-day photoperiodism, flowering	12	1	1.6	0.11187	EVM0039962
Biological Process	GO:0010073	meristem maintenance	40	2	5.34	0.11219	EVM0033874,EVM0035565
Biological Process	GO:0031323	regulation of cellular metabolic process	2705	383	360.86	0.11287	EVM0000183,EVM0000488,EVM0000500,EVM0000693,EVM0000918,EVM0000972,EVM0001138,EVM0001336,EVM0001397,EVM0001501,EVM0001555,EVM0001746,EVM0001849,EVM0001986,EVM0002313,EVM0002344,EVM0002483,EVM0002771,EVM0002874,EVM0003045,EVM0003223,EVM0003305,EVM0003346,EVM0003602,EVM0003863,EVM0004100,EVM0004297,EVM0004367,EVM0004428,EVM0004430,EVM0004568,EVM0004579,EVM0004596,EVM0004722,EVM0004883,EVM0005352,EVM…
Biological Process	GO:0031167	rRNA methylation	24	3	3.2	0.11307	EVM0005156,EVM0009658,EVM0037507
Biological Process	GO:0042743	hydrogen peroxide metabolic process	171	60	22.81	0.11337	EVM0001019,EVM0001084,EVM0002071,EVM0002411,EVM0002511,EVM0003300,EVM0003631,EVM0003694,EVM0004094,EVM0004131,EVM0004630,EVM0005147,EVM0005710,EVM0006853,EVM0007376,EVM0007561,EVM0007603,EVM0008444,EVM0008654,EVM0009024,EVM0009249,EVM0009438,EVM0009494,EVM0010614,EVM0011048,EVM0013732,EVM0014739,EVM0014894,EVM0016915,EVM0017132,EVM0018179,EVM0018857,EVM0020164,EVM0020709,EVM0023201,EVM0023494,EVM…
Biological Process	GO:0048468	cell development	59	3	7.87	0.11494	EVM0022078,EVM0044952,EVM0045276
Biological Process	GO:0032101	regulation of response to external stimulus	22	3	2.93	0.11577	EVM0005998,EVM0031981,EVM0038419
Biological Process	GO:0071483	cellular response to blue light	14	2	1.87	0.11586	EVM0032553,EVM0038486
Biological Process	GO:2000026	regulation of multicellular organismal development	172	15	22.95	0.11703	EVM0005773,EVM0008225,EVM0012356,EVM0013411,EVM0013900,EVM0023612,EVM0023666,EVM0031277,EVM0032582,EVM0034590,EVM0035465,EVM0035565,EVM0039130,EVM0039962,EVM0040667
Biological Process	GO:0015786	UDP-glucose transport	7	0	0.93	0.11729	0.11729
Biological Process	GO:0009955	adaxial/abaxial pattern specification	13	0	1.73	0.11736	0.11736
Biological Process	GO:0010506	regulation of autophagy	6	1	0.8	0.11779	EVM0023851
Biological Process	GO:0044767	single-organism developmental process	1091	108	145.55	0.11793	EVM0000724,EVM0001011,EVM0001169,EVM0001555,EVM0001921,EVM0002313,EVM0002480,EVM0002862,EVM0003445,EVM0003602,EVM0003647,EVM0003863,EVM0004579,EVM0004731,EVM0005261,EVM0005596,EVM0005699,EVM0005773,EVM0005884,EVM0005939,EVM0006113,EVM0006462,EVM0006480,EVM0007385,EVM0007779,EVM0008225,EVM0008965,EVM0009473,EVM0010742,EVM0011871,EVM0012155,EVM0012240,EVM0012356,EVM0013411,EVM0013900,EVM0013907,EVM…
Biological Process	GO:0009167	purine ribonucleoside monophosphate metabolic process	192	23	25.61	0.11795	EVM0001493,EVM0001730,EVM0005814,EVM0005939,EVM0007261,EVM0009005,EVM0009573,EVM0013813,EVM0017673,EVM0018388,EVM0020075,EVM0025401,EVM0029089,EVM0029370,EVM0031193,EVM0032797,EVM0033628,EVM0035448,EVM0037385,EVM0037542,EVM0038301,EVM0038470,EVM0040311
Biological Process	GO:0009126	purine nucleoside monophosphate metabolic process	192	23	25.61	0.11795	EVM0001493,EVM0001730,EVM0005814,EVM0005939,EVM0007261,EVM0009005,EVM0009573,EVM0013813,EVM0017673,EVM0018388,EVM0020075,EVM0025401,EVM0029089,EVM0029370,EVM0031193,EVM0032797,EVM0033628,EVM0035448,EVM0037385,EVM0037542,EVM0038301,EVM0038470,EVM0040311
Biological Process	GO:0015672	monovalent inorganic cation transport	394	64	52.56	0.11798	EVM0001480,EVM0001730,EVM0002351,EVM0002768,EVM0002895,EVM0003165,EVM0004347,EVM0005062,EVM0005814,EVM0005939,EVM0006281,EVM0006856,EVM0006884,EVM0007261,EVM0007527,EVM0008524,EVM0008879,EVM0008917,EVM0008957,EVM0009005,EVM0009141,EVM0009205,EVM0010495,EVM0010930,EVM0012450,EVM0013813,EVM0015685,EVM0018388,EVM0019314,EVM0019518,EVM0019522,EVM0020278,EVM0021719,EVM0023125,EVM0025401,EVM0026191,EVM…
Biological Process	GO:0000741	karyogamy	14	2	1.87	0.11877	EVM0030455,EVM0040198
Biological Process	GO:0009260	ribonucleotide biosynthetic process	164	18	21.88	0.11966	EVM0001493,EVM0001730,EVM0005814,EVM0005939,EVM0009005,EVM0009573,EVM0018388,EVM0020075,EVM0023668,EVM0025401,EVM0029089,EVM0032797,EVM0034605,EVM0035448,EVM0037385,EVM0037542,EVM0038301,EVM0038470
Biological Process	GO:0046390	ribose phosphate biosynthetic process	164	18	21.88	0.11966	EVM0001493,EVM0001730,EVM0005814,EVM0005939,EVM0009005,EVM0009573,EVM0018388,EVM0020075,EVM0023668,EVM0025401,EVM0029089,EVM0032797,EVM0034605,EVM0035448,EVM0037385,EVM0037542,EVM0038301,EVM0038470
Biological Process	GO:0006370	7-methylguanosine mRNA capping	6	0	0.8	0.12028	0.12028
Biological Process	GO:0019222	regulation of metabolic process	3137	447	418.49	0.12124	EVM0000183,EVM0000488,EVM0000500,EVM0000693,EVM0000904,EVM0000918,EVM0000972,EVM0001138,EVM0001336,EVM0001397,EVM0001501,EVM0001555,EVM0001746,EVM0001841,EVM0001849,EVM0001898,EVM0001986,EVM0002313,EVM0002344,EVM0002483,EVM0002771,EVM0002874,EVM0003045,EVM0003223,EVM0003305,EVM0003346,EVM0003602,EVM0003863,EVM0004100,EVM0004297,EVM0004367,EVM0004428,EVM0004430,EVM0004441,EVM0004470,EVM0004568,EVM…
Biological Process	GO:0009072	aromatic amino acid family metabolic process	96	18	12.81	0.12151	EVM0000600,EVM0002313,EVM0005820,EVM0007509,EVM0010308,EVM0014111,EVM0014502,EVM0019137,EVM0020845,EVM0022027,EVM0022288,EVM0023923,EVM0024037,EVM0025976,EVM0031399,EVM0035284,EVM0036369,EVM0038486
Biological Process	GO:0051193	regulation of cofactor metabolic process	7	0	0.93	0.12153	0.12153
Biological Process	GO:1901293	nucleoside phosphate biosynthetic process	242	21	32.28	0.12167	EVM0001493,EVM0001730,EVM0002016,EVM0005814,EVM0005939,EVM0009005,EVM0009573,EVM0018388,EVM0020075,EVM0023668,EVM0025401,EVM0026471,EVM0029089,EVM0032173,EVM0032797,EVM0034605,EVM0035448,EVM0037385,EVM0037542,EVM0038301,EVM0038470
Biological Process	GO:0009636	response to toxic substance	12	3	1.6	0.1217	EVM0023494,EVM0037379,EVM0037811
Biological Process	GO:0044106	cellular amine metabolic process	73	15	9.74	0.12207	EVM0000275,EVM0001117,EVM0002313,EVM0003611,EVM0006783,EVM0006848,EVM0007509,EVM0008920,EVM0014111,EVM0014502,EVM0023923,EVM0024960,EVM0027852,EVM0029700,EVM0035284
Biological Process	GO:0042775	mitochondrial ATP synthesis coupled electron transport	36	5	4.8	0.12234	EVM0007261,EVM0013813,EVM0029370,EVM0033628,EVM0040311
Biological Process	GO:0071668	plant-type cell wall assembly	15	3	2	0.12239	EVM0033869,EVM0040710,EVM0045364
Biological Process	GO:0070726	cell wall assembly	15	3	2	0.12239	EVM0033869,EVM0040710,EVM0045364
Biological Process	GO:0051640	organelle localization	47	9	6.27	0.1227	EVM0002121,EVM0015078,EVM0027003,EVM0031422,EVM0033127,EVM0034089,EVM0036744,EVM0037258,EVM0043588
Biological Process	GO:0006570	tyrosine metabolic process	13	2	1.73	0.12296	EVM0025976,EVM0038486
Biological Process	GO:0010468	regulation of gene expression	2580	364	344.19	0.12322	EVM0000183,EVM0000488,EVM0000500,EVM0000693,EVM0000972,EVM0001138,EVM0001336,EVM0001397,EVM0001501,EVM0001555,EVM0001746,EVM0001841,EVM0001849,EVM0001986,EVM0002344,EVM0002483,EVM0003045,EVM0003223,EVM0003305,EVM0003346,EVM0003602,EVM0003863,EVM0004100,EVM0004297,EVM0004367,EVM0004428,EVM0004430,EVM0004568,EVM0004579,EVM0004596,EVM0004722,EVM0004883,EVM0005352,EVM0005382,EVM0005445,EVM0005553,EVM…
Biological Process	GO:0008645	hexose transport	74	18	9.87	0.12409	EVM0001480,EVM0002768,EVM0003165,EVM0004347,EVM0006281,EVM0008917,EVM0008957,EVM0009205,EVM0010495,EVM0015685,EVM0019518,EVM0020278,EVM0026305,EVM0028067,EVM0030147,EVM0031576,EVM0036302,EVM0037421
Biological Process	GO:0044257	cellular protein catabolic process	813	98	108.46	0.12467	EVM0000178,EVM0001070,EVM0001296,EVM0002184,EVM0002443,EVM0002615,EVM0002693,EVM0003148,EVM0003202,EVM0003235,EVM0003734,EVM0004039,EVM0004883,EVM0005250,EVM0005699,EVM0006826,EVM0007385,EVM0008060,EVM0008296,EVM0008701,EVM0008830,EVM0009139,EVM0009286,EVM0009473,EVM0009940,EVM0010306,EVM0010945,EVM0012819,EVM0012870,EVM0012917,EVM0013007,EVM0013244,EVM0013675,EVM0014679,EVM0014692,EVM0015142,EVM…
Biological Process	GO:0015936	coenzyme A metabolic process	15	0	2	0.1249	0.1249
Biological Process	GO:0017148	negative regulation of translation	70	3	9.34	0.12656	EVM0016664,EVM0018285,EVM0034732
Biological Process	GO:0080163	regulation of protein serine/threonine phosphatase activity	20	5	2.67	0.12689	EVM0007224,EVM0008450,EVM0014008,EVM0030707,EVM0037996
Biological Process	GO:0006167	AMP biosynthetic process	8	0	1.07	0.12882	0.12882
Biological Process	GO:0046033	AMP metabolic process	8	0	1.07	0.12882	0.12882
Biological Process	GO:0016310	phosphorylation	2490	307	332.18	0.12953	EVM0000126,EVM0000211,EVM0000279,EVM0000409,EVM0000724,EVM0000821,EVM0000852,EVM0000918,EVM0001061,EVM0001260,EVM0001413,EVM0001465,EVM0001686,EVM0001742,EVM0001886,EVM0002156,EVM0002215,EVM0002535,EVM0002612,EVM0002771,EVM0003068,EVM0003472,EVM0003477,EVM0003664,EVM0003903,EVM0003973,EVM0004396,EVM0004730,EVM0004852,EVM0004953,EVM0005149,EVM0005224,EVM0005268,EVM0005350,EVM0005658,EVM0005828,EVM…
Biological Process	GO:0019632	shikimate metabolic process	14	3	1.87	0.13037	EVM0019137,EVM0020845,EVM0024037
Biological Process	GO:0051704	multi-organism process	444	65	59.23	0.13039	EVM0000211,EVM0000852,EVM0001413,EVM0001686,EVM0002310,EVM0004860,EVM0006088,EVM0006617,EVM0008794,EVM0009449,EVM0009475,EVM0009869,EVM0011069,EVM0011742,EVM0011798,EVM0012501,EVM0013251,EVM0013312,EVM0014536,EVM0015583,EVM0015906,EVM0016095,EVM0016652,EVM0017026,EVM0017723,EVM0018271,EVM0019893,EVM0020362,EVM0020605,EVM0020832,EVM0022078,EVM0022672,EVM0023136,EVM0023176,EVM0023494,EVM0024152,EVM…
Biological Process	GO:0034284	response to monosaccharide	15	1	2	0.13119	EVM0038486
Biological Process	GO:0009746	response to hexose	15	1	2	0.13119	EVM0038486
Biological Process	GO:2000377	regulation of reactive oxygen species metabolic process	14	3	1.87	0.13169	EVM0014739,EVM0023494,EVM0038419
Biological Process	GO:0045490	pectin catabolic process	64	7	8.54	0.1327	EVM0001898,EVM0006030,EVM0012251,EVM0013533,EVM0021837,EVM0040047,EVM0045481
Biological Process	GO:0009228	thiamine biosynthetic process	8	3	1.07	0.13402	EVM0015111,EVM0023164,EVM0042693
Biological Process	GO:0042724	thiamine-containing compound biosynthetic process	8	3	1.07	0.13402	EVM0015111,EVM0023164,EVM0042693
Biological Process	GO:0006754	ATP biosynthetic process	92	12	12.27	0.13443	EVM0001730,EVM0005814,EVM0005939,EVM0009005,EVM0018388,EVM0025401,EVM0029089,EVM0032797,EVM0035448,EVM0037385,EVM0037542,EVM0038470
Biological Process	GO:0034285	response to disaccharide	14	3	1.87	0.13448	EVM0020109,EVM0038419,EVM0044955
Biological Process	GO:0034654	nucleobase-containing compound biosynthetic process	2755	390	367.53	0.1347	EVM0000183,EVM0000488,EVM0000500,EVM0000693,EVM0000972,EVM0001138,EVM0001336,EVM0001397,EVM0001493,EVM0001501,EVM0001555,EVM0001730,EVM0001746,EVM0001849,EVM0001986,EVM0002016,EVM0002344,EVM0002483,EVM0002687,EVM0003045,EVM0003223,EVM0003305,EVM0003346,EVM0003602,EVM0003863,EVM0004100,EVM0004297,EVM0004367,EVM0004428,EVM0004568,EVM0004579,EVM0004596,EVM0004722,EVM0004883,EVM0005160,EVM0005352,EVM…
Biological Process	GO:0006826	iron ion transport	33	8	4.4	0.13479	EVM0006848,EVM0008920,EVM0011226,EVM0014614,EVM0017488,EVM0023313,EVM0023797,Oryza_sativa_newGene_2526
Biological Process	GO:0015749	monosaccharide transport	75	18	10.01	0.13522	EVM0001480,EVM0002768,EVM0003165,EVM0004347,EVM0006281,EVM0008917,EVM0008957,EVM0009205,EVM0010495,EVM0015685,EVM0019518,EVM0020278,EVM0026305,EVM0028067,EVM0030147,EVM0031576,EVM0036302,EVM0037421
Biological Process	GO:0009445	putrescine metabolic process	9	3	1.2	0.13574	EVM0001117,EVM0027852,EVM0029700
Biological Process	GO:0009446	putrescine biosynthetic process	9	3	1.2	0.13574	EVM0001117,EVM0027852,EVM0029700
Biological Process	GO:0000917	barrier septum assembly	7	1	0.93	0.13577	EVM0018831
Biological Process	GO:0090529	cell septum assembly	7	1	0.93	0.13577	EVM0018831
Biological Process	GO:0009123	nucleoside monophosphate metabolic process	219	24	29.22	0.13605	EVM0001493,EVM0001730,EVM0005814,EVM0005939,EVM0007261,EVM0009005,EVM0009573,EVM0013813,EVM0017673,EVM0018388,EVM0020075,EVM0023668,EVM0025401,EVM0029089,EVM0029370,EVM0031193,EVM0032797,EVM0033628,EVM0035448,EVM0037385,EVM0037542,EVM0038301,EVM0038470,EVM0040311
Biological Process	GO:0009814	defense response, incompatible interaction	41	4	5.47	0.13696	EVM0016095,EVM0027415,EVM0038419,EVM0040729
Biological Process	GO:0016998	cell wall macromolecule catabolic process	29	8	3.87	0.13897	EVM0003445,EVM0003663,EVM0026529,EVM0029869,EVM0033868,EVM0040919,EVM0041022,EVM0043405
Biological Process	GO:0006047	UDP-N-acetylglucosamine metabolic process	11	4	1.47	0.14025	EVM0002016,EVM0009943,EVM0026471,EVM0032173
Biological Process	GO:0010029	regulation of seed germination	18	1	2.4	0.14066	EVM0035465
Biological Process	GO:0000712	resolution of meiotic recombination intermediates	9	1	1.2	0.14112	EVM0022572
Biological Process	GO:0043450	alkene biosynthetic process	12	4	1.6	0.1421	EVM0002480,EVM0015327,EVM0028377,EVM0036186
Biological Process	GO:0043449	cellular alkene metabolic process	12	4	1.6	0.1421	EVM0002480,EVM0015327,EVM0028377,EVM0036186
Biological Process	GO:1900673	olefin metabolic process	12	4	1.6	0.1421	EVM0002480,EVM0015327,EVM0028377,EVM0036186
Biological Process	GO:1900674	olefin biosynthetic process	12	4	1.6	0.1421	EVM0002480,EVM0015327,EVM0028377,EVM0036186
Biological Process	GO:0009692	ethylene metabolic process	12	4	1.6	0.1421	EVM0002480,EVM0015327,EVM0028377,EVM0036186
Biological Process	GO:0009693	ethylene biosynthetic process	12	4	1.6	0.1421	EVM0002480,EVM0015327,EVM0028377,EVM0036186
Biological Process	GO:0071214	cellular response to abiotic stimulus	41	5	5.47	0.14242	EVM0007871,EVM0024341,EVM0032553,EVM0038486,EVM0043401
Biological Process	GO:0006818	hydrogen transport	281	47	37.49	0.14296	EVM0001480,EVM0001730,EVM0002351,EVM0002768,EVM0003165,EVM0004347,EVM0005814,EVM0005939,EVM0006281,EVM0007261,EVM0008524,EVM0008879,EVM0008917,EVM0008957,EVM0009005,EVM0009205,EVM0010495,EVM0012450,EVM0013813,EVM0015685,EVM0018388,EVM0019314,EVM0019518,EVM0020278,EVM0025401,EVM0026305,EVM0028006,EVM0028067,EVM0029089,EVM0029370,EVM0030147,EVM0031576,EVM0031791,EVM0032124,EVM0032797,EVM0033628,EVM…
Biological Process	GO:0015992	proton transport	281	47	37.49	0.14296	EVM0001480,EVM0001730,EVM0002351,EVM0002768,EVM0003165,EVM0004347,EVM0005814,EVM0005939,EVM0006281,EVM0007261,EVM0008524,EVM0008879,EVM0008917,EVM0008957,EVM0009005,EVM0009205,EVM0010495,EVM0012450,EVM0013813,EVM0015685,EVM0018388,EVM0019314,EVM0019518,EVM0020278,EVM0025401,EVM0026305,EVM0028006,EVM0028067,EVM0029089,EVM0029370,EVM0030147,EVM0031576,EVM0031791,EVM0032124,EVM0032797,EVM0033628,EVM…
Biological Process	GO:0006733	oxidoreduction coenzyme metabolic process	64	3	8.54	0.14304	EVM0007831,EVM0015437,EVM0020491
Biological Process	GO:0009739	response to gibberellin	39	3	5.2	0.14432	EVM0028425,EVM0038486,EVM0044952
Biological Process	GO:0033993	response to lipid	263	34	35.09	0.14462	EVM0000279,EVM0001336,EVM0006202,EVM0007224,EVM0007257,EVM0008450,EVM0008776,EVM0010465,EVM0013150,EVM0014008,EVM0015270,EVM0016651,EVM0017248,EVM0020075,EVM0021222,EVM0022675,EVM0024070,EVM0024821,EVM0026057,EVM0028425,EVM0030707,EVM0032678,EVM0037996,EVM0038257,EVM0038486,EVM0039420,EVM0039746,EVM0039888,EVM0041152,EVM0042536,EVM0042604,EVM0044178,EVM0044650,EVM0044952
Biological Process	GO:1901985	positive regulation of protein acetylation	8	3	1.07	0.14473	EVM0005382,EVM0037550,EVM0043738
Biological Process	GO:2000758	positive regulation of peptidyl-lysine acetylation	8	3	1.07	0.14473	EVM0005382,EVM0037550,EVM0043738
Biological Process	GO:0035066	positive regulation of histone acetylation	8	3	1.07	0.14473	EVM0005382,EVM0037550,EVM0043738
Biological Process	GO:0009063	cellular amino acid catabolic process	53	8	7.07	0.14601	EVM0000600,EVM0001117,EVM0005820,EVM0014111,EVM0022027,EVM0029700,EVM0031399,EVM0038113
Biological Process	GO:0048656	anther wall tapetum formation	7	2	0.93	0.14645	EVM0012356,EVM0039099
Biological Process	GO:0044265	cellular macromolecule catabolic process	917	105	122.33	0.14661	EVM0000178,EVM0001070,EVM0001296,EVM0002184,EVM0002443,EVM0002615,EVM0002693,EVM0003148,EVM0003202,EVM0003235,EVM0003734,EVM0004039,EVM0004470,EVM0004883,EVM0005250,EVM0005699,EVM0006826,EVM0007385,EVM0008060,EVM0008296,EVM0008701,EVM0008830,EVM0009139,EVM0009286,EVM0009473,EVM0009940,EVM0010306,EVM0010945,EVM0012819,EVM0012870,EVM0012917,EVM0013007,EVM0013244,EVM0013675,EVM0014679,EVM0014692,EVM…
Biological Process	GO:0070592	cell wall polysaccharide biosynthetic process	34	8	4.54	0.14711	EVM0001997,EVM0014453,EVM0019300,EVM0021329,EVM0021754,EVM0028041,EVM0030790,EVM0032406
Biological Process	GO:0052545	callose localization	7	1	0.93	0.14747	EVM0038720
Biological Process	GO:0033037	polysaccharide localization	7	1	0.93	0.14747	EVM0038720
Biological Process	GO:0009737	response to abscisic acid	203	31	27.08	0.14757	EVM0000279,EVM0001336,EVM0006202,EVM0007224,EVM0007257,EVM0008450,EVM0008776,EVM0010465,EVM0013150,EVM0014008,EVM0015270,EVM0016651,EVM0017248,EVM0020075,EVM0021222,EVM0022675,EVM0024070,EVM0024821,EVM0026057,EVM0030707,EVM0032678,EVM0037996,EVM0038486,EVM0039420,EVM0039746,EVM0039888,EVM0041152,EVM0042604,EVM0044178,EVM0044650,EVM0044952
Biological Process	GO:0009165	nucleotide biosynthetic process	240	21	32.02	0.14799	EVM0001493,EVM0001730,EVM0002016,EVM0005814,EVM0005939,EVM0009005,EVM0009573,EVM0018388,EVM0020075,EVM0023668,EVM0025401,EVM0026471,EVM0029089,EVM0032173,EVM0032797,EVM0034605,EVM0035448,EVM0037385,EVM0037542,EVM0038301,EVM0038470
Biological Process	GO:0051353	positive regulation of oxidoreductase activity	6	0	0.8	0.14804	0.14804
Biological Process	GO:0006165	nucleoside diphosphate phosphorylation	7	0	0.93	0.14882	0.14882
Biological Process	GO:0006183	GTP biosynthetic process	7	0	0.93	0.14882	0.14882
Biological Process	GO:0046051	UTP metabolic process	7	0	0.93	0.14882	0.14882
Biological Process	GO:0006228	UTP biosynthetic process	7	0	0.93	0.14882	0.14882
Biological Process	GO:0009696	salicylic acid metabolic process	6	2	0.8	0.14914	EVM0023494,EVM0038419
Biological Process	GO:0010075	regulation of meristem growth	19	1	2.53	0.14926	EVM0035565
Biological Process	GO:0019953	sexual reproduction	33	6	4.4	0.14936	EVM0011742,EVM0013312,EVM0014536,EVM0015906,EVM0028264,EVM0038624
Biological Process	GO:0060255	regulation of macromolecule metabolic process	2765	384	368.87	0.14946	EVM0000183,EVM0000488,EVM0000500,EVM0000693,EVM0000918,EVM0000972,EVM0001138,EVM0001336,EVM0001397,EVM0001501,EVM0001555,EVM0001746,EVM0001841,EVM0001849,EVM0001986,EVM0002344,EVM0002483,EVM0002771,EVM0003045,EVM0003223,EVM0003305,EVM0003346,EVM0003602,EVM0003863,EVM0004100,EVM0004297,EVM0004367,EVM0004428,EVM0004430,EVM0004568,EVM0004579,EVM0004596,EVM0004722,EVM0004883,EVM0005352,EVM0005382,EVM…
Biological Process	GO:0000272	polysaccharide catabolic process	203	46	27.08	0.14991	EVM0001898,EVM0002262,EVM0003663,EVM0004030,EVM0006030,EVM0006268,EVM0007348,EVM0010216,EVM0010681,EVM0010716,EVM0012251,EVM0012461,EVM0013533,EVM0015237,EVM0015271,EVM0015587,EVM0016857,EVM0017259,EVM0018843,EVM0019065,EVM0019595,EVM0019673,EVM0020246,EVM0021042,EVM0021837,EVM0024371,EVM0024737,EVM0026529,EVM0027699,EVM0027870,EVM0029869,EVM0030862,EVM0032783,EVM0033868,EVM0034393,EVM0035918,EVM…
Biological Process	GO:0000904	cell morphogenesis involved in differentiation	24	2	3.2	0.14991	EVM0022078,EVM0045276
Biological Process	GO:0043062	extracellular structure organization	13	3	1.73	0.15084	EVM0033869,EVM0040710,EVM0045364
Biological Process	GO:0030198	extracellular matrix organization	13	3	1.73	0.15084	EVM0033869,EVM0040710,EVM0045364
Biological Process	GO:0010215	cellulose microfibril organization	13	3	1.73	0.15084	EVM0033869,EVM0040710,EVM0045364
Biological Process	GO:0006527	arginine catabolic process	6	2	0.8	0.15474	EVM0001117,EVM0029700
Biological Process	GO:0019941	modification-dependent protein catabolic process	667	60	88.98	0.15718	EVM0000178,EVM0001070,EVM0001296,EVM0002184,EVM0002443,EVM0002615,EVM0003734,EVM0004039,EVM0004883,EVM0006826,EVM0007385,EVM0008060,EVM0008701,EVM0008830,EVM0009139,EVM0009473,EVM0010945,EVM0012819,EVM0013007,EVM0013244,EVM0014679,EVM0015569,EVM0016072,EVM0017914,EVM0018304,EVM0019379,EVM0021888,EVM0022189,EVM0022909,EVM0026127,EVM0027257,EVM0027875,EVM0028621,EVM0029003,EVM0029036,EVM0029426,EVM…
Biological Process	GO:0009163	nucleoside biosynthetic process	173	16	23.08	0.1584	EVM0001493,EVM0001730,EVM0005814,EVM0005939,EVM0008639,EVM0009005,EVM0018388,EVM0023668,EVM0025401,EVM0029089,EVM0032797,EVM0034605,EVM0035448,EVM0037385,EVM0037542,EVM0038470
Biological Process	GO:0033539	fatty acid beta-oxidation using acyl-CoA dehydrogenase	11	1	1.47	0.15961	EVM0029805
Biological Process	GO:0070475	rRNA base methylation	8	0	1.07	0.16068	0.16068
Biological Process	GO:0044763	single-organism cellular process	7668	1090	1022.95	0.16275	EVM0000168,EVM0000211,EVM0000215,EVM0000275,EVM0000279,EVM0000458,EVM0000492,EVM0000596,EVM0000600,EVM0000668,EVM0000681,EVM0000724,EVM0000744,EVM0000777,EVM0000792,EVM0000821,EVM0000832,EVM0000852,EVM0000904,EVM0000918,EVM0001019,EVM0001023,EVM0001028,EVM0001061,EVM0001084,EVM0001117,EVM0001169,EVM0001260,EVM0001330,EVM0001413,EVM0001430,EVM0001465,EVM0001493,EVM0001549,EVM0001555,EVM0001577,EVM…
Biological Process	GO:0016036	cellular response to phosphate starvation	13	4	1.73	0.16282	EVM0005998,EVM0026632,EVM0031981,EVM0035090
Biological Process	GO:0055046	microgametogenesis	11	2	1.47	0.16302	EVM0034732,EVM0044929
Biological Process	GO:0043632	modification-dependent macromolecule catabolic process	675	60	90.05	0.16314	EVM0000178,EVM0001070,EVM0001296,EVM0002184,EVM0002443,EVM0002615,EVM0003734,EVM0004039,EVM0004883,EVM0006826,EVM0007385,EVM0008060,EVM0008701,EVM0008830,EVM0009139,EVM0009473,EVM0010945,EVM0012819,EVM0013007,EVM0013244,EVM0014679,EVM0015569,EVM0016072,EVM0017914,EVM0018304,EVM0019379,EVM0021888,EVM0022189,EVM0022909,EVM0026127,EVM0027257,EVM0027875,EVM0028621,EVM0029003,EVM0029036,EVM0029426,EVM…
Biological Process	GO:0009298	GDP-mannose biosynthetic process	9	0	1.2	0.1633	0.1633
Biological Process	GO:0051259	protein oligomerization	26	2	3.47	0.16388	EVM0008624,EVM0035132
Biological Process	GO:0009902	chloroplast relocation	23	7	3.07	0.16458	EVM0002121,EVM0015078,EVM0027003,EVM0031422,EVM0033127,EVM0034089,EVM0043588
Biological Process	GO:0051667	establishment of plastid localization	23	7	3.07	0.16458	EVM0002121,EVM0015078,EVM0027003,EVM0031422,EVM0033127,EVM0034089,EVM0043588
Biological Process	GO:0051644	plastid localization	23	7	3.07	0.16458	EVM0002121,EVM0015078,EVM0027003,EVM0031422,EVM0033127,EVM0034089,EVM0043588
Biological Process	GO:0046364	monosaccharide biosynthetic process	22	2	2.93	0.16532	EVM0001880,EVM0029330
Biological Process	GO:0046034	ATP metabolic process	162	19	21.61	0.16596	EVM0001730,EVM0005814,EVM0005939,EVM0007261,EVM0009005,EVM0013813,EVM0017673,EVM0018388,EVM0025401,EVM0029089,EVM0029370,EVM0031193,EVM0032797,EVM0033628,EVM0035448,EVM0037385,EVM0037542,EVM0038470,EVM0040311
Biological Process	GO:0009161	ribonucleoside monophosphate metabolic process	215	24	28.68	0.16607	EVM0001493,EVM0001730,EVM0005814,EVM0005939,EVM0007261,EVM0009005,EVM0009573,EVM0013813,EVM0017673,EVM0018388,EVM0020075,EVM0023668,EVM0025401,EVM0029089,EVM0029370,EVM0031193,EVM0032797,EVM0033628,EVM0035448,EVM0037385,EVM0037542,EVM0038301,EVM0038470,EVM0040311
Biological Process	GO:0051017	actin filament bundle assembly	7	2	0.93	0.16653	EVM0015078,EVM0036942
Biological Process	GO:0061572	actin filament bundle organization	7	2	0.93	0.16653	EVM0015078,EVM0036942
Biological Process	GO:0009768	photosynthesis, light harvesting in photosystem I	16	4	2.13	0.16695	EVM0005690,EVM0022152,EVM0032157,EVM0034315
Biological Process	GO:0048586	regulation of long-day photoperiodism, flowering	10	1	1.33	0.1684	EVM0039962
Biological Process	GO:0046654	tetrahydrofolate biosynthetic process	10	1	1.33	0.17039	EVM0020551
Biological Process	GO:0006999	nuclear pore organization	10	3	1.33	0.17108	EVM0014869,EVM0019112,EVM0038998
Biological Process	GO:0009749	response to glucose	13	1	1.73	0.17203	EVM0038486
Biological Process	GO:0007010	cytoskeleton organization	135	15	18.01	0.17272	EVM0000681,EVM0002879,EVM0004098,EVM0011299,EVM0013795,EVM0014885,EVM0015076,EVM0015078,EVM0019112,EVM0020414,EVM0027135,EVM0027448,EVM0031025,EVM0036942,EVM0040538
Biological Process	GO:0048584	positive regulation of response to stimulus	53	8	7.07	0.17274	EVM0003349,EVM0005998,EVM0012501,EVM0016095,EVM0031981,EVM0038419,EVM0038486,EVM0039962
Biological Process	GO:1901992	positive regulation of mitotic cell cycle phase transition	7	3	0.93	0.173	EVM0005884,EVM0012819,EVM0028956
Biological Process	GO:1901989	positive regulation of cell cycle phase transition	7	3	0.93	0.173	EVM0005884,EVM0012819,EVM0028956
Biological Process	GO:0006511	ubiquitin-dependent protein catabolic process	660	60	88.05	0.1735	EVM0000178,EVM0001070,EVM0001296,EVM0002184,EVM0002443,EVM0002615,EVM0003734,EVM0004039,EVM0004883,EVM0006826,EVM0007385,EVM0008060,EVM0008701,EVM0008830,EVM0009139,EVM0009473,EVM0010945,EVM0012819,EVM0013007,EVM0013244,EVM0014679,EVM0015569,EVM0016072,EVM0017914,EVM0018304,EVM0019379,EVM0021888,EVM0022189,EVM0022909,EVM0026127,EVM0027257,EVM0027875,EVM0028621,EVM0029003,EVM0029036,EVM0029426,EVM…
Biological Process	GO:0046365	monosaccharide catabolic process	32	2	4.27	0.17442	EVM0015437,EVM0020491
Biological Process	GO:0019320	hexose catabolic process	32	2	4.27	0.17442	EVM0015437,EVM0020491
Biological Process	GO:0000018	regulation of DNA recombination	8	0	1.07	0.17497	0.17497
Biological Process	GO:0048364	root development	124	12	16.54	0.17509	EVM0001011,EVM0012240,EVM0013900,EVM0013907,EVM0018167,EVM0019532,EVM0023612,EVM0028826,EVM0033874,EVM0038720,EVM0044803,EVM0045042
Biological Process	GO:0022622	root system development	124	12	16.54	0.17509	EVM0001011,EVM0012240,EVM0013900,EVM0013907,EVM0018167,EVM0019532,EVM0023612,EVM0028826,EVM0033874,EVM0038720,EVM0044803,EVM0045042
Biological Process	GO:0009798	axis specification	15	0	2	0.17533	0.17533
Biological Process	GO:0019722	calcium-mediated signaling	14	5	1.87	0.17767	EVM0003647,EVM0005486,EVM0014626,EVM0035359,EVM0038826
Biological Process	GO:1901659	glycosyl compound biosynthetic process	175	16	23.35	0.17798	EVM0001493,EVM0001730,EVM0005814,EVM0005939,EVM0008639,EVM0009005,EVM0018388,EVM0023668,EVM0025401,EVM0029089,EVM0032797,EVM0034605,EVM0035448,EVM0037385,EVM0037542,EVM0038470
Biological Process	GO:0048856	anatomical structure development	833	76	111.13	0.17994	EVM0001011,EVM0001169,EVM0001555,EVM0001921,EVM0002313,EVM0002480,EVM0002862,EVM0003445,EVM0003647,EVM0003863,EVM0005596,EVM0005699,EVM0005773,EVM0006462,EVM0006480,EVM0007779,EVM0008225,EVM0008965,EVM0009473,EVM0012240,EVM0012356,EVM0013411,EVM0013900,EVM0013907,EVM0014502,EVM0015009,EVM0018167,EVM0018351,EVM0019457,EVM0019532,EVM0019879,EVM0020046,EVM0020075,EVM0020698,EVM0021208,EVM0022078,EVM…
Biological Process	GO:0009409	response to cold	57	12	7.6	0.18018	EVM0005743,EVM0005998,EVM0012186,EVM0015270,EVM0017248,EVM0021222,EVM0024821,EVM0026632,EVM0029700,EVM0031981,EVM0035090,EVM0039962
Biological Process	GO:0042559	pteridine-containing compound biosynthetic process	22	3	2.93	0.18135	EVM0005602,EVM0013601,EVM0020551
Biological Process	GO:0010087	phloem or xylem histogenesis	18	3	2.4	0.18178	EVM0006462,EVM0018351,EVM0020698
Biological Process	GO:0061512	protein localization to cilium	16	2	2.13	0.18397	EVM0039932,Oryza_sativa_newGene_2824
Biological Process	GO:2000024	regulation of leaf development	6	1	0.8	0.184	EVM0023666
Biological Process	GO:0010224	response to UV-B	16	1	2.13	0.18418	EVM0012356
Biological Process	GO:0016311	dephosphorylation	443	59	59.1	0.18442	EVM0000154,EVM0001482,EVM0002663,EVM0003261,EVM0003804,EVM0004596,EVM0007224,EVM0007838,EVM0008189,EVM0008450,EVM0008474,EVM0008830,EVM0008845,EVM0010571,EVM0010576,EVM0010992,EVM0011942,EVM0012186,EVM0013150,EVM0014008,EVM0015070,EVM0015653,EVM0015791,EVM0016235,EVM0018762,EVM0021721,EVM0021907,EVM0022098,EVM0022877,EVM0023688,EVM0024823,EVM0026419,EVM0028006,EVM0028137,EVM0028420,EVM0030707,EVM…
Biological Process	GO:0043604	amide biosynthetic process	35	4	4.67	0.18451	EVM0006153,EVM0010423,EVM0015622,EVM0021182
Biological Process	GO:0071310	cellular response to organic substance	481	65	64.17	0.18533	EVM0000279,EVM0001169,EVM0002313,EVM0002390,EVM0005350,EVM0006202,EVM0006940,EVM0007224,EVM0007257,EVM0008450,EVM0008724,EVM0008776,EVM0010341,EVM0010465,EVM0012240,EVM0013409,EVM0013907,EVM0014006,EVM0014008,EVM0014502,EVM0014812,EVM0015062,EVM0015342,EVM0016651,EVM0016717,EVM0017405,EVM0017653,EVM0017690,EVM0018329,EVM0019096,EVM0020376,EVM0020548,EVM0020735,EVM0020820,EVM0023501,EVM0024070,EVM…
Biological Process	GO:0070507	regulation of microtubule cytoskeleton organization	13	1	1.73	0.18594	EVM0013795
Biological Process	GO:0005983	starch catabolic process	15	2	2	0.18639	EVM0007348,EVM0035918
Biological Process	GO:0052546	cell wall pectin metabolic process	6	1	0.8	0.18719	EVM0020152
Biological Process	GO:0009567	double fertilization forming a zygote and endosperm	6	0	0.8	0.1878	0.1878
Biological Process	GO:0050776	regulation of immune response	34	5	4.54	0.18829	EVM0003349,EVM0012501,EVM0016095,EVM0031239,EVM0032616
Biological Process	GO:0045088	regulation of innate immune response	34	5	4.54	0.18829	EVM0003349,EVM0012501,EVM0016095,EVM0031239,EVM0032616
Biological Process	GO:0006897	endocytosis	36	0	4.8	0.19008	0.19008
Biological Process	GO:0045491	xylan metabolic process	71	26	9.47	0.19045	EVM0001997,EVM0002262,EVM0004030,EVM0006268,EVM0010216,EVM0010681,EVM0012461,EVM0014453,EVM0015237,EVM0015587,EVM0016857,EVM0018843,EVM0019300,EVM0019595,EVM0019673,EVM0020246,EVM0021329,EVM0021754,EVM0024371,EVM0024737,EVM0028041,EVM0030790,EVM0032406,EVM0034393,EVM0040438,EVM0041440
Biological Process	GO:0015791	polyol transport	45	19	6	0.19047	EVM0006041,EVM0007851,EVM0011440,EVM0013046,EVM0013998,EVM0014712,EVM0015055,EVM0015771,EVM0022044,EVM0024827,EVM0026390,EVM0026810,EVM0027634,EVM0028284,EVM0032108,EVM0033410,EVM0035602,EVM0038327,EVM0042110
Biological Process	GO:0032957	inositol trisphosphate metabolic process	9	2	1.2	0.19077	EVM0026043,EVM0027291
Biological Process	GO:0009156	ribonucleoside monophosphate biosynthetic process	143	17	19.08	0.19203	EVM0001493,EVM0001730,EVM0005814,EVM0005939,EVM0009005,EVM0009573,EVM0018388,EVM0020075,EVM0023668,EVM0025401,EVM0029089,EVM0032797,EVM0035448,EVM0037385,EVM0037542,EVM0038301,EVM0038470
Biological Process	GO:0045492	xylan biosynthetic process	29	8	3.87	0.19218	EVM0001997,EVM0014453,EVM0019300,EVM0021329,EVM0021754,EVM0028041,EVM0030790,EVM0032406
Biological Process	GO:1901700	response to oxygen-containing compound	565	113	75.37	0.19309	EVM0000279,EVM0001019,EVM0001084,EVM0001169,EVM0001336,EVM0001753,EVM0002071,EVM0002411,EVM0002511,EVM0003300,EVM0003631,EVM0003694,EVM0004094,EVM0004131,EVM0004630,EVM0005147,EVM0005710,EVM0006202,EVM0006853,EVM0006940,EVM0007224,EVM0007257,EVM0007376,EVM0007561,EVM0007603,EVM0008444,EVM0008450,EVM0008555,EVM0008654,EVM0008776,EVM0009024,EVM0009249,EVM0009438,EVM0009494,EVM0010465,EVM0010614,EVM…
Biological Process	GO:1901264	carbohydrate derivative transport	44	5	5.87	0.19317	EVM0010454,EVM0016319,EVM0019840,EVM0021929,EVM0024134
Biological Process	GO:0009074	aromatic amino acid family catabolic process	18	5	2.4	0.19449	EVM0000600,EVM0005820,EVM0014111,EVM0022027,EVM0031399
Biological Process	GO:0090151	establishment of protein localization to mitochondrial membrane	10	0	1.33	0.19478	0.19478
Biological Process	GO:0050794	regulation of cellular process	4032	550	537.89	0.1963	EVM0000183,EVM0000279,EVM0000488,EVM0000500,EVM0000693,EVM0000724,EVM0000821,EVM0000852,EVM0000918,EVM0000972,EVM0001061,EVM0001138,EVM0001169,EVM0001260,EVM0001336,EVM0001397,EVM0001465,EVM0001501,EVM0001555,EVM0001746,EVM0001849,EVM0001986,EVM0002313,EVM0002344,EVM0002390,EVM0002483,EVM0002612,EVM0002771,EVM0002874,EVM0003045,EVM0003223,EVM0003305,EVM0003346,EVM0003349,EVM0003477,EVM0003602,EVM…
Biological Process	GO:0042445	hormone metabolic process	92	15	12.27	0.19634	EVM0002313,EVM0012356,EVM0014216,EVM0014502,EVM0015976,EVM0017437,EVM0021894,EVM0023419,EVM0023981,EVM0024729,EVM0026240,EVM0031277,EVM0031859,EVM0042313,EVM0044845
Biological Process	GO:0046189	phenol-containing compound biosynthetic process	10	2	1.33	0.19663	EVM0023494,EVM0038419
Biological Process	GO:0090503	RNA phosphodiester bond hydrolysis, exonucleolytic	29	3	3.87	0.19725	EVM0029729,EVM0031137,EVM0045240
Biological Process	GO:0009266	response to temperature stimulus	133	26	17.74	0.1975	EVM0002685,EVM0005743,EVM0005998,EVM0007505,EVM0008555,EVM0008838,EVM0011870,EVM0012186,EVM0015270,EVM0017248,EVM0018019,EVM0021222,EVM0022078,EVM0024821,EVM0026632,EVM0029477,EVM0029667,EVM0029700,EVM0031981,EVM0033981,EVM0035090,EVM0037603,EVM0039962,EVM0040364,EVM0043983,EVM0045137
Biological Process	GO:0044036	cell wall macromolecule metabolic process	163	51	21.75	0.19791	EVM0001997,EVM0002262,EVM0002353,EVM0003445,EVM0003663,EVM0004030,EVM0004556,EVM0006268,EVM0010216,EVM0010346,EVM0010681,EVM0011627,EVM0012461,EVM0014148,EVM0014453,EVM0015237,EVM0015587,EVM0016857,EVM0018843,EVM0019300,EVM0019595,EVM0019673,EVM0019752,EVM0020152,EVM0020246,EVM0020390,EVM0021084,EVM0021329,EVM0021754,EVM0024371,EVM0024737,EVM0026529,EVM0027097,EVM0028041,EVM0028759,EVM0029869,EVM…
Biological Process	GO:0016143	S-glycoside metabolic process	15	5	2	0.19827	EVM0006617,EVM0009475,EVM0009869,EVM0018271,EVM0034167
Biological Process	GO:0019760	glucosinolate metabolic process	15	5	2	0.19827	EVM0006617,EVM0009475,EVM0009869,EVM0018271,EVM0034167
Biological Process	GO:0019757	glycosinolate metabolic process	15	5	2	0.19827	EVM0006617,EVM0009475,EVM0009869,EVM0018271,EVM0034167
Biological Process	GO:0051346	negative regulation of hydrolase activity	94	15	12.54	0.19843	EVM0009907,EVM0012216,EVM0013462,EVM0017673,EVM0017960,EVM0018239,EVM0018665,EVM0025795,EVM0026798,EVM0030084,EVM0031612,EVM0035922,EVM0038486,EVM0040858,Oryza_sativa_newGene_7339
Biological Process	GO:0009084	glutamine family amino acid biosynthetic process	38	3	5.07	0.19881	EVM0012287,EVM0023437,EVM0043583
Biological Process	GO:0048527	lateral root development	24	3	3.2	0.199	EVM0013907,EVM0019532,EVM0033874
Biological Process	GO:0000245	spliceosomal complex assembly	34	0	4.54	0.19977	0.19977
Biological Process	GO:0000003	reproduction	152	16	20.28	0.20077	EVM0001921,EVM0003445,EVM0005884,EVM0011742,EVM0013312,EVM0014536,EVM0015906,EVM0019879,EVM0022572,EVM0028264,EVM0028859,EVM0028956,EVM0034732,EVM0038624,EVM0039197,EVM0045358
Biological Process	GO:0016129	phytosteroid biosynthetic process	44	8	5.87	0.20268	EVM0012356,EVM0014216,EVM0021894,EVM0023419,EVM0024729,EVM0026240,EVM0031859,EVM0042313
Biological Process	GO:0016132	brassinosteroid biosynthetic process	44	8	5.87	0.20268	EVM0012356,EVM0014216,EVM0021894,EVM0023419,EVM0024729,EVM0026240,EVM0031859,EVM0042313
Biological Process	GO:0009832	plant-type cell wall biogenesis	81	18	10.81	0.20274	EVM0002313,EVM0004556,EVM0006395,EVM0008794,EVM0012466,EVM0014453,EVM0014502,EVM0018351,EVM0020152,EVM0021329,EVM0022064,EVM0028041,EVM0028759,EVM0030968,EVM0033869,EVM0037403,EVM0040710,EVM0045364
Biological Process	GO:0060627	regulation of vesicle-mediated transport	33	2	4.4	0.20297	EVM0006503,EVM0016493
Biological Process	GO:0050793	regulation of developmental process	229	16	30.55	0.20439	EVM0005773,EVM0008225,EVM0012356,EVM0013411,EVM0013900,EVM0023612,EVM0023666,EVM0031239,EVM0031277,EVM0032582,EVM0034590,EVM0035465,EVM0035565,EVM0039130,EVM0039962,EVM0040667
Biological Process	GO:0034047	regulation of phosphoprotein phosphatase activity	19	2	2.53	0.20455	EVM0043895,EVM0045347
Biological Process	GO:0071941	nitrogen cycle metabolic process	32	3	4.27	0.20481	EVM0001753,EVM0020213,EVM0042051
Biological Process	GO:0043628	ncRNA 3'-end processing	25	0	3.34	0.20484	0.20484
Biological Process	GO:0006352	DNA-templated transcription, initiation	85	5	11.34	0.2049	EVM0003346,EVM0013061,EVM0015227,EVM0029398,EVM0032553
Biological Process	GO:0043069	negative regulation of programmed cell death	10	1	1.33	0.20498	EVM0031239
Biological Process	GO:0046351	disaccharide biosynthetic process	38	8	5.07	0.2053	EVM0003804,EVM0012186,EVM0016372,EVM0017167,EVM0035918,EVM0037324,EVM0038854,EVM0042736
Biological Process	GO:0031408	oxylipin biosynthetic process	32	7	4.27	0.20831	EVM0001549,EVM0007118,EVM0013839,EVM0015583,EVM0016963,EVM0034471,EVM0034822
Biological Process	GO:0060147	regulation of posttranscriptional gene silencing	7	0	0.93	0.20963	0.20963
Biological Process	GO:0048509	regulation of meristem development	47	2	6.27	0.2114	EVM0005773,EVM0035565
Biological Process	GO:0097305	response to alcohol	241	33	32.15	0.21393	EVM0000279,EVM0001336,EVM0006202,EVM0007224,EVM0007257,EVM0008450,EVM0008776,EVM0010465,EVM0013150,EVM0014008,EVM0015270,EVM0016651,EVM0017248,EVM0020075,EVM0021222,EVM0022675,EVM0024070,EVM0024821,EVM0026057,EVM0030707,EVM0032678,EVM0037996,EVM0038257,EVM0038486,EVM0039420,EVM0039746,EVM0039888,EVM0041152,EVM0042536,EVM0042604,EVM0044178,EVM0044650,EVM0044952
Biological Process	GO:0006470	protein dephosphorylation	206	29	27.48	0.21677	EVM0000154,EVM0001482,EVM0002663,EVM0004596,EVM0008189,EVM0008830,EVM0010571,EVM0011942,EVM0013150,EVM0015070,EVM0015653,EVM0015791,EVM0021721,EVM0022877,EVM0024823,EVM0026419,EVM0028006,EVM0028137,EVM0031077,EVM0036653,EVM0037004,EVM0038065,EVM0038311,EVM0039156,EVM0040010,EVM0040431,EVM0042415,EVM0042567,EVM0043949
Biological Process	GO:0018344	protein geranylgeranylation	7	0	0.93	0.21795	0.21795
Biological Process	GO:0051301	cell division	402	45	53.63	0.21873	EVM0000681,EVM0000918,EVM0001921,EVM0002313,EVM0004556,EVM0005884,EVM0006395,EVM0006480,EVM0008794,EVM0009658,EVM0012466,EVM0012819,EVM0014453,EVM0014502,EVM0018351,EVM0018831,EVM0020152,EVM0021329,EVM0022064,EVM0022572,EVM0023045,EVM0025809,EVM0026796,EVM0027135,EVM0028008,EVM0028041,EVM0028759,EVM0028859,EVM0028956,EVM0030517,EVM0030968,EVM0031025,EVM0033869,EVM0034255,EVM0034732,EVM0037403,EVM…
Biological Process	GO:0006740	NADPH regeneration	27	2	3.6	0.21989	EVM0015437,EVM0020491
Biological Process	GO:0006098	pentose-phosphate shunt	27	2	3.6	0.21989	EVM0015437,EVM0020491
Biological Process	GO:0006359	regulation of transcription from RNA polymerase III promoter	7	1	0.93	0.21993	EVM0009462
Biological Process	GO:0019932	second-messenger-mediated signaling	15	5	2	0.22017	EVM0003647,EVM0005486,EVM0014626,EVM0035359,EVM0038826
Biological Process	GO:0009785	blue light signaling pathway	13	2	1.73	0.22057	EVM0032553,EVM0038486
Biological Process	GO:0030522	intracellular receptor signaling pathway	13	2	1.73	0.22057	EVM0032553,EVM0038486
Biological Process	GO:0042401	cellular biogenic amine biosynthetic process	40	8	5.34	0.22108	EVM0001117,EVM0006848,EVM0007509,EVM0008920,EVM0023923,EVM0027852,EVM0029700,EVM0035284
Biological Process	GO:0009309	amine biosynthetic process	40	8	5.34	0.22108	EVM0001117,EVM0006848,EVM0007509,EVM0008920,EVM0023923,EVM0027852,EVM0029700,EVM0035284
Biological Process	GO:0048532	anatomical structure arrangement	33	3	4.4	0.22182	EVM0008225,EVM0021208,EVM0035565
Biological Process	GO:0006914	autophagy	50	3	6.67	0.22196	EVM0006503,EVM0006926,EVM0023851
Biological Process	GO:0043900	regulation of multi-organism process	25	1	3.34	0.2225	EVM0038419
Biological Process	GO:0006560	proline metabolic process	11	1	1.47	0.22258	EVM0038113
Biological Process	GO:0046939	nucleotide phosphorylation	26	1	3.47	0.22267	EVM0033002
Biological Process	GO:0009934	regulation of meristem structural organization	13	1	1.73	0.22483	EVM0035565
Biological Process	GO:0009148	pyrimidine nucleoside triphosphate biosynthetic process	18	1	2.4	0.22484	EVM0034605
Biological Process	GO:0043549	regulation of kinase activity	62	5	8.27	0.22549	EVM0000918,EVM0002771,EVM0013795,EVM0020219,EVM0025483
Biological Process	GO:0009311	oligosaccharide metabolic process	108	12	14.41	0.22563	EVM0003804,EVM0007348,EVM0012186,EVM0016372,EVM0017167,EVM0024126,EVM0033025,EVM0035918,EVM0037324,EVM0038854,EVM0041434,EVM0042736
Biological Process	GO:0097354	prenylation	10	0	1.33	0.22586	0.22586
Biological Process	GO:0018342	protein prenylation	10	0	1.33	0.22586	0.22586
Biological Process	GO:0018958	phenol-containing compound metabolic process	14	2	1.87	0.22595	EVM0023494,EVM0038419
Biological Process	GO:0010941	regulation of cell death	35	6	4.67	0.22783	EVM0006462,EVM0023267,EVM0031239,EVM0035996,EVM0038419,EVM0039594
Biological Process	GO:1903310	positive regulation of chromatin organization	10	3	1.33	0.22816	EVM0005382,EVM0037550,EVM0043738
Biological Process	GO:1901983	regulation of protein acetylation	10	3	1.33	0.22816	EVM0005382,EVM0037550,EVM0043738
Biological Process	GO:2000756	regulation of peptidyl-lysine acetylation	10	3	1.33	0.22816	EVM0005382,EVM0037550,EVM0043738
Biological Process	GO:0031058	positive regulation of histone modification	10	3	1.33	0.22816	EVM0005382,EVM0037550,EVM0043738
Biological Process	GO:0035065	regulation of histone acetylation	10	3	1.33	0.22816	EVM0005382,EVM0037550,EVM0043738
Biological Process	GO:0009943	adaxial/abaxial axis specification	11	0	1.47	0.22842	0.22842
Biological Process	GO:0060548	negative regulation of cell death	14	1	1.87	0.22852	EVM0031239
Biological Process	GO:0051307	meiotic chromosome separation	18	1	2.4	0.22936	EVM0022572
Biological Process	GO:0035303	regulation of dephosphorylation	45	7	6	0.22988	EVM0007224,EVM0008450,EVM0014008,EVM0030707,EVM0037996,EVM0043895,EVM0045347
Biological Process	GO:0010921	regulation of phosphatase activity	45	7	6	0.22988	EVM0007224,EVM0008450,EVM0014008,EVM0030707,EVM0037996,EVM0043895,EVM0045347
Biological Process	GO:0006266	DNA ligation	8	0	1.07	0.23011	0.23011
Biological Process	GO:0006739	NADP metabolic process	34	2	4.54	0.23101	EVM0015437,EVM0020491
Biological Process	GO:0012501	programmed cell death	136	20	18.14	0.23168	EVM0000168,EVM0002785,EVM0004860,EVM0006462,EVM0007385,EVM0009449,EVM0012501,EVM0020750,EVM0023267,EVM0026127,EVM0027875,EVM0029568,EVM0031239,EVM0034415,EVM0035992,EVM0035996,EVM0039594,EVM0044952,EVM0045349,Oryza_sativa_newGene_4556
Biological Process	GO:0006474	N-terminal protein amino acid acetylation	28	2	3.74	0.23171	EVM0018490,EVM0025313
Biological Process	GO:0010431	seed maturation	11	1	1.47	0.23201	EVM0003445
Biological Process	GO:0023052	signaling	1232	174	164.36	0.23218	EVM0000279,EVM0000724,EVM0000821,EVM0000852,EVM0001061,EVM0001169,EVM0001260,EVM0001465,EVM0002313,EVM0002390,EVM0002612,EVM0003349,EVM0003477,EVM0003647,EVM0003665,EVM0004056,EVM0004593,EVM0004852,EVM0005075,EVM0005350,EVM0005486,EVM0005828,EVM0006140,EVM0006202,EVM0006487,EVM0006940,EVM0007001,EVM0007224,EVM0007234,EVM0007257,EVM0007568,EVM0007871,EVM0007902,EVM0008008,EVM0008450,EVM0008609,EVM…
Biological Process	GO:0044700	single organism signaling	1232	174	164.36	0.23218	EVM0000279,EVM0000724,EVM0000821,EVM0000852,EVM0001061,EVM0001169,EVM0001260,EVM0001465,EVM0002313,EVM0002390,EVM0002612,EVM0003349,EVM0003477,EVM0003647,EVM0003665,EVM0004056,EVM0004593,EVM0004852,EVM0005075,EVM0005350,EVM0005486,EVM0005828,EVM0006140,EVM0006202,EVM0006487,EVM0006940,EVM0007001,EVM0007224,EVM0007234,EVM0007257,EVM0007568,EVM0007871,EVM0007902,EVM0008008,EVM0008450,EVM0008609,EVM…
Biological Process	GO:0006564	L-serine biosynthetic process	6	0	0.8	0.23421	0.23421
Biological Process	GO:0007568	aging	30	6	4	0.23516	EVM0001169,EVM0002480,EVM0009473,EVM0019457,EVM0038419,EVM0044952
Biological Process	GO:0016073	snRNA metabolic process	19	1	2.53	0.23612	EVM0026972
Biological Process	GO:0009073	aromatic amino acid family biosynthetic process	67	11	8.94	0.23664	EVM0007509,EVM0010308,EVM0019137,EVM0020845,EVM0022288,EVM0023923,EVM0024037,EVM0025976,EVM0035284,EVM0036369,EVM0038486
Biological Process	GO:0052547	regulation of peptidase activity	82	13	10.94	0.2376	EVM0009907,EVM0012216,EVM0013462,EVM0017960,EVM0018239,EVM0018665,EVM0025795,EVM0026798,EVM0030084,EVM0031612,EVM0035922,EVM0040858,Oryza_sativa_newGene_7339
Biological Process	GO:0052548	regulation of endopeptidase activity	82	13	10.94	0.2376	EVM0009907,EVM0012216,EVM0013462,EVM0017960,EVM0018239,EVM0018665,EVM0025795,EVM0026798,EVM0030084,EVM0031612,EVM0035922,EVM0040858,Oryza_sativa_newGene_7339
Biological Process	GO:0010466	negative regulation of peptidase activity	82	13	10.94	0.2376	EVM0009907,EVM0012216,EVM0013462,EVM0017960,EVM0018239,EVM0018665,EVM0025795,EVM0026798,EVM0030084,EVM0031612,EVM0035922,EVM0040858,Oryza_sativa_newGene_7339
Biological Process	GO:0010951	negative regulation of endopeptidase activity	82	13	10.94	0.2376	EVM0009907,EVM0012216,EVM0013462,EVM0017960,EVM0018239,EVM0018665,EVM0025795,EVM0026798,EVM0030084,EVM0031612,EVM0035922,EVM0040858,Oryza_sativa_newGene_7339
Biological Process	GO:0044711	single-organism biosynthetic process	1811	260	241.6	0.23818	EVM0000600,EVM0000742,EVM0000904,EVM0001023,EVM0001028,EVM0001117,EVM0001134,EVM0001493,EVM0001549,EVM0001643,EVM0001730,EVM0001880,EVM0001997,EVM0002016,EVM0002310,EVM0002852,EVM0002874,EVM0003026,EVM0003294,EVM0003715,EVM0003804,EVM0004441,EVM0004556,EVM0005224,EVM0005519,EVM0005644,EVM0005739,EVM0005780,EVM0005784,EVM0005814,EVM0005820,EVM0005884,EVM0005939,EVM0006153,EVM0006314,EVM0006395,EVM…
Biological Process	GO:0000244	spliceosomal tri-snRNP complex assembly	10	0	1.33	0.23904	0.23904
Biological Process	GO:1901606	alpha-amino acid catabolic process	50	8	6.67	0.23918	EVM0000600,EVM0001117,EVM0005820,EVM0014111,EVM0022027,EVM0029700,EVM0031399,EVM0038113
Biological Process	GO:0009937	regulation of gibberellic acid mediated signaling pathway	9	0	1.2	0.24083	0.24083
Biological Process	GO:0033500	carbohydrate homeostasis	12	1	1.6	0.24101	EVM0006143
Biological Process	GO:0072599	establishment of protein localization to endoplasmic reticulum	18	0	2.4	0.24123	0.24123
Biological Process	GO:0045047	protein targeting to ER	18	0	2.4	0.24123	0.24123
Biological Process	GO:0007165	signal transduction	1231	174	164.22	0.24369	EVM0000279,EVM0000724,EVM0000821,EVM0000852,EVM0001061,EVM0001169,EVM0001260,EVM0001465,EVM0002313,EVM0002390,EVM0002612,EVM0003349,EVM0003477,EVM0003647,EVM0003665,EVM0004056,EVM0004593,EVM0004852,EVM0005075,EVM0005350,EVM0005486,EVM0005828,EVM0006140,EVM0006202,EVM0006487,EVM0006940,EVM0007001,EVM0007224,EVM0007234,EVM0007257,EVM0007568,EVM0007871,EVM0007902,EVM0008008,EVM0008450,EVM0008609,EVM…
Biological Process	GO:0043161	proteasome-mediated ubiquitin-dependent protein catabolic process	476	49	63.5	0.24377	EVM0000178,EVM0001070,EVM0001296,EVM0002184,EVM0002443,EVM0002615,EVM0003734,EVM0004039,EVM0004883,EVM0006826,EVM0007385,EVM0008060,EVM0008701,EVM0009139,EVM0010945,EVM0013007,EVM0014679,EVM0015569,EVM0016072,EVM0017914,EVM0018304,EVM0021888,EVM0022189,EVM0022909,EVM0026127,EVM0027257,EVM0027875,EVM0028621,EVM0029003,EVM0029036,EVM0029426,EVM0029602,EVM0031200,EVM0032553,EVM0032582,EVM0033025,EVM…
Biological Process	GO:0010498	proteasomal protein catabolic process	476	49	63.5	0.24377	EVM0000178,EVM0001070,EVM0001296,EVM0002184,EVM0002443,EVM0002615,EVM0003734,EVM0004039,EVM0004883,EVM0006826,EVM0007385,EVM0008060,EVM0008701,EVM0009139,EVM0010945,EVM0013007,EVM0014679,EVM0015569,EVM0016072,EVM0017914,EVM0018304,EVM0021888,EVM0022189,EVM0022909,EVM0026127,EVM0027257,EVM0027875,EVM0028621,EVM0029003,EVM0029036,EVM0029426,EVM0029602,EVM0031200,EVM0032553,EVM0032582,EVM0033025,EVM…
Biological Process	GO:0002831	regulation of response to biotic stimulus	19	1	2.53	0.24415	EVM0038419
Biological Process	GO:0032784	regulation of DNA-templated transcription, elongation	16	0	2.13	0.24454	0.24454
Biological Process	GO:0032446	protein modification by small protein conjugation	716	72	95.52	0.246	EVM0000178,EVM0000234,EVM0001296,EVM0002615,EVM0002814,EVM0003465,EVM0003641,EVM0003734,EVM0004039,EVM0005563,EVM0005817,EVM0006184,EVM0006826,EVM0007385,EVM0007505,EVM0008060,EVM0008701,EVM0009139,EVM0009283,EVM0009473,EVM0010574,EVM0010827,EVM0010945,EVM0011941,EVM0012819,EVM0013007,EVM0013244,EVM0014679,EVM0016072,EVM0016104,EVM0016652,EVM0017040,EVM0017914,EVM0018304,EVM0019379,EVM0019976,EVM…
Biological Process	GO:0048232	male gamete generation	7	0	0.93	0.24634	0.24634
Biological Process	GO:0007276	gamete generation	7	0	0.93	0.24634	0.24634
Biological Process	GO:0070647	protein modification by small protein conjugation or removal	911	80	121.53	0.24657	EVM0000178,EVM0000234,EVM0001296,EVM0002615,EVM0002788,EVM0002814,EVM0003465,EVM0003641,EVM0003734,EVM0004039,EVM0005563,EVM0005817,EVM0006184,EVM0006826,EVM0007385,EVM0007505,EVM0008060,EVM0008701,EVM0009139,EVM0009283,EVM0009473,EVM0010574,EVM0010827,EVM0010945,EVM0011941,EVM0012819,EVM0013007,EVM0013244,EVM0014679,EVM0016072,EVM0016104,EVM0016652,EVM0017040,EVM0017312,EVM0017914,EVM0018304,EVM…
Biological Process	GO:0006007	glucose catabolic process	30	2	4	0.24699	EVM0015437,EVM0020491
Biological Process	GO:0010383	cell wall polysaccharide metabolic process	129	42	17.21	0.2471	EVM0001997,EVM0002262,EVM0002353,EVM0004030,EVM0004556,EVM0006268,EVM0010216,EVM0010346,EVM0010681,EVM0011627,EVM0012461,EVM0014148,EVM0014453,EVM0015237,EVM0015587,EVM0016857,EVM0018843,EVM0019300,EVM0019595,EVM0019673,EVM0019752,EVM0020246,EVM0020390,EVM0021084,EVM0021329,EVM0021754,EVM0024371,EVM0024737,EVM0027097,EVM0028041,EVM0028759,EVM0029977,EVM0030790,EVM0032005,EVM0032406,EVM0034393,EVM…
Biological Process	GO:0006820	anion transport	337	53	44.96	0.24713	EVM0000777,EVM0001753,EVM0001854,EVM0001964,EVM0002188,EVM0002280,EVM0003463,EVM0004184,EVM0004742,EVM0007064,EVM0007527,EVM0009141,EVM0009619,EVM0009678,EVM0010030,EVM0011999,EVM0012713,EVM0013240,EVM0013907,EVM0015164,EVM0015201,EVM0016002,EVM0016319,EVM0020213,EVM0020331,EVM0020366,EVM0021719,EVM0023044,EVM0023125,EVM0026211,EVM0026690,EVM0026994,EVM0027634,EVM0027700,EVM0027702,EVM0028800,EVM…
Biological Process	GO:0048609	multicellular organismal reproductive process	24	2	3.2	0.24731	EVM0003445,EVM0019879
Biological Process	GO:2000280	regulation of root development	20	2	2.67	0.24737	EVM0013900,EVM0023612
Biological Process	GO:0006312	mitotic recombination	18	0	2.4	0.24741	0.24741
Biological Process	GO:0046355	mannan catabolic process	9	3	1.2	0.24945	EVM0003663,EVM0026529,EVM0029869
Biological Process	GO:0010412	mannan metabolic process	9	3	1.2	0.24945	EVM0003663,EVM0026529,EVM0029869
Biological Process	GO:0010020	chloroplast fission	6	1	0.8	0.2502	EVM0034376
Biological Process	GO:0043572	plastid fission	6	1	0.8	0.2502	EVM0034376
Biological Process	GO:0000469	cleavage involved in rRNA processing	27	1	3.6	0.25067	EVM0000693
Biological Process	GO:0031407	oxylipin metabolic process	33	7	4.4	0.25099	EVM0001549,EVM0007118,EVM0013839,EVM0015583,EVM0016963,EVM0034471,EVM0034822
Biological Process	GO:0006627	protein processing involved in protein targeting to mitochondrion	11	2	1.47	0.25101	EVM0030020,EVM0043112
Biological Process	GO:0009909	regulation of flower development	51	6	6.8	0.25104	EVM0012356,EVM0013411,EVM0034590,EVM0035565,EVM0039130,EVM0040667
Biological Process	GO:0009124	nucleoside monophosphate biosynthetic process	147	17	19.61	0.25251	EVM0001493,EVM0001730,EVM0005814,EVM0005939,EVM0009005,EVM0009573,EVM0018388,EVM0020075,EVM0023668,EVM0025401,EVM0029089,EVM0032797,EVM0035448,EVM0037385,EVM0037542,EVM0038301,EVM0038470
Biological Process	GO:0010252	auxin homeostasis	25	5	3.34	0.25329	EVM0008724,EVM0010341,EVM0016717,EVM0018329,EVM0036115
Biological Process	GO:0051103	DNA ligation involved in DNA repair	7	0	0.93	0.25373	0.25373
Biological Process	GO:0002682	regulation of immune system process	37	5	4.94	0.2543	EVM0003349,EVM0012501,EVM0016095,EVM0031239,EVM0032616
Biological Process	GO:0000956	nuclear-transcribed mRNA catabolic process	70	5	9.34	0.25435	EVM0004470,EVM0017773,EVM0029729,EVM0031137,EVM0034732
Biological Process	GO:0071166	ribonucleoprotein complex localization	12	2	1.6	0.25585	EVM0036744,EVM0037258
Biological Process	GO:0033750	ribosome localization	12	2	1.6	0.25585	EVM0036744,EVM0037258
Biological Process	GO:0033753	ribosome localization	12	2	1.6	0.25585	EVM0036744,EVM0037258
Biological Process	GO:0000054	ribosomal subunit export from nucleus	12	2	1.6	0.25585	EVM0036744,EVM0037258
Biological Process	GO:0071426	ribonucleoprotein complex export from nucleus	12	2	1.6	0.25585	EVM0036744,EVM0037258
Biological Process	GO:0071428	rRNA-containing ribonucleoprotein complex export from nucleus	12	2	1.6	0.25585	EVM0036744,EVM0037258
Biological Process	GO:0045859	regulation of protein kinase activity	61	5	8.14	0.25639	EVM0000918,EVM0002771,EVM0013795,EVM0020219,EVM0025483
Biological Process	GO:0022603	regulation of anatomical structure morphogenesis	50	3	6.67	0.25798	EVM0008225,EVM0031277,EVM0035565
Biological Process	GO:0010143	cutin biosynthetic process	25	2	3.34	0.25978	EVM0022098,EVM0031617
Biological Process	GO:0071669	plant-type cell wall organization or biogenesis	218	66	29.08	0.25991	EVM0001084,EVM0002071,EVM0002313,EVM0002487,EVM0002511,EVM0003631,EVM0003694,EVM0004094,EVM0004131,EVM0004556,EVM0005147,EVM0005710,EVM0006395,EVM0006853,EVM0008444,EVM0008654,EVM0008794,EVM0009024,EVM0009494,EVM0010614,EVM0011100,EVM0012466,EVM0013732,EVM0014453,EVM0014502,EVM0016160,EVM0017132,EVM0018179,EVM0018351,EVM0018857,EVM0020152,EVM0020164,EVM0020841,EVM0021217,EVM0021329,EVM0022064,EVM…
Biological Process	GO:0030162	regulation of proteolysis	133	16	17.74	0.26184	EVM0008060,EVM0009907,EVM0012216,EVM0013462,EVM0017960,EVM0018239,EVM0018665,EVM0025795,EVM0026798,EVM0030084,EVM0031612,EVM0032553,EVM0035922,EVM0040858,EVM0044178,Oryza_sativa_newGene_7339
Biological Process	GO:0044282	small molecule catabolic process	108	14	14.41	0.26415	EVM0000600,EVM0001117,EVM0001880,EVM0005820,EVM0014111,EVM0014216,EVM0022027,EVM0024416,EVM0029700,EVM0029805,EVM0031399,EVM0035302,EVM0036257,EVM0038113
Biological Process	GO:0009141	nucleoside triphosphate metabolic process	255	24	34.02	0.26436	EVM0001730,EVM0005814,EVM0005939,EVM0007261,EVM0009005,EVM0013813,EVM0017673,EVM0018388,EVM0025401,EVM0027353,EVM0029089,EVM0029370,EVM0031193,EVM0032797,EVM0033628,EVM0034605,EVM0035448,EVM0037385,EVM0037542,EVM0038470,EVM0038486,EVM0040311,EVM0042122,EVM0043589
Biological Process	GO:0005982	starch metabolic process	67	7	8.94	0.26454	EVM0005224,EVM0007348,EVM0014430,EVM0035918,EVM0040741,EVM0043982,EVM0044258
Biological Process	GO:0046037	GMP metabolic process	6	1	0.8	0.26469	EVM0001493
Biological Process	GO:0010026	trichome differentiation	20	0	2.67	0.26527	0.26527
Biological Process	GO:0048528	post-embryonic root development	28	3	3.74	0.26666	EVM0013907,EVM0019532,EVM0033874
Biological Process	GO:0042274	ribosomal small subunit biogenesis	114	3	15.21	0.26688	EVM0000693,EVM0020285,EVM0026878
Biological Process	GO:0006368	transcription elongation from RNA polymerase II promoter	44	7	5.87	0.26736	EVM0005497,EVM0013004,EVM0013061,EVM0016821,EVM0029208,EVM0032833,EVM0038252
Biological Process	GO:0048448	stamen morphogenesis	10	3	1.33	0.26923	EVM0012356,EVM0039099,EVM0044929
Biological Process	GO:0048658	anther wall tapetum development	10	3	1.33	0.26923	EVM0012356,EVM0039099,EVM0044929
Biological Process	GO:1901605	alpha-amino acid metabolic process	315	39	42.02	0.26925	EVM0000600,EVM0001117,EVM0002313,EVM0002670,EVM0004045,EVM0005820,EVM0006153,EVM0007509,EVM0008171,EVM0010308,EVM0010423,EVM0012287,EVM0013013,EVM0014076,EVM0014111,EVM0014502,EVM0014739,EVM0015622,EVM0020551,EVM0021182,EVM0021983,EVM0022027,EVM0023437,EVM0023923,EVM0025976,EVM0026481,EVM0027852,EVM0029700,EVM0031399,EVM0032727,EVM0033282,EVM0034605,EVM0035284,EVM0038113,EVM0038486,EVM0043583,EVM…
Biological Process	GO:0006525	arginine metabolic process	25	4	3.34	0.27125	EVM0001117,EVM0012287,EVM0029700,EVM0043583
Biological Process	GO:0001678	cellular glucose homeostasis	11	1	1.47	0.27137	EVM0006143
Biological Process	GO:0042593	glucose homeostasis	11	1	1.47	0.27137	EVM0006143
Biological Process	GO:0051156	glucose 6-phosphate metabolic process	11	1	1.47	0.27137	EVM0006143
Biological Process	GO:0042545	cell wall modification	57	8	7.6	0.27209	EVM0001898,EVM0006030,EVM0012251,EVM0013533,EVM0021837,EVM0038720,EVM0040047,EVM0045481
Biological Process	GO:0045087	innate immune response	83	11	11.07	0.27279	EVM0003349,EVM0004860,EVM0009449,EVM0012501,EVM0016095,EVM0027415,EVM0031239,EVM0032616,EVM0038419,EVM0040729,Oryza_sativa_newGene_4556
Biological Process	GO:0007052	mitotic spindle organization	21	1	2.8	0.27348	EVM0013795
Biological Process	GO:0021700	developmental maturation	21	3	2.8	0.27369	EVM0002480,EVM0003647,EVM0038826
Biological Process	GO:0010942	positive regulation of cell death	6	2	0.8	0.27687	EVM0035996,EVM0038419
Biological Process	GO:0015969	guanosine tetraphosphate metabolic process	10	2	1.33	0.27696	EVM0037591,EVM0044264
Biological Process	GO:0034035	purine ribonucleoside bisphosphate metabolic process	10	2	1.33	0.27696	EVM0037591,EVM0044264
Biological Process	GO:0009900	dehiscence	6	1	0.8	0.27698	EVM0019879
Biological Process	GO:0009901	anther dehiscence	6	1	0.8	0.27698	EVM0019879
Biological Process	GO:0044281	small molecule metabolic process	2140	284	285.49	0.27992	EVM0000275,EVM0000596,EVM0000600,EVM0000832,EVM0001023,EVM0001028,EVM0001117,EVM0001430,EVM0001493,EVM0001549,EVM0001646,EVM0001730,EVM0001753,EVM0001867,EVM0001880,EVM0001997,EVM0002016,EVM0002164,EVM0002313,EVM0002460,EVM0002670,EVM0002874,EVM0003069,EVM0003098,EVM0003311,EVM0003611,EVM0003613,EVM0003928,EVM0004045,EVM0004577,EVM0005224,EVM0005327,EVM0005417,EVM0005644,EVM0005673,EVM0005814,EVM…
Biological Process	GO:0010928	regulation of auxin mediated signaling pathway	30	7	4	0.28077	EVM0002313,EVM0008724,EVM0010341,EVM0014502,EVM0016717,EVM0018329,EVM0036115
Biological Process	GO:0006383	transcription from RNA polymerase III promoter	40	2	5.34	0.28204	EVM0009462,EVM0039658
Biological Process	GO:0007049	cell cycle	464	43	61.9	0.28214	EVM0000681,EVM0000918,EVM0001921,EVM0002313,EVM0002771,EVM0004556,EVM0005884,EVM0006395,EVM0006480,EVM0008794,EVM0012466,EVM0012819,EVM0013795,EVM0014453,EVM0014502,EVM0018351,EVM0018831,EVM0019112,EVM0020152,EVM0020219,EVM0021329,EVM0022064,EVM0022239,EVM0022572,EVM0023462,EVM0025483,EVM0028041,EVM0028759,EVM0028859,EVM0028956,EVM0030517,EVM0030968,EVM0031025,EVM0033869,EVM0034255,EVM0034732,EVM…
Biological Process	GO:0006772	thiamine metabolic process	12	3	1.6	0.28277	EVM0015111,EVM0023164,EVM0042693
Biological Process	GO:0042723	thiamine-containing compound metabolic process	12	3	1.6	0.28277	EVM0015111,EVM0023164,EVM0042693
Biological Process	GO:0031146	SCF-dependent proteasomal ubiquitin-dependent protein catabolic process	167	15	22.28	0.28277	EVM0001070,EVM0002184,EVM0003734,EVM0004039,EVM0004883,EVM0009139,EVM0014679,EVM0015569,EVM0022189,EVM0029036,EVM0029426,EVM0034230,EVM0040654,EVM0043770,EVM0044134
Biological Process	GO:0035235	ionotropic glutamate receptor signaling pathway	27	2	3.6	0.28279	EVM0027050,EVM0044717
Biological Process	GO:0007215	glutamate receptor signaling pathway	27	2	3.6	0.28279	EVM0027050,EVM0044717
Biological Process	GO:0044042	glucan metabolic process	225	44	30.02	0.28287	EVM0002310,EVM0002353,EVM0004556,EVM0005224,EVM0005519,EVM0007348,EVM0007727,EVM0008794,EVM0010346,EVM0010716,EVM0011627,EVM0014148,EVM0014430,EVM0015271,EVM0017259,EVM0019065,EVM0019752,EVM0020152,EVM0020390,EVM0021042,EVM0021084,EVM0024134,EVM0027097,EVM0027699,EVM0027870,EVM0028759,EVM0029977,EVM0030862,EVM0030968,EVM0032005,EVM0032017,EVM0035918,EVM0036158,EVM0037403,EVM0039411,EVM0040741,EVM…
Biological Process	GO:0070589	cellular component macromolecule biosynthetic process	37	8	4.94	0.28359	EVM0001997,EVM0014453,EVM0019300,EVM0021329,EVM0021754,EVM0028041,EVM0030790,EVM0032406
Biological Process	GO:0044038	cell wall macromolecule biosynthetic process	37	8	4.94	0.28359	EVM0001997,EVM0014453,EVM0019300,EVM0021329,EVM0021754,EVM0028041,EVM0030790,EVM0032406
Biological Process	GO:0009208	pyrimidine ribonucleoside triphosphate metabolic process	17	1	2.27	0.28394	EVM0034605
Biological Process	GO:0009209	pyrimidine ribonucleoside triphosphate biosynthetic process	17	1	2.27	0.28394	EVM0034605
Biological Process	GO:0046036	CTP metabolic process	17	1	2.27	0.28394	EVM0034605
Biological Process	GO:0006241	CTP biosynthetic process	17	1	2.27	0.28394	EVM0034605
Biological Process	GO:0006611	protein export from nucleus	7	0	0.93	0.28409	0.28409
Biological Process	GO:0016052	carbohydrate catabolic process	336	55	44.82	0.28464	EVM0001880,EVM0001898,EVM0002262,EVM0003663,EVM0004030,EVM0006030,EVM0006143,EVM0006268,EVM0007348,EVM0010216,EVM0010681,EVM0010716,EVM0012251,EVM0012461,EVM0013533,EVM0015237,EVM0015271,EVM0015437,EVM0015587,EVM0016857,EVM0017259,EVM0018762,EVM0018843,EVM0019065,EVM0019595,EVM0019673,EVM0020246,EVM0020491,EVM0021042,EVM0021498,EVM0021837,EVM0023461,EVM0024371,EVM0024737,EVM0026529,EVM0026670,EVM…
Biological Process	GO:0009914	hormone transport	69	11	9.2	0.2852	EVM0000724,EVM0002313,EVM0008724,EVM0010341,EVM0012240,EVM0013907,EVM0014502,EVM0016717,EVM0018329,EVM0027333,EVM0036115
Biological Process	GO:0060918	auxin transport	69	11	9.2	0.2852	EVM0000724,EVM0002313,EVM0008724,EVM0010341,EVM0012240,EVM0013907,EVM0014502,EVM0016717,EVM0018329,EVM0027333,EVM0036115
Biological Process	GO:1901564	organonitrogen compound metabolic process	1413	165	188.5	0.28566	EVM0000234,EVM0000275,EVM0000600,EVM0000926,EVM0001117,EVM0001493,EVM0001730,EVM0001997,EVM0002164,EVM0002262,EVM0002313,EVM0002670,EVM0003098,EVM0003311,EVM0003445,EVM0003611,EVM0004030,EVM0004045,EVM0004081,EVM0005086,EVM0005417,EVM0005602,EVM0005673,EVM0005814,EVM0005820,EVM0005939,EVM0006153,EVM0006333,EVM0006457,EVM0006617,EVM0006783,EVM0006848,EVM0007261,EVM0007407,EVM0007474,EVM0007509,EVM…
Biological Process	GO:0006955	immune response	85	11	11.34	0.28635	EVM0003349,EVM0004860,EVM0009449,EVM0012501,EVM0016095,EVM0027415,EVM0031239,EVM0032616,EVM0038419,EVM0040729,Oryza_sativa_newGene_4556
Biological Process	GO:0006066	alcohol metabolic process	155	26	20.68	0.28872	EVM0000275,EVM0001880,EVM0003611,EVM0006783,EVM0007118,EVM0008452,EVM0012356,EVM0013839,EVM0014216,EVM0015665,EVM0017437,EVM0021894,EVM0023419,EVM0024729,EVM0024960,EVM0026043,EVM0026240,EVM0026435,EVM0026492,EVM0027291,EVM0031859,EVM0035445,EVM0035913,EVM0036677,EVM0039644,EVM0042313
Biological Process	GO:0009718	anthocyanin-containing compound biosynthetic process	6	0	0.8	0.28939	0.28939
Biological Process	GO:0046165	alcohol biosynthetic process	89	16	11.87	0.29003	EVM0008452,EVM0012356,EVM0014216,EVM0015665,EVM0021894,EVM0023419,EVM0024729,EVM0026240,EVM0026435,EVM0026492,EVM0027291,EVM0031859,EVM0035445,EVM0035913,EVM0039644,EVM0042313
Biological Process	GO:0052646	alditol phosphate metabolic process	10	3	1.33	0.2907	EVM0008088,EVM0022637,EVM0041873
Biological Process	GO:0070588	calcium ion transmembrane transport	25	6	3.34	0.29076	EVM0003217,EVM0012273,EVM0019077,EVM0025974,EVM0041873,EVM0043397
Biological Process	GO:0008643	carbohydrate transport	190	46	25.35	0.29097	EVM0000492,EVM0001480,EVM0002091,EVM0002768,EVM0003165,EVM0004347,EVM0004742,EVM0006041,EVM0006281,EVM0007851,EVM0008917,EVM0008957,EVM0009205,EVM0010107,EVM0010495,EVM0011440,EVM0013046,EVM0013998,EVM0014712,EVM0015055,EVM0015685,EVM0015771,EVM0019518,EVM0020278,EVM0022044,EVM0023087,EVM0024827,EVM0024885,EVM0025732,EVM0026305,EVM0026390,EVM0026810,EVM0027634,EVM0028067,EVM0028284,EVM0030147,EVM…
Biological Process	GO:0044264	cellular polysaccharide metabolic process	265	55	35.35	0.29131	EVM0001997,EVM0002310,EVM0002353,EVM0003663,EVM0004556,EVM0005224,EVM0005519,EVM0007348,EVM0007727,EVM0008794,EVM0010346,EVM0010716,EVM0011627,EVM0014148,EVM0014430,EVM0014453,EVM0015271,EVM0017259,EVM0019065,EVM0019300,EVM0019752,EVM0020152,EVM0020390,EVM0021042,EVM0021084,EVM0021329,EVM0021754,EVM0024134,EVM0026529,EVM0027097,EVM0027699,EVM0027870,EVM0028041,EVM0028759,EVM0029869,EVM0029977,EVM…
Biological Process	GO:0006334	nucleosome assembly	61	6	8.14	0.29187	EVM0001453,EVM0002526,EVM0005080,EVM0008044,EVM0014606,EVM0024061
Biological Process	GO:0002376	immune system process	89	11	11.87	0.29201	EVM0003349,EVM0004860,EVM0009449,EVM0012501,EVM0016095,EVM0027415,EVM0031239,EVM0032616,EVM0038419,EVM0040729,Oryza_sativa_newGene_4556
Biological Process	GO:0000910	cytokinesis	131	21	17.48	0.2924	EVM0000681,EVM0002313,EVM0004556,EVM0006395,EVM0008794,EVM0012466,EVM0014453,EVM0014502,EVM0018351,EVM0018831,EVM0020152,EVM0021329,EVM0022064,EVM0028041,EVM0028759,EVM0030968,EVM0031025,EVM0033869,EVM0037403,EVM0040710,EVM0045364
Biological Process	GO:1901615	organic hydroxy compound metabolic process	220	31	29.35	0.29263	EVM0000275,EVM0001880,EVM0003611,EVM0006783,EVM0007118,EVM0008452,EVM0012356,EVM0013839,EVM0014216,EVM0015665,EVM0017437,EVM0019137,EVM0020845,EVM0021894,EVM0023419,EVM0023494,EVM0024037,EVM0024729,EVM0024960,EVM0026043,EVM0026240,EVM0026435,EVM0026492,EVM0027291,EVM0031859,EVM0035445,EVM0035913,EVM0036677,EVM0038419,EVM0039644,EVM0042313
Biological Process	GO:0009099	valine biosynthetic process	8	0	1.07	0.29273	0.29273
Biological Process	GO:0000291	nuclear-transcribed mRNA catabolic process, exonucleolytic	14	0	1.87	0.29383	0.29383
Biological Process	GO:0009751	response to salicylic acid	15	2	2	0.2942	EVM0038419,EVM0040970
Biological Process	GO:0034050	host programmed cell death induced by symbiont	22	5	2.93	0.29423	EVM0004860,EVM0009449,EVM0012501,EVM0031239,Oryza_sativa_newGene_4556
Biological Process	GO:0009626	plant-type hypersensitive response	22	5	2.93	0.29423	EVM0004860,EVM0009449,EVM0012501,EVM0031239,Oryza_sativa_newGene_4556
Biological Process	GO:0048831	regulation of shoot system development	68	9	9.07	0.29429	EVM0008225,EVM0012356,EVM0013411,EVM0023666,EVM0031277,EVM0034590,EVM0035565,EVM0039130,EVM0040667
Biological Process	GO:0006537	glutamate biosynthetic process	7	1	0.93	0.29468	EVM0023437
Biological Process	GO:0006749	glutathione metabolic process	141	18	18.81	0.29599	EVM0001997,EVM0002164,EVM0003098,EVM0009113,EVM0011546,EVM0012601,EVM0017581,EVM0020031,EVM0021422,EVM0025596,EVM0027088,EVM0035155,EVM0035630,EVM0036470,EVM0036816,EVM0041704,EVM0044016,Oryza_sativa_newGene_522
Biological Process	GO:0006040	amino sugar metabolic process	71	23	9.47	0.29604	EVM0002016,EVM0002262,EVM0003445,EVM0004030,EVM0005086,EVM0007474,EVM0009943,EVM0010681,EVM0015237,EVM0015587,EVM0016857,EVM0024737,EVM0026471,EVM0027787,EVM0032173,EVM0033868,EVM0034393,EVM0040438,EVM0040919,EVM0041022,EVM0041199,EVM0041440,EVM0043405
Biological Process	GO:0010014	meristem initiation	8	1	1.07	0.2968	EVM0021208
Biological Process	GO:0045910	negative regulation of DNA recombination	7	0	0.93	0.29733	0.29733
Biological Process	GO:0043413	macromolecule glycosylation	113	11	15.07	0.2986	EVM0003149,EVM0005443,EVM0013165,EVM0019980,EVM0024126,EVM0024698,EVM0025498,EVM0028090,EVM0029021,EVM0033025,EVM0044251
Biological Process	GO:0006486	protein glycosylation	113	11	15.07	0.2986	EVM0003149,EVM0005443,EVM0013165,EVM0019980,EVM0024126,EVM0024698,EVM0025498,EVM0028090,EVM0029021,EVM0033025,EVM0044251
Biological Process	GO:0051607	defense response to virus	9	0	1.2	0.29866	0.29866
Biological Process	GO:0010207	photosystem II assembly	11	2	1.47	0.30136	EVM0023395,EVM0026495
Biological Process	GO:0019048	modulation by virus of host morphology or physiology	7	1	0.93	0.30178	EVM0033990
Biological Process	GO:0046395	carboxylic acid catabolic process	91	12	12.14	0.30188	EVM0000600,EVM0001117,EVM0005820,EVM0014111,EVM0014216,EVM0022027,EVM0024416,EVM0029700,EVM0029805,EVM0031399,EVM0035302,EVM0038113
Biological Process	GO:0016054	organic acid catabolic process	91	12	12.14	0.30188	EVM0000600,EVM0001117,EVM0005820,EVM0014111,EVM0014216,EVM0022027,EVM0024416,EVM0029700,EVM0029805,EVM0031399,EVM0035302,EVM0038113
Biological Process	GO:0043467	regulation of generation of precursor metabolites and energy	15	0	2	0.30504	0.30504
Biological Process	GO:0042548	regulation of photosynthesis, light reaction	15	0	2	0.30504	0.30504
Biological Process	GO:0009262	deoxyribonucleotide metabolic process	11	0	1.47	0.30541	0.30541
Biological Process	GO:0019684	photosynthesis, light reaction	171	21	22.81	0.30587	EVM0005690,EVM0005783,EVM0007654,EVM0013813,EVM0015870,EVM0020668,EVM0021719,EVM0022152,EVM0022793,EVM0023047,EVM0023395,EVM0025597,EVM0026235,EVM0026495,EVM0030804,EVM0032157,EVM0034315,EVM0037379,EVM0037811,EVM0043401,EVM0044219
Biological Process	GO:0009741	response to brassinosteroid	38	2	5.07	0.30607	EVM0038257,EVM0042536
Biological Process	GO:0033692	cellular polysaccharide biosynthetic process	167	25	22.28	0.3064	EVM0001997,EVM0002310,EVM0004556,EVM0005224,EVM0005519,EVM0007727,EVM0008794,EVM0014430,EVM0014453,EVM0019300,EVM0020152,EVM0021329,EVM0021754,EVM0024134,EVM0028041,EVM0028759,EVM0030790,EVM0030968,EVM0032017,EVM0032406,EVM0037403,EVM0040741,EVM0041468,EVM0043982,EVM0044258
Biological Process	GO:0042435	indole-containing compound biosynthetic process	23	4	3.07	0.30742	EVM0007509,EVM0023923,EVM0035284,EVM0038419
Biological Process	GO:0051234	establishment of localization	2829	419	377.4	0.30754	EVM0000215,EVM0000458,EVM0000492,EVM0000668,EVM0000724,EVM0000777,EVM0000792,EVM0001152,EVM0001330,EVM0001480,EVM0001577,EVM0001591,EVM0001671,EVM0001705,EVM0001730,EVM0001753,EVM0001831,EVM0001854,EVM0001964,EVM0002091,EVM0002121,EVM0002165,EVM0002188,EVM0002280,EVM0002282,EVM0002313,EVM0002351,EVM0002662,EVM0002768,EVM0002854,EVM0002895,EVM0003049,EVM0003084,EVM0003165,EVM0003182,EVM0003205,EVM…
Biological Process	GO:0010090	trichome morphogenesis	13	0	1.73	0.30859	0.30859
Biological Process	GO:0043288	apocarotenoid metabolic process	13	3	1.73	0.30874	EVM0014216,EVM0035913,EVM0039644
Biological Process	GO:0009687	abscisic acid metabolic process	13	3	1.73	0.30874	EVM0014216,EVM0035913,EVM0039644
Biological Process	GO:1902644	tertiary alcohol metabolic process	13	3	1.73	0.30874	EVM0014216,EVM0035913,EVM0039644
Biological Process	GO:0010033	response to organic substance	717	95	95.65	0.30985	EVM0000279,EVM0000358,EVM0001169,EVM0001336,EVM0002313,EVM0002390,EVM0005350,EVM0006202,EVM0006940,EVM0007224,EVM0007257,EVM0008450,EVM0008724,EVM0008776,EVM0009467,EVM0010341,EVM0010465,EVM0012240,EVM0013150,EVM0013409,EVM0013550,EVM0013907,EVM0014006,EVM0014008,EVM0014475,EVM0014502,EVM0014812,EVM0015062,EVM0015245,EVM0015270,EVM0015342,EVM0016651,EVM0016717,EVM0017248,EVM0017405,EVM0017653,EVM…
Biological Process	GO:0009743	response to carbohydrate	32	4	4.27	0.31036	EVM0020109,EVM0038419,EVM0038486,EVM0044955
Biological Process	GO:0010565	regulation of cellular ketone metabolic process	15	4	2	0.31094	EVM0002313,EVM0002874,EVM0014502,EVM0038419
Biological Process	GO:0007127	meiosis I	50	5	6.67	0.31111	EVM0001921,EVM0022572,EVM0028859,EVM0039197,EVM0045358
Biological Process	GO:0051179	localization	2898	426	386.61	0.31185	EVM0000215,EVM0000458,EVM0000492,EVM0000668,EVM0000724,EVM0000777,EVM0000792,EVM0001152,EVM0001330,EVM0001480,EVM0001577,EVM0001591,EVM0001671,EVM0001705,EVM0001730,EVM0001753,EVM0001831,EVM0001854,EVM0001964,EVM0002091,EVM0002121,EVM0002165,EVM0002188,EVM0002280,EVM0002282,EVM0002313,EVM0002351,EVM0002662,EVM0002768,EVM0002854,EVM0002895,EVM0003049,EVM0003084,EVM0003165,EVM0003182,EVM0003205,EVM…
Biological Process	GO:0009553	embryo sac development	66	6	8.8	0.31187	EVM0001555,EVM0001921,EVM0030455,EVM0034732,EVM0037591,EVM0040198
Biological Process	GO:0055080	cation homeostasis	245	54	32.68	0.31194	EVM0000215,EVM0000668,EVM0001330,EVM0001591,EVM0002351,EVM0002854,EVM0003205,EVM0003281,EVM0004512,EVM0005814,EVM0006480,EVM0006539,EVM0008045,EVM0008277,EVM0008739,EVM0008879,EVM0010003,EVM0010376,EVM0010539,EVM0011112,EVM0011226,EVM0012450,EVM0014614,EVM0015297,EVM0015496,EVM0016888,EVM0017112,EVM0018867,EVM0018943,EVM0019314,EVM0019344,EVM0021703,EVM0021919,EVM0022025,EVM0023313,EVM0023439,EVM…
Biological Process	GO:0048863	stem cell differentiation	20	0	2.67	0.31369	0.31369
Biological Process	GO:0051168	nuclear export	56	2	7.47	0.31455	EVM0036744,EVM0037258
Biological Process	GO:0046083	adenine metabolic process	8	0	1.07	0.31458	0.31458
Biological Process	GO:0046084	adenine biosynthetic process	8	0	1.07	0.31458	0.31458
Biological Process	GO:0006109	regulation of carbohydrate metabolic process	13	1	1.73	0.31503	EVM0002874
Biological Process	GO:0031023	microtubule organizing center organization	10	1	1.33	0.31511	EVM0019112
Biological Process	GO:0000226	microtubule cytoskeleton organization	77	6	10.27	0.31534	EVM0000681,EVM0002879,EVM0013795,EVM0019112,EVM0027135,EVM0031025
Biological Process	GO:0006468	protein phosphorylation	1926	249	256.94	0.31576	EVM0000126,EVM0000211,EVM0000279,EVM0000409,EVM0000724,EVM0000821,EVM0000852,EVM0000918,EVM0001260,EVM0001413,EVM0001686,EVM0001742,EVM0001886,EVM0002156,EVM0002215,EVM0002535,EVM0002612,EVM0002771,EVM0003068,EVM0003472,EVM0003664,EVM0003903,EVM0004396,EVM0004730,EVM0004953,EVM0005224,EVM0005268,EVM0005350,EVM0005658,EVM0005828,EVM0005844,EVM0006088,EVM0006202,EVM0006381,EVM0006554,EVM0006870,EVM…
Biological Process	GO:0035265	organ growth	33	2	4.4	0.31674	EVM0003465,EVM0027333
Biological Process	GO:0007140	male meiotic nuclear division	13	2	1.73	0.31701	EVM0022572,EVM0034732
Biological Process	GO:0070534	protein K63-linked ubiquitination	6	0	0.8	0.31712	0.31712
Biological Process	GO:0023014	signal transduction by protein phosphorylation	83	12	11.07	0.31866	EVM0001061,EVM0001465,EVM0003477,EVM0004852,EVM0006487,EVM0013116,EVM0014142,EVM0025755,EVM0032321,EVM0034228,EVM0038757,EVM0045531
Biological Process	GO:0051248	negative regulation of protein metabolic process	88	4	11.74	0.31908	EVM0016664,EVM0018285,EVM0025483,EVM0034732
Biological Process	GO:0032269	negative regulation of cellular protein metabolic process	88	4	11.74	0.31908	EVM0016664,EVM0018285,EVM0025483,EVM0034732
Biological Process	GO:0006302	double-strand break repair	91	7	12.14	0.3196	EVM0002814,EVM0005884,EVM0006410,EVM0028859,EVM0028956,EVM0030439,EVM0044795
Biological Process	GO:0000387	spliceosomal snRNP assembly	26	0	3.47	0.31975	0.31975
Biological Process	GO:0016070	RNA metabolic process	3502	424	467.19	0.32038	EVM0000183,EVM0000488,EVM0000500,EVM0000693,EVM0000972,EVM0001138,EVM0001336,EVM0001397,EVM0001501,EVM0001555,EVM0001746,EVM0001841,EVM0001849,EVM0001986,EVM0002344,EVM0002347,EVM0002483,EVM0002687,EVM0003045,EVM0003223,EVM0003305,EVM0003346,EVM0003602,EVM0003863,EVM0003870,EVM0004100,EVM0004297,EVM0004367,EVM0004428,EVM0004470,EVM0004568,EVM0004579,EVM0004596,EVM0004722,EVM0004883,EVM0005156,EVM…
Biological Process	GO:0009637	response to blue light	27	4	3.6	0.32044	EVM0032553,EVM0038486,EVM0039962,EVM0040667
Biological Process	GO:0007006	mitochondrial membrane organization	13	0	1.73	0.32096	0.32096
Biological Process	GO:0048646	anatomical structure formation involved in morphogenesis	76	12	10.14	0.32231	EVM0008225,EVM0012356,EVM0013907,EVM0020046,EVM0021208,EVM0029273,EVM0031277,EVM0038419,EVM0038624,EVM0038720,EVM0039099,EVM0044929
Biological Process	GO:0009299	mRNA transcription	11	3	1.47	0.32286	EVM0007779,EVM0015009,EVM0027025
Biological Process	GO:0010558	negative regulation of macromolecule biosynthetic process	159	13	21.21	0.32302	EVM0001501,EVM0005884,EVM0010337,EVM0015390,EVM0016664,EVM0018285,EVM0018351,EVM0021113,EVM0021832,EVM0023494,EVM0026057,EVM0028956,EVM0034732
Biological Process	GO:2000113	negative regulation of cellular macromolecule biosynthetic process	159	13	21.21	0.32302	EVM0001501,EVM0005884,EVM0010337,EVM0015390,EVM0016664,EVM0018285,EVM0018351,EVM0021113,EVM0021832,EVM0023494,EVM0026057,EVM0028956,EVM0034732
Biological Process	GO:0015711	organic anion transport	209	34	27.88	0.32323	EVM0000777,EVM0001854,EVM0001964,EVM0002188,EVM0002280,EVM0003463,EVM0004742,EVM0007064,EVM0009619,EVM0009678,EVM0011999,EVM0012713,EVM0013240,EVM0013907,EVM0015164,EVM0015201,EVM0016002,EVM0016319,EVM0020331,EVM0020366,EVM0026994,EVM0027702,EVM0028800,EVM0029682,EVM0029704,EVM0031283,EVM0032361,EVM0033863,EVM0034599,EVM0039056,EVM0040074,EVM0041915,EVM0043860,Oryza_sativa_newGene_6783
Biological Process	GO:0019673	GDP-mannose metabolic process	11	0	1.47	0.32387	0.32387
Biological Process	GO:0042256	mature ribosome assembly	8	0	1.07	0.32441	0.32441
Biological Process	GO:0016567	protein ubiquitination	682	70	90.98	0.32468	EVM0000178,EVM0000234,EVM0001296,EVM0002615,EVM0002814,EVM0003465,EVM0003641,EVM0003734,EVM0004039,EVM0005563,EVM0005817,EVM0006184,EVM0006826,EVM0007385,EVM0008060,EVM0008701,EVM0009139,EVM0009283,EVM0009473,EVM0010574,EVM0010827,EVM0010945,EVM0011941,EVM0012819,EVM0013007,EVM0013244,EVM0014679,EVM0016072,EVM0016104,EVM0016652,EVM0017040,EVM0017914,EVM0018304,EVM0019379,EVM0019976,EVM0021750,EVM…
Biological Process	GO:0000162	tryptophan biosynthetic process	16	3	2.13	0.32548	EVM0007509,EVM0023923,EVM0035284
Biological Process	GO:0046219	indolalkylamine biosynthetic process	16	3	2.13	0.32548	EVM0007509,EVM0023923,EVM0035284
Biological Process	GO:0009199	ribonucleoside triphosphate metabolic process	250	24	33.35	0.32713	EVM0001730,EVM0005814,EVM0005939,EVM0007261,EVM0009005,EVM0013813,EVM0017673,EVM0018388,EVM0025401,EVM0027353,EVM0029089,EVM0029370,EVM0031193,EVM0032797,EVM0033628,EVM0034605,EVM0035448,EVM0037385,EVM0037542,EVM0038470,EVM0038486,EVM0040311,EVM0042122,EVM0043589
Biological Process	GO:0009147	pyrimidine nucleoside triphosphate metabolic process	19	1	2.53	0.32735	EVM0034605
Biological Process	GO:0006353	DNA-templated transcription, termination	10	1	1.33	0.3277	EVM0017780
Biological Process	GO:0042446	hormone biosynthetic process	65	10	8.67	0.32891	EVM0012356,EVM0014216,EVM0015976,EVM0021894,EVM0023419,EVM0024729,EVM0026240,EVM0031277,EVM0031859,EVM0042313
Biological Process	GO:0006629	lipid metabolic process	899	106	119.93	0.32923	EVM0000275,EVM0001023,EVM0001028,EVM0001549,EVM0001643,EVM0002381,EVM0002874,EVM0002911,EVM0004403,EVM0005224,EVM0005327,EVM0005644,EVM0005713,EVM0005904,EVM0006152,EVM0006314,EVM0006783,EVM0007046,EVM0007118,EVM0007515,EVM0007831,EVM0008054,EVM0008452,EVM0008474,EVM0009491,EVM0009612,EVM0010254,EVM0010530,EVM0010991,EVM0011665,EVM0011740,EVM0011822,EVM0012356,EVM0012454,EVM0013012,EVM0013839,EVM…
Biological Process	GO:0009631	cold acclimation	11	2	1.47	0.3301	EVM0017248,EVM0024821
Biological Process	GO:0006810	transport	2797	411	373.14	0.33133	EVM0000215,EVM0000458,EVM0000492,EVM0000668,EVM0000724,EVM0000777,EVM0000792,EVM0001152,EVM0001330,EVM0001480,EVM0001577,EVM0001591,EVM0001671,EVM0001705,EVM0001730,EVM0001753,EVM0001831,EVM0001854,EVM0001964,EVM0002091,EVM0002165,EVM0002188,EVM0002280,EVM0002282,EVM0002313,EVM0002351,EVM0002662,EVM0002768,EVM0002854,EVM0002895,EVM0003049,EVM0003084,EVM0003165,EVM0003182,EVM0003205,EVM0003217,EVM…
Biological Process	GO:0009685	gibberellin metabolic process	34	6	4.54	0.33165	EVM0005327,EVM0010530,EVM0024416,EVM0028425,EVM0035302,EVM0044725
Biological Process	GO:0048285	organelle fission	163	9	21.75	0.332	EVM0001921,EVM0012819,EVM0022572,EVM0028859,EVM0030517,EVM0034376,EVM0034732,EVM0039197,EVM0045358
Biological Process	GO:0042181	ketone biosynthetic process	23	1	3.07	0.33344	EVM0007831
Biological Process	GO:1901661	quinone metabolic process	23	1	3.07	0.33344	EVM0007831
Biological Process	GO:1901663	quinone biosynthetic process	23	1	3.07	0.33344	EVM0007831
Biological Process	GO:0006006	glucose metabolic process	52	3	6.94	0.33401	EVM0015437,EVM0020491,EVM0029330
Biological Process	GO:0006624	vacuolar protein processing	6	1	0.8	0.33403	EVM0010306
Biological Process	GO:0046836	glycolipid transport	10	2	1.33	0.3341	EVM0010454,EVM0021929
Biological Process	GO:0048878	chemical homeostasis	404	93	53.9	0.33455	EVM0000215,EVM0000668,EVM0001330,EVM0001591,EVM0002351,EVM0002854,EVM0003205,EVM0003281,EVM0004512,EVM0005814,EVM0006041,EVM0006143,EVM0006480,EVM0006539,EVM0007064,EVM0007515,EVM0007851,EVM0008045,EVM0008277,EVM0008724,EVM0008739,EVM0008879,EVM0010003,EVM0010341,EVM0010376,EVM0010539,EVM0011112,EVM0011226,EVM0011440,EVM0012356,EVM0012450,EVM0013046,EVM0013998,EVM0014216,EVM0014614,EVM0014712,EVM…
Biological Process	GO:0015937	coenzyme A biosynthetic process	12	0	1.6	0.33559	0.33559
Biological Process	GO:0033866	nucleoside bisphosphate biosynthetic process	12	0	1.6	0.33559	0.33559
Biological Process	GO:0034030	ribonucleoside bisphosphate biosynthetic process	12	0	1.6	0.33559	0.33559
Biological Process	GO:0034033	purine nucleoside bisphosphate biosynthetic process	12	0	1.6	0.33559	0.33559
Biological Process	GO:0006573	valine metabolic process	11	0	1.47	0.33631	0.33631
Biological Process	GO:0006122	mitochondrial electron transport, ubiquinol to cytochrome c	13	1	1.73	0.33666	EVM0033628
Biological Process	GO:0065007	biological regulation	5144	724	686.24	0.33736	EVM0000183,EVM0000215,EVM0000279,EVM0000488,EVM0000500,EVM0000668,EVM0000693,EVM0000724,EVM0000821,EVM0000852,EVM0000904,EVM0000918,EVM0000972,EVM0001061,EVM0001138,EVM0001169,EVM0001260,EVM0001330,EVM0001336,EVM0001397,EVM0001465,EVM0001501,EVM0001555,EVM0001591,EVM0001746,EVM0001841,EVM0001849,EVM0001898,EVM0001986,EVM0002313,EVM0002344,EVM0002351,EVM0002390,EVM0002483,EVM0002612,EVM0002771,EVM…
Biological Process	GO:0009100	glycoprotein metabolic process	119	12	15.88	0.3376	EVM0003149,EVM0005443,EVM0013165,EVM0019980,EVM0024126,EVM0024698,EVM0025498,EVM0027806,EVM0028090,EVM0029021,EVM0033025,EVM0044251
Biological Process	GO:0009101	glycoprotein biosynthetic process	119	12	15.88	0.3376	EVM0003149,EVM0005443,EVM0013165,EVM0019980,EVM0024126,EVM0024698,EVM0025498,EVM0027806,EVM0028090,EVM0029021,EVM0033025,EVM0044251
Biological Process	GO:0009880	embryonic pattern specification	6	0	0.8	0.33779	0.33779
Biological Process	GO:0001932	regulation of protein phosphorylation	62	5	8.27	0.33867	EVM0000918,EVM0002771,EVM0013795,EVM0020219,EVM0025483
Biological Process	GO:0008283	cell proliferation	41	4	5.47	0.33906	EVM0006113,EVM0023666,EVM0038486,EVM0040953
Biological Process	GO:0005984	disaccharide metabolic process	78	10	10.41	0.34177	EVM0003804,EVM0007348,EVM0012186,EVM0016372,EVM0017167,EVM0035918,EVM0037324,EVM0038854,EVM0041434,EVM0042736
Biological Process	GO:0031338	regulation of vesicle fusion	23	2	3.07	0.34182	EVM0006503,EVM0016493
Biological Process	GO:0051261	protein depolymerization	13	2	1.73	0.34279	EVM0004098,EVM0015076
Biological Process	GO:0030042	actin filament depolymerization	13	2	1.73	0.34279	EVM0004098,EVM0015076
Biological Process	GO:0015706	nitrate transport	8	2	1.07	0.34341	EVM0001753,EVM0020213
Biological Process	GO:0048579	negative regulation of long-day photoperiodism, flowering	6	0	0.8	0.34348	0.34348
Biological Process	GO:0010074	maintenance of meristem identity	16	0	2.13	0.34351	0.34351
Biological Process	GO:0006816	calcium ion transport	26	6	3.47	0.34362	EVM0003217,EVM0012273,EVM0019077,EVM0025974,EVM0041873,EVM0043397
Biological Process	GO:0046620	regulation of organ growth	30	2	4	0.34364	EVM0003465,EVM0027333
Biological Process	GO:2001252	positive regulation of chromosome organization	13	3	1.73	0.34402	EVM0005382,EVM0037550,EVM0043738
Biological Process	GO:0006821	chloride transport	16	1	2.13	0.34575	EVM0026690
Biological Process	GO:0006790	sulfur compound metabolic process	345	42	46.02	0.34657	EVM0001997,EVM0002164,EVM0003098,EVM0006510,EVM0006617,EVM0008171,EVM0009113,EVM0009475,EVM0009869,EVM0011546,EVM0012601,EVM0012717,EVM0012957,EVM0013013,EVM0014739,EVM0015111,EVM0017581,EVM0018271,EVM0020031,EVM0020046,EVM0021422,EVM0021983,EVM0023164,EVM0023461,EVM0025596,EVM0026481,EVM0027088,EVM0027806,EVM0029654,EVM0032727,EVM0032729,EVM0034167,EVM0035155,EVM0035630,EVM0036470,EVM0036816,EVM…
Biological Process	GO:0030433	ubiquitin-dependent ERAD pathway	26	2	3.47	0.34734	EVM0032553,EVM0033025
Biological Process	GO:0009645	response to low light intensity stimulus	8	1	1.07	0.34757	EVM0038486
Biological Process	GO:0006613	cotranslational protein targeting to membrane	15	0	2	0.34785	0.34785
Biological Process	GO:0006614	SRP-dependent cotranslational protein targeting to membrane	15	0	2	0.34785	0.34785
Biological Process	GO:0042439	ethanolamine-containing compound metabolic process	22	4	2.93	0.34798	EVM0000275,EVM0003611,EVM0006783,EVM0024960
Biological Process	GO:0009144	purine nucleoside triphosphate metabolic process	241	23	32.15	0.34803	EVM0001730,EVM0005814,EVM0005939,EVM0007261,EVM0009005,EVM0013813,EVM0017673,EVM0018388,EVM0025401,EVM0027353,EVM0029089,EVM0029370,EVM0031193,EVM0032797,EVM0033628,EVM0035448,EVM0037385,EVM0037542,EVM0038470,EVM0038486,EVM0040311,EVM0042122,EVM0043589
Biological Process	GO:0007051	spindle organization	31	1	4.14	0.34841	EVM0013795
Biological Process	GO:0042325	regulation of phosphorylation	65	5	8.67	0.34913	EVM0000918,EVM0002771,EVM0013795,EVM0020219,EVM0025483
Biological Process	GO:0010647	positive regulation of cell communication	27	4	3.6	0.35058	EVM0005998,EVM0031981,EVM0038419,EVM0038486
Biological Process	GO:0015695	organic cation transport	16	3	2.13	0.35274	EVM0007527,EVM0021719,EVM0023125
Biological Process	GO:0009744	response to sucrose	12	2	1.6	0.3536	EVM0020109,EVM0044955
Biological Process	GO:0008610	lipid biosynthetic process	457	51	60.97	0.35399	EVM0001023,EVM0001028,EVM0001549,EVM0001643,EVM0002874,EVM0005224,EVM0005644,EVM0006314,EVM0007118,EVM0007831,EVM0008054,EVM0008452,EVM0009491,EVM0009612,EVM0011822,EVM0012356,EVM0013839,EVM0014216,EVM0015062,EVM0015111,EVM0015583,EVM0015665,EVM0016963,EVM0017794,EVM0021894,EVM0022637,EVM0023139,EVM0023419,EVM0024729,EVM0024997,EVM0026240,EVM0026435,EVM0026492,EVM0028425,EVM0031859,EVM0033348,EVM…
Biological Process	GO:0010244	response to low fluence blue light stimulus by blue low-fluence system	7	1	0.93	0.356	EVM0038486
Biological Process	GO:0022414	reproductive process	600	63	80.04	0.35634	EVM0000211,EVM0000852,EVM0001413,EVM0001686,EVM0001921,EVM0002310,EVM0002480,EVM0003445,EVM0003863,EVM0005596,EVM0005699,EVM0005773,EVM0006088,EVM0008225,EVM0008965,EVM0011742,EVM0012240,EVM0012356,EVM0013251,EVM0013312,EVM0013411,EVM0014536,EVM0015906,EVM0017026,EVM0019457,EVM0019879,EVM0019893,EVM0020075,EVM0020362,EVM0020605,EVM0020832,EVM0022078,EVM0022672,EVM0024164,EVM0025339,EVM0026631,EVM…
Biological Process	GO:0035434	copper ion transmembrane transport	19	3	2.53	0.35797	EVM0022675,EVM0025597,EVM0029302
Biological Process	GO:0007007	inner mitochondrial membrane organization	7	0	0.93	0.35852	0.35852
Biological Process	GO:0070887	cellular response to chemical stimulus	732	130	97.65	0.35854	EVM0000279,EVM0001019,EVM0001084,EVM0001169,EVM0002071,EVM0002313,EVM0002390,EVM0002411,EVM0002511,EVM0003300,EVM0003631,EVM0003694,EVM0004094,EVM0004131,EVM0004630,EVM0005147,EVM0005350,EVM0005710,EVM0006202,EVM0006853,EVM0006940,EVM0007224,EVM0007257,EVM0007376,EVM0007561,EVM0007603,EVM0008444,EVM0008450,EVM0008654,EVM0008724,EVM0008776,EVM0009024,EVM0009249,EVM0009438,EVM0009494,EVM0010341,EVM…
Biological Process	GO:0048510	regulation of timing of transition from vegetative to reproductive phase	9	1	1.2	0.35964	EVM0005773
Biological Process	GO:1900864	mitochondrial RNA modification	11	1	1.47	0.36029	EVM0030791
Biological Process	GO:0009926	auxin polar transport	61	9	8.14	0.361	EVM0000724,EVM0008724,EVM0010341,EVM0012240,EVM0013907,EVM0016717,EVM0018329,EVM0027333,EVM0036115
Biological Process	GO:0000467	exonucleolytic trimming to generate mature 3'-end of 5.8S rRNA from tricistronic rRNA transcript (SSU-rRNA, 5.8S rRNA, LSU-rRNA)	6	0	0.8	0.36113	0.36113
Biological Process	GO:0000459	exonucleolytic trimming involved in rRNA processing	6	0	0.8	0.36113	0.36113
Biological Process	GO:0043928	exonucleolytic nuclear-transcribed mRNA catabolic process involved in deadenylation-dependent decay	6	0	0.8	0.36113	0.36113
Biological Process	GO:0071029	nuclear ncRNA surveillance	6	0	0.8	0.36113	0.36113
Biological Process	GO:0071046	nuclear polyadenylation-dependent ncRNA catabolic process	6	0	0.8	0.36113	0.36113
Biological Process	GO:0071035	nuclear polyadenylation-dependent rRNA catabolic process	6	0	0.8	0.36113	0.36113
Biological Process	GO:0071038	nuclear polyadenylation-dependent tRNA catabolic process	6	0	0.8	0.36113	0.36113
Biological Process	GO:0016078	tRNA catabolic process	6	0	0.8	0.36113	0.36113
Biological Process	GO:0043633	polyadenylation-dependent RNA catabolic process	6	0	0.8	0.36113	0.36113
Biological Process	GO:0043634	polyadenylation-dependent ncRNA catabolic process	6	0	0.8	0.36113	0.36113
Biological Process	GO:0009607	response to biotic stimulus	231	34	30.82	0.36301	EVM0004860,EVM0006617,EVM0008450,EVM0008794,EVM0009449,EVM0009475,EVM0009869,EVM0011069,EVM0011798,EVM0012501,EVM0014008,EVM0015583,EVM0016095,EVM0016652,EVM0017723,EVM0018271,EVM0023136,EVM0023176,EVM0023494,EVM0027415,EVM0028296,EVM0030968,EVM0033425,EVM0033868,EVM0034167,EVM0034822,EVM0037996,EVM0038419,EVM0040729,EVM0041022,EVM0043405,EVM0043539,EVM0044625,Oryza_sativa_newGene_4556
Biological Process	GO:0006491	N-glycan processing	13	2	1.73	0.3636	EVM0024126,EVM0033025
Biological Process	GO:0009556	microsporogenesis	10	1	1.33	0.36495	EVM0001921
Biological Process	GO:1901616	organic hydroxy compound catabolic process	18	2	2.4	0.36549	EVM0001880,EVM0014216
Biological Process	GO:0016042	lipid catabolic process	131	17	17.48	0.36594	EVM0000275,EVM0004403,EVM0006783,EVM0007515,EVM0010991,EVM0011665,EVM0012454,EVM0013012,EVM0014216,EVM0018039,EVM0024416,EVM0024960,EVM0029805,EVM0031138,EVM0031684,EVM0035302,EVM0044954
Biological Process	GO:0022904	respiratory electron transport chain	68	6	9.07	0.36701	EVM0007261,EVM0008386,EVM0013813,EVM0029370,EVM0033628,EVM0040311
Biological Process	GO:0006672	ceramide metabolic process	15	1	2	0.36751	EVM0044954
Biological Process	GO:0051501	diterpene phytoalexin metabolic process	30	6	4	0.36779	EVM0001643,EVM0008054,EVM0015062,EVM0033456,EVM0039763,EVM0044725
Biological Process	GO:1902600	hydrogen ion transmembrane transport	187	27	24.95	0.36847	EVM0001730,EVM0002351,EVM0005814,EVM0005939,EVM0007261,EVM0008879,EVM0009005,EVM0012450,EVM0013813,EVM0018388,EVM0019314,EVM0025401,EVM0028006,EVM0029089,EVM0029370,EVM0031791,EVM0032797,EVM0033628,EVM0035448,EVM0037385,EVM0037542,EVM0038470,EVM0038867,EVM0040010,EVM0040311,EVM0044013,Oryza_sativa_newGene_1654
Biological Process	GO:0031668	cellular response to extracellular stimulus	46	6	6.14	0.36885	EVM0005998,EVM0006926,EVM0020109,EVM0026632,EVM0031981,EVM0035090
Biological Process	GO:0071496	cellular response to external stimulus	46	6	6.14	0.36885	EVM0005998,EVM0006926,EVM0020109,EVM0026632,EVM0031981,EVM0035090
Biological Process	GO:0007143	female meiotic nuclear division	12	2	1.6	0.3691	EVM0022572,EVM0034732
Biological Process	GO:1901137	carbohydrate derivative biosynthetic process	406	37	54.16	0.36966	EVM0001493,EVM0001730,EVM0002016,EVM0003149,EVM0005443,EVM0005814,EVM0005939,EVM0008639,EVM0009005,EVM0009491,EVM0009573,EVM0013165,EVM0015111,EVM0018388,EVM0019980,EVM0020075,EVM0022637,EVM0023668,EVM0024126,EVM0024698,EVM0025401,EVM0025498,EVM0026471,EVM0027806,EVM0028090,EVM0029021,EVM0029089,EVM0032173,EVM0032797,EVM0033025,EVM0034605,EVM0035448,EVM0037385,EVM0037542,EVM0038301,EVM0038470,EVM…
Biological Process	GO:0051053	negative regulation of DNA metabolic process	13	0	1.73	0.37037	0.37037
Biological Process	GO:0043173	nucleotide salvage	16	1	2.13	0.37154	EVM0020075
Biological Process	GO:0006073	cellular glucan metabolic process	219	44	29.22	0.37169	EVM0002310,EVM0002353,EVM0004556,EVM0005224,EVM0005519,EVM0007348,EVM0007727,EVM0008794,EVM0010346,EVM0010716,EVM0011627,EVM0014148,EVM0014430,EVM0015271,EVM0017259,EVM0019065,EVM0019752,EVM0020152,EVM0020390,EVM0021042,EVM0021084,EVM0024134,EVM0027097,EVM0027699,EVM0027870,EVM0028759,EVM0029977,EVM0030862,EVM0030968,EVM0032005,EVM0032017,EVM0035918,EVM0036158,EVM0037403,EVM0039411,EVM0040741,EVM…
Biological Process	GO:0071108	protein K48-linked deubiquitination	8	1	1.07	0.37184	EVM0026184
Biological Process	GO:0009698	phenylpropanoid metabolic process	157	57	20.94	0.37213	EVM0000600,EVM0000904,EVM0003026,EVM0003294,EVM0004441,EVM0005780,EVM0005820,EVM0006395,EVM0006510,EVM0006979,EVM0008055,EVM0008617,EVM0008774,EVM0009426,EVM0009622,EVM0011946,EVM0012191,EVM0013340,EVM0013779,EVM0013908,EVM0015881,EVM0017382,EVM0017935,EVM0018154,EVM0018213,EVM0018866,EVM0019235,EVM0020046,EVM0020333,EVM0020450,EVM0020582,EVM0022027,EVM0022252,EVM0022603,EVM0023996,EVM0024057,EVM…
Biological Process	GO:0030490	maturation of SSU-rRNA	66	2	8.8	0.37331	EVM0000693,EVM0020285
Biological Process	GO:0015866	ADP transport	8	1	1.07	0.37406	EVM0016319
Biological Process	GO:0007008	outer mitochondrial membrane organization	6	0	0.8	0.37482	0.37482
Biological Process	GO:0045040	protein import into mitochondrial outer membrane	6	0	0.8	0.37482	0.37482
Biological Process	GO:0070988	demethylation	25	6	3.34	0.37575	EVM0008452,EVM0011117,EVM0019010,EVM0026492,EVM0034732,EVM0035445
Biological Process	GO:1901361	organic cyclic compound catabolic process	286	39	38.15	0.37594	EVM0000600,EVM0003026,EVM0003294,EVM0004470,EVM0005780,EVM0005820,EVM0008617,EVM0008807,EVM0009426,EVM0013340,EVM0014111,EVM0015082,EVM0017673,EVM0017773,EVM0017935,EVM0018213,EVM0018866,EVM0020582,EVM0022027,EVM0025500,EVM0027353,EVM0029183,EVM0029729,EVM0030460,EVM0031137,EVM0031193,EVM0031399,EVM0031615,EVM0033447,EVM0033543,EVM0034732,EVM0036257,EVM0038113,EVM0038486,EVM0039334,EVM0039558,EVM…
Biological Process	GO:0050896	response to stimulus	3356	477	447.71	0.37596	EVM0000279,EVM0000358,EVM0000517,EVM0000724,EVM0000821,EVM0000852,EVM0000958,EVM0001019,EVM0001061,EVM0001084,EVM0001169,EVM0001260,EVM0001336,EVM0001413,EVM0001465,EVM0001549,EVM0001577,EVM0001643,EVM0001753,EVM0001997,EVM0002071,EVM0002262,EVM0002313,EVM0002390,EVM0002411,EVM0002511,EVM0002612,EVM0002685,EVM0002814,EVM0003068,EVM0003300,EVM0003349,EVM0003445,EVM0003477,EVM0003631,EVM0003647,EVM…
Biological Process	GO:0015985	energy coupled proton transport, down electrochemical gradient	72	9	9.61	0.37649	EVM0001730,EVM0005939,EVM0009005,EVM0018388,EVM0025401,EVM0029089,EVM0037385,EVM0037542,EVM0038470
Biological Process	GO:0015986	ATP synthesis coupled proton transport	72	9	9.61	0.37649	EVM0001730,EVM0005939,EVM0009005,EVM0018388,EVM0025401,EVM0029089,EVM0037385,EVM0037542,EVM0038470
Biological Process	GO:0005978	glycogen biosynthetic process	13	0	1.73	0.37745	0.37745
Biological Process	GO:0006072	glycerol-3-phosphate metabolic process	6	2	0.8	0.37775	EVM0008088,EVM0041873
Biological Process	GO:0031056	regulation of histone modification	14	3	1.87	0.37918	EVM0005382,EVM0037550,EVM0043738
Biological Process	GO:0048864	stem cell development	19	0	2.53	0.37936	0.37936
Biological Process	GO:0019827	stem cell population maintenance	19	0	2.53	0.37936	0.37936
Biological Process	GO:0045596	negative regulation of cell differentiation	19	0	2.53	0.37936	0.37936
Biological Process	GO:0052314	phytoalexin metabolic process	34	7	4.54	0.37981	EVM0001643,EVM0008054,EVM0015062,EVM0033456,EVM0038419,EVM0039763,EVM0044725
Biological Process	GO:0065004	protein-DNA complex assembly	105	9	14.01	0.38017	EVM0001453,EVM0002526,EVM0005080,EVM0005884,EVM0008044,EVM0014606,EVM0024061,EVM0028956,EVM0032553
Biological Process	GO:0015780	nucleotide-sugar transport	11	0	1.47	0.38104	0.38104
Biological Process	GO:0006520	cellular amino acid metabolic process	642	70	85.65	0.38232	EVM0000600,EVM0001117,EVM0001997,EVM0002164,EVM0002313,EVM0002670,EVM0003098,EVM0003311,EVM0004045,EVM0005417,EVM0005820,EVM0006153,EVM0006333,EVM0006457,EVM0007407,EVM0007509,EVM0008171,EVM0009113,EVM0010308,EVM0010423,EVM0011546,EVM0012287,EVM0012601,EVM0013013,EVM0014076,EVM0014111,EVM0014502,EVM0014739,EVM0015622,EVM0017581,EVM0019137,EVM0020031,EVM0020551,EVM0020845,EVM0021182,EVM0021422,EVM…
Biological Process	GO:0009640	photomorphogenesis	28	3	3.74	0.38311	EVM0038079,EVM0044336,EVM0044960
Biological Process	GO:0005986	sucrose biosynthetic process	10	0	1.33	0.3834	0.3834
Biological Process	GO:0006814	sodium ion transport	27	7	3.6	0.38347	EVM0002895,EVM0006856,EVM0009141,EVM0033092,EVM0039526,Oryza_sativa_newGene_1654,Oryza_sativa_newGene_5725
Biological Process	GO:0034637	cellular carbohydrate biosynthetic process	208	33	27.75	0.38353	EVM0001997,EVM0002310,EVM0003804,EVM0004556,EVM0005224,EVM0005519,EVM0007727,EVM0008794,EVM0012186,EVM0014430,EVM0014453,EVM0016372,EVM0017167,EVM0019300,EVM0020152,EVM0021329,EVM0021754,EVM0024134,EVM0028041,EVM0028759,EVM0030790,EVM0030968,EVM0032017,EVM0032406,EVM0035918,EVM0037324,EVM0037403,EVM0038854,EVM0040741,EVM0041468,EVM0042736,EVM0043982,EVM0044258
Biological Process	GO:0006333	chromatin assembly or disassembly	79	8	10.54	0.38442	EVM0001453,EVM0002526,EVM0005080,EVM0008044,EVM0014606,EVM0024061,Oryza_sativa_newGene_3777,Oryza_sativa_newGene_6783
Biological Process	GO:0032504	multicellular organism reproduction	26	2	3.47	0.38581	EVM0003445,EVM0019879
Biological Process	GO:0048868	pollen tube development	30	2	4	0.38651	EVM0022078,EVM0045276
Biological Process	GO:0042773	ATP synthesis coupled electron transport	58	5	7.74	0.38753	EVM0007261,EVM0013813,EVM0029370,EVM0033628,EVM0040311
Biological Process	GO:0006119	oxidative phosphorylation	58	5	7.74	0.38753	EVM0007261,EVM0013813,EVM0029370,EVM0033628,EVM0040311
Biological Process	GO:0044267	cellular protein metabolic process	5187	500	691.98	0.38793	EVM0000126,EVM0000154,EVM0000178,EVM0000211,EVM0000234,EVM0000279,EVM0000409,EVM0000458,EVM0000724,EVM0000821,EVM0000852,EVM0000918,EVM0001070,EVM0001260,EVM0001296,EVM0001413,EVM0001482,EVM0001555,EVM0001686,EVM0001742,EVM0001886,EVM0002156,EVM0002184,EVM0002215,EVM0002443,EVM0002535,EVM0002612,EVM0002615,EVM0002663,EVM0002693,EVM0002771,EVM0002788,EVM0002814,EVM0002874,EVM0003068,EVM0003148,EVM…
Biological Process	GO:0009205	purine ribonucleoside triphosphate metabolic process	240	23	32.02	0.38802	EVM0001730,EVM0005814,EVM0005939,EVM0007261,EVM0009005,EVM0013813,EVM0017673,EVM0018388,EVM0025401,EVM0027353,EVM0029089,EVM0029370,EVM0031193,EVM0032797,EVM0033628,EVM0035448,EVM0037385,EVM0037542,EVM0038470,EVM0038486,EVM0040311,EVM0042122,EVM0043589
Biological Process	GO:0071824	protein-DNA complex subunit organization	108	9	14.41	0.3889	EVM0001453,EVM0002526,EVM0005080,EVM0005884,EVM0008044,EVM0014606,EVM0024061,EVM0028956,EVM0032553
Biological Process	GO:0000460	maturation of 5.8S rRNA	32	1	4.27	0.38903	EVM0000693
Biological Process	GO:0010101	post-embryonic root morphogenesis	16	2	2.13	0.38916	EVM0013907,EVM0033874
Biological Process	GO:0010102	lateral root morphogenesis	16	2	2.13	0.38916	EVM0013907,EVM0033874
Biological Process	GO:0034728	nucleosome organization	64	6	8.54	0.3901	EVM0001453,EVM0002526,EVM0005080,EVM0008044,EVM0014606,EVM0024061
Biological Process	GO:0045595	regulation of cell differentiation	30	1	4	0.39026	EVM0031239
Biological Process	GO:0031221	arabinan metabolic process	11	3	1.47	0.39146	EVM0006268,EVM0019673,EVM0024371
Biological Process	GO:0031222	arabinan catabolic process	11	3	1.47	0.39146	EVM0006268,EVM0019673,EVM0024371
Biological Process	GO:0016051	carbohydrate biosynthetic process	285	44	38.02	0.39168	EVM0001880,EVM0001997,EVM0002310,EVM0003804,EVM0004556,EVM0005224,EVM0005519,EVM0007478,EVM0007727,EVM0008794,EVM0009785,EVM0012186,EVM0014175,EVM0014430,EVM0014453,EVM0016372,EVM0017167,EVM0017428,EVM0019300,EVM0020152,EVM0021329,EVM0021754,EVM0023403,EVM0023925,EVM0024134,EVM0025642,EVM0028041,EVM0028759,EVM0029330,EVM0030790,EVM0030968,EVM0032017,EVM0032406,EVM0035918,EVM0037324,EVM0037403,EVM…
Biological Process	GO:0010027	thylakoid membrane organization	26	4	3.47	0.39189	EVM0023395,EVM0024037,EVM0030020,EVM0038486
Biological Process	GO:0009668	plastid membrane organization	26	4	3.47	0.39189	EVM0023395,EVM0024037,EVM0030020,EVM0038486
Biological Process	GO:0046834	lipid phosphorylation	33	2	4.4	0.39262	EVM0010254,EVM0038332
Biological Process	GO:0009624	response to nematode	7	0	0.93	0.39373	0.39373
Biological Process	GO:0006221	pyrimidine nucleotide biosynthetic process	47	2	6.27	0.394	EVM0023668,EVM0034605
Biological Process	GO:0016128	phytosteroid metabolic process	50	9	6.67	0.39433	EVM0012356,EVM0014216,EVM0017437,EVM0021894,EVM0023419,EVM0024729,EVM0026240,EVM0031859,EVM0042313
Biological Process	GO:0016131	brassinosteroid metabolic process	50	9	6.67	0.39433	EVM0012356,EVM0014216,EVM0017437,EVM0021894,EVM0023419,EVM0024729,EVM0026240,EVM0031859,EVM0042313
Biological Process	GO:0019439	aromatic compound catabolic process	278	38	37.09	0.39436	EVM0000600,EVM0003026,EVM0003294,EVM0004470,EVM0005780,EVM0005820,EVM0008617,EVM0008807,EVM0009426,EVM0013340,EVM0014111,EVM0015082,EVM0017673,EVM0017773,EVM0017935,EVM0018213,EVM0018866,EVM0020582,EVM0022027,EVM0025500,EVM0027353,EVM0029183,EVM0029729,EVM0030460,EVM0031137,EVM0031193,EVM0031399,EVM0031615,EVM0033447,EVM0033543,EVM0034732,EVM0036257,EVM0038486,EVM0039334,EVM0039558,EVM0042122,EVM…
Biological Process	GO:0071368	cellular response to cytokinin stimulus	53	3	7.07	0.3951	EVM0005350,EVM0014812,EVM0031324
Biological Process	GO:0022402	cell cycle process	325	33	43.36	0.39537	EVM0000681,EVM0001921,EVM0002313,EVM0004556,EVM0005884,EVM0006395,EVM0008794,EVM0012466,EVM0012819,EVM0013795,EVM0014453,EVM0014502,EVM0018351,EVM0018831,EVM0019112,EVM0020152,EVM0021329,EVM0022064,EVM0022239,EVM0022572,EVM0028041,EVM0028759,EVM0028859,EVM0028956,EVM0030517,EVM0030968,EVM0031025,EVM0033869,EVM0037403,EVM0039197,EVM0040710,EVM0045358,EVM0045364
Biological Process	GO:0006612	protein targeting to membrane	23	1	3.07	0.3958	EVM0031891
Biological Process	GO:0018904	ether metabolic process	35	6	4.67	0.39624	EVM0012717,EVM0012957,EVM0027810,EVM0029654,EVM0032729,EVM0037138
Biological Process	GO:0006662	glycerol ether metabolic process	35	6	4.67	0.39624	EVM0012717,EVM0012957,EVM0027810,EVM0029654,EVM0032729,EVM0037138
Biological Process	GO:0000160	phosphorelay signal transduction system	88	12	11.74	0.40015	EVM0005350,EVM0011457,EVM0012259,EVM0013116,EVM0014812,EVM0018079,EVM0018363,EVM0019096,EVM0031324,EVM0036349,EVM0038333,EVM0038419
Biological Process	GO:0043067	regulation of programmed cell death	29	5	3.87	0.4004	EVM0006462,EVM0023267,EVM0031239,EVM0035996,EVM0039594
Biological Process	GO:0046417	chorismate metabolic process	14	3	1.87	0.40069	EVM0019137,EVM0020845,EVM0022288
Biological Process	GO:0000462	maturation of SSU-rRNA from tricistronic rRNA transcript (SSU-rRNA, 5.8S rRNA, LSU-rRNA)	56	2	7.47	0.402	EVM0000693,EVM0020285
Biological Process	GO:0009767	photosynthetic electron transport chain	71	10	9.47	0.4022	EVM0013813,EVM0020668,EVM0021719,EVM0022793,EVM0025597,EVM0026235,EVM0030804,EVM0037379,EVM0037811,EVM0043401
Biological Process	GO:0042787	protein ubiquitination involved in ubiquitin-dependent protein catabolic process	156	15	20.81	0.40289	EVM0001296,EVM0002615,EVM0007385,EVM0008060,EVM0009473,EVM0010945,EVM0012819,EVM0026127,EVM0027875,EVM0029602,EVM0036163,EVM0038136,EVM0043917,EVM0044803,EVM0045042
Biological Process	GO:0009605	response to external stimulus	323	42	43.09	0.40493	EVM0004860,EVM0005998,EVM0006503,EVM0006617,EVM0006926,EVM0008794,EVM0009449,EVM0009475,EVM0009869,EVM0011069,EVM0011798,EVM0012501,EVM0015583,EVM0016095,EVM0016652,EVM0017723,EVM0018271,EVM0020109,EVM0023136,EVM0023176,EVM0023395,EVM0023494,EVM0024341,EVM0026632,EVM0027415,EVM0028296,EVM0030968,EVM0031981,EVM0032553,EVM0033425,EVM0033868,EVM0034167,EVM0034822,EVM0035090,EVM0036115,EVM0038419,EVM…
Biological Process	GO:0000724	double-strand break repair via homologous recombination	59	4	7.87	0.40609	EVM0002814,EVM0005884,EVM0028859,EVM0028956
Biological Process	GO:0000725	recombinational repair	59	4	7.87	0.40609	EVM0002814,EVM0005884,EVM0028859,EVM0028956
Biological Process	GO:0009639	response to red or far red light	45	6	6	0.40685	EVM0007871,EVM0024341,EVM0038079,EVM0039962,EVM0044336,EVM0044960
Biological Process	GO:0009991	response to extracellular stimulus	63	8	8.4	0.40779	EVM0005998,EVM0006503,EVM0006926,EVM0020109,EVM0026632,EVM0031981,EVM0035090,EVM0044264
Biological Process	GO:0048869	cellular developmental process	297	31	39.62	0.40797	EVM0001921,EVM0002313,EVM0003602,EVM0005261,EVM0005699,EVM0006113,EVM0012155,EVM0012356,EVM0014502,EVM0020046,EVM0022078,EVM0022401,EVM0028425,EVM0028475,EVM0029134,EVM0029273,EVM0030455,EVM0031239,EVM0032979,EVM0035565,EVM0037303,EVM0038257,EVM0038720,EVM0039099,EVM0039962,EVM0040198,EVM0042536,EVM0044929,EVM0044952,EVM0045253,EVM0045276
Biological Process	GO:0034227	tRNA thio-modification	7	0	0.93	0.40855	0.40855
Biological Process	GO:0009911	positive regulation of flower development	9	2	1.2	0.40874	EVM0012356,EVM0040667
Biological Process	GO:2000243	positive regulation of reproductive process	9	2	1.2	0.40874	EVM0012356,EVM0040667
Biological Process	GO:0000028	ribosomal small subunit assembly	54	1	7.2	0.40889	EVM0000693
Biological Process	GO:0009658	chloroplast organization	80	15	10.67	0.40902	EVM0002121,EVM0004742,EVM0007654,EVM0009263,EVM0011069,EVM0015078,EVM0018319,EVM0023395,EVM0024037,EVM0027003,EVM0031422,EVM0033127,EVM0034089,EVM0034376,EVM0043588
Biological Process	GO:0044270	cellular nitrogen compound catabolic process	240	20	32.02	0.41028	EVM0004470,EVM0008807,EVM0014111,EVM0015082,EVM0017673,EVM0017773,EVM0027353,EVM0029183,EVM0029729,EVM0030460,EVM0031137,EVM0031193,EVM0033447,EVM0033543,EVM0034732,EVM0036257,EVM0038486,EVM0039334,EVM0042122,EVM0043589
Biological Process	GO:0006558	L-phenylalanine metabolic process	36	6	4.8	0.41213	EVM0000600,EVM0005820,EVM0010308,EVM0022027,EVM0031399,EVM0038486
Biological Process	GO:1902221	erythrose 4-phosphate/phosphoenolpyruvate family amino acid metabolic process	36	6	4.8	0.41213	EVM0000600,EVM0005820,EVM0010308,EVM0022027,EVM0031399,EVM0038486
Biological Process	GO:0030641	regulation of cellular pH	33	4	4.4	0.41247	EVM0002351,EVM0005814,EVM0032797,EVM0035448
Biological Process	GO:0051453	regulation of intracellular pH	33	4	4.4	0.41247	EVM0002351,EVM0005814,EVM0032797,EVM0035448
Biological Process	GO:0034260	negative regulation of GTPase activity	6	1	0.8	0.41262	EVM0038486
Biological Process	GO:0001789	G-protein coupled receptor signaling pathway, coupled to S1P second messenger	6	1	0.8	0.41262	EVM0038486
Biological Process	GO:0042549	photosystem II stabilization	9	0	1.2	0.41469	0.41469
Biological Process	GO:0033014	tetrapyrrole biosynthetic process	45	9	6	0.41476	EVM0000234,EVM0013516,EVM0013662,EVM0016009,EVM0029370,EVM0029766,EVM0034750,EVM0036566,EVM0043597
Biological Process	GO:0008216	spermidine metabolic process	13	2	1.73	0.41476	EVM0001117,EVM0029700
Biological Process	GO:0046700	heterocycle catabolic process	238	21	31.75	0.41517	EVM0004470,EVM0008807,EVM0014111,EVM0015082,EVM0017673,EVM0017773,EVM0027353,EVM0029183,EVM0029729,EVM0030460,EVM0031137,EVM0031193,EVM0033447,EVM0033543,EVM0034732,EVM0036257,EVM0038113,EVM0038486,EVM0039334,EVM0042122,EVM0043589
Biological Process	GO:0044262	cellular carbohydrate metabolic process	397	69	52.96	0.4188	EVM0001880,EVM0001997,EVM0002310,EVM0002353,EVM0002874,EVM0003663,EVM0003804,EVM0004556,EVM0005224,EVM0005519,EVM0006143,EVM0007348,EVM0007727,EVM0008794,EVM0010346,EVM0010716,EVM0011627,EVM0012186,EVM0014148,EVM0014430,EVM0014453,EVM0014650,EVM0015271,EVM0016372,EVM0017167,EVM0017259,EVM0019065,EVM0019300,EVM0019752,EVM0020152,EVM0020390,EVM0021042,EVM0021084,EVM0021329,EVM0021754,EVM0024134,EVM…
Biological Process	GO:0042981	regulation of apoptotic process	7	2	0.93	0.41937	EVM0023267,EVM0039594
Biological Process	GO:0009903	chloroplast avoidance movement	17	4	2.27	0.42041	EVM0002121,EVM0031422,EVM0033127,EVM0034089
Biological Process	GO:0040007	growth	187	20	24.95	0.4207	EVM0002313,EVM0003465,EVM0009263,EVM0014502,EVM0016821,EVM0017437,EVM0019010,EVM0019532,EVM0022078,EVM0023437,EVM0027333,EVM0028425,EVM0033869,EVM0033874,EVM0035565,EVM0038257,EVM0040710,EVM0042536,EVM0045276,EVM0045364
Biological Process	GO:0009736	cytokinin-activated signaling pathway	52	3	6.94	0.42223	EVM0005350,EVM0014812,EVM0031324
Biological Process	GO:0007205	protein kinase C-activating G-protein coupled receptor signaling pathway	8	2	1.07	0.42239	EVM0000852,EVM0028826
Biological Process	GO:0000478	endonucleolytic cleavage involved in rRNA processing	17	1	2.27	0.42245	EVM0000693
Biological Process	GO:0016102	diterpenoid biosynthetic process	38	7	5.07	0.42273	EVM0001643,EVM0006314,EVM0015062,EVM0028425,EVM0033456,EVM0039763,EVM0044725
Biological Process	GO:0015802	basic amino acid transport	19	4	2.53	0.42292	EVM0002188,EVM0015201,EVM0016002,Oryza_sativa_newGene_6783
Biological Process	GO:0046838	phosphorylated carbohydrate dephosphorylation	6	0	0.8	0.42296	0.42296
Biological Process	GO:0005976	polysaccharide metabolic process	442	89	58.97	0.42303	EVM0001898,EVM0001997,EVM0002262,EVM0002310,EVM0002353,EVM0003663,EVM0004030,EVM0004556,EVM0005224,EVM0005519,EVM0006030,EVM0006268,EVM0007348,EVM0007727,EVM0008794,EVM0009785,EVM0010216,EVM0010346,EVM0010681,EVM0010716,EVM0011627,EVM0012251,EVM0012461,EVM0013533,EVM0014148,EVM0014175,EVM0014430,EVM0014453,EVM0015237,EVM0015271,EVM0015587,EVM0016857,EVM0017259,EVM0018843,EVM0019065,EVM0019300,EVM…
Biological Process	GO:0010104	regulation of ethylene-activated signaling pathway	14	1	1.87	0.42317	EVM0038419
Biological Process	GO:0070297	regulation of phosphorelay signal transduction system	14	1	1.87	0.42317	EVM0038419
Biological Process	GO:0010586	miRNA metabolic process	6	0	0.8	0.4238	0.4238
Biological Process	GO:0006825	copper ion transport	24	3	3.2	0.42388	EVM0022675,EVM0025597,EVM0029302
Biological Process	GO:0001558	regulation of cell growth	16	0	2.13	0.42407	0.42407
Biological Process	GO:0008616	queuosine biosynthetic process	6	1	0.8	0.42689	EVM0008639
Biological Process	GO:0046116	queuosine metabolic process	6	1	0.8	0.42689	EVM0008639
Biological Process	GO:0055067	monovalent inorganic cation homeostasis	75	12	10.01	0.42746	EVM0002351,EVM0005814,EVM0008879,EVM0012450,EVM0019314,EVM0031791,EVM0032797,EVM0035448,EVM0038867,EVM0040281,EVM0044013,Oryza_sativa_newGene_1654
Biological Process	GO:0034982	mitochondrial protein processing	13	2	1.73	0.42778	EVM0030020,EVM0043112
Biological Process	GO:0006084	acetyl-CoA metabolic process	13	1	1.73	0.4287	EVM0023461
Biological Process	GO:0006595	polyamine metabolic process	22	3	2.93	0.42888	EVM0001117,EVM0027852,EVM0029700
Biological Process	GO:0001522	pseudouridine synthesis	31	0	4.14	0.42902	0.42902
Biological Process	GO:0016101	diterpenoid metabolic process	67	12	8.94	0.42963	EVM0001643,EVM0005327,EVM0006314,EVM0008054,EVM0010530,EVM0015062,EVM0024416,EVM0028425,EVM0033456,EVM0035302,EVM0039763,EVM0044725
Biological Process	GO:0009408	response to heat	74	14	9.87	0.43012	EVM0002685,EVM0007505,EVM0008555,EVM0008838,EVM0011870,EVM0018019,EVM0022078,EVM0029477,EVM0029667,EVM0033981,EVM0037603,EVM0040364,EVM0043983,EVM0045137
Biological Process	GO:0048589	developmental growth	94	10	12.54	0.4327	EVM0002313,EVM0014502,EVM0022078,EVM0023437,EVM0028425,EVM0033874,EVM0035565,EVM0038257,EVM0042536,EVM0045276
Biological Process	GO:0006308	DNA catabolic process	18	2	2.4	0.43381	EVM0030460,EVM0033543
Biological Process	GO:0043090	amino acid import	11	2	1.47	0.43431	EVM0007064,EVM0016002
Biological Process	GO:0006997	nucleus organization	33	5	4.4	0.43507	EVM0014869,EVM0019112,EVM0030455,EVM0038998,EVM0040198
Biological Process	GO:0016180	snRNA processing	14	1	1.87	0.43548	EVM0026972
Biological Process	GO:0071025	RNA surveillance	14	1	1.87	0.43548	EVM0017773
Biological Process	GO:0010268	brassinosteroid homeostasis	49	9	6.54	0.43653	EVM0012356,EVM0014216,EVM0017437,EVM0021894,EVM0023419,EVM0024729,EVM0026240,EVM0031859,EVM0042313
Biological Process	GO:0032886	regulation of microtubule-based process	15	1	2	0.43688	EVM0013795
Biological Process	GO:2000070	regulation of response to water deprivation	6	0	0.8	0.43723	0.43723
Biological Process	GO:0034427	nuclear-transcribed mRNA catabolic process, exonucleolytic, 3'-5'	12	0	1.6	0.43858	0.43858
Biological Process	GO:0000447	endonucleolytic cleavage in ITS1 to separate SSU-rRNA from 5.8S rRNA and LSU-rRNA from tricistronic rRNA transcript (SSU-rRNA, 5.8S rRNA, LSU-rRNA)	8	1	1.07	0.44	EVM0000693
Biological Process	GO:0051716	cellular response to stimulus	1991	278	265.61	0.44105	EVM0000279,EVM0000724,EVM0000821,EVM0000852,EVM0001019,EVM0001061,EVM0001084,EVM0001169,EVM0001260,EVM0001465,EVM0001997,EVM0002071,EVM0002313,EVM0002390,EVM0002411,EVM0002511,EVM0002612,EVM0002814,EVM0003300,EVM0003349,EVM0003477,EVM0003631,EVM0003647,EVM0003665,EVM0003694,EVM0004056,EVM0004094,EVM0004131,EVM0004593,EVM0004630,EVM0004852,EVM0004860,EVM0005075,EVM0005147,EVM0005350,EVM0005486,EVM…
Biological Process	GO:0045229	external encapsulating structure organization	472	125	62.97	0.44111	EVM0000358,EVM0001084,EVM0001898,EVM0002071,EVM0002310,EVM0002353,EVM0002487,EVM0002511,EVM0003631,EVM0003694,EVM0004094,EVM0004131,EVM0005147,EVM0005519,EVM0005710,EVM0006030,EVM0006853,EVM0007727,EVM0008444,EVM0008654,EVM0008676,EVM0008794,EVM0009024,EVM0009494,EVM0009785,EVM0010164,EVM0010346,EVM0010614,EVM0010716,EVM0011100,EVM0011627,EVM0012251,EVM0012356,EVM0012470,EVM0013312,EVM0013481,EVM…
Biological Process	GO:0009056	catabolic process	2061	330	274.95	0.44286	EVM0000178,EVM0000275,EVM0000600,EVM0000679,EVM0000703,EVM0000763,EVM0001019,EVM0001070,EVM0001084,EVM0001117,EVM0001296,EVM0001880,EVM0001898,EVM0002048,EVM0002071,EVM0002164,EVM0002184,EVM0002262,EVM0002411,EVM0002443,EVM0002511,EVM0002615,EVM0002693,EVM0002911,EVM0003026,EVM0003098,EVM0003148,EVM0003202,EVM0003235,EVM0003294,EVM0003300,EVM0003445,EVM0003631,EVM0003663,EVM0003694,EVM0003734,EVM…
Biological Process	GO:0043462	regulation of ATPase activity	6	2	0.8	0.44351	EVM0017673,EVM0031193
Biological Process	GO:0009169	purine ribonucleoside monophosphate catabolic process	6	2	0.8	0.44351	EVM0017673,EVM0031193
Biological Process	GO:0009158	ribonucleoside monophosphate catabolic process	6	2	0.8	0.44351	EVM0017673,EVM0031193
Biological Process	GO:0009125	nucleoside monophosphate catabolic process	6	2	0.8	0.44351	EVM0017673,EVM0031193
Biological Process	GO:0009128	purine nucleoside monophosphate catabolic process	6	2	0.8	0.44351	EVM0017673,EVM0031193
Biological Process	GO:1903289	obsolete regulation of ATP catabolic process	6	2	0.8	0.44351	EVM0017673,EVM0031193
Biological Process	GO:0006200	obsolete ATP catabolic process	6	2	0.8	0.44351	EVM0017673,EVM0031193
Biological Process	GO:0008295	spermidine biosynthetic process	12	2	1.6	0.44383	EVM0001117,EVM0029700
Biological Process	GO:1903308	regulation of chromatin organization	16	3	2.13	0.44388	EVM0005382,EVM0037550,EVM0043738
Biological Process	GO:1902275	regulation of chromatin organization	16	3	2.13	0.44388	EVM0005382,EVM0037550,EVM0043738
Biological Process	GO:0010214	seed coat development	7	0	0.93	0.44399	0.44399
Biological Process	GO:0031497	chromatin assembly	67	6	8.94	0.44418	EVM0001453,EVM0002526,EVM0005080,EVM0008044,EVM0014606,EVM0024061
Biological Process	GO:0031627	telomeric loop formation	13	1	1.73	0.44457	EVM0041189
Biological Process	GO:0055065	metal ion homeostasis	181	43	24.15	0.44476	EVM0000215,EVM0000668,EVM0001330,EVM0001591,EVM0002854,EVM0003205,EVM0003281,EVM0004512,EVM0006480,EVM0006539,EVM0008045,EVM0008277,EVM0008739,EVM0010003,EVM0010376,EVM0010539,EVM0011112,EVM0011226,EVM0014614,EVM0015297,EVM0015496,EVM0016888,EVM0017112,EVM0018867,EVM0018943,EVM0019344,EVM0021703,EVM0021919,EVM0022025,EVM0023313,EVM0023439,EVM0023797,EVM0030740,EVM0031271,EVM0031979,EVM0032712,EVM…
Biological Process	GO:0031365	N-terminal protein amino acid modification	32	2	4.27	0.4451	EVM0018490,EVM0025313
Biological Process	GO:0032940	secretion by cell	127	20	16.94	0.44571	EVM0001705,EVM0003182,EVM0006111,EVM0013696,EVM0013719,EVM0017439,EVM0021841,EVM0023122,EVM0023366,EVM0023851,EVM0025094,EVM0025766,EVM0031891,EVM0033027,EVM0035329,EVM0035398,EVM0035750,EVM0040587,EVM0044007,Oryza_sativa_newGene_5509
Biological Process	GO:0048455	stamen formation	9	2	1.2	0.44638	EVM0012356,EVM0039099
Biological Process	GO:0042148	strand invasion	11	0	1.47	0.44651	0.44651
Biological Process	GO:0000730	DNA recombinase assembly	11	0	1.47	0.44651	0.44651
Biological Process	GO:0034655	nucleobase-containing compound catabolic process	196	13	26.15	0.4467	EVM0004470,EVM0017673,EVM0017773,EVM0027353,EVM0029729,EVM0030460,EVM0031137,EVM0031193,EVM0033543,EVM0034732,EVM0038486,EVM0042122,EVM0043589
Biological Process	GO:0006556	S-adenosylmethionine biosynthetic process	7	0	0.93	0.44693	0.44693
Biological Process	GO:0051338	regulation of transferase activity	69	6	9.2	0.44725	EVM0000918,EVM0002771,EVM0002874,EVM0013795,EVM0020219,EVM0025483
Biological Process	GO:0009250	glucan biosynthetic process	130	17	17.34	0.44742	EVM0002310,EVM0004556,EVM0005224,EVM0005519,EVM0007727,EVM0008794,EVM0014430,EVM0020152,EVM0024134,EVM0028759,EVM0030968,EVM0032017,EVM0037403,EVM0040741,EVM0041468,EVM0043982,EVM0044258
Biological Process	GO:0046174	polyol catabolic process	10	1	1.33	0.44747	EVM0001880
Biological Process	GO:0009606	tropism	34	3	4.54	0.44769	EVM0023395,EVM0032553,EVM0036115
Biological Process	GO:0015886	heme transport	8	0	1.07	0.4481	0.4481
Biological Process	GO:1901678	iron coordination entity transport	8	0	1.07	0.4481	0.4481
Biological Process	GO:0009581	detection of external stimulus	14	1	1.87	0.44814	EVM0024341
Biological Process	GO:0009582	detection of abiotic stimulus	14	1	1.87	0.44814	EVM0024341
Biological Process	GO:0009225	nucleotide-sugar metabolic process	43	4	5.74	0.44825	EVM0002016,EVM0009943,EVM0026471,EVM0032173
Biological Process	GO:0050801	ion homeostasis	261	57	34.82	0.44846	EVM0000215,EVM0000668,EVM0001330,EVM0001591,EVM0002351,EVM0002854,EVM0003205,EVM0003281,EVM0004512,EVM0005814,EVM0006480,EVM0006539,EVM0007064,EVM0007515,EVM0008045,EVM0008277,EVM0008739,EVM0008879,EVM0010003,EVM0010376,EVM0010539,EVM0011112,EVM0011226,EVM0012450,EVM0014614,EVM0015297,EVM0015496,EVM0016888,EVM0017112,EVM0018867,EVM0018943,EVM0019314,EVM0019344,EVM0021703,EVM0021919,EVM0022025,EVM…
Biological Process	GO:0009933	meristem structural organization	29	2	3.87	0.44853	EVM0021208,EVM0035565
Biological Process	GO:0001510	RNA methylation	65	5	8.67	0.44897	EVM0005156,EVM0009658,EVM0033137,EVM0033894,EVM0037507
Biological Process	GO:0071446	cellular response to salicylic acid stimulus	11	1	1.47	0.44996	EVM0038419
Biological Process	GO:0080156	mitochondrial mRNA modification	10	1	1.33	0.45029	EVM0030791
Biological Process	GO:0000079	regulation of cyclin-dependent protein serine/threonine kinase activity	27	3	3.6	0.45114	EVM0000918,EVM0002771,EVM0020219
Biological Process	GO:0000055	ribosomal large subunit export from nucleus	7	1	0.93	0.45159	EVM0036744
Biological Process	GO:0006887	exocytosis	120	19	16.01	0.45188	EVM0001705,EVM0003182,EVM0006111,EVM0013696,EVM0013719,EVM0017439,EVM0021841,EVM0023122,EVM0023366,EVM0023851,EVM0025094,EVM0025766,EVM0033027,EVM0035329,EVM0035398,EVM0035750,EVM0040587,EVM0044007,Oryza_sativa_newGene_5509
Biological Process	GO:0006714	sesquiterpenoid metabolic process	18	3	2.4	0.45207	EVM0014216,EVM0035913,EVM0039644
Biological Process	GO:0048444	floral organ morphogenesis	19	4	2.53	0.45225	EVM0008225,EVM0012356,EVM0039099,EVM0044929
Biological Process	GO:0048563	post-embryonic animal organ morphogenesis	19	4	2.53	0.45225	EVM0008225,EVM0012356,EVM0039099,EVM0044929
Biological Process	GO:0044710	single-organism metabolic process	5629	808	750.94	0.45243	EVM0000234,EVM0000275,EVM0000596,EVM0000600,EVM0000742,EVM0000744,EVM0000798,EVM0000832,EVM0000904,EVM0000969,EVM0001019,EVM0001023,EVM0001028,EVM0001061,EVM0001084,EVM0001117,EVM0001134,EVM0001430,EVM0001465,EVM0001493,EVM0001501,EVM0001549,EVM0001555,EVM0001643,EVM0001646,EVM0001730,EVM0001753,EVM0001867,EVM0001869,EVM0001880,EVM0001921,EVM0001997,EVM0002016,EVM0002071,EVM0002159,EVM0002164,EVM…
Biological Process	GO:0010927	cellular component assembly involved in morphogenesis	23	5	3.07	0.4528	EVM0012356,EVM0020046,EVM0029273,EVM0038720,EVM0044929
Biological Process	GO:0010208	pollen wall assembly	23	5	3.07	0.4528	EVM0012356,EVM0020046,EVM0029273,EVM0038720,EVM0044929
Biological Process	GO:0070940	dephosphorylation of RNA polymerase II C-terminal domain	8	1	1.07	0.45329	EVM0004596
Biological Process	GO:0009772	photosynthetic electron transport in photosystem II	38	5	5.07	0.45356	EVM0013813,EVM0020668,EVM0026235,EVM0037379,EVM0037811
Biological Process	GO:0009913	epidermal cell differentiation	46	0	6.14	0.45413	0.45413
Biological Process	GO:0030855	epithelial cell differentiation	46	0	6.14	0.45413	0.45413
Biological Process	GO:0019395	fatty acid oxidation	23	1	3.07	0.45576	EVM0029805
Biological Process	GO:0034440	lipid oxidation	23	1	3.07	0.45576	EVM0029805
Biological Process	GO:0000105	histidine biosynthetic process	10	1	1.33	0.45667	EVM0033282
Biological Process	GO:0006547	histidine metabolic process	10	1	1.33	0.45667	EVM0033282
Biological Process	GO:0052803	imidazole-containing compound metabolic process	10	1	1.33	0.45667	EVM0033282
Biological Process	GO:0010035	response to inorganic substance	315	72	42.02	0.45733	EVM0001019,EVM0001084,EVM0001753,EVM0002071,EVM0002411,EVM0002511,EVM0003300,EVM0003631,EVM0003694,EVM0004094,EVM0004131,EVM0004630,EVM0005147,EVM0005710,EVM0006853,EVM0007376,EVM0007561,EVM0007603,EVM0008444,EVM0008555,EVM0008654,EVM0009024,EVM0009249,EVM0009438,EVM0009494,EVM0010614,EVM0011048,EVM0011069,EVM0011226,EVM0013732,EVM0014894,EVM0015270,EVM0016915,EVM0017132,EVM0017248,EVM0018179,EVM…
Biological Process	GO:0000280	nuclear division	147	8	19.61	0.45774	EVM0001921,EVM0012819,EVM0022572,EVM0028859,EVM0030517,EVM0034732,EVM0039197,EVM0045358
Biological Process	GO:0002252	immune effector process	11	0	1.47	0.45803	0.45803
Biological Process	GO:0002683	negative regulation of immune system process	10	2	1.33	0.45839	EVM0031239,EVM0032616
Biological Process	GO:1901642	nucleoside transmembrane transport	10	2	1.33	0.45921	EVM0019840,EVM0024134
Biological Process	GO:0009773	photosynthetic electron transport in photosystem I	10	3	1.33	0.45992	EVM0021719,EVM0022793,EVM0043401
Biological Process	GO:0040008	regulation of growth	99	6	13.21	0.46035	EVM0003465,EVM0017437,EVM0019010,EVM0027333,EVM0035565,EVM0038257
Biological Process	GO:0071322	cellular response to carbohydrate stimulus	8	1	1.07	0.46081	EVM0038419
Biological Process	GO:0090467	arginine import	6	1	0.8	0.46125	EVM0016002
Biological Process	GO:0043091	L-arginine import	6	1	0.8	0.46125	EVM0016002
Biological Process	GO:0043092	L-amino acid import	6	1	0.8	0.46125	EVM0016002
Biological Process	GO:1902023	L-arginine transport	6	1	0.8	0.46125	EVM0016002
Biological Process	GO:0015809	arginine transport	6	1	0.8	0.46125	EVM0016002
Biological Process	GO:0019216	regulation of lipid metabolic process	11	2	1.47	0.46147	EVM0002874,EVM0006152
Biological Process	GO:0048284	organelle fusion	93	7	12.41	0.46176	EVM0006111,EVM0006503,EVM0016493,EVM0023366,EVM0030455,EVM0035398,EVM0040198
Biological Process	GO:0019740	nitrogen utilization	15	3	2	0.4625	EVM0007527,EVM0021719,EVM0023125
Biological Process	GO:0009635	response to herbicide	10	2	1.33	0.46307	EVM0037379,EVM0037811
Biological Process	GO:0098542	defense response to other organism	178	24	23.75	0.46451	EVM0004860,EVM0006617,EVM0008794,EVM0009449,EVM0009475,EVM0009869,EVM0011069,EVM0011798,EVM0012501,EVM0016095,EVM0016652,EVM0017723,EVM0018271,EVM0023136,EVM0023176,EVM0023494,EVM0027415,EVM0030968,EVM0033425,EVM0034167,EVM0038419,EVM0040729,EVM0041022,Oryza_sativa_newGene_4556
Biological Process	GO:0000479	endonucleolytic cleavage of tricistronic rRNA transcript (SSU-rRNA, 5.8S rRNA, LSU-rRNA)	15	1	2	0.46452	EVM0000693
Biological Process	GO:0051707	response to other organism	205	30	27.35	0.46479	EVM0004860,EVM0006617,EVM0008794,EVM0009449,EVM0009475,EVM0009869,EVM0011069,EVM0011798,EVM0012501,EVM0015583,EVM0016095,EVM0016652,EVM0017723,EVM0018271,EVM0023136,EVM0023176,EVM0023494,EVM0027415,EVM0028296,EVM0030968,EVM0033425,EVM0033868,EVM0034167,EVM0034822,EVM0038419,EVM0040729,EVM0041022,EVM0043405,EVM0043539,Oryza_sativa_newGene_4556
Biological Process	GO:0043207	response to external biotic stimulus	205	30	27.35	0.46479	EVM0004860,EVM0006617,EVM0008794,EVM0009449,EVM0009475,EVM0009869,EVM0011069,EVM0011798,EVM0012501,EVM0015583,EVM0016095,EVM0016652,EVM0017723,EVM0018271,EVM0023136,EVM0023176,EVM0023494,EVM0027415,EVM0028296,EVM0030968,EVM0033425,EVM0033868,EVM0034167,EVM0034822,EVM0038419,EVM0040729,EVM0041022,EVM0043405,EVM0043539,Oryza_sativa_newGene_4556
Biological Process	GO:0009617	response to bacterium	81	14	10.81	0.46494	EVM0004860,EVM0008794,EVM0009449,EVM0011069,EVM0011798,EVM0012501,EVM0016095,EVM0016652,EVM0023176,EVM0023494,EVM0030968,EVM0038419,EVM0043539,Oryza_sativa_newGene_4556
Biological Process	GO:0006482	protein demethylation	11	2	1.47	0.46545	EVM0019010,EVM0034732
Biological Process	GO:0008214	protein dealkylation	11	2	1.47	0.46545	EVM0019010,EVM0034732
Biological Process	GO:0008299	isoprenoid biosynthetic process	119	15	15.88	0.46628	EVM0001643,EVM0002874,EVM0006314,EVM0007831,EVM0008054,EVM0015062,EVM0015111,EVM0028425,EVM0033456,EVM0035913,EVM0038924,EVM0039644,EVM0039763,EVM0043915,EVM0044725
Biological Process	GO:0032506	cytokinetic process	28	1	3.74	0.4664	EVM0018831
Biological Process	GO:0006753	nucleoside phosphate metabolic process	457	38	60.97	0.467	EVM0001493,EVM0001730,EVM0002016,EVM0005814,EVM0005939,EVM0007261,EVM0009005,EVM0009573,EVM0009943,EVM0013813,EVM0015437,EVM0017673,EVM0018388,EVM0020075,EVM0020491,EVM0023668,EVM0025401,EVM0026471,EVM0027353,EVM0029089,EVM0029370,EVM0031193,EVM0032173,EVM0032797,EVM0033002,EVM0033628,EVM0034605,EVM0035448,EVM0037385,EVM0037542,EVM0037591,EVM0038301,EVM0038470,EVM0038486,EVM0040311,EVM0042122,EVM…
Biological Process	GO:0043096	purine nucleobase salvage	7	0	0.93	0.46726	0.46726
Biological Process	GO:0006402	mRNA catabolic process	79	5	10.54	0.46746	EVM0004470,EVM0017773,EVM0029729,EVM0031137,EVM0034732
Biological Process	GO:0009396	folic acid-containing compound biosynthetic process	20	1	2.67	0.46761	EVM0020551
Biological Process	GO:0006220	pyrimidine nucleotide metabolic process	48	2	6.4	0.46833	EVM0023668,EVM0034605
Biological Process	GO:0046777	protein autophosphorylation	62	8	8.27	0.46882	EVM0006202,EVM0007257,EVM0016095,EVM0016651,EVM0024070,EVM0032678,EVM0039746,EVM0041152
Biological Process	GO:2000104	negative regulation of DNA-dependent DNA replication	6	0	0.8	0.46882	0.46882
Biological Process	GO:0008156	negative regulation of DNA replication	6	0	0.8	0.46882	0.46882
Biological Process	GO:0042558	pteridine-containing compound metabolic process	31	4	4.14	0.46938	EVM0002670,EVM0005602,EVM0013601,EVM0020551
Biological Process	GO:0034472	snRNA 3'-end processing	11	0	1.47	0.46989	0.46989
Biological Process	GO:0023056	positive regulation of signaling	24	2	3.2	0.47002	EVM0038419,EVM0038486
Biological Process	GO:0009967	positive regulation of signal transduction	24	2	3.2	0.47002	EVM0038419,EVM0038486
Biological Process	GO:0019432	triglyceride biosynthetic process	9	1	1.2	0.47075	EVM0024997
Biological Process	GO:0070972	protein localization to endoplasmic reticulum	26	1	3.47	0.47116	EVM0003349
Biological Process	GO:0006720	isoprenoid metabolic process	158	20	21.08	0.47169	EVM0001643,EVM0002874,EVM0005327,EVM0006314,EVM0007831,EVM0008054,EVM0010530,EVM0014216,EVM0015062,EVM0015111,EVM0024416,EVM0028425,EVM0033456,EVM0035302,EVM0035913,EVM0038924,EVM0039644,EVM0039763,EVM0043915,EVM0044725
Biological Process	GO:0044272	sulfur compound biosynthetic process	123	12	16.41	0.47196	EVM0008171,EVM0013013,EVM0014739,EVM0015111,EVM0021983,EVM0023164,EVM0023461,EVM0026481,EVM0027806,EVM0032727,EVM0038419,EVM0042693
Biological Process	GO:0045898	regulation of RNA polymerase II transcriptional preinitiation complex assembly	14	1	1.87	0.47208	EVM0032553
Biological Process	GO:0045899	positive regulation of RNA polymerase II transcriptional preinitiation complex assembly	14	1	1.87	0.47208	EVM0032553
Biological Process	GO:0006641	triglyceride metabolic process	12	1	1.6	0.4722	EVM0024997
Biological Process	GO:0048638	regulation of developmental growth	39	1	5.2	0.47236	EVM0035565
Biological Process	GO:0006913	nucleocytoplasmic transport	105	7	14.01	0.47259	EVM0014869,EVM0030517,EVM0032280,EVM0036744,EVM0037258,EVM0038998,EVM0040405
Biological Process	GO:0051169	nuclear transport	105	7	14.01	0.47259	EVM0014869,EVM0030517,EVM0032280,EVM0036744,EVM0037258,EVM0038998,EVM0040405
Biological Process	GO:0033962	cytoplasmic mRNA processing body assembly	11	0	1.47	0.47298	0.47298
Biological Process	GO:0090066	regulation of anatomical structure size	25	2	3.34	0.4735	EVM0011299,EVM0040538
Biological Process	GO:0032535	regulation of cellular component size	25	2	3.34	0.4735	EVM0011299,EVM0040538
Biological Process	GO:0019693	ribose phosphate metabolic process	320	31	42.69	0.47351	EVM0001493,EVM0001730,EVM0005814,EVM0005939,EVM0007261,EVM0009005,EVM0009573,EVM0013813,EVM0017673,EVM0018388,EVM0020075,EVM0023668,EVM0025401,EVM0027353,EVM0029089,EVM0029370,EVM0031193,EVM0032797,EVM0033628,EVM0034605,EVM0035448,EVM0037385,EVM0037542,EVM0037591,EVM0038301,EVM0038470,EVM0038486,EVM0040311,EVM0042122,EVM0043589,EVM0044264
Biological Process	GO:0009259	ribonucleotide metabolic process	320	31	42.69	0.47351	EVM0001493,EVM0001730,EVM0005814,EVM0005939,EVM0007261,EVM0009005,EVM0009573,EVM0013813,EVM0017673,EVM0018388,EVM0020075,EVM0023668,EVM0025401,EVM0027353,EVM0029089,EVM0029370,EVM0031193,EVM0032797,EVM0033628,EVM0034605,EVM0035448,EVM0037385,EVM0037542,EVM0037591,EVM0038301,EVM0038470,EVM0038486,EVM0040311,EVM0042122,EVM0043589,EVM0044264
Biological Process	GO:0098662	inorganic cation transmembrane transport	383	56	51.09	0.47373	EVM0001730,EVM0002351,EVM0002895,EVM0003217,EVM0005062,EVM0005814,EVM0005939,EVM0006856,EVM0006884,EVM0007261,EVM0007527,EVM0008879,EVM0009005,EVM0010930,EVM0011226,EVM0012273,EVM0012450,EVM0013813,EVM0017488,EVM0018388,EVM0019077,EVM0019314,EVM0019522,EVM0021719,EVM0022675,EVM0023125,EVM0023797,EVM0025401,EVM0025597,EVM0025974,EVM0026191,EVM0027761,EVM0028006,EVM0029089,EVM0029302,EVM0029370,EVM…
Biological Process	GO:0055075	potassium ion homeostasis	11	1	1.47	0.47378	EVM0040281
Biological Process	GO:0098655	cation transmembrane transport	414	60	55.23	0.47463	EVM0001730,EVM0002188,EVM0002351,EVM0002895,EVM0003217,EVM0005062,EVM0005814,EVM0005939,EVM0006856,EVM0006884,EVM0007261,EVM0007527,EVM0008879,EVM0009005,EVM0010930,EVM0011226,EVM0012273,EVM0012450,EVM0013813,EVM0015201,EVM0016002,EVM0017488,EVM0018388,EVM0019077,EVM0019314,EVM0019522,EVM0021719,EVM0022675,EVM0023125,EVM0023797,EVM0025401,EVM0025597,EVM0025974,EVM0026191,EVM0027761,EVM0028006,EVM…
Biological Process	GO:0022604	regulation of cell morphogenesis	29	0	3.87	0.47755	0.47755
Biological Process	GO:0009968	negative regulation of signal transduction	39	6	5.2	0.47781	EVM0000279,EVM0010465,EVM0038419,EVM0038486,EVM0039888,EVM0044178
Biological Process	GO:0010648	negative regulation of cell communication	39	6	5.2	0.47781	EVM0000279,EVM0010465,EVM0038419,EVM0038486,EVM0039888,EVM0044178
Biological Process	GO:0023057	negative regulation of signaling	39	6	5.2	0.47781	EVM0000279,EVM0010465,EVM0038419,EVM0038486,EVM0039888,EVM0044178
Biological Process	GO:0000726	non-recombinational repair	15	2	2	0.47822	EVM0006410,EVM0030439
Biological Process	GO:0006303	double-strand break repair via nonhomologous end joining	15	2	2	0.47822	EVM0006410,EVM0030439
Biological Process	GO:0032958	inositol phosphate biosynthetic process	6	1	0.8	0.47864	EVM0027291
Biological Process	GO:0009904	chloroplast accumulation movement	19	4	2.53	0.47886	EVM0002121,EVM0031422,EVM0033127,EVM0034089
Biological Process	GO:0009638	phototropism	10	1	1.33	0.47909	EVM0032553
Biological Process	GO:0051297	centrosome cycle	8	0	1.07	0.47997	0.47997
Biological Process	GO:0007098	centrosome cycle	8	0	1.07	0.47997	0.47997
Biological Process	GO:0042793	transcription from plastid promoter	7	0	0.93	0.48055	0.48055
Biological Process	GO:0042127	regulation of cell proliferation	27	2	3.6	0.48131	EVM0023666,EVM0038486
Biological Process	GO:0009932	cell tip growth	10	2	1.33	0.4814	EVM0022078,EVM0045276
Biological Process	GO:0009860	pollen tube growth	10	2	1.33	0.4814	EVM0022078,EVM0045276
Biological Process	GO:0015689	molybdate ion transport	6	0	0.8	0.48217	0.48217
Biological Process	GO:0006880	intracellular sequestering of iron ion	12	2	1.6	0.4829	EVM0011226,EVM0023797
Biological Process	GO:0030026	cellular manganese ion homeostasis	12	2	1.6	0.4829	EVM0011226,EVM0023797
Biological Process	GO:0071281	cellular response to iron ion	12	2	1.6	0.4829	EVM0011226,EVM0023797
Biological Process	GO:0097577	sequestering of iron ion	12	2	1.6	0.4829	EVM0011226,EVM0023797
Biological Process	GO:0009150	purine ribonucleotide metabolic process	297	29	39.62	0.48303	EVM0001493,EVM0001730,EVM0005814,EVM0005939,EVM0007261,EVM0009005,EVM0009573,EVM0013813,EVM0017673,EVM0018388,EVM0020075,EVM0025401,EVM0027353,EVM0029089,EVM0029370,EVM0031193,EVM0032797,EVM0033628,EVM0035448,EVM0037385,EVM0037542,EVM0037591,EVM0038301,EVM0038470,EVM0038486,EVM0040311,EVM0042122,EVM0043589,EVM0044264
Biological Process	GO:0006575	cellular modified amino acid metabolic process	205	22	27.35	0.48365	EVM0001997,EVM0002164,EVM0002670,EVM0003098,EVM0009113,EVM0011546,EVM0012601,EVM0014111,EVM0017581,EVM0020031,EVM0020551,EVM0021422,EVM0022637,EVM0025596,EVM0027088,EVM0035155,EVM0035630,EVM0036470,EVM0036816,EVM0041704,EVM0044016,Oryza_sativa_newGene_522
Biological Process	GO:0050832	defense response to fungus	87	10	11.61	0.48366	EVM0008794,EVM0009449,EVM0017723,EVM0023136,EVM0023176,EVM0027415,EVM0030968,EVM0040729,EVM0041022,Oryza_sativa_newGene_4556
Biological Process	GO:0006862	nucleotide transport	28	1	3.74	0.48367	EVM0016319
Biological Process	GO:0006561	proline biosynthetic process	9	0	1.2	0.48431	0.48431
Biological Process	GO:0006779	porphyrin-containing compound biosynthetic process	41	8	5.47	0.4846	EVM0000234,EVM0013516,EVM0013662,EVM0029370,EVM0029766,EVM0034750,EVM0036566,EVM0043597
Biological Process	GO:0010154	fruit development	166	9	22.15	0.48691	EVM0002480,EVM0003445,EVM0005596,EVM0008965,EVM0020075,EVM0026631,EVM0029805,EVM0032857,EVM0035465
Biological Process	GO:0019682	glyceraldehyde-3-phosphate metabolic process	15	1	2	0.48708	EVM0002874
Biological Process	GO:0007131	reciprocal meiotic recombination	32	3	4.27	0.48748	EVM0022572,EVM0039197,EVM0045358
Biological Process	GO:0035825	reciprocal DNA recombination	32	3	4.27	0.48748	EVM0022572,EVM0039197,EVM0045358
Biological Process	GO:0035725	sodium ion transmembrane transport	19	5	2.53	0.48757	EVM0002895,EVM0006856,EVM0033092,Oryza_sativa_newGene_1654,Oryza_sativa_newGene_5725
Biological Process	GO:0016233	telomere capping	9	2	1.2	0.48775	EVM0006410,EVM0030439
Biological Process	GO:0072593	reactive oxygen species metabolic process	212	62	28.28	0.48822	EVM0001019,EVM0001084,EVM0002071,EVM0002411,EVM0002511,EVM0003300,EVM0003631,EVM0003694,EVM0004094,EVM0004131,EVM0004630,EVM0005147,EVM0005710,EVM0006853,EVM0007376,EVM0007561,EVM0007603,EVM0008444,EVM0008654,EVM0009024,EVM0009249,EVM0009438,EVM0009494,EVM0010614,EVM0011048,EVM0013732,EVM0014739,EVM0014894,EVM0016915,EVM0017132,EVM0018179,EVM0018857,EVM0019457,EVM0020164,EVM0020709,EVM0023201,EVM…
Biological Process	GO:0046460	neutral lipid biosynthetic process	11	1	1.47	0.4885	EVM0024997
Biological Process	GO:0046463	acylglycerol biosynthetic process	11	1	1.47	0.4885	EVM0024997
Biological Process	GO:0006475	internal protein amino acid acetylation	35	5	4.67	0.4885	EVM0001555,EVM0005382,EVM0026441,EVM0037550,EVM0043738
Biological Process	GO:0016573	histone acetylation	35	5	4.67	0.4885	EVM0001555,EVM0005382,EVM0026441,EVM0037550,EVM0043738
Biological Process	GO:0018393	internal peptidyl-lysine acetylation	35	5	4.67	0.4885	EVM0001555,EVM0005382,EVM0026441,EVM0037550,EVM0043738
Biological Process	GO:0018394	peptidyl-lysine acetylation	35	5	4.67	0.4885	EVM0001555,EVM0005382,EVM0026441,EVM0037550,EVM0043738
Biological Process	GO:0009423	chorismate biosynthetic process	9	2	1.2	0.48853	EVM0019137,EVM0020845
Biological Process	GO:0046655	folic acid metabolic process	7	0	0.93	0.48916	0.48916
Biological Process	GO:0046656	folic acid biosynthetic process	7	0	0.93	0.48916	0.48916
Biological Process	GO:0009620	response to fungus	96	11	12.81	0.48919	EVM0008794,EVM0009449,EVM0017723,EVM0023136,EVM0023176,EVM0027415,EVM0028296,EVM0030968,EVM0040729,EVM0041022,Oryza_sativa_newGene_4556
Biological Process	GO:0048731	system development	619	50	82.58	0.48957	EVM0001011,EVM0001169,EVM0002480,EVM0003445,EVM0003863,EVM0005596,EVM0005699,EVM0005773,EVM0006462,EVM0006480,EVM0008225,EVM0008965,EVM0009473,EVM0012240,EVM0012356,EVM0013411,EVM0013900,EVM0013907,EVM0018167,EVM0019457,EVM0019532,EVM0019879,EVM0020075,EVM0021208,EVM0023612,EVM0023666,EVM0026631,EVM0028425,EVM0028826,EVM0029134,EVM0029805,EVM0031277,EVM0032582,EVM0032857,EVM0033874,EVM0033921,EVM…
Biological Process	GO:0010286	heat acclimation	8	2	1.07	0.48978	EVM0007505,EVM0043983
Biological Process	GO:0042326	negative regulation of phosphorylation	14	1	1.87	0.49008	EVM0025483
Biological Process	GO:1901565	organonitrogen compound catabolic process	255	40	34.02	0.49055	EVM0000600,EVM0001117,EVM0002262,EVM0003445,EVM0004030,EVM0005086,EVM0005820,EVM0007474,EVM0008807,EVM0010681,EVM0014111,EVM0015082,EVM0015237,EVM0015587,EVM0016857,EVM0017673,EVM0022027,EVM0024737,EVM0027353,EVM0027787,EVM0029183,EVM0029700,EVM0031193,EVM0031399,EVM0033447,EVM0033868,EVM0034393,EVM0036257,EVM0038113,EVM0038486,EVM0039334,EVM0040438,EVM0040919,EVM0041022,EVM0041199,EVM0041440,EVM…
Biological Process	GO:0055076	transition metal ion homeostasis	164	42	21.88	0.49092	EVM0000215,EVM0000668,EVM0001330,EVM0001591,EVM0002854,EVM0003205,EVM0003281,EVM0004512,EVM0006480,EVM0006539,EVM0008045,EVM0008277,EVM0008739,EVM0010003,EVM0010376,EVM0010539,EVM0011112,EVM0011226,EVM0014614,EVM0015297,EVM0015496,EVM0016888,EVM0017112,EVM0018867,EVM0018943,EVM0019344,EVM0021703,EVM0021919,EVM0022025,EVM0023313,EVM0023439,EVM0023797,EVM0030740,EVM0031271,EVM0031979,EVM0032712,EVM…
Biological Process	GO:0042742	defense response to bacterium	77	13	10.27	0.49168	EVM0004860,EVM0008794,EVM0009449,EVM0011069,EVM0011798,EVM0012501,EVM0016095,EVM0016652,EVM0023176,EVM0023494,EVM0030968,EVM0038419,Oryza_sativa_newGene_4556
Biological Process	GO:0006323	DNA packaging	75	6	10.01	0.493	EVM0001453,EVM0002526,EVM0005080,EVM0008044,EVM0014606,EVM0024061
Biological Process	GO:0031425	chloroplast RNA processing	7	2	0.93	0.49349	EVM0010648,EVM0029877
Biological Process	GO:0072530	purine-containing compound transmembrane transport	8	0	1.07	0.49423	0.49423
Biological Process	GO:0006884	cell volume homeostasis	45	20	6	0.49438	EVM0006041,EVM0007851,EVM0011440,EVM0013046,EVM0013998,EVM0014712,EVM0015055,EVM0015771,EVM0022044,EVM0024827,EVM0026390,EVM0026810,EVM0027634,EVM0028284,EVM0032108,EVM0033410,EVM0035602,EVM0038327,EVM0042110,Oryza_sativa_newGene_5279
Biological Process	GO:0010305	leaf vascular tissue pattern formation	12	0	1.6	0.49546	0.49546
Biological Process	GO:0000278	mitotic cell cycle	139	7	18.54	0.49584	EVM0005884,EVM0006480,EVM0012819,EVM0013795,EVM0022239,EVM0028956,EVM0030517
Biological Process	GO:0015696	ammonium transport	16	3	2.13	0.49771	EVM0007527,EVM0021719,EVM0023125
Biological Process	GO:0072488	ammonium transmembrane transport	16	3	2.13	0.49771	EVM0007527,EVM0021719,EVM0023125
Biological Process	GO:1901607	alpha-amino acid biosynthetic process	222	22	29.62	0.49808	EVM0006153,EVM0007509,EVM0008171,EVM0010308,EVM0010423,EVM0012287,EVM0013013,EVM0014739,EVM0015622,EVM0020551,EVM0021182,EVM0021983,EVM0023437,EVM0023923,EVM0025976,EVM0026481,EVM0032727,EVM0033282,EVM0035284,EVM0038486,EVM0043583,EVM0044219
Biological Process	GO:0005985	sucrose metabolic process	45	1	6	0.49818	EVM0007348
Biological Process	GO:0010119	regulation of stomatal movement	21	3	2.8	0.49833	EVM0036524,EVM0038486,EVM0045276
Biological Process	GO:0035556	intracellular signal transduction	410	49	54.7	0.49843	EVM0003477,EVM0003647,EVM0004056,EVM0004593,EVM0005350,EVM0005486,EVM0006140,EVM0006202,EVM0007234,EVM0007257,EVM0008776,EVM0009473,EVM0010335,EVM0011457,EVM0012240,EVM0012259,EVM0013116,EVM0013862,EVM0013954,EVM0014626,EVM0014788,EVM0014812,EVM0016651,EVM0018079,EVM0018363,EVM0019096,EVM0019270,EVM0023223,EVM0023693,EVM0024070,EVM0024353,EVM0024873,EVM0028826,EVM0031159,EVM0031324,EVM0032678,EVM…
Biological Process	GO:0046903	secretion	128	20	17.08	0.4985	EVM0001705,EVM0003182,EVM0006111,EVM0013696,EVM0013719,EVM0017439,EVM0021841,EVM0023122,EVM0023366,EVM0023851,EVM0025094,EVM0025766,EVM0031891,EVM0033027,EVM0035329,EVM0035398,EVM0035750,EVM0040587,EVM0044007,Oryza_sativa_newGene_5509
Biological Process	GO:0045116	protein neddylation	11	0	1.47	0.49915	0.49915
Biological Process	GO:0009062	fatty acid catabolic process	21	1	2.8	0.49917	EVM0029805
Biological Process	GO:0046513	ceramide biosynthetic process	7	0	0.93	0.49927	0.49927
Biological Process	GO:0033013	tetrapyrrole metabolic process	66	13	8.8	0.49997	EVM0000234,EVM0004081,EVM0013516,EVM0013662,EVM0015082,EVM0016009,EVM0029370,EVM0029766,EVM0033447,EVM0034750,EVM0036566,EVM0039334,EVM0043597
Biological Process	GO:0008535	respiratory chain complex IV assembly	12	2	1.6	0.50073	EVM0007447,EVM0029370
Biological Process	GO:0097034	mitochondrial respiratory chain complex IV biogenesis	12	1	1.6	0.50073	EVM0007447
Biological Process	GO:0006596	polyamine biosynthetic process	21	3	2.8	0.50196	EVM0001117,EVM0027852,EVM0029700
Biological Process	GO:1900424	regulation of defense response to bacterium	6	1	0.8	0.50264	EVM0038419
Biological Process	GO:0019725	cellular homeostasis	395	84	52.7	0.50293	EVM0000215,EVM0000668,EVM0001330,EVM0001591,EVM0002351,EVM0002854,EVM0003205,EVM0003281,EVM0004200,EVM0004512,EVM0005814,EVM0005888,EVM0006041,EVM0006143,EVM0006539,EVM0007515,EVM0007851,EVM0007874,EVM0008045,EVM0008277,EVM0008639,EVM0008739,EVM0010003,EVM0010376,EVM0010539,EVM0011112,EVM0011226,EVM0011440,EVM0012012,EVM0012717,EVM0012957,EVM0013046,EVM0013998,EVM0014614,EVM0014712,EVM0015055,EVM…
Biological Process	GO:0031327	negative regulation of cellular biosynthetic process	164	13	21.88	0.50383	EVM0001501,EVM0005884,EVM0010337,EVM0015390,EVM0016664,EVM0018285,EVM0018351,EVM0021113,EVM0021832,EVM0023494,EVM0026057,EVM0028956,EVM0034732
Biological Process	GO:0043144	snoRNA processing	13	0	1.73	0.50502	0.50502
Biological Process	GO:0016074	snoRNA metabolic process	13	0	1.73	0.50502	0.50502
Biological Process	GO:0071897	DNA biosynthetic process	41	2	5.47	0.50564	EVM0005160,EVM0025974
Biological Process	GO:0048366	leaf development	95	9	12.67	0.50589	EVM0001169,EVM0006480,EVM0009473,EVM0019457,EVM0023666,EVM0028826,EVM0033921,EVM0038419,EVM0044952
Biological Process	GO:0048588	developmental cell growth	16	2	2.13	0.50626	EVM0022078,EVM0045276
Biological Process	GO:2000028	regulation of photoperiodism, flowering	20	2	2.67	0.50672	EVM0032582,EVM0039962
Biological Process	GO:0051321	meiotic cell cycle	102	8	13.61	0.50747	EVM0001921,EVM0005884,EVM0022572,EVM0028859,EVM0028956,EVM0034732,EVM0039197,EVM0045358
Biological Process	GO:0031125	rRNA 3'-end processing	16	0	2.13	0.50782	0.50782
Biological Process	GO:0044093	positive regulation of molecular function	122	7	16.28	0.50839	EVM0004470,EVM0013795,EVM0027353,EVM0031193,EVM0036268,EVM0042122,EVM0043589
Biological Process	GO:0043085	positive regulation of catalytic activity	122	7	16.28	0.50839	EVM0004470,EVM0013795,EVM0027353,EVM0031193,EVM0036268,EVM0042122,EVM0043589
Biological Process	GO:0018410	C-terminal protein amino acid modification	6	0	0.8	0.50877	0.50877
Biological Process	GO:0010105	negative regulation of ethylene-activated signaling pathway	11	1	1.47	0.50886	EVM0038419
Biological Process	GO:0070298	negative regulation of phosphorelay signal transduction system	11	1	1.47	0.50886	EVM0038419
Biological Process	GO:0009269	response to desiccation	8	1	1.07	0.50886	EVM0039996
Biological Process	GO:0009825	multidimensional cell growth	8	0	1.07	0.50947	0.50947
Biological Process	GO:0097031	mitochondrial respiratory chain complex I biogenesis	7	0	0.93	0.51008	0.51008
Biological Process	GO:0036297	interstrand cross-link repair	7	2	0.93	0.51153	EVM0006410,EVM0030439
Biological Process	GO:0009117	nucleotide metabolic process	455	38	60.7	0.51257	EVM0001493,EVM0001730,EVM0002016,EVM0005814,EVM0005939,EVM0007261,EVM0009005,EVM0009573,EVM0009943,EVM0013813,EVM0015437,EVM0017673,EVM0018388,EVM0020075,EVM0020491,EVM0023668,EVM0025401,EVM0026471,EVM0027353,EVM0029089,EVM0029370,EVM0031193,EVM0032173,EVM0032797,EVM0033002,EVM0033628,EVM0034605,EVM0035448,EVM0037385,EVM0037542,EVM0037591,EVM0038301,EVM0038470,EVM0038486,EVM0040311,EVM0042122,EVM…
Biological Process	GO:0031324	negative regulation of cellular metabolic process	195	15	26.01	0.51276	EVM0001501,EVM0005884,EVM0010337,EVM0015390,EVM0016664,EVM0018285,EVM0018351,EVM0021113,EVM0021832,EVM0023494,EVM0025483,EVM0026057,EVM0028956,EVM0034732,EVM0039594
Biological Process	GO:0046713	borate transport	6	1	0.8	0.51311	EVM0038327
Biological Process	GO:0072350	tricarboxylic acid metabolic process	11	2	1.47	0.51521	EVM0006848,EVM0008920
Biological Process	GO:0006163	purine nucleotide metabolic process	301	29	40.16	0.51531	EVM0001493,EVM0001730,EVM0005814,EVM0005939,EVM0007261,EVM0009005,EVM0009573,EVM0013813,EVM0017673,EVM0018388,EVM0020075,EVM0025401,EVM0027353,EVM0029089,EVM0029370,EVM0031193,EVM0032797,EVM0033628,EVM0035448,EVM0037385,EVM0037542,EVM0037591,EVM0038301,EVM0038470,EVM0038486,EVM0040311,EVM0042122,EVM0043589,EVM0044264
Biological Process	GO:0043289	apocarotenoid biosynthetic process	10	2	1.33	0.51626	EVM0035913,EVM0039644
Biological Process	GO:0009688	abscisic acid biosynthetic process	10	2	1.33	0.51626	EVM0035913,EVM0039644
Biological Process	GO:1902645	tertiary alcohol biosynthetic process	10	2	1.33	0.51626	EVM0035913,EVM0039644
Biological Process	GO:0035383	thioester metabolic process	31	3	4.14	0.51673	EVM0006510,EVM0020046,EVM0023461
Biological Process	GO:0006637	acyl-CoA metabolic process	31	3	4.14	0.51673	EVM0006510,EVM0020046,EVM0023461
Biological Process	GO:0061640	cytoskeleton-dependent cytokinesis	101	18	13.47	0.51875	EVM0002313,EVM0004556,EVM0006395,EVM0008794,EVM0012466,EVM0014453,EVM0014502,EVM0018351,EVM0020152,EVM0021329,EVM0022064,EVM0028041,EVM0028759,EVM0030968,EVM0033869,EVM0037403,EVM0040710,EVM0045364
Biological Process	GO:0009314	response to radiation	249	33	33.22	0.51896	EVM0003863,EVM0005224,EVM0005690,EVM0007871,EVM0010423,EVM0012356,EVM0013411,EVM0014739,EVM0022152,EVM0022239,EVM0023494,EVM0024341,EVM0024416,EVM0028425,EVM0032157,EVM0032553,EVM0032582,EVM0034315,EVM0034590,EVM0035147,EVM0035302,EVM0038079,EVM0038419,EVM0038486,EVM0039130,EVM0039962,EVM0040390,EVM0040667,EVM0040741,EVM0043401,EVM0044336,EVM0044960,EVM0045137
Biological Process	GO:0031669	cellular response to nutrient levels	44	6	5.87	0.51918	EVM0005998,EVM0006926,EVM0020109,EVM0026632,EVM0031981,EVM0035090
Biological Process	GO:0043647	inositol phosphate metabolic process	15	2	2	0.51921	EVM0026043,EVM0027291
Biological Process	GO:0006885	regulation of pH	66	11	8.8	0.51982	EVM0002351,EVM0005814,EVM0008879,EVM0012450,EVM0019314,EVM0031791,EVM0032797,EVM0035448,EVM0038867,EVM0044013,Oryza_sativa_newGene_1654
Biological Process	GO:0015808	L-alanine transport	7	2	0.93	0.52127	EVM0002188,EVM0015201
Biological Process	GO:0032328	alanine transport	7	2	0.93	0.52127	EVM0002188,EVM0015201
Biological Process	GO:0098660	inorganic ion transmembrane transport	405	59	54.03	0.5215	EVM0001730,EVM0002351,EVM0002895,EVM0003217,EVM0005062,EVM0005814,EVM0005939,EVM0006856,EVM0006884,EVM0007261,EVM0007527,EVM0008879,EVM0009005,EVM0010930,EVM0011226,EVM0012273,EVM0012450,EVM0013813,EVM0017488,EVM0018388,EVM0019077,EVM0019314,EVM0019522,EVM0021719,EVM0022675,EVM0023125,EVM0023797,EVM0025401,EVM0025597,EVM0025974,EVM0026191,EVM0026211,EVM0027700,EVM0027761,EVM0028006,EVM0029089,EVM…
Biological Process	GO:0080135	regulation of cellular response to stress	22	3	2.93	0.52359	EVM0005998,EVM0031239,EVM0031981
Biological Process	GO:0019184	nonribosomal peptide biosynthetic process	6	0	0.8	0.52364	0.52364
Biological Process	GO:0006750	glutathione biosynthetic process	6	0	0.8	0.52364	0.52364
Biological Process	GO:0006265	DNA topological change	16	0	2.13	0.52414	0.52414
Biological Process	GO:0006071	glycerol metabolic process	7	0	0.93	0.5242	0.5242
Biological Process	GO:0019400	alditol metabolic process	7	0	0.93	0.5242	0.5242
Biological Process	GO:0007126	meiotic cell cycle	84	6	11.21	0.52472	EVM0001921,EVM0022572,EVM0028859,EVM0034732,EVM0039197,EVM0045358
Biological Process	GO:0015931	nucleobase-containing compound transport	79	3	10.54	0.5252	EVM0016319,EVM0019840,EVM0024134
Biological Process	GO:0006097	glyoxylate cycle	8	2	1.07	0.52522	EVM0014650,EVM0045192
Biological Process	GO:0046854	phosphatidylinositol phosphorylation	32	2	4.27	0.52689	EVM0010254,EVM0038332
Biological Process	GO:1901068	guanosine-containing compound metabolic process	97	7	12.94	0.52747	EVM0001493,EVM0027353,EVM0037591,EVM0038486,EVM0042122,EVM0043589,EVM0044264
Biological Process	GO:0071248	cellular response to metal ion	13	2	1.73	0.52819	EVM0011226,EVM0023797
Biological Process	GO:0009629	response to gravity	28	2	3.74	0.52889	EVM0023395,EVM0036115
Biological Process	GO:0000972	transcription-dependent tethering of RNA polymerase II gene DNA at nuclear periphery	7	0	0.93	0.53007	0.53007
Biological Process	GO:0006526	arginine biosynthetic process	18	2	2.4	0.53097	EVM0012287,EVM0043583
Biological Process	GO:0071901	negative regulation of protein serine/threonine kinase activity	11	1	1.47	0.53114	EVM0025483
Biological Process	GO:0015858	nucleoside transport	19	3	2.53	0.5321	EVM0016319,EVM0019840,EVM0024134
Biological Process	GO:0009627	systemic acquired resistance	16	1	2.13	0.53277	EVM0038419
Biological Process	GO:0031325	positive regulation of cellular metabolic process	256	27	34.15	0.53316	EVM0002313,EVM0003602,EVM0005382,EVM0006200,EVM0006395,EVM0008060,EVM0008555,EVM0012155,EVM0012466,EVM0013795,EVM0013802,EVM0014502,EVM0022064,EVM0022401,EVM0026271,EVM0026332,EVM0031481,EVM0032553,EVM0032979,EVM0035509,EVM0037550,EVM0038419,EVM0043717,EVM0043738,EVM0044178,EVM0044929,EVM0045253
Biological Process	GO:0048522	positive regulation of cellular process	321	36	42.82	0.5349	EVM0002313,EVM0003602,EVM0005382,EVM0005884,EVM0005998,EVM0006200,EVM0006395,EVM0008060,EVM0008555,EVM0012155,EVM0012466,EVM0012819,EVM0013795,EVM0013802,EVM0014502,EVM0022064,EVM0022401,EVM0023666,EVM0026271,EVM0026332,EVM0028956,EVM0031481,EVM0031981,EVM0032553,EVM0032979,EVM0035509,EVM0035996,EVM0037550,EVM0038419,EVM0038486,EVM0040538,EVM0043717,EVM0043738,EVM0044178,EVM0044929,EVM0045253
Biological Process	GO:0072527	pyrimidine-containing compound metabolic process	74	5	9.87	0.53517	EVM0015111,EVM0023164,EVM0023668,EVM0034605,EVM0042693
Biological Process	GO:0001676	long-chain fatty acid metabolic process	10	0	1.33	0.53524	0.53524
Biological Process	GO:0006839	mitochondrial transport	70	7	9.34	0.53709	EVM0000458,EVM0005939,EVM0012062,EVM0013762,EVM0030020,EVM0036893,EVM0043112
Biological Process	GO:0031118	rRNA pseudouridine synthesis	9	0	1.2	0.53799	0.53799
Biological Process	GO:0050777	negative regulation of immune response	9	2	1.2	0.53812	EVM0031239,EVM0032616
Biological Process	GO:0045824	negative regulation of innate immune response	9	2	1.2	0.53812	EVM0031239,EVM0032616
Biological Process	GO:0034755	iron ion transmembrane transport	17	3	2.27	0.53839	EVM0011226,EVM0017488,EVM0023797
Biological Process	GO:0031122	cytoplasmic microtubule organization	23	2	3.07	0.53869	EVM0002879,EVM0027135
Biological Process	GO:0048583	regulation of response to stimulus	236	31	31.48	0.53965	EVM0000279,EVM0002313,EVM0003349,EVM0005563,EVM0005998,EVM0006940,EVM0008724,EVM0010341,EVM0010465,EVM0012501,EVM0013409,EVM0014502,EVM0016095,EVM0016717,EVM0018329,EVM0020735,EVM0025070,EVM0029326,EVM0030075,EVM0031239,EVM0031301,EVM0031578,EVM0031981,EVM0032582,EVM0032616,EVM0036115,EVM0038419,EVM0038486,EVM0039888,EVM0039962,EVM0044178
Biological Process	GO:0046653	tetrahydrofolate metabolic process	18	2	2.4	0.54025	EVM0002670,EVM0020551
Biological Process	GO:0008360	regulation of cell shape	21	0	2.8	0.54027	0.54027
Biological Process	GO:0016114	terpenoid biosynthetic process	87	11	11.61	0.54084	EVM0001643,EVM0006314,EVM0015062,EVM0015111,EVM0028425,EVM0033456,EVM0035913,EVM0039644,EVM0039763,EVM0043915,EVM0044725
Biological Process	GO:0007076	mitotic chromosome condensation	6	0	0.8	0.54179	0.54179
Biological Process	GO:0016559	peroxisome fission	7	0	0.93	0.54201	0.54201
Biological Process	GO:0044375	regulation of peroxisome size	7	0	0.93	0.54201	0.54201
Biological Process	GO:0006721	terpenoid metabolic process	125	17	16.68	0.54241	EVM0001643,EVM0005327,EVM0006314,EVM0008054,EVM0010530,EVM0014216,EVM0015062,EVM0015111,EVM0024416,EVM0028425,EVM0033456,EVM0035302,EVM0035913,EVM0039644,EVM0039763,EVM0043915,EVM0044725
Biological Process	GO:0055082	cellular chemical homeostasis	244	69	32.55	0.54256	EVM0000215,EVM0000668,EVM0001330,EVM0001591,EVM0002351,EVM0002854,EVM0003205,EVM0003281,EVM0004512,EVM0005814,EVM0006041,EVM0006143,EVM0006539,EVM0007515,EVM0007851,EVM0008045,EVM0008277,EVM0008739,EVM0010003,EVM0010376,EVM0010539,EVM0011112,EVM0011226,EVM0011440,EVM0013046,EVM0013998,EVM0014614,EVM0014712,EVM0015055,EVM0015297,EVM0015496,EVM0015771,EVM0016888,EVM0017112,EVM0018867,EVM0018943,EVM…
Biological Process	GO:0042180	cellular ketone metabolic process	42	6	5.6	0.54302	EVM0002313,EVM0002874,EVM0007831,EVM0014111,EVM0014502,EVM0038419
Biological Process	GO:0001906	cell killing	21	3	2.8	0.54311	EVM0009449,EVM0017723,Oryza_sativa_newGene_4556
Biological Process	GO:0031640	killing of cells of other organism	21	3	2.8	0.54311	EVM0009449,EVM0017723,Oryza_sativa_newGene_4556
Biological Process	GO:0044364	disruption of cells of other organism	21	3	2.8	0.54311	EVM0009449,EVM0017723,Oryza_sativa_newGene_4556
Biological Process	GO:0006022	aminoglycan metabolic process	68	20	9.07	0.54328	EVM0002262,EVM0003445,EVM0004030,EVM0005086,EVM0007474,EVM0010681,EVM0015237,EVM0015587,EVM0016857,EVM0024737,EVM0027787,EVM0027806,EVM0033868,EVM0034393,EVM0040438,EVM0040919,EVM0041022,EVM0041199,EVM0041440,EVM0043405
Biological Process	GO:0070585	protein localization to mitochondrion	55	4	7.34	0.54387	EVM0013762,EVM0030020,EVM0036893,EVM0043112
Biological Process	GO:0006626	protein targeting to mitochondrion	55	4	7.34	0.54387	EVM0013762,EVM0030020,EVM0036893,EVM0043112
Biological Process	GO:0072655	establishment of protein localization to mitochondrion	55	4	7.34	0.54387	EVM0013762,EVM0030020,EVM0036893,EVM0043112
Biological Process	GO:0006023	aminoglycan biosynthetic process	11	1	1.47	0.5442	EVM0027806
Biological Process	GO:0006024	glycosaminoglycan biosynthetic process	11	1	1.47	0.5442	EVM0027806
Biological Process	GO:0030203	glycosaminoglycan metabolic process	11	1	1.47	0.5442	EVM0027806
Biological Process	GO:0015979	photosynthesis	322	45	42.96	0.54458	EVM0003895,EVM0005224,EVM0005690,EVM0005783,EVM0007478,EVM0007654,EVM0013813,EVM0014739,EVM0015870,EVM0017428,EVM0018297,EVM0019130,EVM0019259,EVM0020668,EVM0021719,EVM0022152,EVM0022707,EVM0022793,EVM0023047,EVM0023395,EVM0023403,EVM0025597,EVM0026235,EVM0026495,EVM0030804,EVM0031244,EVM0032157,EVM0033990,EVM0034193,EVM0034315,EVM0034750,EVM0037379,EVM0037811,EVM0038166,EVM0038486,EVM0038924,EVM…
Biological Process	GO:0000209	protein polyubiquitination	120	10	16.01	0.54523	EVM0001296,EVM0002615,EVM0008060,EVM0010945,EVM0029602,EVM0036163,EVM0038136,EVM0043917,EVM0044803,EVM0045042
Biological Process	GO:0046496	nicotinamide nucleotide metabolic process	46	2	6.14	0.54659	EVM0015437,EVM0020491
Biological Process	GO:0048236	plant-type sporogenesis	14	1	1.87	0.54725	EVM0001921
Biological Process	GO:0015996	chlorophyll catabolic process	15	3	2	0.54774	EVM0015082,EVM0033447,EVM0039334
Biological Process	GO:0046149	pigment catabolic process	15	3	2	0.54774	EVM0015082,EVM0033447,EVM0039334
Biological Process	GO:0006082	organic acid metabolic process	1443	210	192.5	0.54849	EVM0000596,EVM0000600,EVM0000832,EVM0001023,EVM0001028,EVM0001117,EVM0001430,EVM0001549,EVM0001646,EVM0001753,EVM0001867,EVM0001880,EVM0001997,EVM0002164,EVM0002313,EVM0002460,EVM0002670,EVM0002874,EVM0003069,EVM0003098,EVM0003311,EVM0003611,EVM0003613,EVM0003928,EVM0004045,EVM0004577,EVM0005224,EVM0005327,EVM0005417,EVM0005644,EVM0005820,EVM0006143,EVM0006153,EVM0006208,EVM0006333,EVM0006457,EVM…
Biological Process	GO:0006301	postreplication repair	17	1	2.27	0.5485	EVM0002814
Biological Process	GO:0009113	purine nucleobase biosynthetic process	13	0	1.73	0.54866	0.54866
Biological Process	GO:0046373	L-arabinose metabolic process	18	1	2.4	0.54964	EVM0018300
Biological Process	GO:0019566	arabinose metabolic process	18	1	2.4	0.54964	EVM0018300
Biological Process	GO:0009816	defense response to bacterium, incompatible interaction	13	2	1.73	0.54976	EVM0016095,EVM0038419
Biological Process	GO:0043436	oxoacid metabolic process	1441	209	192.24	0.55011	EVM0000596,EVM0000600,EVM0000832,EVM0001023,EVM0001028,EVM0001117,EVM0001430,EVM0001549,EVM0001646,EVM0001753,EVM0001867,EVM0001880,EVM0001997,EVM0002164,EVM0002313,EVM0002460,EVM0002670,EVM0002874,EVM0003069,EVM0003098,EVM0003311,EVM0003611,EVM0003613,EVM0003928,EVM0004045,EVM0004577,EVM0005224,EVM0005327,EVM0005417,EVM0005644,EVM0005820,EVM0006143,EVM0006153,EVM0006208,EVM0006333,EVM0006457,EVM…
Biological Process	GO:0070192	chromosome organization involved in meiotic cell cycle	31	3	4.14	0.55049	EVM0001921,EVM0028859,EVM0045358
Biological Process	GO:0051336	regulation of hydrolase activity	206	26	27.48	0.55052	EVM0007224,EVM0008450,EVM0009907,EVM0012216,EVM0013462,EVM0014008,EVM0017673,EVM0017960,EVM0018239,EVM0018665,EVM0025795,EVM0026798,EVM0027353,EVM0030084,EVM0030707,EVM0031193,EVM0031612,EVM0035922,EVM0037996,EVM0038486,EVM0040858,EVM0042122,EVM0043589,EVM0043895,EVM0045347,Oryza_sativa_newGene_7339
Biological Process	GO:0022607	cellular component assembly	656	41	87.51	0.55057	EVM0000693,EVM0000969,EVM0001453,EVM0001921,EVM0002526,EVM0004430,EVM0005080,EVM0005412,EVM0005783,EVM0005884,EVM0007447,EVM0008044,EVM0008624,EVM0011299,EVM0014606,EVM0014869,EVM0015078,EVM0017773,EVM0018831,EVM0019112,EVM0023395,EVM0024061,EVM0025024,EVM0025027,EVM0026495,EVM0027415,EVM0028859,EVM0028956,EVM0029370,EVM0030020,EVM0031273,EVM0032553,EVM0033869,EVM0035132,EVM0036942,EVM0038998,EVM…
Biological Process	GO:0000902	cell morphogenesis	101	8	13.47	0.55115	EVM0002313,EVM0014502,EVM0022078,EVM0028425,EVM0028475,EVM0038257,EVM0042536,EVM0045276
Biological Process	GO:0071241	cellular response to inorganic substance	15	2	2	0.55116	EVM0011226,EVM0023797
Biological Process	GO:0010044	response to aluminum ion	8	0	1.07	0.55156	0.55156
Biological Process	GO:0044085	cellular component biogenesis	1043	88	139.14	0.5532	EVM0000693,EVM0000969,EVM0001453,EVM0001921,EVM0001997,EVM0002313,EVM0002353,EVM0002526,EVM0004430,EVM0004556,EVM0005080,EVM0005156,EVM0005249,EVM0005412,EVM0005783,EVM0005884,EVM0006395,EVM0007447,EVM0008044,EVM0008624,EVM0008794,EVM0008845,EVM0009658,EVM0010346,EVM0011299,EVM0011627,EVM0012466,EVM0014148,EVM0014453,EVM0014502,EVM0014606,EVM0014869,EVM0015078,EVM0016664,EVM0017773,EVM0018351,EVM…
Biological Process	GO:0032989	cellular component morphogenesis	123	13	16.41	0.55393	EVM0002313,EVM0012356,EVM0014502,EVM0020046,EVM0022078,EVM0028425,EVM0028475,EVM0029273,EVM0038257,EVM0038720,EVM0042536,EVM0044929,EVM0045276
Biological Process	GO:0007166	cell surface receptor signaling pathway	225	22	30.02	0.5544	EVM0000852,EVM0001260,EVM0005828,EVM0007001,EVM0008008,EVM0009503,EVM0010678,EVM0016130,EVM0021071,EVM0022996,EVM0025597,EVM0027050,EVM0028826,EVM0029292,EVM0030907,EVM0035545,EVM0037562,EVM0037731,EVM0038486,EVM0039719,EVM0044717,EVM0045064
Biological Process	GO:0048506	regulation of timing of meristematic phase transition	10	1	1.33	0.55462	EVM0005773
Biological Process	GO:0071027	nuclear RNA surveillance	13	1	1.73	0.55573	EVM0017773
Biological Process	GO:0071028	nuclear mRNA surveillance	13	1	1.73	0.55573	EVM0017773
Biological Process	GO:0006970	response to osmotic stress	94	13	12.54	0.55629	EVM0000724,EVM0001336,EVM0008555,EVM0008838,EVM0012186,EVM0015270,EVM0021222,EVM0023395,EVM0023494,EVM0027035,EVM0030968,EVM0045137,EVM0045228
Biological Process	GO:0044744	protein localization to nucleus	57	5	7.6	0.55637	EVM0014869,EVM0032280,EVM0037258,EVM0038998,EVM0040405
Biological Process	GO:0006606	protein import into nucleus	57	5	7.6	0.55637	EVM0014869,EVM0032280,EVM0037258,EVM0038998,EVM0040405
Biological Process	GO:1902593	single-organism nuclear import	57	5	7.6	0.55637	EVM0014869,EVM0032280,EVM0037258,EVM0038998,EVM0040405
Biological Process	GO:0051170	nuclear import	57	5	7.6	0.55637	EVM0014869,EVM0032280,EVM0037258,EVM0038998,EVM0040405
Biological Process	GO:0046164	alcohol catabolic process	16	2	2.13	0.55638	EVM0001880,EVM0014216
Biological Process	GO:0016925	protein sumoylation	20	3	2.67	0.55669	EVM0007505,EVM0019379,EVM0034638
Biological Process	GO:0032879	regulation of localization	83	5	11.07	0.5571	EVM0006503,EVM0006884,EVM0012240,EVM0016493,EVM0027333
Biological Process	GO:0008652	cellular amino acid biosynthetic process	278	29	37.09	0.55784	EVM0006153,EVM0006457,EVM0007509,EVM0008171,EVM0010308,EVM0010423,EVM0012287,EVM0013013,EVM0014739,EVM0015622,EVM0019137,EVM0020551,EVM0020845,EVM0021182,EVM0021983,EVM0022288,EVM0022637,EVM0023437,EVM0023923,EVM0024037,EVM0025976,EVM0026481,EVM0032727,EVM0033282,EVM0035284,EVM0036369,EVM0038486,EVM0043583,EVM0044219
Biological Process	GO:0065001	specification of axis polarity	8	0	1.07	0.55834	0.55834
Biological Process	GO:0034762	regulation of transmembrane transport	20	1	2.67	0.55898	EVM0006884
Biological Process	GO:0034765	regulation of ion transmembrane transport	20	1	2.67	0.55898	EVM0006884
Biological Process	GO:0019751	polyol metabolic process	25	3	3.34	0.55918	EVM0001880,EVM0026043,EVM0027291
Biological Process	GO:0035999	tetrahydrofolate interconversion	8	1	1.07	0.55953	EVM0002670
Biological Process	GO:0045338	farnesyl diphosphate metabolic process	6	1	0.8	0.56006	EVM0043915
Biological Process	GO:0031331	positive regulation of cellular catabolic process	41	2	5.47	0.56011	EVM0008060,EVM0044178
Biological Process	GO:0035337	fatty-acyl-CoA metabolic process	16	2	2.13	0.5603	EVM0006510,EVM0020046
Biological Process	GO:0048585	negative regulation of response to stimulus	72	9	9.61	0.5611	EVM0000279,EVM0010465,EVM0031239,EVM0032582,EVM0032616,EVM0038419,EVM0038486,EVM0039888,EVM0044178
Biological Process	GO:0035821	modification of morphology or physiology of other organism	36	4	4.8	0.56271	EVM0009449,EVM0017723,EVM0033990,Oryza_sativa_newGene_4556
Biological Process	GO:0055071	manganese ion homeostasis	13	2	1.73	0.56357	EVM0011226,EVM0023797
Biological Process	GO:0009164	nucleoside catabolic process	87	6	11.61	0.5636	EVM0017673,EVM0027353,EVM0031193,EVM0038486,EVM0042122,EVM0043589
Biological Process	GO:1901658	glycosyl compound catabolic process	87	6	11.61	0.5636	EVM0017673,EVM0027353,EVM0031193,EVM0038486,EVM0042122,EVM0043589
Biological Process	GO:2000142	regulation of DNA-templated transcription, initiation	16	1	2.13	0.56379	EVM0032553
Biological Process	GO:0060260	regulation of transcription initiation from RNA polymerase II promoter	16	1	2.13	0.56379	EVM0032553
Biological Process	GO:0043269	regulation of ion transport	28	1	3.74	0.56387	EVM0006884
Biological Process	GO:0046040	IMP metabolic process	19	3	2.53	0.56465	EVM0009573,EVM0020075,EVM0038301
Biological Process	GO:0034622	cellular macromolecular complex assembly	512	29	68.3	0.56473	EVM0000693,EVM0000969,EVM0001453,EVM0002526,EVM0004430,EVM0005080,EVM0005412,EVM0005783,EVM0005884,EVM0007447,EVM0008044,EVM0011299,EVM0014606,EVM0014869,EVM0017773,EVM0023395,EVM0024061,EVM0025024,EVM0025027,EVM0026495,EVM0027415,EVM0028956,EVM0029370,EVM0030020,EVM0031273,EVM0032553,EVM0038998,EVM0039201,EVM0040538
Biological Process	GO:0006029	proteoglycan metabolic process	7	1	0.93	0.56488	EVM0027806
Biological Process	GO:1903047	mitotic cell cycle process	125	6	16.68	0.56498	EVM0005884,EVM0012819,EVM0013795,EVM0022239,EVM0028956,EVM0030517
Biological Process	GO:0071702	organic substance transport	1082	143	144.34	0.56653	EVM0000492,EVM0000777,EVM0001480,EVM0001671,EVM0001854,EVM0001964,EVM0002091,EVM0002165,EVM0002188,EVM0002280,EVM0002282,EVM0002768,EVM0003165,EVM0003349,EVM0003463,EVM0004056,EVM0004347,EVM0004475,EVM0004593,EVM0004742,EVM0005247,EVM0005306,EVM0006041,EVM0006111,EVM0006140,EVM0006194,EVM0006281,EVM0006503,EVM0006926,EVM0007064,EVM0007281,EVM0007527,EVM0007851,EVM0008145,EVM0008830,EVM0008917,EVM…
Biological Process	GO:0010017	red or far-red light signaling pathway	13	2	1.73	0.56655	EVM0007871,EVM0024341
Biological Process	GO:0071489	cellular response to red or far red light	13	2	1.73	0.56655	EVM0007871,EVM0024341
Biological Process	GO:0006879	cellular iron ion homeostasis	22	4	2.93	0.56697	EVM0011226,EVM0014614,EVM0023313,EVM0023797
Biological Process	GO:0071900	regulation of protein serine/threonine kinase activity	41	4	5.47	0.56723	EVM0000918,EVM0002771,EVM0020219,EVM0025483
Biological Process	GO:0046185	aldehyde catabolic process	11	0	1.47	0.56736	0.56736
Biological Process	GO:0000710	meiotic mismatch repair	7	1	0.93	0.56753	EVM0039197
Biological Process	GO:0010015	root morphogenesis	42	2	5.6	0.56764	EVM0013907,EVM0033874
Biological Process	GO:0015748	organophosphate ester transport	51	1	6.8	0.56769	EVM0016319
Biological Process	GO:0032447	protein urmylation	6	0	0.8	0.5677	0.5677
Biological Process	GO:0010413	glucuronoxylan metabolic process	19	3	2.53	0.56782	EVM0014453,EVM0021329,EVM0028041
Biological Process	GO:0010417	glucuronoxylan biosynthetic process	19	3	2.53	0.56782	EVM0014453,EVM0021329,EVM0028041
Biological Process	GO:0010311	lateral root formation	11	1	1.47	0.568	EVM0013907
Biological Process	GO:0051726	regulation of cell cycle	137	12	18.28	0.56903	EVM0000918,EVM0002771,EVM0005884,EVM0006480,EVM0012819,EVM0013795,EVM0020219,EVM0022239,EVM0023462,EVM0028956,EVM0030517,EVM0036492
Biological Process	GO:0010948	negative regulation of cell cycle process	33	2	4.4	0.56947	EVM0022239,EVM0030517
Biological Process	GO:0034219	carbohydrate transmembrane transport	45	8	6	0.5702	EVM0000492,EVM0004742,EVM0010107,EVM0023087,EVM0024885,EVM0025732,EVM0031788,EVM0034018
Biological Process	GO:0070085	glycosylation	148	15	19.74	0.57049	EVM0003149,EVM0004556,EVM0005443,EVM0013165,EVM0019980,EVM0024126,EVM0024698,EVM0025498,EVM0028090,EVM0028759,EVM0029021,EVM0033025,EVM0037403,EVM0043539,EVM0044251
Biological Process	GO:0006152	purine nucleoside catabolic process	85	6	11.34	0.57111	EVM0017673,EVM0027353,EVM0031193,EVM0038486,EVM0042122,EVM0043589
Biological Process	GO:0048582	positive regulation of post-embryonic development	16	3	2.13	0.57244	EVM0012356,EVM0039962,EVM0040667
Biological Process	GO:0006638	neutral lipid metabolic process	14	1	1.87	0.57266	EVM0024997
Biological Process	GO:0006639	acylglycerol metabolic process	14	1	1.87	0.57266	EVM0024997
Biological Process	GO:0033365	protein localization to organelle	229	15	30.55	0.57286	EVM0003349,EVM0008830,EVM0013762,EVM0014869,EVM0019532,EVM0030020,EVM0031891,EVM0032280,EVM0036893,EVM0037258,EVM0038998,EVM0039932,EVM0040405,EVM0043112,Oryza_sativa_newGene_2824
Biological Process	GO:0051304	chromosome separation	21	1	2.8	0.57451	EVM0022572
Biological Process	GO:0090224	regulation of spindle organization	10	1	1.33	0.57584	EVM0013795
Biological Process	GO:0060236	regulation of mitotic spindle organization	10	1	1.33	0.57584	EVM0013795
Biological Process	GO:0009108	coenzyme biosynthetic process	132	5	17.61	0.57663	EVM0005602,EVM0007831,EVM0013601,EVM0020551,EVM0023461
Biological Process	GO:0070897	DNA-templated transcriptional preinitiation complex assembly	21	1	2.8	0.5768	EVM0032553
Biological Process	GO:0009226	nucleotide-sugar biosynthetic process	29	3	3.87	0.57707	EVM0002016,EVM0026471,EVM0032173
Biological Process	GO:0051641	cellular localization	746	67	99.52	0.57713	EVM0000458,EVM0001152,EVM0001705,EVM0002121,EVM0003182,EVM0003349,EVM0004593,EVM0005939,EVM0006051,EVM0006111,EVM0006194,EVM0006503,EVM0008830,EVM0010335,EVM0011226,EVM0011914,EVM0012062,EVM0013696,EVM0013719,EVM0013762,EVM0013954,EVM0014869,EVM0015078,EVM0016493,EVM0017439,EVM0017773,EVM0018167,EVM0019112,EVM0019532,EVM0021841,EVM0022675,EVM0023122,EVM0023131,EVM0023366,EVM0023797,EVM0023851,EVM…
Biological Process	GO:0006778	porphyrin-containing compound metabolic process	63	12	8.4	0.57801	EVM0000234,EVM0004081,EVM0013516,EVM0013662,EVM0015082,EVM0029370,EVM0029766,EVM0033447,EVM0034750,EVM0036566,EVM0039334,EVM0043597
Biological Process	GO:0019752	carboxylic acid metabolic process	1407	200	187.7	0.57814	EVM0000596,EVM0000600,EVM0000832,EVM0001023,EVM0001028,EVM0001117,EVM0001430,EVM0001549,EVM0001646,EVM0001867,EVM0001880,EVM0001997,EVM0002164,EVM0002313,EVM0002460,EVM0002670,EVM0002874,EVM0003069,EVM0003098,EVM0003311,EVM0003611,EVM0003613,EVM0003928,EVM0004045,EVM0004577,EVM0005224,EVM0005327,EVM0005417,EVM0005644,EVM0005820,EVM0006143,EVM0006153,EVM0006208,EVM0006333,EVM0006457,EVM0006848,EVM…
Biological Process	GO:0030004	cellular monovalent inorganic cation homeostasis	37	5	4.94	0.57836	EVM0002351,EVM0005814,EVM0032797,EVM0035448,EVM0040281
Biological Process	GO:0016072	rRNA metabolic process	234	11	31.22	0.57931	EVM0000693,EVM0005156,EVM0005249,EVM0008845,EVM0009658,EVM0019625,EVM0020285,EVM0023688,EVM0025790,EVM0032173,EVM0037507
Biological Process	GO:0055088	lipid homeostasis	63	10	8.4	0.57934	EVM0012356,EVM0014216,EVM0017437,EVM0021894,EVM0023419,EVM0024729,EVM0026240,EVM0029805,EVM0031859,EVM0042313
Biological Process	GO:0033619	membrane protein proteolysis	8	0	1.07	0.57961	0.57961
Biological Process	GO:0031570	DNA integrity checkpoint	12	1	1.6	0.58045	EVM0022239
Biological Process	GO:0090407	organophosphate biosynthetic process	371	27	49.49	0.5805	EVM0001493,EVM0001730,EVM0002016,EVM0002874,EVM0005814,EVM0005939,EVM0009005,EVM0009573,EVM0015111,EVM0018388,EVM0020075,EVM0020551,EVM0022637,EVM0023668,EVM0025401,EVM0026471,EVM0027291,EVM0029089,EVM0032173,EVM0032797,EVM0034605,EVM0035448,EVM0037385,EVM0037542,EVM0038301,EVM0038470,EVM0043915
Biological Process	GO:0071369	cellular response to ethylene stimulus	20	2	2.67	0.58068	EVM0019096,EVM0038419
Biological Process	GO:0006597	spermine biosynthetic process	8	0	1.07	0.58192	0.58192
Biological Process	GO:0006557	S-adenosylmethioninamine biosynthetic process	8	0	1.07	0.58192	0.58192
Biological Process	GO:0046499	S-adenosylmethioninamine metabolic process	8	0	1.07	0.58192	0.58192
Biological Process	GO:0008215	spermine metabolic process	8	0	1.07	0.58192	0.58192
Biological Process	GO:0006487	protein N-linked glycosylation	43	4	5.74	0.58203	EVM0013165,EVM0024126,EVM0029021,EVM0033025
Biological Process	GO:0015804	neutral amino acid transport	13	3	1.73	0.58205	EVM0002188,EVM0015201,EVM0034599
Biological Process	GO:0009106	lipoate metabolic process	8	0	1.07	0.58209	0.58209
Biological Process	GO:0009107	lipoate biosynthetic process	8	0	1.07	0.58209	0.58209
Biological Process	GO:0006732	coenzyme metabolic process	199	10	26.55	0.58216	EVM0002670,EVM0005602,EVM0006510,EVM0007831,EVM0013601,EVM0015437,EVM0020046,EVM0020491,EVM0020551,EVM0023461
Biological Process	GO:0060968	regulation of gene silencing	16	2	2.13	0.58229	EVM0005884,EVM0028956
Biological Process	GO:0006364	rRNA processing	233	11	31.08	0.58238	EVM0000693,EVM0005156,EVM0005249,EVM0008845,EVM0009658,EVM0019625,EVM0020285,EVM0023688,EVM0025790,EVM0032173,EVM0037507
Biological Process	GO:0032875	regulation of DNA endoreduplication	9	0	1.2	0.5824	0.5824
Biological Process	GO:0046503	glycerolipid catabolic process	7	1	0.93	0.58241	EVM0007515
Biological Process	GO:0009395	phospholipid catabolic process	7	1	0.93	0.58241	EVM0007515
Biological Process	GO:0042454	ribonucleoside catabolic process	82	6	10.94	0.58256	EVM0017673,EVM0027353,EVM0031193,EVM0038486,EVM0042122,EVM0043589
Biological Process	GO:0048653	anther development	22	4	2.93	0.58329	EVM0012356,EVM0019879,EVM0039099,EVM0044929
Biological Process	GO:0042221	response to chemical	1148	189	153.15	0.58418	EVM0000279,EVM0000358,EVM0001019,EVM0001084,EVM0001169,EVM0001336,EVM0001577,EVM0001753,EVM0002071,EVM0002313,EVM0002390,EVM0002411,EVM0002511,EVM0003300,EVM0003631,EVM0003694,EVM0004094,EVM0004131,EVM0004630,EVM0005147,EVM0005350,EVM0005710,EVM0006202,EVM0006853,EVM0006940,EVM0007224,EVM0007257,EVM0007260,EVM0007376,EVM0007525,EVM0007561,EVM0007603,EVM0008444,EVM0008450,EVM0008555,EVM0008654,EVM…
Biological Process	GO:0019685	photosynthesis, dark reaction	19	4	2.53	0.58459	EVM0007478,EVM0017428,EVM0023403,EVM0038166
Biological Process	GO:0019253	reductive pentose-phosphate cycle	19	4	2.53	0.58459	EVM0007478,EVM0017428,EVM0023403,EVM0038166
Biological Process	GO:0031667	response to nutrient levels	60	8	8	0.58465	EVM0005998,EVM0006503,EVM0006926,EVM0020109,EVM0026632,EVM0031981,EVM0035090,EVM0044264
Biological Process	GO:0043562	cellular response to nitrogen levels	14	2	1.87	0.58577	EVM0006926,EVM0020109
Biological Process	GO:0048316	seed development	159	8	21.21	0.58658	EVM0003445,EVM0005596,EVM0008965,EVM0020075,EVM0026631,EVM0029805,EVM0032857,EVM0035465
Biological Process	GO:0009686	gibberellin biosynthetic process	15	1	2	0.58694	EVM0028425
Biological Process	GO:0072330	monocarboxylic acid biosynthetic process	227	29	30.28	0.58777	EVM0000600,EVM0001023,EVM0001028,EVM0001549,EVM0005644,EVM0005820,EVM0006848,EVM0007118,EVM0008920,EVM0009612,EVM0011822,EVM0013839,EVM0015583,EVM0016963,EVM0017794,EVM0019137,EVM0022027,EVM0023139,EVM0023494,EVM0031399,EVM0033348,EVM0034126,EVM0034471,EVM0034822,EVM0035913,EVM0038419,EVM0039644,EVM0042826,EVM0045027
Biological Process	GO:0030003	cellular cation homeostasis	182	46	24.28	0.58782	EVM0000215,EVM0000668,EVM0001330,EVM0001591,EVM0002351,EVM0002854,EVM0003205,EVM0003281,EVM0004512,EVM0005814,EVM0006539,EVM0008045,EVM0008277,EVM0008739,EVM0010003,EVM0010376,EVM0010539,EVM0011112,EVM0011226,EVM0014614,EVM0015297,EVM0015496,EVM0016888,EVM0017112,EVM0018867,EVM0018943,EVM0019344,EVM0021703,EVM0021919,EVM0022025,EVM0023313,EVM0023439,EVM0023797,EVM0030740,EVM0031271,EVM0031979,EVM…
Biological Process	GO:0034661	ncRNA catabolic process	14	0	1.87	0.58811	0.58811
Biological Process	GO:0016075	rRNA catabolic process	14	0	1.87	0.58811	0.58811
Biological Process	GO:2000241	regulation of reproductive process	90	8	12.01	0.58832	EVM0012356,EVM0013411,EVM0032582,EVM0034590,EVM0035565,EVM0039130,EVM0039962,EVM0040667
Biological Process	GO:0009263	deoxyribonucleotide biosynthetic process	9	0	1.2	0.58872	0.58872
Biological Process	GO:0043687	post-translational protein modification	9	0	1.2	0.58966	0.58966
Biological Process	GO:0045003	double-strand break repair via synthesis-dependent strand annealing	13	0	1.73	0.58988	0.58988
Biological Process	GO:0010393	galacturonan metabolic process	92	10	12.27	0.59002	EVM0001898,EVM0006030,EVM0009785,EVM0012251,EVM0013533,EVM0020152,EVM0021837,EVM0038756,EVM0040047,EVM0045481
Biological Process	GO:0045488	pectin metabolic process	92	10	12.27	0.59002	EVM0001898,EVM0006030,EVM0009785,EVM0012251,EVM0013533,EVM0020152,EVM0021837,EVM0038756,EVM0040047,EVM0045481
Biological Process	GO:0046130	purine ribonucleoside catabolic process	80	6	10.67	0.59032	EVM0017673,EVM0027353,EVM0031193,EVM0038486,EVM0042122,EVM0043589
Biological Process	GO:0006140	regulation of nucleotide metabolic process	80	6	10.67	0.59032	EVM0017673,EVM0027353,EVM0031193,EVM0038486,EVM0042122,EVM0043589
Biological Process	GO:0048825	cotyledon development	10	0	1.33	0.59084	0.59084
Biological Process	GO:0015867	ATP transport	8	1	1.07	0.59099	EVM0016319
Biological Process	GO:0033617	mitochondrial respiratory chain complex IV assembly	11	1	1.47	0.59104	EVM0007447
Biological Process	GO:0006120	mitochondrial electron transport, NADH to ubiquinone	9	0	1.2	0.59185	0.59185
Biological Process	GO:0042398	cellular modified amino acid biosynthetic process	43	2	5.74	0.59201	EVM0020551,EVM0022637
Biological Process	GO:0044087	regulation of cellular component biogenesis	53	8	7.07	0.59293	EVM0006395,EVM0011299,EVM0012466,EVM0016664,EVM0018351,EVM0022064,EVM0032553,EVM0040538
Biological Process	GO:0051049	regulation of transport	69	5	9.2	0.59394	EVM0006503,EVM0006884,EVM0012240,EVM0016493,EVM0027333
Biological Process	GO:0006195	purine nucleotide catabolic process	79	6	10.54	0.59424	EVM0017673,EVM0027353,EVM0031193,EVM0038486,EVM0042122,EVM0043589
Biological Process	GO:0022613	ribonucleoprotein complex biogenesis	491	17	65.5	0.59438	EVM0000693,EVM0004430,EVM0005156,EVM0005249,EVM0008845,EVM0009658,EVM0016664,EVM0017773,EVM0019625,EVM0020285,EVM0023688,EVM0025790,EVM0026878,EVM0032173,EVM0036744,EVM0037258,EVM0037507
Biological Process	GO:0006401	RNA catabolic process	87	5	11.61	0.59459	EVM0004470,EVM0017773,EVM0029729,EVM0031137,EVM0034732
Biological Process	GO:0010638	positive regulation of organelle organization	31	6	4.14	0.59462	EVM0005382,EVM0012819,EVM0031481,EVM0037550,EVM0040538,EVM0043738
Biological Process	GO:0043543	protein acylation	64	7	8.54	0.59481	EVM0001555,EVM0005382,EVM0018490,EVM0025313,EVM0026441,EVM0037550,EVM0043738
Biological Process	GO:0015812	gamma-aminobutyric acid transport	8	2	1.07	0.59546	EVM0002188,EVM0015201
Biological Process	GO:0000154	rRNA modification	44	3	5.87	0.59596	EVM0005156,EVM0009658,EVM0037507
Biological Process	GO:1902456	regulation of stomatal opening	6	2	0.8	0.59696	EVM0036524,EVM0045276
Biological Process	GO:0070838	divalent metal ion transport	57	9	7.6	0.59734	EVM0003217,EVM0011228,EVM0012273,EVM0019077,EVM0025974,EVM0036099,EVM0041873,EVM0043397,EVM0044543
Biological Process	GO:0072511	divalent inorganic cation transport	57	9	7.6	0.59734	EVM0003217,EVM0011228,EVM0012273,EVM0019077,EVM0025974,EVM0036099,EVM0041873,EVM0043397,EVM0044543
Biological Process	GO:0033044	regulation of chromosome organization	22	3	2.93	0.59758	EVM0005382,EVM0037550,EVM0043738
Biological Process	GO:0009416	response to light stimulus	225	31	30.02	0.59791	EVM0003863,EVM0005224,EVM0005690,EVM0007871,EVM0010423,EVM0012356,EVM0013411,EVM0014739,EVM0022152,EVM0023494,EVM0024341,EVM0024416,EVM0028425,EVM0032157,EVM0032553,EVM0032582,EVM0034315,EVM0034590,EVM0035302,EVM0038079,EVM0038419,EVM0038486,EVM0039130,EVM0039962,EVM0040390,EVM0040667,EVM0040741,EVM0043401,EVM0044336,EVM0044960,EVM0045137
Biological Process	GO:0015781	pyrimidine nucleotide-sugar transport	9	0	1.2	0.59806	0.59806
Biological Process	GO:0009154	purine ribonucleotide catabolic process	78	6	10.41	0.59819	EVM0017673,EVM0027353,EVM0031193,EVM0038486,EVM0042122,EVM0043589
Biological Process	GO:0009118	regulation of nucleoside metabolic process	78	6	10.41	0.59819	EVM0017673,EVM0027353,EVM0031193,EVM0038486,EVM0042122,EVM0043589
Biological Process	GO:0009146	purine nucleoside triphosphate catabolic process	78	6	10.41	0.59819	EVM0017673,EVM0027353,EVM0031193,EVM0038486,EVM0042122,EVM0043589
Biological Process	GO:0009261	ribonucleotide catabolic process	78	6	10.41	0.59819	EVM0017673,EVM0027353,EVM0031193,EVM0038486,EVM0042122,EVM0043589
Biological Process	GO:1900542	regulation of purine nucleotide metabolic process	78	6	10.41	0.59819	EVM0017673,EVM0027353,EVM0031193,EVM0038486,EVM0042122,EVM0043589
Biological Process	GO:0046039	GTP metabolic process	78	4	10.41	0.59819	EVM0027353,EVM0038486,EVM0042122,EVM0043589
Biological Process	GO:0031348	negative regulation of defense response	17	3	2.27	0.59985	EVM0031239,EVM0032616,EVM0038419
Biological Process	GO:0051236	establishment of RNA localization	46	0	6.14	0.60103	0.60103
Biological Process	GO:0050657	nucleic acid transport	46	0	6.14	0.60103	0.60103
Biological Process	GO:0050658	RNA transport	46	0	6.14	0.60103	0.60103
Biological Process	GO:0006473	protein acetylation	63	7	8.4	0.60207	EVM0001555,EVM0005382,EVM0018490,EVM0025313,EVM0026441,EVM0037550,EVM0043738
Biological Process	GO:0010363	regulation of plant-type hypersensitive response	8	1	1.07	0.60215	EVM0031239
Biological Process	GO:0033121	regulation of purine nucleotide catabolic process	77	6	10.27	0.60215	EVM0017673,EVM0027353,EVM0031193,EVM0038486,EVM0042122,EVM0043589
Biological Process	GO:0030811	regulation of nucleotide catabolic process	77	6	10.27	0.60215	EVM0017673,EVM0027353,EVM0031193,EVM0038486,EVM0042122,EVM0043589
Biological Process	GO:0009203	ribonucleoside triphosphate catabolic process	77	6	10.27	0.60215	EVM0017673,EVM0027353,EVM0031193,EVM0038486,EVM0042122,EVM0043589
Biological Process	GO:0009207	purine ribonucleoside triphosphate catabolic process	77	6	10.27	0.60215	EVM0017673,EVM0027353,EVM0031193,EVM0038486,EVM0042122,EVM0043589
Biological Process	GO:1903401	L-lysine transmembrane transport	15	3	2	0.60222	EVM0002188,EVM0015201,EVM0016002
Biological Process	GO:0015819	lysine transport	15	3	2	0.60222	EVM0002188,EVM0015201,EVM0016002
Biological Process	GO:1902022	L-lysine transport	15	3	2	0.60222	EVM0002188,EVM0015201,EVM0016002
Biological Process	GO:0010345	suberin biosynthetic process	14	3	1.87	0.60241	EVM0006510,EVM0018154,EVM0020046
Biological Process	GO:0009095	aromatic amino acid family biosynthetic process, prephenate pathway	28	3	3.74	0.60295	EVM0010308,EVM0025976,EVM0038486
Biological Process	GO:0040034	regulation of development, heterochronic	13	1	1.73	0.6032	EVM0005773
Biological Process	GO:0006665	sphingolipid metabolic process	29	2	3.87	0.60384	EVM0036268,EVM0044954
Biological Process	GO:0009303	rRNA transcription	6	0	0.8	0.60402	0.60402
Biological Process	GO:0051345	positive regulation of hydrolase activity	68	4	9.07	0.60494	EVM0027353,EVM0031193,EVM0042122,EVM0043589
Biological Process	GO:0009894	regulation of catabolic process	149	10	19.88	0.60494	EVM0008060,EVM0017673,EVM0023851,EVM0027353,EVM0031193,EVM0032553,EVM0038486,EVM0042122,EVM0043589,EVM0044178
Biological Process	GO:0010564	regulation of cell cycle process	72	6	9.61	0.60553	EVM0005884,EVM0012819,EVM0013795,EVM0022239,EVM0028956,EVM0030517
Biological Process	GO:0008104	protein localization	560	38	74.71	0.60678	EVM0003349,EVM0004056,EVM0004593,EVM0006111,EVM0006140,EVM0006194,EVM0006503,EVM0006926,EVM0007281,EVM0008830,EVM0010335,EVM0011299,EVM0011914,EVM0013121,EVM0013762,EVM0013954,EVM0014869,EVM0016493,EVM0017716,EVM0019532,EVM0022083,EVM0023131,EVM0024215,EVM0030020,EVM0031891,EVM0032280,EVM0035398,EVM0036893,EVM0037258,EVM0038998,EVM0039932,EVM0040405,EVM0041928,EVM0043112,EVM0043982,EVM0044258,EVM…
Biological Process	GO:0034475	U4 snRNA 3'-end processing	10	0	1.33	0.60697	0.60697
Biological Process	GO:0043623	cellular protein complex assembly	192	17	25.61	0.60722	EVM0000969,EVM0005412,EVM0005783,EVM0007447,EVM0011299,EVM0014869,EVM0023395,EVM0025024,EVM0025027,EVM0026495,EVM0027415,EVM0029370,EVM0030020,EVM0031273,EVM0038998,EVM0039201,EVM0040538
Biological Process	GO:0044723	single-organism carbohydrate metabolic process	890	133	118.73	0.60753	EVM0000832,EVM0001430,EVM0001646,EVM0001867,EVM0001880,EVM0001997,EVM0002310,EVM0002460,EVM0003069,EVM0003149,EVM0003613,EVM0003804,EVM0003928,EVM0004556,EVM0004577,EVM0005224,EVM0005443,EVM0005519,EVM0006143,EVM0006268,EVM0007348,EVM0007478,EVM0007727,EVM0008699,EVM0008700,EVM0008794,EVM0009216,EVM0009785,EVM0010280,EVM0010586,EVM0012186,EVM0013165,EVM0014175,EVM0014252,EVM0014430,EVM0014453,EVM…
Biological Process	GO:0051240	positive regulation of multicellular organismal process	17	3	2.27	0.60786	EVM0012356,EVM0039962,EVM0040667
Biological Process	GO:0010109	regulation of photosynthesis	26	1	3.47	0.60801	EVM0033990
Biological Process	GO:0019852	L-ascorbic acid metabolic process	8	1	1.07	0.60853	EVM0001880
Biological Process	GO:0019853	L-ascorbic acid biosynthetic process	8	1	1.07	0.60853	EVM0001880
Biological Process	GO:0097428	protein maturation by iron-sulfur cluster transfer	8	1	1.07	0.60906	EVM0039337
Biological Process	GO:1901617	organic hydroxy compound biosynthetic process	140	19	18.68	0.60908	EVM0008452,EVM0012356,EVM0014216,EVM0015665,EVM0019137,EVM0021894,EVM0023419,EVM0023494,EVM0024729,EVM0026240,EVM0026435,EVM0026492,EVM0027291,EVM0031859,EVM0035445,EVM0035913,EVM0038419,EVM0039644,EVM0042313
Biological Process	GO:0071804	cellular potassium ion transport	77	10	10.27	0.60967	EVM0002895,EVM0005062,EVM0006884,EVM0010930,EVM0019522,EVM0026191,EVM0027761,EVM0034291,EVM0040281,Oryza_sativa_newGene_5725
Biological Process	GO:0071805	potassium ion transmembrane transport	77	10	10.27	0.60967	EVM0002895,EVM0005062,EVM0006884,EVM0010930,EVM0019522,EVM0026191,EVM0027761,EVM0034291,EVM0040281,Oryza_sativa_newGene_5725
Biological Process	GO:0009873	ethylene-activated signaling pathway	19	2	2.53	0.61061	EVM0019096,EVM0038419
Biological Process	GO:0009891	positive regulation of biosynthetic process	179	19	23.88	0.61291	EVM0003602,EVM0006200,EVM0006395,EVM0008555,EVM0012155,EVM0012466,EVM0013802,EVM0022064,EVM0022401,EVM0026271,EVM0026332,EVM0031481,EVM0032553,EVM0032979,EVM0035509,EVM0038419,EVM0043717,EVM0044929,EVM0045253
Biological Process	GO:0031328	positive regulation of cellular biosynthetic process	179	19	23.88	0.61291	EVM0003602,EVM0006200,EVM0006395,EVM0008555,EVM0012155,EVM0012466,EVM0013802,EVM0022064,EVM0022401,EVM0026271,EVM0026332,EVM0031481,EVM0032553,EVM0032979,EVM0035509,EVM0038419,EVM0043717,EVM0044929,EVM0045253
Biological Process	GO:0065003	macromolecular complex assembly	552	32	73.64	0.6135	EVM0000693,EVM0000969,EVM0001453,EVM0002526,EVM0004430,EVM0005080,EVM0005412,EVM0005783,EVM0005884,EVM0007447,EVM0008044,EVM0008624,EVM0011299,EVM0014606,EVM0014869,EVM0017773,EVM0019112,EVM0023395,EVM0024061,EVM0025024,EVM0025027,EVM0026495,EVM0027415,EVM0028956,EVM0029370,EVM0030020,EVM0031273,EVM0032553,EVM0035132,EVM0038998,EVM0039201,EVM0040538
Biological Process	GO:0010604	positive regulation of macromolecule metabolic process	254	26	33.89	0.61392	EVM0003602,EVM0005382,EVM0006200,EVM0006395,EVM0008060,EVM0008555,EVM0012155,EVM0012466,EVM0013795,EVM0013802,EVM0019010,EVM0021719,EVM0022064,EVM0022401,EVM0026271,EVM0026332,EVM0031481,EVM0032553,EVM0032979,EVM0035509,EVM0037550,EVM0043717,EVM0043738,EVM0044178,EVM0044929,EVM0045253
Biological Process	GO:0001708	cell fate specification	10	0	1.33	0.61418	0.61418
Biological Process	GO:0051173	positive regulation of nitrogen compound metabolic process	163	21	21.75	0.6142	EVM0002313,EVM0003602,EVM0006200,EVM0006395,EVM0008555,EVM0012155,EVM0012466,EVM0013802,EVM0014502,EVM0022064,EVM0022401,EVM0026271,EVM0026332,EVM0031481,EVM0032553,EVM0032979,EVM0035509,EVM0038419,EVM0043717,EVM0044929,EVM0045253
Biological Process	GO:0000271	polysaccharide biosynthetic process	198	30	26.41	0.61457	EVM0001997,EVM0002310,EVM0004556,EVM0005224,EVM0005519,EVM0007727,EVM0008794,EVM0009785,EVM0014175,EVM0014430,EVM0014453,EVM0019300,EVM0020152,EVM0021329,EVM0021754,EVM0023925,EVM0024134,EVM0025642,EVM0028041,EVM0028759,EVM0030790,EVM0030968,EVM0032017,EVM0032406,EVM0037403,EVM0038756,EVM0040741,EVM0041468,EVM0043982,EVM0044258
Biological Process	GO:0019362	pyridine nucleotide metabolic process	48	2	6.4	0.61586	EVM0015437,EVM0020491
Biological Process	GO:0071826	ribonucleoprotein complex subunit organization	226	4	30.15	0.61588	EVM0000693,EVM0004430,EVM0017773,EVM0028017
Biological Process	GO:0080110	sporopollenin biosynthetic process	7	1	0.93	0.61605	EVM0029273
Biological Process	GO:1901071	glucosamine-containing compound metabolic process	58	19	7.74	0.6161	EVM0002262,EVM0003445,EVM0004030,EVM0005086,EVM0007474,EVM0010681,EVM0015237,EVM0015587,EVM0016857,EVM0024737,EVM0027787,EVM0033868,EVM0034393,EVM0040438,EVM0040919,EVM0041022,EVM0041199,EVM0041440,EVM0043405
Biological Process	GO:0006360	transcription from RNA polymerase I promoter	30	0	4	0.61681	0.61681
Biological Process	GO:0042594	response to starvation	55	7	7.34	0.61695	EVM0005998,EVM0006503,EVM0006926,EVM0026632,EVM0031981,EVM0035090,EVM0044264
Biological Process	GO:0046113	nucleobase catabolic process	15	2	2	0.61785	EVM0008807,EVM0029183
Biological Process	GO:0010243	response to organonitrogen compound	8	1	1.07	0.61797	EVM0034800
Biological Process	GO:0010557	positive regulation of macromolecule biosynthetic process	177	18	23.61	0.61835	EVM0003602,EVM0006200,EVM0006395,EVM0008555,EVM0012155,EVM0012466,EVM0013802,EVM0022064,EVM0022401,EVM0026271,EVM0026332,EVM0031481,EVM0032553,EVM0032979,EVM0035509,EVM0043717,EVM0044929,EVM0045253
Biological Process	GO:0015850	organic hydroxy compound transport	53	20	7.07	0.61898	EVM0004742,EVM0006041,EVM0007851,EVM0011440,EVM0013046,EVM0013998,EVM0014712,EVM0015055,EVM0015771,EVM0022044,EVM0024827,EVM0026390,EVM0026810,EVM0027634,EVM0028284,EVM0032108,EVM0033410,EVM0035602,EVM0038327,EVM0042110
Biological Process	GO:0009890	negative regulation of biosynthetic process	166	13	22.15	0.61959	EVM0001501,EVM0005884,EVM0010337,EVM0015390,EVM0016664,EVM0018285,EVM0018351,EVM0021113,EVM0021832,EVM0023494,EVM0026057,EVM0028956,EVM0034732
Biological Process	GO:0051254	positive regulation of RNA metabolic process	153	18	20.41	0.61972	EVM0003602,EVM0006200,EVM0006395,EVM0008555,EVM0012155,EVM0012466,EVM0013802,EVM0022064,EVM0022401,EVM0026271,EVM0026332,EVM0031481,EVM0032553,EVM0032979,EVM0035509,EVM0043717,EVM0044929,EVM0045253
Biological Process	GO:0071822	protein complex subunit organization	424	36	56.56	0.61985	EVM0000969,EVM0001453,EVM0002526,EVM0002879,EVM0004098,EVM0005080,EVM0005412,EVM0005783,EVM0007447,EVM0008044,EVM0008624,EVM0011299,EVM0013795,EVM0014606,EVM0014869,EVM0014885,EVM0015076,EVM0015078,EVM0019112,EVM0023395,EVM0024061,EVM0025024,EVM0025027,EVM0026495,EVM0027135,EVM0027415,EVM0027448,EVM0029370,EVM0030020,EVM0031273,EVM0032553,EVM0035132,EVM0036942,EVM0038998,EVM0039201,EVM0040538
Biological Process	GO:0046394	carboxylic acid biosynthetic process	522	59	69.64	0.61997	EVM0000600,EVM0001023,EVM0001028,EVM0001549,EVM0001880,EVM0005644,EVM0005820,EVM0006153,EVM0006457,EVM0006848,EVM0007118,EVM0007509,EVM0008171,EVM0008920,EVM0009612,EVM0010308,EVM0010423,EVM0011822,EVM0012287,EVM0013013,EVM0013839,EVM0014739,EVM0015583,EVM0015622,EVM0016963,EVM0017794,EVM0019137,EVM0020551,EVM0020845,EVM0021182,EVM0021983,EVM0022027,EVM0022288,EVM0022637,EVM0023139,EVM0023437,EVM…
Biological Process	GO:0016053	organic acid biosynthetic process	522	59	69.64	0.61997	EVM0000600,EVM0001023,EVM0001028,EVM0001549,EVM0001880,EVM0005644,EVM0005820,EVM0006153,EVM0006457,EVM0006848,EVM0007118,EVM0007509,EVM0008171,EVM0008920,EVM0009612,EVM0010308,EVM0010423,EVM0011822,EVM0012287,EVM0013013,EVM0013839,EVM0014739,EVM0015583,EVM0015622,EVM0016963,EVM0017794,EVM0019137,EVM0020551,EVM0020845,EVM0021182,EVM0021983,EVM0022027,EVM0022288,EVM0022637,EVM0023139,EVM0023437,EVM…
Biological Process	GO:0006801	superoxide metabolic process	20	1	2.67	0.62131	EVM0014739
Biological Process	GO:0090068	positive regulation of cell cycle process	16	3	2.13	0.62141	EVM0005884,EVM0012819,EVM0028956
Biological Process	GO:0090567	reproductive shoot system development	201	19	26.81	0.62201	EVM0003863,EVM0005699,EVM0005773,EVM0008225,EVM0012240,EVM0012356,EVM0013411,EVM0019879,EVM0028425,EVM0029134,EVM0033874,EVM0034590,EVM0035565,EVM0039099,EVM0039130,EVM0039955,EVM0039962,EVM0040667,EVM0044929
Biological Process	GO:0005975	carbohydrate metabolic process	1502	250	200.38	0.62223	EVM0000832,EVM0001430,EVM0001646,EVM0001867,EVM0001880,EVM0001898,EVM0001997,EVM0002262,EVM0002310,EVM0002353,EVM0002460,EVM0002874,EVM0003069,EVM0003149,EVM0003613,EVM0003663,EVM0003803,EVM0003804,EVM0003928,EVM0004030,EVM0004556,EVM0004577,EVM0005086,EVM0005224,EVM0005443,EVM0005519,EVM0005629,EVM0005964,EVM0006030,EVM0006143,EVM0006208,EVM0006268,EVM0007348,EVM0007474,EVM0007478,EVM0007727,EVM…
Biological Process	GO:1902591	single-organism membrane budding	8	0	1.07	0.62404	0.62404
Biological Process	GO:0045893	positive regulation of transcription, DNA-templated	140	18	18.68	0.62478	EVM0003602,EVM0006200,EVM0006395,EVM0008555,EVM0012155,EVM0012466,EVM0013802,EVM0022064,EVM0022401,EVM0026271,EVM0026332,EVM0031481,EVM0032553,EVM0032979,EVM0035509,EVM0043717,EVM0044929,EVM0045253
Biological Process	GO:0044765	single-organism transport	2217	352	295.76	0.62487	EVM0000215,EVM0000458,EVM0000492,EVM0000668,EVM0000724,EVM0000777,EVM0000792,EVM0001152,EVM0001330,EVM0001480,EVM0001577,EVM0001591,EVM0001671,EVM0001705,EVM0001730,EVM0001753,EVM0001831,EVM0001854,EVM0001964,EVM0002091,EVM0002165,EVM0002188,EVM0002280,EVM0002282,EVM0002313,EVM0002351,EVM0002662,EVM0002768,EVM0002854,EVM0002895,EVM0003084,EVM0003165,EVM0003182,EVM0003205,EVM0003217,EVM0003281,EVM…
Biological Process	GO:0009615	response to virus	15	0	2	0.62499	0.62499
Biological Process	GO:0006848	pyruvate transport	6	0	0.8	0.62581	0.62581
Biological Process	GO:0000075	cell cycle checkpoint	31	2	4.14	0.6262	EVM0022239,EVM0030517
Biological Process	GO:0019637	organophosphate metabolic process	713	59	95.12	0.62629	EVM0000275,EVM0001493,EVM0001730,EVM0002016,EVM0002874,EVM0005814,EVM0005939,EVM0006143,EVM0006783,EVM0007261,EVM0007515,EVM0008088,EVM0008474,EVM0009005,EVM0009573,EVM0009943,EVM0010254,EVM0013813,EVM0015111,EVM0015437,EVM0017673,EVM0018388,EVM0018762,EVM0020075,EVM0020491,EVM0020551,EVM0022637,EVM0023668,EVM0024960,EVM0025401,EVM0026043,EVM0026471,EVM0027291,EVM0027353,EVM0029089,EVM0029370,EVM…
Biological Process	GO:0006817	phosphate ion transport	25	5	3.34	0.62644	EVM0004184,EVM0026211,EVM0030262,EVM0036899,EVM0037171
Biological Process	GO:0033124	obsolete regulation of GTP catabolic process	71	4	9.47	0.62652	EVM0027353,EVM0038486,EVM0042122,EVM0043589
Biological Process	GO:0043087	regulation of GTPase activity	71	4	9.47	0.62652	EVM0027353,EVM0038486,EVM0042122,EVM0043589
Biological Process	GO:1901069	guanosine-containing compound catabolic process	71	4	9.47	0.62652	EVM0027353,EVM0038486,EVM0042122,EVM0043589
Biological Process	GO:0006184	obsolete GTP catabolic process	71	4	9.47	0.62652	EVM0027353,EVM0038486,EVM0042122,EVM0043589
Biological Process	GO:0009908	flower development	179	17	23.88	0.6266	EVM0005699,EVM0008225,EVM0012240,EVM0012356,EVM0013411,EVM0019879,EVM0028425,EVM0029134,EVM0033874,EVM0034590,EVM0035565,EVM0039099,EVM0039130,EVM0039955,EVM0039962,EVM0040667,EVM0044929
Biological Process	GO:0034067	protein localization to Golgi apparatus	6	0	0.8	0.62765	0.62765
Biological Process	GO:0006549	isoleucine metabolic process	12	0	1.6	0.62808	0.62808
Biological Process	GO:0009097	isoleucine biosynthetic process	12	0	1.6	0.62808	0.62808
Biological Process	GO:0035437	maintenance of protein localization in endoplasmic reticulum	8	1	1.07	0.6282	EVM0003349
Biological Process	GO:1901421	positive regulation of response to alcohol	9	1	1.2	0.629	EVM0038486
Biological Process	GO:0009789	positive regulation of abscisic acid-activated signaling pathway	9	1	1.2	0.629	EVM0038486
Biological Process	GO:1901136	carbohydrate derivative catabolic process	159	29	21.21	0.62909	EVM0002262,EVM0003445,EVM0004030,EVM0005086,EVM0007474,EVM0008088,EVM0010681,EVM0015237,EVM0015587,EVM0016857,EVM0017673,EVM0024737,EVM0027353,EVM0027787,EVM0031193,EVM0033025,EVM0033868,EVM0034393,EVM0038486,EVM0040438,EVM0040919,EVM0041022,EVM0041199,EVM0041440,EVM0041873,EVM0042122,EVM0043405,EVM0043589,EVM0044954
Biological Process	GO:0006367	transcription initiation from RNA polymerase II promoter	52	2	6.94	0.62937	EVM0013061,EVM0032553
Biological Process	GO:0022618	ribonucleoprotein complex assembly	218	3	29.08	0.62959	EVM0000693,EVM0004430,EVM0017773
Biological Process	GO:0016049	cell growth	86	10	11.47	0.62964	EVM0002313,EVM0014502,EVM0022078,EVM0028425,EVM0033869,EVM0038257,EVM0040710,EVM0042536,EVM0045276,EVM0045364
Biological Process	GO:0015698	inorganic anion transport	99	16	13.21	0.63017	EVM0001753,EVM0004184,EVM0007527,EVM0010030,EVM0020213,EVM0021719,EVM0023125,EVM0026211,EVM0026690,EVM0027634,EVM0027700,EVM0030262,EVM0036899,EVM0037171,EVM0038327,EVM0045431
Biological Process	GO:0009292	genetic transfer	8	2	1.07	0.63036	EVM0024152,EVM0043539
Biological Process	GO:0009294	DNA mediated transformation	8	2	1.07	0.63036	EVM0024152,EVM0043539
Biological Process	GO:0007346	regulation of mitotic cell cycle	66	7	8.8	0.63089	EVM0005884,EVM0006480,EVM0012819,EVM0013795,EVM0022239,EVM0028956,EVM0030517
Biological Process	GO:0044283	small molecule biosynthetic process	666	80	88.85	0.63107	EVM0000600,EVM0001023,EVM0001028,EVM0001549,EVM0001880,EVM0005644,EVM0005820,EVM0006153,EVM0006457,EVM0006848,EVM0007118,EVM0007509,EVM0007831,EVM0008171,EVM0008452,EVM0008845,EVM0008920,EVM0009612,EVM0010308,EVM0010423,EVM0011764,EVM0011822,EVM0012287,EVM0012356,EVM0013013,EVM0013839,EVM0014216,EVM0014739,EVM0015111,EVM0015583,EVM0015622,EVM0015665,EVM0016963,EVM0017794,EVM0019137,EVM0020551,EVM…
Biological Process	GO:0051596	methylglyoxal catabolic process	10	0	1.33	0.63224	0.63224
Biological Process	GO:0009438	methylglyoxal metabolic process	10	0	1.33	0.63224	0.63224
Biological Process	GO:1901566	organonitrogen compound biosynthetic process	646	70	86.18	0.63227	EVM0000234,EVM0001117,EVM0001493,EVM0001730,EVM0005602,EVM0005814,EVM0005939,EVM0006153,EVM0006457,EVM0006848,EVM0007509,EVM0008171,EVM0008639,EVM0008920,EVM0009005,EVM0009573,EVM0010308,EVM0010423,EVM0011764,EVM0012287,EVM0013013,EVM0013516,EVM0013601,EVM0013662,EVM0014739,EVM0015111,EVM0015622,EVM0016009,EVM0018388,EVM0019137,EVM0020075,EVM0020551,EVM0020845,EVM0021182,EVM0021983,EVM0022288,EVM…
Biological Process	GO:0007050	cell cycle arrest	10	0	1.33	0.63228	0.63228
Biological Process	GO:0043547	positive regulation of GTPase activity	62	3	8.27	0.63246	EVM0027353,EVM0042122,EVM0043589
Biological Process	GO:0031329	regulation of cellular catabolic process	141	10	18.81	0.63261	EVM0008060,EVM0017673,EVM0023851,EVM0027353,EVM0031193,EVM0032553,EVM0038486,EVM0042122,EVM0043589,EVM0044178
Biological Process	GO:0048518	positive regulation of biological process	367	44	48.96	0.63268	EVM0002313,EVM0003349,EVM0003602,EVM0005382,EVM0005884,EVM0005998,EVM0006200,EVM0006395,EVM0008060,EVM0008555,EVM0012155,EVM0012356,EVM0012466,EVM0012501,EVM0012819,EVM0013795,EVM0013802,EVM0014502,EVM0016095,EVM0019010,EVM0021719,EVM0022064,EVM0022401,EVM0023666,EVM0026271,EVM0026332,EVM0028956,EVM0031481,EVM0031981,EVM0032553,EVM0032979,EVM0035509,EVM0035996,EVM0037550,EVM0038419,EVM0038486,EVM…
Biological Process	GO:0072523	purine-containing compound catabolic process	99	9	13.21	0.63307	EVM0008807,EVM0017673,EVM0027353,EVM0029183,EVM0031193,EVM0036257,EVM0038486,EVM0042122,EVM0043589
Biological Process	GO:0019348	dolichol metabolic process	6	0	0.8	0.63316	0.63316
Biological Process	GO:0016093	polyprenol metabolic process	6	0	0.8	0.63316	0.63316
Biological Process	GO:0030261	chromosome condensation	7	0	0.93	0.63327	0.63327
Biological Process	GO:0006950	response to stress	1783	266	237.86	0.63421	EVM0000517,EVM0000724,EVM0000852,EVM0000958,EVM0001019,EVM0001084,EVM0001336,EVM0001413,EVM0001549,EVM0001643,EVM0001997,EVM0002071,EVM0002262,EVM0002411,EVM0002511,EVM0002685,EVM0002814,EVM0003068,EVM0003300,EVM0003349,EVM0003445,EVM0003631,EVM0003664,EVM0003694,EVM0004030,EVM0004094,EVM0004131,EVM0004526,EVM0004630,EVM0004730,EVM0004860,EVM0005075,EVM0005147,EVM0005268,EVM0005305,EVM0005563,EVM…
Biological Process	GO:0051123	RNA polymerase II transcriptional preinitiation complex assembly	19	1	2.53	0.63436	EVM0032553
Biological Process	GO:0046487	glyoxylate metabolic process	10	2	1.33	0.63529	EVM0014650,EVM0045192
Biological Process	GO:0045165	cell fate commitment	15	0	2	0.63613	0.63613
Biological Process	GO:0036265	RNA (guanine-N7)-methylation	7	1	0.93	0.63625	EVM0033894
Biological Process	GO:0010346	shoot axis formation	11	3	1.47	0.63634	EVM0008225,EVM0021208,EVM0031277
Biological Process	GO:0010223	secondary shoot formation	11	3	1.47	0.63634	EVM0008225,EVM0021208,EVM0031277
Biological Process	GO:0001763	morphogenesis of a branching structure	11	3	1.47	0.63634	EVM0008225,EVM0021208,EVM0031277
Biological Process	GO:0045930	negative regulation of mitotic cell cycle	8	2	1.07	0.63788	EVM0006480,EVM0022239
Biological Process	GO:0016579	protein deubiquitination	83	4	11.07	0.63822	EVM0013244,EVM0019379,EVM0026184,EVM0032756
Biological Process	GO:0034629	cellular protein complex localization	12	1	1.6	0.63826	EVM0023131
Biological Process	GO:0031503	protein complex localization	12	1	1.6	0.63826	EVM0023131
Biological Process	GO:0031126	snoRNA 3'-end processing	12	0	1.6	0.63967	0.63967
Biological Process	GO:0006621	protein retention in ER lumen	7	1	0.93	0.63989	EVM0003349
Biological Process	GO:0019318	hexose metabolic process	79	4	10.54	0.63993	EVM0015437,EVM0020491,EVM0029330,EVM0036063
Biological Process	GO:0006783	heme biosynthetic process	19	3	2.53	0.64003	EVM0013516,EVM0029370,EVM0043597
Biological Process	GO:0055072	iron ion homeostasis	43	5	5.74	0.6401	EVM0006480,EVM0011226,EVM0014614,EVM0023313,EVM0023797
Biological Process	GO:0051187	cofactor catabolic process	18	3	2.4	0.64012	EVM0015082,EVM0033447,EVM0039334
Biological Process	GO:0006188	IMP biosynthetic process	17	3	2.27	0.64017	EVM0009573,EVM0020075,EVM0038301
Biological Process	GO:0034599	cellular response to oxidative stress	227	63	30.28	0.64045	EVM0001019,EVM0001084,EVM0002071,EVM0002411,EVM0002511,EVM0003300,EVM0003631,EVM0003694,EVM0004094,EVM0004131,EVM0004630,EVM0005147,EVM0005710,EVM0006853,EVM0007376,EVM0007561,EVM0007603,EVM0008444,EVM0008654,EVM0009024,EVM0009249,EVM0009438,EVM0009494,EVM0010614,EVM0011048,EVM0012717,EVM0012957,EVM0013732,EVM0014894,EVM0016915,EVM0017132,EVM0018179,EVM0018857,EVM0019457,EVM0020164,EVM0020709,EVM…
Biological Process	GO:0009657	plastid organization	114	17	15.21	0.64154	EVM0002121,EVM0004742,EVM0007654,EVM0009263,EVM0011069,EVM0015078,EVM0018319,EVM0023395,EVM0024037,EVM0027003,EVM0030020,EVM0031422,EVM0033127,EVM0034089,EVM0034376,EVM0038486,EVM0043588
Biological Process	GO:0000290	deadenylation-dependent decapping of nuclear-transcribed mRNA	13	1	1.73	0.64172	EVM0004470
Biological Process	GO:0042819	vitamin B6 biosynthetic process	10	0	1.33	0.64173	0.64173
Biological Process	GO:0036211	protein modification process	3590	404	478.93	0.64179	EVM0000126,EVM0000154,EVM0000178,EVM0000211,EVM0000234,EVM0000279,EVM0000409,EVM0000724,EVM0000821,EVM0000852,EVM0000918,EVM0001260,EVM0001296,EVM0001413,EVM0001482,EVM0001555,EVM0001686,EVM0001742,EVM0001886,EVM0002156,EVM0002215,EVM0002535,EVM0002612,EVM0002615,EVM0002663,EVM0002771,EVM0002788,EVM0002814,EVM0003068,EVM0003149,EVM0003465,EVM0003472,EVM0003641,EVM0003664,EVM0003734,EVM0003903,EVM…
Biological Process	GO:0006464	cellular protein modification process	3590	404	478.93	0.64179	EVM0000126,EVM0000154,EVM0000178,EVM0000211,EVM0000234,EVM0000279,EVM0000409,EVM0000724,EVM0000821,EVM0000852,EVM0000918,EVM0001260,EVM0001296,EVM0001413,EVM0001482,EVM0001555,EVM0001686,EVM0001742,EVM0001886,EVM0002156,EVM0002215,EVM0002535,EVM0002612,EVM0002615,EVM0002663,EVM0002771,EVM0002788,EVM0002814,EVM0003068,EVM0003149,EVM0003465,EVM0003472,EVM0003641,EVM0003664,EVM0003734,EVM0003903,EVM…
Biological Process	GO:0009628	response to abiotic stimulus	537	70	71.64	0.64179	EVM0000724,EVM0001336,EVM0002685,EVM0003863,EVM0005224,EVM0005690,EVM0005743,EVM0005998,EVM0007505,EVM0007871,EVM0008555,EVM0008838,EVM0010423,EVM0011870,EVM0012186,EVM0012356,EVM0013411,EVM0014739,EVM0015270,EVM0017248,EVM0017427,EVM0018019,EVM0019096,EVM0021222,EVM0021750,EVM0022078,EVM0022152,EVM0022239,EVM0022623,EVM0023395,EVM0023494,EVM0024341,EVM0024416,EVM0024821,EVM0026057,EVM0026632,EVM…
Biological Process	GO:0000041	transition metal ion transport	91	13	12.14	0.64183	EVM0006848,EVM0008920,EVM0011226,EVM0014614,EVM0017488,EVM0022675,EVM0023313,EVM0023797,EVM0025597,EVM0029302,EVM0032960,EVM0036099,Oryza_sativa_newGene_2526
Biological Process	GO:0051128	regulation of cellular component organization	174	12	23.21	0.64186	EVM0005382,EVM0006503,EVM0011299,EVM0012819,EVM0013795,EVM0016493,EVM0030517,EVM0031481,EVM0032553,EVM0037550,EVM0040538,EVM0043738
Biological Process	GO:0045927	positive regulation of growth	8	1	1.07	0.64195	EVM0019010
Biological Process	GO:0009960	endosperm development	13	0	1.73	0.64203	0.64203
Biological Process	GO:0046434	organophosphate catabolic process	99	9	13.21	0.64215	EVM0007515,EVM0008088,EVM0017673,EVM0027353,EVM0031193,EVM0038486,EVM0041873,EVM0042122,EVM0043589
Biological Process	GO:0010563	negative regulation of phosphorus metabolic process	15	1	2	0.64223	EVM0025483
Biological Process	GO:0045936	negative regulation of phosphate metabolic process	15	1	2	0.64223	EVM0025483
Biological Process	GO:0051348	negative regulation of transferase activity	15	1	2	0.64223	EVM0025483
Biological Process	GO:0009896	positive regulation of catabolic process	56	3	7.47	0.64255	EVM0008060,EVM0032553,EVM0044178
Biological Process	GO:0044774	mitotic DNA integrity checkpoint	8	1	1.07	0.64265	EVM0022239
Biological Process	GO:0010332	response to gamma radiation	9	1	1.2	0.64338	EVM0035147
Biological Process	GO:0051495	positive regulation of cytoskeleton organization	9	1	1.2	0.64344	EVM0040538
Biological Process	GO:0009630	gravitropism	25	2	3.34	0.64422	EVM0023395,EVM0036115
Biological Process	GO:0070828	heterochromatin organization	8	0	1.07	0.64433	0.64433
Biological Process	GO:0031507	heterochromatin assembly	8	0	1.07	0.64433	0.64433
Biological Process	GO:0071806	protein transmembrane transport	77	5	10.27	0.64457	EVM0011914,EVM0013762,EVM0019532,EVM0031891,EVM0036893
Biological Process	GO:0018202	peptidyl-histidine modification	19	0	2.53	0.64471	0.64471
Biological Process	GO:0043933	macromolecular complex subunit organization	674	42	89.92	0.64493	EVM0000693,EVM0000969,EVM0001453,EVM0002526,EVM0002879,EVM0004098,EVM0004430,EVM0005080,EVM0005412,EVM0005783,EVM0005884,EVM0007447,EVM0008044,EVM0008624,EVM0011299,EVM0013795,EVM0014606,EVM0014869,EVM0014885,EVM0015076,EVM0015078,EVM0017773,EVM0019112,EVM0023395,EVM0024061,EVM0025024,EVM0025027,EVM0026495,EVM0027135,EVM0027415,EVM0027448,EVM0028017,EVM0028956,EVM0029370,EVM0030020,EVM0031273,EVM…
Biological Process	GO:0007155	cell adhesion	7	0	0.93	0.64517	0.64517
Biological Process	GO:0022610	biological adhesion	7	0	0.93	0.64517	0.64517
Biological Process	GO:0010025	wax biosynthetic process	7	1	0.93	0.64567	EVM0023139
Biological Process	GO:0010166	wax metabolic process	7	1	0.93	0.64567	EVM0023139
Biological Process	GO:0010206	photosystem II repair	9	2	1.2	0.64594	EVM0007654,EVM0023047
Biological Process	GO:0007602	phototransduction	11	1	1.47	0.64642	EVM0024341
Biological Process	GO:0009583	detection of light stimulus	11	1	1.47	0.64642	EVM0024341
Biological Process	GO:0009585	red, far-red light phototransduction	11	1	1.47	0.64642	EVM0024341
Biological Process	GO:0042542	response to hydrogen peroxide	180	59	24.01	0.64661	EVM0001019,EVM0001084,EVM0002071,EVM0002411,EVM0002511,EVM0003300,EVM0003631,EVM0003694,EVM0004094,EVM0004131,EVM0004630,EVM0005147,EVM0005710,EVM0006853,EVM0007376,EVM0007561,EVM0007603,EVM0008444,EVM0008654,EVM0009024,EVM0009249,EVM0009438,EVM0009494,EVM0010614,EVM0011048,EVM0013732,EVM0014894,EVM0016915,EVM0017132,EVM0018179,EVM0018857,EVM0020164,EVM0020709,EVM0023201,EVM0024696,EVM0026467,EVM…
Biological Process	GO:0016106	sesquiterpenoid biosynthetic process	14	2	1.87	0.64714	EVM0035913,EVM0039644
Biological Process	GO:0015691	cadmium ion transport	7	1	0.93	0.64765	EVM0036099
Biological Process	GO:0035336	long-chain fatty-acyl-CoA metabolic process	12	2	1.6	0.64767	EVM0006510,EVM0020046
Biological Process	GO:0019919	peptidyl-arginine methylation, to asymmetrical-dimethyl arginine	7	0	0.93	0.64798	0.64798
Biological Process	GO:0048572	short-day photoperiodism	17	2	2.27	0.64932	EVM0003863,EVM0032582
Biological Process	GO:0008544	epidermis development	52	0	6.94	0.65159	0.65159
Biological Process	GO:0060429	epithelium development	52	0	6.94	0.65159	0.65159
Biological Process	GO:0043588	skin development	52	0	6.94	0.65159	0.65159
Biological Process	GO:0048577	negative regulation of short-day photoperiodism, flowering	11	1	1.47	0.65202	EVM0032582
Biological Process	GO:0072528	pyrimidine-containing compound biosynthetic process	65	5	8.67	0.65284	EVM0015111,EVM0023164,EVM0023668,EVM0034605,EVM0042693
Biological Process	GO:1901991	negative regulation of mitotic cell cycle phase transition	28	2	3.74	0.65526	EVM0022239,EVM0030517
Biological Process	GO:1901988	negative regulation of cell cycle phase transition	28	2	3.74	0.65526	EVM0022239,EVM0030517
Biological Process	GO:0006403	RNA localization	52	1	6.94	0.65667	EVM0017773
Biological Process	GO:0006635	fatty acid beta-oxidation	20	1	2.67	0.65735	EVM0029805
Biological Process	GO:0032436	positive regulation of proteasomal ubiquitin-dependent protein catabolic process	36	2	4.8	0.65808	EVM0008060,EVM0044178
Biological Process	GO:0001933	negative regulation of protein phosphorylation	13	1	1.73	0.65914	EVM0025483
Biological Process	GO:0006469	negative regulation of protein kinase activity	13	1	1.73	0.65914	EVM0025483
Biological Process	GO:0033673	negative regulation of kinase activity	13	1	1.73	0.65914	EVM0025483
Biological Process	GO:0006760	folic acid-containing compound metabolic process	29	2	3.87	0.65953	EVM0002670,EVM0020551
Biological Process	GO:0051181	cofactor transport	16	0	2.13	0.66047	0.66047
Biological Process	GO:0033587	shikimate biosynthetic process	6	1	0.8	0.66051	EVM0019137
Biological Process	GO:1903046	meiotic cell cycle process	71	7	9.47	0.66082	EVM0001921,EVM0005884,EVM0022572,EVM0028859,EVM0028956,EVM0039197,EVM0045358
Biological Process	GO:0006168	adenine salvage	6	0	0.8	0.66173	0.66173
Biological Process	GO:0033356	UDP-L-arabinose metabolic process	7	0	0.93	0.66214	0.66214
Biological Process	GO:0080112	seed growth	8	0	1.07	0.66225	0.66225
Biological Process	GO:0080113	regulation of seed growth	8	0	1.07	0.66225	0.66225
Biological Process	GO:0009893	positive regulation of metabolic process	265	29	35.35	0.66278	EVM0002313,EVM0003602,EVM0005382,EVM0006200,EVM0006395,EVM0008060,EVM0008555,EVM0012155,EVM0012466,EVM0013795,EVM0013802,EVM0014502,EVM0019010,EVM0021719,EVM0022064,EVM0022401,EVM0026271,EVM0026332,EVM0031481,EVM0032553,EVM0032979,EVM0035509,EVM0037550,EVM0038419,EVM0043717,EVM0043738,EVM0044178,EVM0044929,EVM0045253
Biological Process	GO:0007093	mitotic cell cycle checkpoint	27	2	3.6	0.66524	EVM0022239,EVM0030517
Biological Process	GO:0009083	branched-chain amino acid catabolic process	8	0	1.07	0.66554	0.66554
Biological Process	GO:0018106	peptidyl-histidine phosphorylation	16	0	2.13	0.66585	0.66585
Biological Process	GO:0051649	establishment of localization in cell	660	59	88.05	0.66592	EVM0000458,EVM0001152,EVM0001705,EVM0002121,EVM0003182,EVM0004593,EVM0005939,EVM0006051,EVM0006111,EVM0006194,EVM0006503,EVM0008830,EVM0010335,EVM0011914,EVM0012062,EVM0013696,EVM0013719,EVM0013762,EVM0013954,EVM0014869,EVM0015078,EVM0016493,EVM0017439,EVM0018167,EVM0019112,EVM0019532,EVM0021841,EVM0022675,EVM0023122,EVM0023366,EVM0023851,EVM0025094,EVM0025766,EVM0027003,EVM0030020,EVM0030517,EVM…
Biological Process	GO:0070271	protein complex biogenesis	308	27	41.09	0.66608	EVM0000969,EVM0001453,EVM0002526,EVM0005080,EVM0005412,EVM0005783,EVM0007447,EVM0008044,EVM0008624,EVM0011299,EVM0014606,EVM0014869,EVM0019112,EVM0023395,EVM0024061,EVM0025024,EVM0025027,EVM0026495,EVM0027415,EVM0029370,EVM0030020,EVM0031273,EVM0032553,EVM0035132,EVM0038998,EVM0039201,EVM0040538
Biological Process	GO:0006563	L-serine metabolic process	35	5	4.67	0.66654	EVM0002670,EVM0008171,EVM0014739,EVM0021983,EVM0026481
Biological Process	GO:2001057	reactive nitrogen species metabolic process	18	3	2.4	0.66716	EVM0001753,EVM0020213,EVM0042051
Biological Process	GO:0042126	nitrate metabolic process	18	3	2.4	0.66716	EVM0001753,EVM0020213,EVM0042051
Biological Process	GO:0042128	nitrate assimilation	18	3	2.4	0.66716	EVM0001753,EVM0020213,EVM0042051
Biological Process	GO:0000466	maturation of 5.8S rRNA from tricistronic rRNA transcript (SSU-rRNA, 5.8S rRNA, LSU-rRNA)	22	1	2.93	0.66753	EVM0000693
Biological Process	GO:0010639	negative regulation of organelle organization	28	2	3.74	0.66809	EVM0011299,EVM0030517
Biological Process	GO:0051129	negative regulation of cellular component organization	28	2	3.74	0.66809	EVM0011299,EVM0030517
Biological Process	GO:0045786	negative regulation of cell cycle	36	3	4.8	0.66839	EVM0006480,EVM0022239,EVM0030517
Biological Process	GO:0046128	purine ribonucleoside metabolic process	311	26	41.49	0.66881	EVM0001493,EVM0001730,EVM0005814,EVM0005939,EVM0007261,EVM0009005,EVM0013813,EVM0017673,EVM0018388,EVM0025401,EVM0027353,EVM0029089,EVM0029370,EVM0031193,EVM0032797,EVM0033628,EVM0035448,EVM0037385,EVM0037542,EVM0037591,EVM0038470,EVM0038486,EVM0040311,EVM0042122,EVM0043589,EVM0044264
Biological Process	GO:0045935	positive regulation of nucleobase-containing compound metabolic process	159	18	21.21	0.66908	EVM0003602,EVM0006200,EVM0006395,EVM0008555,EVM0012155,EVM0012466,EVM0013802,EVM0022064,EVM0022401,EVM0026271,EVM0026332,EVM0031481,EVM0032553,EVM0032979,EVM0035509,EVM0043717,EVM0044929,EVM0045253
Biological Process	GO:0045184	establishment of protein localization	508	34	67.77	0.67144	EVM0003349,EVM0004056,EVM0004593,EVM0006111,EVM0006140,EVM0006194,EVM0006503,EVM0006926,EVM0007281,EVM0008830,EVM0010335,EVM0011914,EVM0013121,EVM0013762,EVM0013954,EVM0014869,EVM0016493,EVM0017716,EVM0019532,EVM0022083,EVM0024215,EVM0030020,EVM0031891,EVM0032280,EVM0035398,EVM0036893,EVM0037258,EVM0038998,EVM0040405,EVM0041928,EVM0043112,EVM0043982,EVM0044258,EVM0045077
Biological Process	GO:0006476	protein deacetylation	23	1	3.07	0.67213	EVM0015390
Biological Process	GO:0019985	translesion synthesis	7	0	0.93	0.67215	0.67215
Biological Process	GO:0072329	monocarboxylic acid catabolic process	31	2	4.14	0.67227	EVM0014216,EVM0029805
Biological Process	GO:0033015	tetrapyrrole catabolic process	17	3	2.27	0.67239	EVM0015082,EVM0033447,EVM0039334
Biological Process	GO:0006787	porphyrin-containing compound catabolic process	17	3	2.27	0.67239	EVM0015082,EVM0033447,EVM0039334
Biological Process	GO:0007029	endoplasmic reticulum organization	12	1	1.6	0.67243	EVM0023851
Biological Process	GO:1901575	organic substance catabolic process	1796	255	239.6	0.67263	EVM0000178,EVM0000275,EVM0000600,EVM0000679,EVM0000703,EVM0000763,EVM0001070,EVM0001117,EVM0001296,EVM0001880,EVM0001898,EVM0002048,EVM0002184,EVM0002262,EVM0002443,EVM0002615,EVM0002693,EVM0002911,EVM0003026,EVM0003148,EVM0003202,EVM0003235,EVM0003294,EVM0003445,EVM0003663,EVM0003734,EVM0004030,EVM0004032,EVM0004039,EVM0004077,EVM0004262,EVM0004403,EVM0004470,EVM0004883,EVM0005086,EVM0005250,EVM…
Biological Process	GO:0016115	terpenoid catabolic process	13	3	1.73	0.673	EVM0014216,EVM0024416,EVM0035302
Biological Process	GO:0071033	nuclear retention of pre-mRNA at the site of transcription	6	1	0.8	0.67357	EVM0017773
Biological Process	GO:0008298	intracellular mRNA localization	6	1	0.8	0.67357	EVM0017773
Biological Process	GO:0048569	post-embryonic animal organ development	94	8	12.54	0.67455	EVM0008225,EVM0012356,EVM0013907,EVM0019532,EVM0019879,EVM0033874,EVM0039099,EVM0044929
Biological Process	GO:0007020	microtubule nucleation	10	0	1.33	0.67468	0.67468
Biological Process	GO:0031109	microtubule polymerization or depolymerization	10	0	1.33	0.67468	0.67468
Biological Process	GO:0046785	microtubule polymerization	10	0	1.33	0.67468	0.67468
Biological Process	GO:0072595	maintenance of protein localization in organelle	10	1	1.33	0.6755	EVM0003349
Biological Process	GO:0019220	regulation of phosphate metabolic process	193	19	25.75	0.67565	EVM0000918,EVM0002771,EVM0002874,EVM0007224,EVM0008450,EVM0013795,EVM0014008,EVM0017673,EVM0020219,EVM0025483,EVM0027353,EVM0030707,EVM0031193,EVM0037996,EVM0038486,EVM0042122,EVM0043589,EVM0043895,EVM0045347
Biological Process	GO:0051174	regulation of phosphorus metabolic process	193	19	25.75	0.67565	EVM0000918,EVM0002771,EVM0002874,EVM0007224,EVM0008450,EVM0013795,EVM0014008,EVM0017673,EVM0020219,EVM0025483,EVM0027353,EVM0030707,EVM0031193,EVM0037996,EVM0038486,EVM0042122,EVM0043589,EVM0043895,EVM0045347
Biological Process	GO:0006461	protein complex assembly	307	27	40.96	0.6757	EVM0000969,EVM0001453,EVM0002526,EVM0005080,EVM0005412,EVM0005783,EVM0007447,EVM0008044,EVM0008624,EVM0011299,EVM0014606,EVM0014869,EVM0019112,EVM0023395,EVM0024061,EVM0025024,EVM0025027,EVM0026495,EVM0027415,EVM0029370,EVM0030020,EVM0031273,EVM0032553,EVM0035132,EVM0038998,EVM0039201,EVM0040538
Biological Process	GO:0010584	pollen exine formation	19	3	2.53	0.67624	EVM0012356,EVM0020046,EVM0029273
Biological Process	GO:0007017	microtubule-based process	206	21	27.48	0.67641	EVM0000681,EVM0002062,EVM0002879,EVM0004667,EVM0005061,EVM0006211,EVM0010001,EVM0011250,EVM0013795,EVM0015330,EVM0017763,EVM0019112,EVM0026984,EVM0027135,EVM0027306,EVM0031025,EVM0041223,EVM0042496,Oryza_sativa_newGene_6018,Oryza_sativa_newGene_8237,Oryza_sativa_newGene_9886
Biological Process	GO:0033036	macromolecule localization	719	54	95.92	0.67807	EVM0002165,EVM0002282,EVM0003349,EVM0004056,EVM0004593,EVM0005306,EVM0006111,EVM0006140,EVM0006194,EVM0006503,EVM0006926,EVM0007281,EVM0008830,EVM0010335,EVM0010454,EVM0011299,EVM0011914,EVM0013121,EVM0013762,EVM0013858,EVM0013954,EVM0014869,EVM0015470,EVM0016493,EVM0017716,EVM0017773,EVM0019532,EVM0021929,EVM0022083,EVM0023131,EVM0024215,EVM0024706,EVM0025666,EVM0029558,EVM0030020,EVM0031224,EVM…
Biological Process	GO:0030150	protein import into mitochondrial matrix	32	2	4.27	0.67824	EVM0013762,EVM0036893
Biological Process	GO:0015743	malate transport	14	3	1.87	0.67827	EVM0003463,EVM0009619,EVM0011999
Biological Process	GO:0071423	malate transmembrane transport	14	3	1.87	0.67827	EVM0003463,EVM0009619,EVM0011999
Biological Process	GO:0006270	DNA replication initiation	18	2	2.4	0.67845	EVM0005884,EVM0028956
Biological Process	GO:0016055	Wnt signaling pathway	16	0	2.13	0.67851	0.67851
Biological Process	GO:0006915	apoptotic process	88	12	11.74	0.67947	EVM0000168,EVM0002785,EVM0007385,EVM0020750,EVM0023267,EVM0026127,EVM0027875,EVM0029568,EVM0034415,EVM0035992,EVM0039594,EVM0045349
Biological Process	GO:0051493	regulation of cytoskeleton organization	27	3	3.6	0.67972	EVM0011299,EVM0013795,EVM0040538
Biological Process	GO:0000393	spliceosomal conformational changes to generate catalytic conformation	7	1	0.93	0.68	EVM0017773
Biological Process	GO:0000103	sulfate assimilation	39	5	5.2	0.68057	EVM0012717,EVM0012957,EVM0029654,EVM0032729,EVM0037138
Biological Process	GO:0044712	single-organism catabolic process	750	136	100.05	0.68082	EVM0000275,EVM0000600,EVM0001019,EVM0001084,EVM0001117,EVM0001880,EVM0002071,EVM0002164,EVM0002411,EVM0002511,EVM0003026,EVM0003098,EVM0003294,EVM0003300,EVM0003631,EVM0003694,EVM0004094,EVM0004131,EVM0004403,EVM0004630,EVM0005147,EVM0005710,EVM0005780,EVM0005820,EVM0006143,EVM0006268,EVM0006783,EVM0006853,EVM0007348,EVM0007376,EVM0007515,EVM0007561,EVM0007603,EVM0008444,EVM0008617,EVM0008654,EVM…
Biological Process	GO:0010053	root epidermal cell differentiation	11	0	1.47	0.68099	0.68099
Biological Process	GO:0048564	photosystem I assembly	8	2	1.07	0.68103	EVM0005783,EVM0023395
Biological Process	GO:0015031	protein transport	499	34	66.57	0.68208	EVM0003349,EVM0004056,EVM0004593,EVM0006111,EVM0006140,EVM0006194,EVM0006503,EVM0006926,EVM0007281,EVM0008830,EVM0010335,EVM0011914,EVM0013121,EVM0013762,EVM0013954,EVM0014869,EVM0016493,EVM0017716,EVM0019532,EVM0022083,EVM0024215,EVM0030020,EVM0031891,EVM0032280,EVM0035398,EVM0036893,EVM0037258,EVM0038998,EVM0040405,EVM0041928,EVM0043112,EVM0043982,EVM0044258,EVM0045077
Biological Process	GO:0043254	regulation of protein complex assembly	34	3	4.54	0.68209	EVM0011299,EVM0032553,EVM0040538
Biological Process	GO:0017038	protein import	121	9	16.14	0.68267	EVM0013762,EVM0014869,EVM0019532,EVM0031891,EVM0032280,EVM0036893,EVM0037258,EVM0038998,EVM0040405
Biological Process	GO:0070084	protein initiator methionine removal	9	1	1.2	0.68329	EVM0027111
Biological Process	GO:0042254	ribosome biogenesis	389	15	51.89	0.68343	EVM0000693,EVM0005156,EVM0005249,EVM0008845,EVM0009658,EVM0016664,EVM0019625,EVM0020285,EVM0023688,EVM0025790,EVM0026878,EVM0032173,EVM0036744,EVM0037258,EVM0037507
Biological Process	GO:0010257	NADH dehydrogenase complex assembly	9	1	1.2	0.68403	EVM0027415
Biological Process	GO:0070071	proton-transporting two-sector ATPase complex assembly	7	0	0.93	0.6844	0.6844
Biological Process	GO:0009642	response to light intensity	29	5	3.87	0.68463	EVM0010423,EVM0014739,EVM0023494,EVM0038486,EVM0043401
Biological Process	GO:0051225	spindle assembly	14	0	1.87	0.68635	0.68635
Biological Process	GO:0032787	monocarboxylic acid metabolic process	676	109	90.18	0.68682	EVM0000600,EVM0000832,EVM0001023,EVM0001028,EVM0001430,EVM0001549,EVM0001646,EVM0001867,EVM0002460,EVM0002874,EVM0003069,EVM0003613,EVM0003928,EVM0004577,EVM0005224,EVM0005644,EVM0005820,EVM0006143,EVM0006848,EVM0007118,EVM0008699,EVM0008700,EVM0008920,EVM0009216,EVM0009612,EVM0010280,EVM0010586,EVM0011822,EVM0013839,EVM0014216,EVM0014252,EVM0014650,EVM0015559,EVM0015583,EVM0016168,EVM0016963,EVM…
Biological Process	GO:0009081	branched-chain amino acid metabolic process	32	0	4.27	0.68724	0.68724
Biological Process	GO:0035967	cellular response to topologically incorrect protein	11	0	1.47	0.68767	0.68767
Biological Process	GO:0045903	positive regulation of translational fidelity	11	0	1.47	0.68791	0.68791
Biological Process	GO:0016103	diterpenoid catabolic process	9	2	1.2	0.6884	EVM0024416,EVM0035302
Biological Process	GO:0045487	gibberellin catabolic process	9	2	1.2	0.6884	EVM0024416,EVM0035302
Biological Process	GO:0009753	response to jasmonic acid	45	11	6	0.68912	EVM0001169,EVM0006940,EVM0013409,EVM0015062,EVM0020735,EVM0025070,EVM0029326,EVM0030075,EVM0031301,EVM0031578,EVM0038419
Biological Process	GO:0000911	cytokinesis by cell plate formation	21	0	2.8	0.69026	0.69026
Biological Process	GO:1902410	mitotic cytokinetic process	21	0	2.8	0.69026	0.69026
Biological Process	GO:0000281	mitotic cytokinesis	21	0	2.8	0.69026	0.69026
Biological Process	GO:0010190	cytochrome b6f complex assembly	7	1	0.93	0.69042	EVM0005412
Biological Process	GO:0009863	salicylic acid mediated signaling pathway	10	1	1.33	0.69094	EVM0038419
Biological Process	GO:1901657	glycosyl compound metabolic process	420	43	56.03	0.69179	EVM0001493,EVM0001730,EVM0003803,EVM0005673,EVM0005814,EVM0005939,EVM0006617,EVM0007261,EVM0008639,EVM0009005,EVM0009176,EVM0009285,EVM0009475,EVM0009869,EVM0013813,EVM0017673,EVM0018271,EVM0018388,EVM0023668,EVM0025246,EVM0025401,EVM0027353,EVM0028520,EVM0029089,EVM0029370,EVM0031193,EVM0032797,EVM0033628,EVM0034167,EVM0034605,EVM0035448,EVM0037385,EVM0037542,EVM0037591,EVM0038470,EVM0038486,EVM…
Biological Process	GO:0008154	actin polymerization or depolymerization	25	4	3.34	0.69212	EVM0004098,EVM0011299,EVM0015076,EVM0040538
Biological Process	GO:0031935	regulation of chromatin silencing	7	2	0.93	0.6927	EVM0005884,EVM0028956
Biological Process	GO:0051503	adenine nucleotide transport	14	1	1.87	0.69278	EVM0016319
Biological Process	GO:0015865	purine nucleotide transport	14	1	1.87	0.69278	EVM0016319
Biological Process	GO:0015868	purine ribonucleotide transport	14	1	1.87	0.69278	EVM0016319
Biological Process	GO:0042168	heme metabolic process	21	3	2.8	0.69363	EVM0013516,EVM0029370,EVM0043597
Biological Process	GO:0006730	one-carbon metabolic process	34	2	4.54	0.69394	EVM0002670,EVM0021364
Biological Process	GO:0006605	protein targeting	198	12	26.41	0.6943	EVM0008830,EVM0013762,EVM0014869,EVM0019532,EVM0030020,EVM0031891,EVM0032280,EVM0036893,EVM0037258,EVM0038998,EVM0040405,EVM0043112
Biological Process	GO:0016570	histone modification	140	14	18.68	0.69495	EVM0001555,EVM0005382,EVM0010159,EVM0012155,EVM0015390,EVM0016821,EVM0017723,EVM0019010,EVM0019879,EVM0024152,EVM0026441,EVM0034732,EVM0037550,EVM0043738
Biological Process	GO:0006144	purine nucleobase metabolic process	28	3	3.74	0.6955	EVM0008807,EVM0029183,EVM0036257
Biological Process	GO:0015991	ATP hydrolysis coupled proton transport	52	4	6.94	0.69649	EVM0009005,EVM0037385,EVM0037542,EVM0038470
Biological Process	GO:0015988	energy coupled proton transmembrane transport, against electrochemical gradient	52	4	6.94	0.69649	EVM0009005,EVM0037385,EVM0037542,EVM0038470
Biological Process	GO:0044249	cellular biosynthetic process	5281	624	704.52	0.69789	EVM0000183,EVM0000234,EVM0000458,EVM0000488,EVM0000500,EVM0000600,EVM0000693,EVM0000902,EVM0000904,EVM0000972,EVM0001023,EVM0001028,EVM0001117,EVM0001138,EVM0001336,EVM0001397,EVM0001493,EVM0001501,EVM0001549,EVM0001555,EVM0001643,EVM0001730,EVM0001746,EVM0001849,EVM0001880,EVM0001986,EVM0001997,EVM0002016,EVM0002310,EVM0002344,EVM0002480,EVM0002483,EVM0002687,EVM0002874,EVM0003026,EVM0003045,EVM…
Biological Process	GO:0009846	pollen germination	14	2	1.87	0.69851	EVM0002310,EVM0044929
Biological Process	GO:0051094	positive regulation of developmental process	20	3	2.67	0.69948	EVM0012356,EVM0039962,EVM0040667
Biological Process	GO:1990069	stomatal opening	7	2	0.93	0.69966	EVM0036524,EVM0045276
Biological Process	GO:0046131	pyrimidine ribonucleoside metabolic process	37	2	4.94	0.6997	EVM0023668,EVM0034605
Biological Process	GO:0070646	protein modification by small protein removal	212	10	28.28	0.69979	EVM0002788,EVM0013244,EVM0017312,EVM0019379,EVM0021959,EVM0026184,EVM0032756,EVM0033363,EVM0040924,Oryza_sativa_newGene_6018
Biological Process	GO:0014070	response to organic cyclic compound	99	5	13.21	0.69997	EVM0020820,EVM0038257,EVM0038419,EVM0040970,EVM0042536
Biological Process	GO:0006063	uronic acid metabolic process	248	60	33.08	0.70031	EVM0000832,EVM0001430,EVM0001646,EVM0001867,EVM0002460,EVM0003069,EVM0003613,EVM0003928,EVM0004577,EVM0008699,EVM0008700,EVM0009216,EVM0010280,EVM0010586,EVM0014252,EVM0015559,EVM0016168,EVM0017085,EVM0017729,EVM0018200,EVM0018919,EVM0018951,EVM0020561,EVM0020562,EVM0020791,EVM0021922,EVM0022443,EVM0023520,EVM0024114,EVM0024354,EVM0024478,EVM0026099,EVM0026281,EVM0026488,EVM0027952,EVM0028217,EVM…
Biological Process	GO:0006898	receptor-mediated endocytosis	6	0	0.8	0.70083	0.70083
Biological Process	GO:0048575	short-day photoperiodism, flowering	16	1	2.13	0.70111	EVM0032582
Biological Process	GO:0097503	sialylation	6	0	0.8	0.70143	0.70143
Biological Process	GO:0006089	lactate metabolic process	9	0	1.2	0.70169	0.70169
Biological Process	GO:0019243	methylglyoxal catabolic process to D-lactate via S-lactoyl-glutathione	9	0	1.2	0.70169	0.70169
Biological Process	GO:0044003	modification by symbiont of host morphology or physiology	13	1	1.73	0.70183	EVM0033990
Biological Process	GO:0006325	chromatin organization	246	22	32.82	0.70268	EVM0001453,EVM0001555,EVM0002526,EVM0005080,EVM0005382,EVM0008044,EVM0010159,EVM0012155,EVM0014606,EVM0015390,EVM0016821,EVM0017723,EVM0019010,EVM0019879,EVM0024061,EVM0024152,EVM0026441,EVM0034732,EVM0037550,EVM0043738,Oryza_sativa_newGene_3777,Oryza_sativa_newGene_6783
Biological Process	GO:0031163	metallo-sulfur cluster assembly	34	1	4.54	0.70299	EVM0039337
Biological Process	GO:0016226	iron-sulfur cluster assembly	34	1	4.54	0.70299	EVM0039337
Biological Process	GO:0051093	negative regulation of developmental process	52	1	6.94	0.70316	EVM0032582
Biological Process	GO:1902047	polyamine transmembrane transport	10	1	1.33	0.70413	EVM0009678
Biological Process	GO:1902680	positive regulation of RNA biosynthetic process	147	18	19.61	0.70464	EVM0003602,EVM0006200,EVM0006395,EVM0008555,EVM0012155,EVM0012466,EVM0013802,EVM0022064,EVM0022401,EVM0026271,EVM0026332,EVM0031481,EVM0032553,EVM0032979,EVM0035509,EVM0043717,EVM0044929,EVM0045253
Biological Process	GO:0010054	trichoblast differentiation	10	0	1.33	0.70521	0.70521
Biological Process	GO:0048469	cell maturation	10	0	1.33	0.70521	0.70521
Biological Process	GO:0048764	trichoblast maturation	10	0	1.33	0.70521	0.70521
Biological Process	GO:0048765	root hair cell differentiation	10	0	1.33	0.70521	0.70521
Biological Process	GO:0080147	root hair cell development	10	0	1.33	0.70521	0.70521
Biological Process	GO:0016577	histone demethylation	10	2	1.33	0.70621	EVM0019010,EVM0034732
Biological Process	GO:0010039	response to iron ion	15	2	2	0.70712	EVM0011226,EVM0023797
Biological Process	GO:0006828	manganese ion transport	15	2	2	0.70712	EVM0011226,EVM0023797
Biological Process	GO:0071421	manganese ion transmembrane transport	15	2	2	0.70712	EVM0011226,EVM0023797
Biological Process	GO:0009651	response to salt stress	75	10	10.01	0.70774	EVM0000724,EVM0008555,EVM0012186,EVM0015270,EVM0021222,EVM0023395,EVM0023494,EVM0027035,EVM0045137,EVM0045228
Biological Process	GO:0043101	purine-containing compound salvage	13	1	1.73	0.70781	EVM0020075
Biological Process	GO:0006829	zinc II ion transport	34	2	4.54	0.70784	EVM0032960,EVM0036099
Biological Process	GO:0019915	lipid storage	10	1	1.33	0.70794	EVM0038777
Biological Process	GO:0006869	lipid transport	106	13	14.14	0.70856	EVM0002165,EVM0002282,EVM0005306,EVM0010454,EVM0013858,EVM0015470,EVM0021929,EVM0024706,EVM0025666,EVM0029558,EVM0031224,EVM0037735,EVM0040249
Biological Process	GO:0009887	animal organ morphogenesis	57	5	7.6	0.70897	EVM0008225,EVM0012356,EVM0013907,EVM0039099,EVM0044929
Biological Process	GO:0009793	embryo development ending in seed dormancy	116	6	15.48	0.70903	EVM0005596,EVM0008965,EVM0020075,EVM0029805,EVM0032857,EVM0035465
Biological Process	GO:0031123	RNA 3'-end processing	64	0	8.54	0.70937	0.70937
Biological Process	GO:0018105	peptidyl-serine phosphorylation	78	7	10.41	0.70967	EVM0006202,EVM0007257,EVM0016651,EVM0024070,EVM0032678,EVM0039746,EVM0041152
Biological Process	GO:0018209	peptidyl-serine modification	78	7	10.41	0.70967	EVM0006202,EVM0007257,EVM0016651,EVM0024070,EVM0032678,EVM0039746,EVM0041152
Biological Process	GO:0051172	negative regulation of nitrogen compound metabolic process	101	11	13.47	0.71017	EVM0001501,EVM0005884,EVM0010337,EVM0015390,EVM0018351,EVM0021113,EVM0021832,EVM0023494,EVM0026057,EVM0028956,EVM0039594
Biological Process	GO:0034641	cellular nitrogen compound metabolic process	5318	589	709.45	0.71046	EVM0000183,EVM0000234,EVM0000275,EVM0000488,EVM0000500,EVM0000693,EVM0000926,EVM0000972,EVM0001117,EVM0001138,EVM0001336,EVM0001397,EVM0001453,EVM0001493,EVM0001501,EVM0001555,EVM0001730,EVM0001746,EVM0001841,EVM0001849,EVM0001921,EVM0001986,EVM0001997,EVM0002016,EVM0002164,EVM0002313,EVM0002344,EVM0002347,EVM0002483,EVM0002526,EVM0002687,EVM0002814,EVM0003045,EVM0003098,EVM0003223,EVM0003305,EVM…
Biological Process	GO:0009735	response to cytokinin	93	4	12.41	0.71066	EVM0005350,EVM0014812,EVM0031324,EVM0045137
Biological Process	GO:0043412	macromolecule modification	3794	419	506.14	0.71138	EVM0000126,EVM0000154,EVM0000178,EVM0000211,EVM0000234,EVM0000279,EVM0000409,EVM0000724,EVM0000821,EVM0000852,EVM0000918,EVM0001260,EVM0001296,EVM0001413,EVM0001482,EVM0001555,EVM0001686,EVM0001742,EVM0001886,EVM0002156,EVM0002215,EVM0002347,EVM0002535,EVM0002612,EVM0002615,EVM0002663,EVM0002771,EVM0002788,EVM0002814,EVM0003068,EVM0003149,EVM0003465,EVM0003472,EVM0003641,EVM0003664,EVM0003734,EVM…
Biological Process	GO:0046839	phospholipid dephosphorylation	30	3	4	0.7115	EVM0008474,EVM0018762,EVM0042250
Biological Process	GO:0006610	ribosomal protein import into nucleus	7	0	0.93	0.71174	0.71174
Biological Process	GO:0000060	protein import into nucleus, translocation	7	0	0.93	0.71174	0.71174
Biological Process	GO:0034470	ncRNA processing	370	18	49.36	0.71177	EVM0000693,EVM0003870,EVM0005156,EVM0005249,EVM0008639,EVM0008845,EVM0009658,EVM0019625,EVM0020285,EVM0020820,EVM0023688,EVM0025790,EVM0026972,EVM0029625,EVM0032173,EVM0033894,EVM0037507,EVM0041289
Biological Process	GO:0051258	protein polymerization	23	2	3.07	0.71282	EVM0011299,EVM0040538
Biological Process	GO:0001172	transcription, RNA-templated	6	0	0.8	0.7132	0.7132
Biological Process	GO:0010628	positive regulation of gene expression	144	20	19.21	0.71374	EVM0003602,EVM0006200,EVM0006395,EVM0008555,EVM0012155,EVM0012466,EVM0013802,EVM0019010,EVM0021719,EVM0022064,EVM0022401,EVM0026271,EVM0026332,EVM0031481,EVM0032553,EVM0032979,EVM0035509,EVM0043717,EVM0044929,EVM0045253
Biological Process	GO:0009944	polarity specification of adaxial/abaxial axis	7	0	0.93	0.71398	0.71398
Biological Process	GO:0051084	'de novo' posttranslational protein folding	7	0	0.93	0.71398	0.71398
Biological Process	GO:0051085	chaperone mediated protein folding requiring cofactor	7	0	0.93	0.71398	0.71398
Biological Process	GO:0006458	'de novo' protein folding	7	0	0.93	0.71398	0.71398
Biological Process	GO:0030148	sphingolipid biosynthetic process	8	0	1.07	0.71449	0.71449
Biological Process	GO:0071577	zinc II ion transmembrane transport	33	2	4.4	0.71508	EVM0032960,EVM0036099
Biological Process	GO:1901292	nucleoside phosphate catabolic process	82	6	10.94	0.71553	EVM0017673,EVM0027353,EVM0031193,EVM0038486,EVM0042122,EVM0043589
Biological Process	GO:0035268	protein mannosylation	7	0	0.93	0.7159	0.7159
Biological Process	GO:0044242	cellular lipid catabolic process	50	6	6.67	0.71663	EVM0007515,EVM0014216,EVM0024416,EVM0029805,EVM0035302,EVM0044954
Biological Process	GO:0055086	nucleobase-containing small molecule metabolic process	537	44	71.64	0.7171	EVM0001493,EVM0001730,EVM0002016,EVM0005673,EVM0005814,EVM0005939,EVM0007261,EVM0008639,EVM0008807,EVM0009005,EVM0009573,EVM0009943,EVM0013813,EVM0015437,EVM0017673,EVM0018388,EVM0020075,EVM0020491,EVM0023668,EVM0025401,EVM0026471,EVM0027353,EVM0029089,EVM0029183,EVM0029370,EVM0031193,EVM0032173,EVM0032797,EVM0033002,EVM0033628,EVM0034605,EVM0035448,EVM0036257,EVM0037385,EVM0037542,EVM0037591,EVM…
Biological Process	GO:0006725	cellular aromatic compound metabolic process	5368	636	716.12	0.71712	EVM0000183,EVM0000234,EVM0000488,EVM0000500,EVM0000600,EVM0000693,EVM0000902,EVM0000904,EVM0000972,EVM0001138,EVM0001336,EVM0001397,EVM0001453,EVM0001493,EVM0001501,EVM0001555,EVM0001730,EVM0001746,EVM0001841,EVM0001849,EVM0001921,EVM0001986,EVM0001997,EVM0002016,EVM0002313,EVM0002344,EVM0002347,EVM0002483,EVM0002526,EVM0002670,EVM0002687,EVM0002814,EVM0003026,EVM0003045,EVM0003223,EVM0003294,EVM…
Biological Process	GO:0046398	UDP-glucuronate metabolic process	6	0	0.8	0.71764	0.71764
Biological Process	GO:0009267	cellular response to starvation	41	5	5.47	0.71791	EVM0005998,EVM0006926,EVM0026632,EVM0031981,EVM0035090
Biological Process	GO:0071840	cellular component organization or biogenesis	2439	261	325.38	0.71814	EVM0000358,EVM0000681,EVM0000693,EVM0000969,EVM0001084,EVM0001453,EVM0001555,EVM0001898,EVM0001921,EVM0001997,EVM0002071,EVM0002121,EVM0002310,EVM0002313,EVM0002353,EVM0002487,EVM0002511,EVM0002526,EVM0002879,EVM0003631,EVM0003694,EVM0004094,EVM0004098,EVM0004131,EVM0004430,EVM0004556,EVM0004742,EVM0005080,EVM0005147,EVM0005156,EVM0005249,EVM0005382,EVM0005412,EVM0005519,EVM0005710,EVM0005783,EVM…
Biological Process	GO:0031399	regulation of protein modification process	81	8	10.81	0.71838	EVM0000918,EVM0002771,EVM0005382,EVM0013795,EVM0020219,EVM0025483,EVM0037550,EVM0043738
Biological Process	GO:0055081	anion homeostasis	15	2	2	0.719	EVM0007064,EVM0007515
Biological Process	GO:0010497	plasmodesmata-mediated intercellular transport	10	2	1.33	0.71951	EVM0013900,EVM0023612
Biological Process	GO:0009166	nucleotide catabolic process	81	6	10.81	0.72006	EVM0017673,EVM0027353,EVM0031193,EVM0038486,EVM0042122,EVM0043589
Biological Process	GO:0007067	mitotic cell cycle	77	2	10.27	0.7202	EVM0012819,EVM0030517
Biological Process	GO:0006206	pyrimidine nucleobase metabolic process	31	1	4.14	0.72051	EVM0023668
Biological Process	GO:0016556	mRNA modification	17	1	2.27	0.72083	EVM0030791
Biological Process	GO:0033108	mitochondrial respiratory chain complex assembly	28	2	3.74	0.72092	EVM0007447,EVM0030020
Biological Process	GO:0048827	phyllome development	138	14	18.41	0.72104	EVM0001169,EVM0006480,EVM0009473,EVM0012356,EVM0019457,EVM0019879,EVM0023666,EVM0028826,EVM0033874,EVM0033921,EVM0038419,EVM0039099,EVM0044929,EVM0044952
Biological Process	GO:0071395	cellular response to jasmonic acid stimulus	38	11	5.07	0.72139	EVM0001169,EVM0006940,EVM0013409,EVM0015062,EVM0020735,EVM0025070,EVM0029326,EVM0030075,EVM0031301,EVM0031578,EVM0038419
Biological Process	GO:0031119	tRNA pseudouridine synthesis	6	0	0.8	0.72163	0.72163
Biological Process	GO:0045934	negative regulation of nucleobase-containing compound metabolic process	99	11	13.21	0.72202	EVM0001501,EVM0005884,EVM0010337,EVM0015390,EVM0018351,EVM0021113,EVM0021832,EVM0023494,EVM0026057,EVM0028956,EVM0039594
Biological Process	GO:0044839	cell cycle G2/M phase transition	10	1	1.33	0.72217	EVM0022239
Biological Process	GO:0000086	G2/M transition of mitotic cell cycle	10	1	1.33	0.72217	EVM0022239
Biological Process	GO:0030838	positive regulation of actin filament polymerization	8	1	1.07	0.72222	EVM0040538
Biological Process	GO:0032273	positive regulation of protein polymerization	8	1	1.07	0.72222	EVM0040538
Biological Process	GO:0034314	Arp2/3 complex-mediated actin nucleation	8	1	1.07	0.72222	EVM0040538
Biological Process	GO:0045010	actin nucleation	8	1	1.07	0.72222	EVM0040538
Biological Process	GO:0048523	negative regulation of cellular process	311	26	41.49	0.72267	EVM0000279,EVM0001501,EVM0005884,EVM0006480,EVM0010337,EVM0010465,EVM0011299,EVM0015390,EVM0016664,EVM0018285,EVM0018351,EVM0021113,EVM0021832,EVM0022239,EVM0023494,EVM0025483,EVM0026057,EVM0028956,EVM0030517,EVM0031239,EVM0034732,EVM0038419,EVM0038486,EVM0039594,EVM0039888,EVM0044178
Biological Process	GO:0045185	maintenance of protein location	20	2	2.67	0.72292	EVM0003349,EVM0011299
Biological Process	GO:0048645	animal organ formation	34	3	4.54	0.72338	EVM0012356,EVM0013907,EVM0039099
Biological Process	GO:0031124	mRNA 3'-end processing	34	0	4.54	0.72374	0.72374
Biological Process	GO:0009143	nucleoside triphosphate catabolic process	80	6	10.67	0.7246	EVM0017673,EVM0027353,EVM0031193,EVM0038486,EVM0042122,EVM0043589
Biological Process	GO:0051817	modification of morphology or physiology of other organism involved in symbiotic interaction	15	1	2	0.72501	EVM0033990
Biological Process	GO:0015740	C4-dicarboxylate transport	15	3	2	0.72534	EVM0003463,EVM0009619,EVM0011999
Biological Process	GO:0010200	response to chitin	7	1	0.93	0.72563	EVM0034800
Biological Process	GO:0006835	dicarboxylic acid transport	22	4	2.93	0.72612	EVM0003463,EVM0009619,EVM0011999,EVM0016002
Biological Process	GO:0030002	cellular anion homeostasis	6	1	0.8	0.72634	EVM0007515
Biological Process	GO:0046475	glycerophospholipid catabolic process	6	1	0.8	0.72634	EVM0007515
Biological Process	GO:0032434	regulation of proteasomal ubiquitin-dependent protein catabolic process	37	2	4.94	0.72646	EVM0008060,EVM0044178
Biological Process	GO:0042159	lipoprotein catabolic process	10	1	1.33	0.72689	EVM0021775
Biological Process	GO:0002084	protein depalmitoylation	10	1	1.33	0.72689	EVM0021775
Biological Process	GO:0098734	macromolecule depalmitoylation	10	1	1.33	0.72689	EVM0021775
Biological Process	GO:0048580	regulation of post-embryonic development	108	9	14.41	0.72712	EVM0012356,EVM0013411,EVM0032582,EVM0034590,EVM0035465,EVM0035565,EVM0039130,EVM0039962,EVM0040667
Biological Process	GO:1901360	organic cyclic compound metabolic process	5434	644	724.93	0.72893	EVM0000183,EVM0000234,EVM0000488,EVM0000500,EVM0000600,EVM0000693,EVM0000904,EVM0000926,EVM0000972,EVM0001138,EVM0001336,EVM0001397,EVM0001453,EVM0001493,EVM0001501,EVM0001555,EVM0001730,EVM0001746,EVM0001841,EVM0001849,EVM0001921,EVM0001986,EVM0001997,EVM0002016,EVM0002313,EVM0002344,EVM0002347,EVM0002483,EVM0002526,EVM0002670,EVM0002687,EVM0002814,EVM0003026,EVM0003045,EVM0003223,EVM0003294,EVM…
Biological Process	GO:0009791	post-embryonic development	486	37	64.84	0.72924	EVM0003445,EVM0003863,EVM0005596,EVM0005699,EVM0005773,EVM0007779,EVM0008225,EVM0008965,EVM0012240,EVM0012356,EVM0013411,EVM0013907,EVM0015009,EVM0019457,EVM0019532,EVM0019879,EVM0020075,EVM0026631,EVM0027025,EVM0028425,EVM0029134,EVM0029805,EVM0032582,EVM0032857,EVM0033874,EVM0034590,EVM0035465,EVM0035565,EVM0038079,EVM0039099,EVM0039130,EVM0039955,EVM0039962,EVM0040667,EVM0044336,EVM0044929,EVM…
Biological Process	GO:0009119	ribonucleoside metabolic process	345	29	46.02	0.72931	EVM0001493,EVM0001730,EVM0005814,EVM0005939,EVM0007261,EVM0008639,EVM0009005,EVM0013813,EVM0017673,EVM0018388,EVM0023668,EVM0025401,EVM0027353,EVM0029089,EVM0029370,EVM0031193,EVM0032797,EVM0033628,EVM0034605,EVM0035448,EVM0037385,EVM0037542,EVM0037591,EVM0038470,EVM0038486,EVM0040311,EVM0042122,EVM0043589,EVM0044264
Biological Process	GO:0000422	autophagy of mitochondrion	15	0	2	0.72934	0.72934
Biological Process	GO:0044724	single-organism carbohydrate catabolic process	154	13	20.54	0.72979	EVM0001880,EVM0006143,EVM0006268,EVM0007348,EVM0015437,EVM0018762,EVM0019673,EVM0020491,EVM0021498,EVM0023461,EVM0024371,EVM0026670,EVM0043112
Biological Process	GO:0010216	maintenance of DNA methylation	6	0	0.8	0.73221	0.73221
Biological Process	GO:0006813	potassium ion transport	84	10	11.21	0.7334	EVM0002895,EVM0005062,EVM0006884,EVM0010930,EVM0019522,EVM0026191,EVM0027761,EVM0034291,EVM0040281,Oryza_sativa_newGene_5725
Biological Process	GO:0006996	organelle organization	1187	84	158.35	0.73403	EVM0000681,EVM0000693,EVM0001453,EVM0001555,EVM0001921,EVM0002121,EVM0002526,EVM0002879,EVM0004098,EVM0004742,EVM0005080,EVM0005382,EVM0006111,EVM0006410,EVM0006503,EVM0007447,EVM0007654,EVM0008044,EVM0009263,EVM0010159,EVM0011069,EVM0011299,EVM0012155,EVM0012819,EVM0013762,EVM0013795,EVM0014606,EVM0014869,EVM0014885,EVM0015076,EVM0015078,EVM0015390,EVM0016493,EVM0016821,EVM0017723,EVM0018319,EVM…
Biological Process	GO:0031401	positive regulation of protein modification process	37	4	4.94	0.7341	EVM0005382,EVM0013795,EVM0037550,EVM0043738
Biological Process	GO:0044210	'de novo' CTP biosynthetic process	6	1	0.8	0.73455	EVM0034605
Biological Process	GO:1901576	organic substance biosynthetic process	5613	698	748.81	0.73492	EVM0000183,EVM0000234,EVM0000458,EVM0000488,EVM0000500,EVM0000600,EVM0000693,EVM0000832,EVM0000904,EVM0000972,EVM0001023,EVM0001028,EVM0001117,EVM0001138,EVM0001336,EVM0001397,EVM0001430,EVM0001493,EVM0001501,EVM0001549,EVM0001555,EVM0001643,EVM0001646,EVM0001730,EVM0001746,EVM0001849,EVM0001867,EVM0001880,EVM0001986,EVM0001997,EVM0002016,EVM0002310,EVM0002344,EVM0002460,EVM0002480,EVM0002483,EVM…
Biological Process	GO:0006875	cellular metal ion homeostasis	148	42	19.74	0.73503	EVM0000215,EVM0000668,EVM0001330,EVM0001591,EVM0002854,EVM0003205,EVM0003281,EVM0004512,EVM0006539,EVM0008045,EVM0008277,EVM0008739,EVM0010003,EVM0010376,EVM0010539,EVM0011112,EVM0011226,EVM0014614,EVM0015297,EVM0015496,EVM0016888,EVM0017112,EVM0018867,EVM0018943,EVM0019344,EVM0021703,EVM0021919,EVM0022025,EVM0023313,EVM0023439,EVM0023797,EVM0030740,EVM0031271,EVM0031979,EVM0032712,EVM0033454,EVM…
Biological Process	GO:0046685	response to arsenic-containing substance	7	1	0.93	0.73623	EVM0038327
Biological Process	GO:0006429	leucyl-tRNA aminoacylation	6	0	0.8	0.73644	0.73644
Biological Process	GO:0016192	vesicle-mediated transport	400	30	53.36	0.73757	EVM0001152,EVM0001705,EVM0003182,EVM0006051,EVM0006111,EVM0006503,EVM0010335,EVM0013696,EVM0013719,EVM0016493,EVM0017439,EVM0021841,EVM0023122,EVM0023366,EVM0023851,EVM0025024,EVM0025027,EVM0025094,EVM0025766,EVM0030765,EVM0033027,EVM0035011,EVM0035329,EVM0035398,EVM0035750,EVM0040587,EVM0043982,EVM0044007,EVM0044258,Oryza_sativa_newGene_5509
Biological Process	GO:0009082	branched-chain amino acid biosynthetic process	19	0	2.53	0.73759	0.73759
Biological Process	GO:0070727	cellular macromolecule localization	446	29	59.5	0.73854	EVM0003349,EVM0004593,EVM0006111,EVM0006194,EVM0006503,EVM0008830,EVM0010335,EVM0011914,EVM0013762,EVM0013954,EVM0014869,EVM0016493,EVM0017773,EVM0019532,EVM0023131,EVM0030020,EVM0031891,EVM0032280,EVM0035398,EVM0036893,EVM0037258,EVM0038720,EVM0038998,EVM0039932,EVM0040405,EVM0043112,EVM0043982,EVM0044258,Oryza_sativa_newGene_2824
Biological Process	GO:0000059	obsolete protein import into nucleus, docking	10	2	1.33	0.73908	EVM0014869,EVM0038998
Biological Process	GO:0009411	response to UV	27	2	3.6	0.73925	EVM0012356,EVM0038419
Biological Process	GO:0016575	histone deacetylation	21	1	2.8	0.74014	EVM0015390
Biological Process	GO:0042023	DNA endoreduplication	16	0	2.13	0.74042	0.74042
Biological Process	GO:0015012	heparan sulfate proteoglycan biosynthetic process	6	1	0.8	0.74095	EVM0027806
Biological Process	GO:0030166	proteoglycan biosynthetic process	6	1	0.8	0.74095	EVM0027806
Biological Process	GO:0030201	heparan sulfate proteoglycan metabolic process	6	1	0.8	0.74095	EVM0027806
Biological Process	GO:0042278	purine nucleoside metabolic process	316	26	42.16	0.74135	EVM0001493,EVM0001730,EVM0005814,EVM0005939,EVM0007261,EVM0009005,EVM0013813,EVM0017673,EVM0018388,EVM0025401,EVM0027353,EVM0029089,EVM0029370,EVM0031193,EVM0032797,EVM0033628,EVM0035448,EVM0037385,EVM0037542,EVM0037591,EVM0038470,EVM0038486,EVM0040311,EVM0042122,EVM0043589,EVM0044264
Biological Process	GO:0072503	cellular divalent inorganic cation homeostasis	14	0	1.87	0.74136	0.74136
Biological Process	GO:0009229	thiamine diphosphate biosynthetic process	7	0	0.93	0.74157	0.74157
Biological Process	GO:0042357	thiamine diphosphate metabolic process	7	0	0.93	0.74157	0.74157
Biological Process	GO:0032147	activation of protein kinase activity	15	1	2	0.74326	EVM0013795
Biological Process	GO:0019509	L-methionine salvage from methylthioadenosine	20	1	2.67	0.74334	EVM0032727
Biological Process	GO:0042726	flavin-containing compound metabolic process	14	2	1.87	0.74335	EVM0000926,EVM0011764
Biological Process	GO:0036065	fucosylation	29	5	3.87	0.74345	EVM0004556,EVM0005443,EVM0024698,EVM0028759,EVM0037403
Biological Process	GO:0051784	negative regulation of nuclear division	19	1	2.53	0.74459	EVM0030517
Biological Process	GO:0006643	membrane lipid metabolic process	82	6	10.94	0.74469	EVM0000275,EVM0006783,EVM0009491,EVM0036268,EVM0040614,EVM0044954
Biological Process	GO:0051606	detection of stimulus	47	4	6.27	0.74475	EVM0004860,EVM0017427,EVM0022623,EVM0024341
Biological Process	GO:0097502	mannosylation	18	1	2.4	0.74484	EVM0043539
Biological Process	GO:0046352	disaccharide catabolic process	14	1	1.87	0.74556	EVM0007348
Biological Process	GO:0009313	oligosaccharide catabolic process	14	1	1.87	0.74556	EVM0007348
Biological Process	GO:0072529	pyrimidine-containing compound catabolic process	6	0	0.8	0.74602	0.74602
Biological Process	GO:0006873	cellular ion homeostasis	190	48	25.35	0.74662	EVM0000215,EVM0000668,EVM0001330,EVM0001591,EVM0002351,EVM0002854,EVM0003205,EVM0003281,EVM0004512,EVM0005814,EVM0006539,EVM0007515,EVM0008045,EVM0008277,EVM0008739,EVM0010003,EVM0010376,EVM0010539,EVM0011112,EVM0011226,EVM0014614,EVM0015297,EVM0015496,EVM0016888,EVM0017112,EVM0018867,EVM0018943,EVM0019344,EVM0021703,EVM0021919,EVM0022025,EVM0023313,EVM0023439,EVM0023797,EVM0030740,EVM0031271,EVM…
Biological Process	GO:0006901	vesicle coating	19	2	2.53	0.74691	EVM0025024,EVM0025027
Biological Process	GO:0006213	pyrimidine nucleoside metabolic process	40	2	5.34	0.74705	EVM0023668,EVM0034605
Biological Process	GO:0009790	embryo development	130	9	17.34	0.74786	EVM0002862,EVM0005596,EVM0008965,EVM0020075,EVM0027043,EVM0029805,EVM0032857,EVM0035465,EVM0037591
Biological Process	GO:0043603	cellular amide metabolic process	224	24	29.88	0.74899	EVM0001997,EVM0002164,EVM0003098,EVM0006153,EVM0009113,EVM0010423,EVM0011546,EVM0012601,EVM0015622,EVM0017581,EVM0020031,EVM0021182,EVM0021422,EVM0025596,EVM0027088,EVM0029183,EVM0030020,EVM0035155,EVM0035630,EVM0036470,EVM0036816,EVM0041704,EVM0044016,Oryza_sativa_newGene_522
Biological Process	GO:0046112	nucleobase biosynthetic process	29	0	3.87	0.74909	0.74909
Biological Process	GO:0006900	vesicle budding from membrane	25	2	3.34	0.74933	EVM0025024,EVM0025027
Biological Process	GO:0019365	pyridine nucleotide salvage	6	0	0.8	0.74949	0.74949
Biological Process	GO:1902850	microtubule cytoskeleton organization involved in mitosis	8	0	1.07	0.7497	0.7497
Biological Process	GO:1902626	assembly of large subunit precursor of preribosome	7	0	0.93	0.75	0.75
Biological Process	GO:0009850	auxin metabolic process	12	2	1.6	0.75004	EVM0002313,EVM0014502
Biological Process	GO:0007264	small GTPase mediated signal transduction	115	15	15.34	0.75046	EVM0004056,EVM0004593,EVM0006140,EVM0010335,EVM0013954,EVM0014788,EVM0019270,EVM0023693,EVM0024873,EVM0037258,EVM0038333,EVM0041864,EVM0043332,EVM0044044,Oryza_sativa_newGene_4998
Biological Process	GO:0048449	floral organ formation	16	2	2.13	0.75049	EVM0012356,EVM0039099
Biological Process	GO:0009058	biosynthetic process	6033	764	804.84	0.75087	EVM0000183,EVM0000234,EVM0000458,EVM0000488,EVM0000500,EVM0000600,EVM0000693,EVM0000742,EVM0000832,EVM0000902,EVM0000904,EVM0000972,EVM0001023,EVM0001028,EVM0001117,EVM0001134,EVM0001138,EVM0001336,EVM0001397,EVM0001430,EVM0001493,EVM0001501,EVM0001549,EVM0001555,EVM0001643,EVM0001646,EVM0001730,EVM0001746,EVM0001849,EVM0001867,EVM0001880,EVM0001986,EVM0001997,EVM0002016,EVM0002310,EVM0002344,EVM…
Biological Process	GO:0008300	isoprenoid catabolic process	16	3	2.13	0.75113	EVM0014216,EVM0024416,EVM0035302
Biological Process	GO:0007219	Notch signaling pathway	6	0	0.8	0.75121	0.75121
Biological Process	GO:0010646	regulation of cell communication	133	23	17.74	0.7513	EVM0000279,EVM0002313,EVM0005998,EVM0006940,EVM0008724,EVM0010341,EVM0010465,EVM0013409,EVM0014502,EVM0016717,EVM0018329,EVM0020735,EVM0025070,EVM0029326,EVM0030075,EVM0031301,EVM0031578,EVM0031981,EVM0036115,EVM0038419,EVM0038486,EVM0039888,EVM0044178
Biological Process	GO:0000373	Group II intron splicing	12	1	1.6	0.75136	EVM0039201
Biological Process	GO:0045944	positive regulation of transcription from RNA polymerase II promoter	93	11	12.41	0.75148	EVM0003602,EVM0006200,EVM0012155,EVM0022401,EVM0026271,EVM0026332,EVM0032553,EVM0032979,EVM0035509,EVM0043717,EVM0045253
Biological Process	GO:0006777	Mo-molybdopterin cofactor biosynthetic process	9	0	1.2	0.75191	0.75191
Biological Process	GO:0043545	molybdopterin cofactor metabolic process	9	0	1.2	0.75191	0.75191
Biological Process	GO:0019720	Mo-molybdopterin cofactor metabolic process	9	0	1.2	0.75191	0.75191
Biological Process	GO:0032324	molybdopterin cofactor biosynthetic process	9	0	1.2	0.75191	0.75191
Biological Process	GO:0051189	prosthetic group metabolic process	9	0	1.2	0.75191	0.75191
Biological Process	GO:0006807	nitrogen compound metabolic process	5761	654	768.55	0.75209	EVM0000183,EVM0000234,EVM0000275,EVM0000488,EVM0000500,EVM0000600,EVM0000693,EVM0000926,EVM0000972,EVM0001117,EVM0001138,EVM0001336,EVM0001397,EVM0001453,EVM0001493,EVM0001501,EVM0001555,EVM0001730,EVM0001746,EVM0001753,EVM0001841,EVM0001849,EVM0001921,EVM0001986,EVM0001997,EVM0002016,EVM0002164,EVM0002262,EVM0002313,EVM0002344,EVM0002347,EVM0002483,EVM0002526,EVM0002670,EVM0002687,EVM0002814,EVM…
Biological Process	GO:0006566	threonine metabolic process	9	0	1.2	0.75221	0.75221
Biological Process	GO:0009220	pyrimidine ribonucleotide biosynthetic process	32	2	4.27	0.75274	EVM0023668,EVM0034605
Biological Process	GO:0009218	pyrimidine ribonucleotide metabolic process	32	2	4.27	0.75274	EVM0023668,EVM0034605
Biological Process	GO:0046132	pyrimidine ribonucleoside biosynthetic process	32	2	4.27	0.75274	EVM0023668,EVM0034605
Biological Process	GO:0006471	protein ADP-ribosylation	9	0	1.2	0.75373	0.75373
Biological Process	GO:0006531	aspartate metabolic process	6	1	0.8	0.75394	Oryza_sativa_newGene_3735
Biological Process	GO:0046907	intracellular transport	525	34	70.04	0.75413	EVM0000458,EVM0001152,EVM0004593,EVM0005939,EVM0006051,EVM0006111,EVM0006194,EVM0006503,EVM0008830,EVM0010335,EVM0011914,EVM0012062,EVM0013762,EVM0013954,EVM0014869,EVM0016493,EVM0018167,EVM0019532,EVM0022675,EVM0030020,EVM0030517,EVM0030765,EVM0031891,EVM0032280,EVM0035398,EVM0036744,EVM0036893,EVM0037258,EVM0038998,EVM0040405,EVM0043112,EVM0043982,EVM0044258,EVM0044950
Biological Process	GO:0016569	covalent chromatin modification	147	14	19.61	0.75474	EVM0001555,EVM0005382,EVM0010159,EVM0012155,EVM0015390,EVM0016821,EVM0017723,EVM0019010,EVM0019879,EVM0024152,EVM0026441,EVM0034732,EVM0037550,EVM0043738
Biological Process	GO:0042138	meiotic DNA double-strand break formation	6	1	0.8	0.7548	EVM0001921
Biological Process	GO:1990267	response to transition metal nanoparticle	16	0	2.13	0.75494	0.75494
Biological Process	GO:0046483	heterocycle metabolic process	5156	566	687.84	0.75497	EVM0000183,EVM0000234,EVM0000488,EVM0000500,EVM0000693,EVM0000926,EVM0000972,EVM0001138,EVM0001336,EVM0001397,EVM0001453,EVM0001493,EVM0001501,EVM0001555,EVM0001730,EVM0001746,EVM0001841,EVM0001849,EVM0001921,EVM0001986,EVM0001997,EVM0002016,EVM0002313,EVM0002344,EVM0002347,EVM0002483,EVM0002526,EVM0002670,EVM0002687,EVM0002814,EVM0003045,EVM0003223,EVM0003305,EVM0003346,EVM0003602,EVM0003863,EVM…
Biological Process	GO:0023051	regulation of signaling	131	21	17.48	0.7551	EVM0000279,EVM0002313,EVM0006940,EVM0008724,EVM0010341,EVM0010465,EVM0013409,EVM0014502,EVM0016717,EVM0018329,EVM0020735,EVM0025070,EVM0029326,EVM0030075,EVM0031301,EVM0031578,EVM0036115,EVM0038419,EVM0038486,EVM0039888,EVM0044178
Biological Process	GO:0006428	isoleucyl-tRNA aminoacylation	6	0	0.8	0.75523	0.75523
Biological Process	GO:0010038	response to metal ion	51	2	6.8	0.75568	EVM0011226,EVM0023797
Biological Process	GO:0015807	L-amino acid transport	35	5	4.67	0.75573	EVM0002188,EVM0015201,EVM0016002,EVM0028800,EVM0034599
Biological Process	GO:0090304	nucleic acid metabolic process	4412	487	588.59	0.75606	EVM0000183,EVM0000488,EVM0000500,EVM0000693,EVM0000972,EVM0001138,EVM0001336,EVM0001397,EVM0001453,EVM0001501,EVM0001555,EVM0001746,EVM0001841,EVM0001849,EVM0001921,EVM0001986,EVM0001997,EVM0002344,EVM0002347,EVM0002483,EVM0002526,EVM0002687,EVM0002814,EVM0003045,EVM0003223,EVM0003305,EVM0003346,EVM0003602,EVM0003863,EVM0003870,EVM0004100,EVM0004297,EVM0004367,EVM0004428,EVM0004470,EVM0004568,EVM…
Biological Process	GO:0090150	establishment of protein localization to membrane	44	1	5.87	0.75632	EVM0031891
Biological Process	GO:0072657	protein localization to membrane	44	1	5.87	0.75632	EVM0031891
Biological Process	GO:0042816	vitamin B6 metabolic process	11	0	1.47	0.75675	0.75675
Biological Process	GO:0009966	regulation of signal transduction	130	21	17.34	0.75701	EVM0000279,EVM0002313,EVM0006940,EVM0008724,EVM0010341,EVM0010465,EVM0013409,EVM0014502,EVM0016717,EVM0018329,EVM0020735,EVM0025070,EVM0029326,EVM0030075,EVM0031301,EVM0031578,EVM0036115,EVM0038419,EVM0038486,EVM0039888,EVM0044178
Biological Process	GO:0051130	positive regulation of cellular component organization	53	7	7.07	0.75788	EVM0005382,EVM0012819,EVM0031481,EVM0032553,EVM0037550,EVM0040538,EVM0043738
Biological Process	GO:0006096	glycolytic process	99	6	13.21	0.75854	EVM0006143,EVM0018762,EVM0021498,EVM0023461,EVM0026670,EVM0043112
Biological Process	GO:1901135	carbohydrate derivative metabolic process	745	85	99.39	0.75905	EVM0001493,EVM0001730,EVM0002016,EVM0002262,EVM0002874,EVM0003149,EVM0003445,EVM0004030,EVM0005086,EVM0005443,EVM0005673,EVM0005814,EVM0005939,EVM0006143,EVM0006617,EVM0007261,EVM0007474,EVM0008088,EVM0008639,EVM0009005,EVM0009475,EVM0009491,EVM0009573,EVM0009869,EVM0009943,EVM0010681,EVM0013165,EVM0013813,EVM0015111,EVM0015237,EVM0015587,EVM0016857,EVM0017673,EVM0018271,EVM0018388,EVM0019980,EVM…
Biological Process	GO:0006338	chromatin remodeling	32	3	4.27	0.75956	EVM0005382,EVM0037550,EVM0043738
Biological Process	GO:0006986	response to unfolded protein	16	0	2.13	0.75987	0.75987
Biological Process	GO:0034613	cellular protein localization	435	27	58.03	0.76007	EVM0003349,EVM0004593,EVM0006111,EVM0006194,EVM0006503,EVM0008830,EVM0010335,EVM0011914,EVM0013762,EVM0013954,EVM0014869,EVM0016493,EVM0019532,EVM0023131,EVM0030020,EVM0031891,EVM0032280,EVM0035398,EVM0036893,EVM0037258,EVM0038998,EVM0039932,EVM0040405,EVM0043112,EVM0043982,EVM0044258,Oryza_sativa_newGene_2824
Biological Process	GO:0051302	regulation of cell division	49	2	6.54	0.76065	EVM0012819,EVM0030517
Biological Process	GO:0046467	membrane lipid biosynthetic process	50	1	6.67	0.76122	EVM0009491
Biological Process	GO:0072521	purine-containing compound metabolic process	359	32	47.89	0.76134	EVM0001493,EVM0001730,EVM0005814,EVM0005939,EVM0007261,EVM0008807,EVM0009005,EVM0009573,EVM0013813,EVM0017673,EVM0018388,EVM0020075,EVM0025401,EVM0027353,EVM0029089,EVM0029183,EVM0029370,EVM0031193,EVM0032797,EVM0033628,EVM0035448,EVM0036257,EVM0037385,EVM0037542,EVM0037591,EVM0038301,EVM0038470,EVM0038486,EVM0040311,EVM0042122,EVM0043589,EVM0044264
Biological Process	GO:0046856	phosphatidylinositol dephosphorylation	23	2	3.07	0.76143	EVM0008474,EVM0018762
Biological Process	GO:0001666	response to hypoxia	31	4	4.14	0.76176	EVM0017427,EVM0019096,EVM0022623,EVM0038419
Biological Process	GO:1902100	negative regulation of metaphase/anaphase transition of cell cycle	18	1	2.4	0.76215	EVM0030517
Biological Process	GO:0045841	negative regulation of mitotic metaphase/anaphase transition	18	1	2.4	0.76215	EVM0030517
Biological Process	GO:0045839	negative regulation of mitotic nuclear division	18	1	2.4	0.76215	EVM0030517
Biological Process	GO:0010114	response to red light	7	0	0.93	0.76282	0.76282
Biological Process	GO:0018205	peptidyl-lysine modification	56	5	7.47	0.76285	EVM0001555,EVM0005382,EVM0026441,EVM0037550,EVM0043738
Biological Process	GO:0006984	ER-nucleus signaling pathway	11	0	1.47	0.76387	0.76387
Biological Process	GO:0009695	jasmonic acid biosynthetic process	13	2	1.73	0.76435	EVM0001549,EVM0016963
Biological Process	GO:0043650	dicarboxylic acid biosynthetic process	32	4	4.27	0.76459	EVM0019137,EVM0020845,EVM0023437,EVM0044219
Biological Process	GO:0009116	nucleoside metabolic process	365	31	48.69	0.76499	EVM0001493,EVM0001730,EVM0005673,EVM0005814,EVM0005939,EVM0007261,EVM0008639,EVM0009005,EVM0013813,EVM0017673,EVM0018388,EVM0023668,EVM0025401,EVM0027353,EVM0029089,EVM0029370,EVM0031193,EVM0032797,EVM0033628,EVM0034605,EVM0035448,EVM0037385,EVM0037542,EVM0037591,EVM0038470,EVM0038486,EVM0040311,EVM0042122,EVM0042978,EVM0043589,EVM0044264
Biological Process	GO:0006400	tRNA modification	85	4	11.34	0.76726	EVM0003870,EVM0008639,EVM0029625,EVM0033894
Biological Process	GO:0016926	protein desumoylation	105	4	14.01	0.76752	EVM0017312,EVM0021959,EVM0033363,EVM0040924
Biological Process	GO:0009965	leaf morphogenesis	20	0	2.67	0.76765	0.76765
Biological Process	GO:0043043	peptide biosynthetic process	8	0	1.07	0.7688	0.7688
Biological Process	GO:0051186	cofactor metabolic process	267	22	35.62	0.76914	EVM0000234,EVM0002670,EVM0004081,EVM0005602,EVM0006510,EVM0007831,EVM0013516,EVM0013601,EVM0013662,EVM0015082,EVM0015437,EVM0020046,EVM0020491,EVM0020551,EVM0023461,EVM0029370,EVM0029766,EVM0033447,EVM0034750,EVM0036566,EVM0039334,EVM0043597
Biological Process	GO:0032981	mitochondrial respiratory chain complex I assembly	6	0	0.8	0.7693	0.7693
Biological Process	GO:0042176	regulation of protein catabolic process	59	3	7.87	0.76981	EVM0008060,EVM0032553,EVM0044178
Biological Process	GO:0016043	cellular component organization	2127	235	283.75	0.77019	EVM0000358,EVM0000681,EVM0000693,EVM0000969,EVM0001084,EVM0001453,EVM0001555,EVM0001898,EVM0001921,EVM0002071,EVM0002121,EVM0002310,EVM0002313,EVM0002353,EVM0002487,EVM0002511,EVM0002526,EVM0002879,EVM0003631,EVM0003694,EVM0004094,EVM0004098,EVM0004131,EVM0004430,EVM0004742,EVM0005080,EVM0005147,EVM0005382,EVM0005412,EVM0005519,EVM0005710,EVM0005783,EVM0005884,EVM0006030,EVM0006111,EVM0006410,EVM…
Biological Process	GO:0034660	ncRNA metabolic process	459	19	61.23	0.77114	EVM0000693,EVM0003870,EVM0005156,EVM0005249,EVM0006333,EVM0008639,EVM0008845,EVM0009658,EVM0019625,EVM0020285,EVM0020820,EVM0023688,EVM0025790,EVM0026972,EVM0029625,EVM0032173,EVM0033894,EVM0037507,EVM0041289
Biological Process	GO:0042364	water-soluble vitamin biosynthetic process	55	5	7.34	0.77182	EVM0001880,EVM0011764,EVM0015111,EVM0023164,EVM0042693
Biological Process	GO:0006995	cellular response to nitrogen starvation	11	1	1.47	0.77206	EVM0006926
Biological Process	GO:0016568	chromatin organization	171	14	22.81	0.77211	EVM0001555,EVM0005382,EVM0010159,EVM0012155,EVM0015390,EVM0016821,EVM0017723,EVM0019010,EVM0019879,EVM0024152,EVM0026441,EVM0034732,EVM0037550,EVM0043738
Biological Process	GO:0009451	RNA modification	197	14	26.28	0.7726	EVM0002347,EVM0003870,EVM0005156,EVM0008639,EVM0009263,EVM0009658,EVM0010435,EVM0025128,EVM0029625,EVM0030791,EVM0033137,EVM0033894,EVM0037507,EVM0044331
Biological Process	GO:0010501	RNA secondary structure unwinding	65	3	8.67	0.77275	EVM0033981,EVM0038074,EVM0044643
Biological Process	GO:0044205	'de novo' UMP biosynthetic process	7	0	0.93	0.77304	0.77304
Biological Process	GO:0007186	G-protein coupled receptor signaling pathway	35	3	4.67	0.77341	EVM0000852,EVM0028826,EVM0038486
Biological Process	GO:0009886	post-embryonic animal morphogenesis	69	9	9.2	0.77371	EVM0007779,EVM0008225,EVM0012356,EVM0013907,EVM0015009,EVM0027025,EVM0033874,EVM0039099,EVM0044929
Biological Process	GO:0007094	mitotic spindle assembly checkpoint	17	1	2.27	0.77375	EVM0030517
Biological Process	GO:0071173	spindle assembly checkpoint	17	1	2.27	0.77375	EVM0030517
Biological Process	GO:0071174	mitotic spindle checkpoint	17	1	2.27	0.77375	EVM0030517
Biological Process	GO:0031577	spindle checkpoint	17	1	2.27	0.77375	EVM0030517
Biological Process	GO:0015766	disaccharide transport	12	0	1.6	0.77416	0.77416
Biological Process	GO:0015770	sucrose transport	12	0	1.6	0.77416	0.77416
Biological Process	GO:0015772	oligosaccharide transport	12	0	1.6	0.77416	0.77416
Biological Process	GO:0043094	cellular metabolic compound salvage	81	10	10.81	0.77529	EVM0004742,EVM0007478,EVM0017428,EVM0020075,EVM0022707,EVM0023403,EVM0023668,EVM0032727,EVM0033990,EVM0038166
Biological Process	GO:0030258	lipid modification	93	6	12.41	0.77634	EVM0008474,EVM0010254,EVM0018762,EVM0029805,EVM0038332,EVM0042250
Biological Process	GO:0019856	pyrimidine nucleobase biosynthetic process	16	0	2.13	0.7769	0.7769
Biological Process	GO:0034645	cellular macromolecule biosynthetic process	4003	444	534.02	0.77882	EVM0000183,EVM0000458,EVM0000488,EVM0000500,EVM0000693,EVM0000972,EVM0001138,EVM0001336,EVM0001397,EVM0001501,EVM0001555,EVM0001746,EVM0001849,EVM0001986,EVM0001997,EVM0002310,EVM0002344,EVM0002483,EVM0002687,EVM0003045,EVM0003149,EVM0003223,EVM0003305,EVM0003346,EVM0003602,EVM0003863,EVM0004100,EVM0004297,EVM0004367,EVM0004428,EVM0004430,EVM0004556,EVM0004568,EVM0004579,EVM0004596,EVM0004722,EVM…
Biological Process	GO:0042440	pigment metabolic process	96	10	12.81	0.77929	EVM0012501,EVM0013516,EVM0015082,EVM0023666,EVM0029370,EVM0033447,EVM0034750,EVM0036566,EVM0039334,EVM0043597
Biological Process	GO:0010467	gene expression	4274	441	570.18	0.77953	EVM0000183,EVM0000458,EVM0000488,EVM0000500,EVM0000693,EVM0000972,EVM0001138,EVM0001336,EVM0001397,EVM0001501,EVM0001555,EVM0001746,EVM0001841,EVM0001849,EVM0001986,EVM0002344,EVM0002483,EVM0002687,EVM0003045,EVM0003223,EVM0003305,EVM0003346,EVM0003602,EVM0003863,EVM0003870,EVM0004100,EVM0004297,EVM0004367,EVM0004428,EVM0004430,EVM0004568,EVM0004579,EVM0004596,EVM0004722,EVM0004883,EVM0005156,EVM…
Biological Process	GO:1902582	single-organism intracellular transport	374	23	49.89	0.78145	EVM0000458,EVM0001152,EVM0005939,EVM0006051,EVM0008830,EVM0010335,EVM0012062,EVM0013762,EVM0014869,EVM0018167,EVM0019532,EVM0022675,EVM0030020,EVM0030765,EVM0031891,EVM0032280,EVM0036744,EVM0036893,EVM0037258,EVM0038998,EVM0040405,EVM0043112,EVM0044950
Biological Process	GO:0006102	isocitrate metabolic process	6	0	0.8	0.78162	0.78162
Biological Process	GO:0006261	DNA-dependent DNA replication	75	3	10.01	0.78221	EVM0005160,EVM0005884,EVM0028956
Biological Process	GO:0042330	taxis	10	0	1.33	0.78282	0.78282
Biological Process	GO:0050918	positive chemotaxis	10	0	1.33	0.78282	0.78282
Biological Process	GO:0010183	pollen tube guidance	10	0	1.33	0.78282	0.78282
Biological Process	GO:0006935	chemotaxis	10	0	1.33	0.78282	0.78282
Biological Process	GO:0019430	removal of superoxide radicals	19	0	2.53	0.78357	0.78357
Biological Process	GO:0071450	cellular response to oxygen radical	19	0	2.53	0.78357	0.78357
Biological Process	GO:0071451	cellular response to superoxide	19	0	2.53	0.78357	0.78357
Biological Process	GO:0000303	response to superoxide	19	0	2.53	0.78357	0.78357
Biological Process	GO:0000305	response to oxygen radical	19	0	2.53	0.78357	0.78357
Biological Process	GO:0006412	translation	1071	29	142.88	0.78358	EVM0000458,EVM0004430,EVM0005812,EVM0006333,EVM0007483,EVM0007505,EVM0009767,EVM0012062,EVM0012501,EVM0013004,EVM0014006,EVM0014585,EVM0016664,EVM0017428,EVM0018285,EVM0023501,EVM0023981,EVM0029208,EVM0029573,EVM0029766,EVM0032697,EVM0033342,EVM0034732,EVM0035411,EVM0036978,EVM0038815,EVM0039101,EVM0041747,EVM0041829
Biological Process	GO:0015846	polyamine transport	11	1	1.47	0.78404	EVM0009678
Biological Process	GO:0034605	cellular response to heat	6	1	0.8	0.78439	EVM0040364
Biological Process	GO:0046890	regulation of lipid biosynthetic process	6	1	0.8	0.78508	EVM0002874
Biological Process	GO:0019252	starch biosynthetic process	47	5	6.27	0.78514	EVM0005224,EVM0014430,EVM0040741,EVM0043982,EVM0044258
Biological Process	GO:0010051	xylem and phloem pattern formation	21	0	2.8	0.78555	0.78555
Biological Process	GO:0051510	regulation of unidimensional cell growth	8	0	1.07	0.78613	0.78613
Biological Process	GO:0048268	clathrin coat assembly	17	2	2.27	0.7871	EVM0025024,EVM0025027
Biological Process	GO:0009742	brassinosteroid mediated signaling pathway	27	0	3.6	0.78712	0.78712
Biological Process	GO:0071367	cellular response to brassinosteroid stimulus	27	0	3.6	0.78712	0.78712
Biological Process	GO:1901679	nucleotide transmembrane transport	8	0	1.07	0.78736	0.78736
Biological Process	GO:0051205	protein insertion into membrane	9	0	1.2	0.78785	0.78785
Biological Process	GO:0051238	sequestering of metal ion	23	2	3.07	0.7879	EVM0011226,EVM0023797
Biological Process	GO:0000737	DNA catabolic process, endonucleolytic	6	0	0.8	0.78839	0.78839
Biological Process	GO:0044702	single organism reproductive process	381	31	50.83	0.78849	EVM0001921,EVM0002480,EVM0003445,EVM0003863,EVM0005596,EVM0005699,EVM0005773,EVM0008225,EVM0008965,EVM0012240,EVM0012356,EVM0013411,EVM0019879,EVM0020075,EVM0022078,EVM0026631,EVM0028425,EVM0029134,EVM0029805,EVM0032857,EVM0033874,EVM0034590,EVM0035465,EVM0035565,EVM0039099,EVM0039130,EVM0039955,EVM0039962,EVM0040667,EVM0044929,EVM0045276
Biological Process	GO:0006414	translational elongation	100	3	13.34	0.78936	EVM0013004,EVM0029208,EVM0033342
Biological Process	GO:0003006	developmental process involved in reproduction	428	33	57.1	0.78937	EVM0001921,EVM0002480,EVM0003445,EVM0003863,EVM0005596,EVM0005699,EVM0005773,EVM0008225,EVM0008965,EVM0012240,EVM0012356,EVM0013411,EVM0019457,EVM0019879,EVM0020075,EVM0022078,EVM0026631,EVM0028425,EVM0029134,EVM0029805,EVM0032582,EVM0032857,EVM0033874,EVM0034590,EVM0035465,EVM0035565,EVM0039099,EVM0039130,EVM0039955,EVM0039962,EVM0040667,EVM0044929,EVM0045276
Biological Process	GO:0006544	glycine metabolic process	17	1	2.27	0.78941	EVM0002670
Biological Process	GO:0072594	establishment of protein localization to organelle	190	12	25.35	0.78954	EVM0008830,EVM0013762,EVM0014869,EVM0019532,EVM0030020,EVM0031891,EVM0032280,EVM0036893,EVM0037258,EVM0038998,EVM0040405,EVM0043112
Biological Process	GO:0006882	cellular zinc ion homeostasis	11	0	1.47	0.79049	0.79049
Biological Process	GO:2000021	regulation of ion homeostasis	11	0	1.47	0.79049	0.79049
Biological Process	GO:0034308	primary alcohol metabolic process	9	1	1.2	0.79132	EVM0003611
Biological Process	GO:0009558	embryo sac cellularization	6	0	0.8	0.79154	0.79154
Biological Process	GO:0009694	jasmonic acid metabolic process	14	2	1.87	0.79437	EVM0001549,EVM0016963
Biological Process	GO:0010388	protein deneddylation	24	2	3.2	0.79472	EVM0002788,Oryza_sativa_newGene_6018
Biological Process	GO:0000338	protein deneddylation	24	2	3.2	0.79472	EVM0002788,Oryza_sativa_newGene_6018
Biological Process	GO:0035601	protein deacylation	33	2	4.4	0.79675	EVM0015390,EVM0021775
Biological Process	GO:0098732	macromolecule deacylation	33	2	4.4	0.79675	EVM0015390,EVM0021775
Biological Process	GO:0010876	lipid localization	116	14	15.48	0.798	EVM0002165,EVM0002282,EVM0005306,EVM0010454,EVM0013858,EVM0015470,EVM0021929,EVM0024706,EVM0025666,EVM0029558,EVM0031224,EVM0037735,EVM0038777,EVM0040249
Biological Process	GO:0034497	protein localization to pre-autophagosomal structure	9	0	1.2	0.79878	0.79878
Biological Process	GO:0032507	maintenance of protein location in cell	17	1	2.27	0.79905	EVM0003349
Biological Process	GO:1903319	positive regulation of protein maturation	50	3	6.67	0.79927	EVM0008060,EVM0032553,EVM0044178
Biological Process	GO:0010954	positive regulation of protein processing	50	3	6.67	0.79927	EVM0008060,EVM0032553,EVM0044178
Biological Process	GO:1903052	positive regulation of proteolysis involved in cellular protein catabolic process	50	3	6.67	0.79927	EVM0008060,EVM0032553,EVM0044178
Biological Process	GO:1901800	positive regulation of proteasomal protein catabolic process	50	3	6.67	0.79927	EVM0008060,EVM0032553,EVM0044178
Biological Process	GO:0045862	positive regulation of proteolysis	50	3	6.67	0.79927	EVM0008060,EVM0032553,EVM0044178
Biological Process	GO:0018195	peptidyl-arginine modification	8	0	1.07	0.79931	0.79931
Biological Process	GO:0018216	peptidyl-arginine methylation	8	0	1.07	0.79931	0.79931
Biological Process	GO:0035246	peptidyl-arginine N-methylation	8	0	1.07	0.79931	0.79931
Biological Process	GO:0035247	peptidyl-arginine omega-N-methylation	8	0	1.07	0.79931	0.79931
Biological Process	GO:0034969	histone arginine methylation	8	0	1.07	0.79931	0.79931
Biological Process	GO:0006518	peptide metabolic process	187	19	24.95	0.79939	EVM0001997,EVM0002164,EVM0003098,EVM0009113,EVM0011546,EVM0012601,EVM0017581,EVM0020031,EVM0021422,EVM0025596,EVM0027088,EVM0030020,EVM0035155,EVM0035630,EVM0036470,EVM0036816,EVM0041704,EVM0044016,Oryza_sativa_newGene_522
Biological Process	GO:0051651	maintenance of location in cell	29	3	3.87	0.79942	EVM0003349,EVM0011226,EVM0023797
Biological Process	GO:0007034	vacuolar transport	54	2	7.2	0.80017	EVM0008830,EVM0044950
Biological Process	GO:0070076	histone lysine demethylation	9	2	1.2	0.80043	EVM0019010,EVM0034732
Biological Process	GO:0005987	sucrose catabolic process	12	1	1.6	0.80046	EVM0007348
Biological Process	GO:0051253	negative regulation of RNA metabolic process	86	11	11.47	0.80065	EVM0001501,EVM0005884,EVM0010337,EVM0015390,EVM0018351,EVM0021113,EVM0021832,EVM0023494,EVM0026057,EVM0028956,EVM0039594
Biological Process	GO:0005996	monosaccharide metabolic process	362	66	48.29	0.80101	EVM0000832,EVM0001430,EVM0001646,EVM0001867,EVM0001880,EVM0002460,EVM0003069,EVM0003613,EVM0003928,EVM0004577,EVM0008699,EVM0008700,EVM0009216,EVM0010280,EVM0010586,EVM0014252,EVM0015437,EVM0015559,EVM0016168,EVM0017085,EVM0017729,EVM0018200,EVM0018300,EVM0018919,EVM0018951,EVM0020491,EVM0020561,EVM0020562,EVM0020791,EVM0021922,EVM0022443,EVM0023520,EVM0024114,EVM0024354,EVM0024478,EVM0026099,EVM…
Biological Process	GO:0009059	macromolecule biosynthetic process	4073	451	543.36	0.80135	EVM0000183,EVM0000458,EVM0000488,EVM0000500,EVM0000693,EVM0000972,EVM0001138,EVM0001336,EVM0001397,EVM0001501,EVM0001555,EVM0001746,EVM0001849,EVM0001986,EVM0001997,EVM0002310,EVM0002344,EVM0002483,EVM0002687,EVM0003045,EVM0003149,EVM0003223,EVM0003305,EVM0003346,EVM0003602,EVM0003863,EVM0004100,EVM0004297,EVM0004367,EVM0004428,EVM0004430,EVM0004556,EVM0004568,EVM0004579,EVM0004596,EVM0004722,EVM…
Biological Process	GO:0035335	peptidyl-tyrosine dephosphorylation	32	5	4.27	0.8025	EVM0002663,EVM0008830,EVM0015070,EVM0021721,EVM0038065
Biological Process	GO:0018108	peptidyl-tyrosine phosphorylation	41	3	5.47	0.8028	EVM0011349,EVM0033896,EVM0041253
Biological Process	GO:0018212	peptidyl-tyrosine modification	41	3	5.47	0.8028	EVM0011349,EVM0033896,EVM0041253
Biological Process	GO:0010304	PSII associated light-harvesting complex II catabolic process	11	2	1.47	0.80385	EVM0033447,EVM0033981
Biological Process	GO:0055062	phosphate ion homeostasis	7	1	0.93	0.80393	EVM0007515
Biological Process	GO:0072506	trivalent inorganic anion homeostasis	7	1	0.93	0.80393	EVM0007515
Biological Process	GO:0010267	production of ta-siRNAs involved in RNA interference	8	0	1.07	0.80406	0.80406
Biological Process	GO:1903311	regulation of mRNA metabolic process	10	1	1.33	0.80443	EVM0039594
Biological Process	GO:0050684	regulation of mRNA processing	10	1	1.33	0.80443	EVM0039594
Biological Process	GO:0009910	negative regulation of flower development	9	0	1.2	0.80511	0.80511
Biological Process	GO:2000242	negative regulation of reproductive process	9	0	1.2	0.80511	0.80511
Biological Process	GO:0045732	positive regulation of protein catabolic process	51	3	6.8	0.80523	EVM0008060,EVM0032553,EVM0044178
Biological Process	GO:0010496	intercellular transport	12	2	1.6	0.80541	EVM0013900,EVM0023612
Biological Process	GO:0044070	regulation of anion transport	7	0	0.93	0.80596	0.80596
Biological Process	GO:0035493	SNARE complex assembly	8	0	1.07	0.80642	0.80642
Biological Process	GO:0032119	sequestering of zinc ion	10	0	1.33	0.80757	0.80757
Biological Process	GO:0061088	regulation of sequestering of zinc ion	10	0	1.33	0.80757	0.80757
Biological Process	GO:0036294	cellular response to decreased oxygen levels	12	1	1.6	0.80787	EVM0019096
Biological Process	GO:0071453	cellular response to oxygen levels	12	1	1.6	0.80787	EVM0019096
Biological Process	GO:0045787	positive regulation of cell cycle	15	1	2	0.80791	EVM0012819
Biological Process	GO:0006405	RNA export from nucleus	40	0	5.34	0.80863	0.80863
Biological Process	GO:0008064	regulation of actin polymerization or depolymerization	14	2	1.87	0.8092	EVM0011299,EVM0040538
Biological Process	GO:0032956	regulation of actin cytoskeleton organization	14	2	1.87	0.8092	EVM0011299,EVM0040538
Biological Process	GO:0032970	regulation of actin filament-based process	14	2	1.87	0.8092	EVM0011299,EVM0040538
Biological Process	GO:0030832	regulation of actin filament length	14	2	1.87	0.8092	EVM0011299,EVM0040538
Biological Process	GO:0035966	response to topologically incorrect protein	18	0	2.4	0.80961	0.80961
Biological Process	GO:0010043	response to zinc ion	12	0	1.6	0.80994	0.80994
Biological Process	GO:0006886	intracellular protein transport	367	23	48.96	0.81028	EVM0004593,EVM0006111,EVM0006194,EVM0006503,EVM0008830,EVM0010335,EVM0011914,EVM0013762,EVM0013954,EVM0014869,EVM0016493,EVM0019532,EVM0030020,EVM0031891,EVM0032280,EVM0035398,EVM0036893,EVM0037258,EVM0038998,EVM0040405,EVM0043112,EVM0043982,EVM0044258
Biological Process	GO:0072524	pyridine-containing compound metabolic process	60	2	8	0.8103	EVM0015437,EVM0020491
Biological Process	GO:0033169	histone H3-K9 demethylation	7	1	0.93	0.81072	EVM0034732
Biological Process	GO:0048767	root hair elongation	6	0	0.8	0.81098	0.81098
Biological Process	GO:0048587	regulation of short-day photoperiodism, flowering	13	1	1.73	0.81108	EVM0032582
Biological Process	GO:0006275	regulation of DNA replication	19	2	2.53	0.81168	EVM0019879,EVM0024152
Biological Process	GO:0006906	vesicle fusion	75	5	10.01	0.81187	EVM0006111,EVM0006503,EVM0016493,EVM0023366,EVM0035398
Biological Process	GO:0051247	positive regulation of protein metabolic process	118	7	15.74	0.81234	EVM0005382,EVM0008060,EVM0013795,EVM0032553,EVM0037550,EVM0043738,EVM0044178
Biological Process	GO:0009052	pentose-phosphate shunt, non-oxidative branch	8	1	1.07	0.81235	EVM0020491
Biological Process	GO:0006633	fatty acid biosynthetic process	169	18	22.55	0.81293	EVM0001023,EVM0001028,EVM0001549,EVM0005644,EVM0007118,EVM0009612,EVM0011822,EVM0013839,EVM0015583,EVM0016963,EVM0017794,EVM0023139,EVM0033348,EVM0034126,EVM0034471,EVM0034822,EVM0042826,EVM0045027
Biological Process	GO:0070925	organelle assembly	159	1	21.21	0.81337	EVM0000693
Biological Process	GO:0034620	cellular response to unfolded protein	10	0	1.33	0.81361	0.81361
Biological Process	GO:0030968	endoplasmic reticulum unfolded protein response	10	0	1.33	0.81361	0.81361
Biological Process	GO:0045727	positive regulation of translation	29	0	3.87	0.81384	0.81384
Biological Process	GO:0044255	cellular lipid metabolic process	587	57	78.31	0.81447	EVM0000275,EVM0001023,EVM0001028,EVM0001549,EVM0001643,EVM0002874,EVM0005327,EVM0005644,EVM0006314,EVM0006783,EVM0007118,EVM0007515,EVM0007831,EVM0008054,EVM0008474,EVM0009491,EVM0009612,EVM0010254,EVM0010530,EVM0011822,EVM0013839,EVM0014216,EVM0015062,EVM0015111,EVM0015583,EVM0016963,EVM0017794,EVM0018154,EVM0018762,EVM0021775,EVM0022637,EVM0023139,EVM0024416,EVM0024960,EVM0024997,EVM0028425,EVM…
Biological Process	GO:0044801	single-organism membrane fusion	78	5	10.41	0.81465	EVM0006111,EVM0006503,EVM0016493,EVM0023366,EVM0035398
Biological Process	GO:0006189	'de novo' IMP biosynthetic process	14	2	1.87	0.81608	EVM0009573,EVM0038301
Biological Process	GO:0015718	monocarboxylic acid transport	22	3	2.93	0.81613	EVM0002188,EVM0004742,EVM0015201
Biological Process	GO:0071265	L-methionine biosynthetic process	22	1	2.93	0.81629	EVM0032727
Biological Process	GO:0000165	MAPK cascade	23	1	3.07	0.81638	EVM0003477
Biological Process	GO:0006535	cysteine biosynthetic process from serine	22	4	2.93	0.81654	EVM0008171,EVM0014739,EVM0021983,EVM0026481
Biological Process	GO:0006139	nucleobase-containing compound metabolic process	4912	526	655.29	0.81667	EVM0000183,EVM0000488,EVM0000500,EVM0000693,EVM0000972,EVM0001138,EVM0001336,EVM0001397,EVM0001453,EVM0001493,EVM0001501,EVM0001555,EVM0001730,EVM0001746,EVM0001841,EVM0001849,EVM0001921,EVM0001986,EVM0001997,EVM0002016,EVM0002344,EVM0002347,EVM0002483,EVM0002526,EVM0002687,EVM0002814,EVM0003045,EVM0003223,EVM0003305,EVM0003346,EVM0003602,EVM0003863,EVM0003870,EVM0004100,EVM0004297,EVM0004367,EVM…
Biological Process	GO:0006432	phenylalanyl-tRNA aminoacylation	7	0	0.93	0.81686	0.81686
Biological Process	GO:0046173	polyol biosynthetic process	9	1	1.2	0.81714	EVM0027291
Biological Process	GO:0006767	water-soluble vitamin metabolic process	60	5	8	0.81779	EVM0001880,EVM0011764,EVM0015111,EVM0023164,EVM0042693
Biological Process	GO:1902475	L-alpha-amino acid transmembrane transport	29	3	3.87	0.81779	EVM0002188,EVM0015201,EVM0016002
Biological Process	GO:0010112	regulation of systemic acquired resistance	7	0	0.93	0.81828	0.81828
Biological Process	GO:0032270	positive regulation of cellular protein metabolic process	116	7	15.48	0.81851	EVM0005382,EVM0008060,EVM0013795,EVM0032553,EVM0037550,EVM0043738,EVM0044178
Biological Process	GO:0045892	negative regulation of transcription, DNA-templated	83	10	11.07	0.81895	EVM0001501,EVM0005884,EVM0010337,EVM0015390,EVM0018351,EVM0021113,EVM0021832,EVM0023494,EVM0026057,EVM0028956
Biological Process	GO:1902679	negative regulation of RNA biosynthetic process	83	10	11.07	0.81895	EVM0001501,EVM0005884,EVM0010337,EVM0015390,EVM0018351,EVM0021113,EVM0021832,EVM0023494,EVM0026057,EVM0028956
Biological Process	GO:0016482	cytosolic transport	299	16	39.89	0.82005	EVM0001152,EVM0008830,EVM0010335,EVM0013762,EVM0014869,EVM0019532,EVM0030020,EVM0030517,EVM0031891,EVM0032280,EVM0036744,EVM0036893,EVM0037258,EVM0038998,EVM0040405,EVM0043112
Biological Process	GO:0042255	ribosome assembly	115	1	15.34	0.82024	EVM0000693
Biological Process	GO:0051246	regulation of protein metabolic process	417	31	55.63	0.8203	EVM0000918,EVM0002771,EVM0004430,EVM0005382,EVM0008060,EVM0009907,EVM0012216,EVM0013462,EVM0013795,EVM0014006,EVM0016664,EVM0017960,EVM0018239,EVM0018285,EVM0018665,EVM0020219,EVM0023501,EVM0025483,EVM0025795,EVM0026798,EVM0030084,EVM0031612,EVM0032553,EVM0034732,EVM0035922,EVM0037550,EVM0040858,EVM0041829,EVM0043738,EVM0044178,Oryza_sativa_newGene_7339
Biological Process	GO:0034059	response to anoxia	11	1	1.47	0.82237	EVM0019096
Biological Process	GO:0098661	inorganic anion transmembrane transport	40	6	5.34	0.82306	EVM0007527,EVM0021719,EVM0023125,EVM0026211,EVM0027700,EVM0045431
Biological Process	GO:0032544	plastid translation	7	0	0.93	0.82349	0.82349
Biological Process	GO:1901990	regulation of mitotic cell cycle phase transition	42	5	5.6	0.82485	EVM0005884,EVM0012819,EVM0022239,EVM0028956,EVM0030517
Biological Process	GO:1901987	regulation of cell cycle phase transition	42	5	5.6	0.82485	EVM0005884,EVM0012819,EVM0022239,EVM0028956,EVM0030517
Biological Process	GO:0030833	regulation of actin filament polymerization	13	2	1.73	0.82593	EVM0011299,EVM0040538
Biological Process	GO:0030041	actin filament polymerization	13	2	1.73	0.82593	EVM0011299,EVM0040538
Biological Process	GO:0032271	regulation of protein polymerization	13	2	1.73	0.82593	EVM0011299,EVM0040538
Biological Process	GO:0042147	retrograde transport, endosome to Golgi	16	0	2.13	0.82611	0.82611
Biological Process	GO:0090307	mitotic spindle assembly	7	0	0.93	0.82852	0.82852
Biological Process	GO:0007030	Golgi organization	18	1	2.4	0.82896	EVM0023851
Biological Process	GO:0031054	pre-miRNA processing	8	1	1.07	0.82919	EVM0020820
Biological Process	GO:0009071	serine family amino acid catabolic process	8	0	1.07	0.83137	0.83137
Biological Process	GO:0042273	ribosomal large subunit biogenesis	110	1	14.67	0.83159	EVM0019625
Biological Process	GO:0006771	riboflavin metabolic process	13	1	1.73	0.83281	EVM0011764
Biological Process	GO:0009231	riboflavin biosynthetic process	13	1	1.73	0.83281	EVM0011764
Biological Process	GO:0042727	flavin-containing compound biosynthetic process	13	1	1.73	0.83281	EVM0011764
Biological Process	GO:0072507	divalent inorganic cation homeostasis	18	0	2.4	0.83295	0.83295
Biological Process	GO:0006378	mRNA polyadenylation	28	0	3.74	0.83333	0.83333
Biological Process	GO:0048519	negative regulation of biological process	445	35	59.37	0.83386	EVM0000279,EVM0001501,EVM0001841,EVM0003465,EVM0005884,EVM0006480,EVM0010337,EVM0010465,EVM0011299,EVM0015390,EVM0016664,EVM0018285,EVM0018351,EVM0020820,EVM0021113,EVM0021832,EVM0022239,EVM0023070,EVM0023494,EVM0023666,EVM0025483,EVM0026057,EVM0027333,EVM0028956,EVM0030517,EVM0031239,EVM0032582,EVM0032616,EVM0034732,EVM0036921,EVM0038419,EVM0038486,EVM0039594,EVM0039888,EVM0044178
Biological Process	GO:0034614	cellular response to reactive oxygen species	191	57	25.48	0.83386	EVM0001019,EVM0001084,EVM0002071,EVM0002411,EVM0002511,EVM0003300,EVM0003631,EVM0003694,EVM0004094,EVM0004131,EVM0004630,EVM0005147,EVM0005710,EVM0006853,EVM0007376,EVM0007561,EVM0007603,EVM0008444,EVM0008654,EVM0009024,EVM0009249,EVM0009438,EVM0009494,EVM0010614,EVM0011048,EVM0013732,EVM0014894,EVM0016915,EVM0017132,EVM0018179,EVM0018857,EVM0020164,EVM0020709,EVM0023201,EVM0024696,EVM0026467,EVM…
Biological Process	GO:0048608	reproductive structure development	390	30	52.03	0.83396	EVM0002480,EVM0003445,EVM0003863,EVM0005596,EVM0005699,EVM0005773,EVM0008225,EVM0008965,EVM0012240,EVM0012356,EVM0013411,EVM0019457,EVM0019879,EVM0020075,EVM0026631,EVM0028425,EVM0029134,EVM0029805,EVM0032582,EVM0032857,EVM0033874,EVM0034590,EVM0035465,EVM0035565,EVM0039099,EVM0039130,EVM0039955,EVM0039962,EVM0040667,EVM0044929
Biological Process	GO:0061458	reproductive system development	390	30	52.03	0.83396	EVM0002480,EVM0003445,EVM0003863,EVM0005596,EVM0005699,EVM0005773,EVM0008225,EVM0008965,EVM0012240,EVM0012356,EVM0013411,EVM0019457,EVM0019879,EVM0020075,EVM0026631,EVM0028425,EVM0029134,EVM0029805,EVM0032582,EVM0032857,EVM0033874,EVM0034590,EVM0035465,EVM0035565,EVM0039099,EVM0039130,EVM0039955,EVM0039962,EVM0040667,EVM0044929
Biological Process	GO:0009826	unidimensional cell growth	49	7	6.54	0.83435	EVM0002313,EVM0014502,EVM0022078,EVM0028425,EVM0038257,EVM0042536,EVM0045276
Biological Process	GO:0071454	cellular response to anoxia	10	0	1.33	0.83713	0.83713
Biological Process	GO:0033674	positive regulation of kinase activity	23	1	3.07	0.83904	EVM0013795
Biological Process	GO:0051262	protein tetramerization	7	1	0.93	0.84315	EVM0035132
Biological Process	GO:1902580	single-organism cellular localization	64	2	8.54	0.84385	EVM0019532,EVM0031891
Biological Process	GO:1902578	single-organism localization	64	2	8.54	0.84385	EVM0019532,EVM0031891
Biological Process	GO:0009306	protein secretion	11	1	1.47	0.84441	EVM0031891
Biological Process	GO:0010212	response to ionizing radiation	26	2	3.47	0.84532	EVM0022239,EVM0035147
Biological Process	GO:0035670	plant-type ovary development	15	0	2	0.84558	0.84558
Biological Process	GO:0048481	plant ovule development	15	0	2	0.84558	0.84558
Biological Process	GO:0000077	DNA damage checkpoint	9	0	1.2	0.84567	0.84567
Biological Process	GO:0009094	L-phenylalanine biosynthetic process	23	2	3.07	0.8466	EVM0010308,EVM0038486
Biological Process	GO:1902223	erythrose 4-phosphate/phosphoenolpyruvate family amino acid biosynthetic process	23	2	3.07	0.8466	EVM0010308,EVM0038486
Biological Process	GO:0051054	positive regulation of DNA metabolic process	6	0	0.8	0.84679	0.84679
Biological Process	GO:1903317	regulation of protein maturation	51	3	6.8	0.84756	EVM0008060,EVM0032553,EVM0044178
Biological Process	GO:0061136	regulation of proteasomal protein catabolic process	51	3	6.8	0.84756	EVM0008060,EVM0032553,EVM0044178
Biological Process	GO:0070613	regulation of protein processing	51	3	6.8	0.84756	EVM0008060,EVM0032553,EVM0044178
Biological Process	GO:1903050	regulation of proteolysis involved in cellular protein catabolic process	51	3	6.8	0.84756	EVM0008060,EVM0032553,EVM0044178
Biological Process	GO:1903362	regulation of cellular protein catabolic process	51	3	6.8	0.84756	EVM0008060,EVM0032553,EVM0044178
Biological Process	GO:0036293	response to decreased oxygen levels	41	4	5.47	0.84793	EVM0017427,EVM0019096,EVM0022623,EVM0038419
Biological Process	GO:0015693	magnesium ion transport	23	2	3.07	0.84812	EVM0011228,EVM0044543
Biological Process	GO:0051188	cofactor biosynthetic process	175	13	23.35	0.84865	EVM0000234,EVM0005602,EVM0007831,EVM0013516,EVM0013601,EVM0013662,EVM0020551,EVM0023461,EVM0029370,EVM0029766,EVM0034750,EVM0036566,EVM0043597
Biological Process	GO:0051052	regulation of DNA metabolic process	37	2	4.94	0.84872	EVM0019879,EVM0024152
Biological Process	GO:0031400	negative regulation of protein modification process	17	1	2.27	0.84905	EVM0025483
Biological Process	GO:0051241	negative regulation of multicellular organismal process	36	3	4.8	0.85021	EVM0003465,EVM0027333,EVM0032582
Biological Process	GO:0009067	aspartate family amino acid biosynthetic process	59	7	7.87	0.8503	EVM0006153,EVM0010423,EVM0013013,EVM0015622,EVM0021182,EVM0032727,EVM0044219
Biological Process	GO:0051298	centrosome duplication	6	0	0.8	0.85109	0.85109
Biological Process	GO:0051415	interphase microtubule nucleation by interphase microtubule organizing center	6	0	0.8	0.85109	0.85109
Biological Process	GO:0051418	microtubule nucleation by microtubule organizing center	6	0	0.8	0.85109	0.85109
Biological Process	GO:0006145	purine nucleobase catabolic process	12	2	1.6	0.85118	EVM0008807,EVM0029183
Biological Process	GO:0010389	regulation of G2/M transition of mitotic cell cycle	6	1	0.8	0.85121	EVM0022239
Biological Process	GO:1902749	regulation of cell cycle G2/M phase transition	6	1	0.8	0.85121	EVM0022239
Biological Process	GO:0070482	response to oxygen levels	42	4	5.6	0.85186	EVM0017427,EVM0019096,EVM0022623,EVM0038419
Biological Process	GO:0046148	pigment biosynthetic process	72	5	9.61	0.85223	EVM0013516,EVM0029370,EVM0034750,EVM0036566,EVM0043597
Biological Process	GO:0046184	aldehyde biosynthetic process	19	1	2.53	0.85289	EVM0023139
Biological Process	GO:0009060	aerobic respiration	81	8	10.81	0.85403	EVM0006208,EVM0007261,EVM0013813,EVM0020574,EVM0029370,EVM0040311,EVM0045192,Oryza_sativa_newGene_3735
Biological Process	GO:0043648	dicarboxylic acid metabolic process	127	28	16.94	0.85578	EVM0000596,EVM0004045,EVM0006208,EVM0007507,EVM0008880,EVM0012102,EVM0013900,EVM0014076,EVM0017186,EVM0017594,EVM0018401,EVM0018881,EVM0019137,EVM0020574,EVM0020845,EVM0022288,EVM0022979,EVM0023163,EVM0023437,EVM0023612,EVM0026515,EVM0026939,EVM0028454,EVM0030353,EVM0039589,EVM0044219,Oryza_sativa_newGene_3735,Oryza_sativa_newGene_8454
Biological Process	GO:0006551	leucine metabolic process	8	0	1.07	0.8566	0.8566
Biological Process	GO:0048437	floral organ development	67	5	8.94	0.8571	EVM0008225,EVM0012356,EVM0019879,EVM0039099,EVM0044929
Biological Process	GO:0006661	phosphatidylinositol biosynthetic process	35	0	4.67	0.85957	0.85957
Biological Process	GO:0048440	carpel development	22	0	2.93	0.85963	0.85963
Biological Process	GO:0006553	lysine metabolic process	18	1	2.4	0.86117	EVM0044219
Biological Process	GO:0009085	lysine biosynthetic process	18	1	2.4	0.86117	EVM0044219
Biological Process	GO:0002181	cytoplasmic translation	53	1	7.07	0.86225	EVM0014585
Biological Process	GO:0031334	positive regulation of protein complex assembly	10	1	1.33	0.86322	EVM0040538
Biological Process	GO:0045132	meiotic chromosome segregation	25	1	3.34	0.86325	EVM0022572
Biological Process	GO:0008356	asymmetric cell division	11	1	1.47	0.86333	EVM0006480
Biological Process	GO:0010605	negative regulation of macromolecule metabolic process	274	19	36.55	0.86431	EVM0001501,EVM0001841,EVM0005884,EVM0010337,EVM0015390,EVM0016664,EVM0018285,EVM0018351,EVM0020820,EVM0021113,EVM0021832,EVM0023070,EVM0023494,EVM0025483,EVM0026057,EVM0028956,EVM0034732,EVM0036921,EVM0039594
Biological Process	GO:0019464	glycine decarboxylation via glycine cleavage system	6	0	0.8	0.86491	0.86491
Biological Process	GO:0007064	mitotic sister chromatid cohesion	7	0	0.93	0.86516	0.86516
Biological Process	GO:1902358	sulfate transmembrane transport	17	2	2.27	0.86542	EVM0027700,EVM0045431
Biological Process	GO:0008285	negative regulation of cell proliferation	7	0	0.93	0.86567	0.86567
Biological Process	GO:0042026	protein refolding	11	1	1.47	0.86618	EVM0039833
Biological Process	GO:0061024	membrane organization	205	12	27.35	0.86646	EVM0006111,EVM0006503,EVM0016493,EVM0023366,EVM0023395,EVM0024037,EVM0025024,EVM0025027,EVM0030020,EVM0031891,EVM0035398,EVM0038486
Biological Process	GO:0000302	response to reactive oxygen species	203	60	27.08	0.86694	EVM0001019,EVM0001084,EVM0002071,EVM0002411,EVM0002511,EVM0003300,EVM0003631,EVM0003694,EVM0004094,EVM0004131,EVM0004630,EVM0005147,EVM0005710,EVM0006853,EVM0007376,EVM0007561,EVM0007603,EVM0008444,EVM0008654,EVM0009024,EVM0009249,EVM0009438,EVM0009494,EVM0010614,EVM0011048,EVM0011069,EVM0013732,EVM0014894,EVM0016915,EVM0017132,EVM0018179,EVM0018857,EVM0020164,EVM0020709,EVM0023201,EVM0024696,EVM…
Biological Process	GO:0090329	regulation of DNA-dependent DNA replication	13	0	1.73	0.867	0.867
Biological Process	GO:0006090	pyruvate metabolic process	118	9	15.74	0.86706	EVM0002874,EVM0005224,EVM0006143,EVM0018762,EVM0021498,EVM0023461,EVM0026670,EVM0040741,EVM0043112
Biological Process	GO:0009070	serine family amino acid biosynthetic process	38	4	5.07	0.86711	EVM0008171,EVM0014739,EVM0021983,EVM0026481
Biological Process	GO:0007031	peroxisome organization	31	2	4.14	0.86756	EVM0019532,EVM0036257
Biological Process	GO:0000184	nuclear-transcribed mRNA catabolic process, nonsense-mediated decay	11	0	1.47	0.86764	0.86764
[truncated: 1,941 more rows]
