# Supplementary material for: Integrated RNA-seq Analysis and Meta-QTLs Mapping Provide Insights into Cold Stress Response in Rice Seedling Roots
Source: Int J Mol Sci. 2020 Jun 29;21(13):4615. doi: 10.3390/ijms21134615 (PMC7369714; doi:10.3390/ijms21134615)
Supplement: Supplementary file 1 [file ijms-21-04615-s001.zip › Supplementary/Table S4.xlsx]

## Sheet: Sheet1
#Kegg_pathway	ko_id	Cluter_frequency	Genome_frequency	P-value	Corrected_P-value	DEG	Gene	DEG_all	Gene_all
Phenylpropanoid biosynthesis	ko00940	44 out of 433 10.161662817552%	142 out of 4544 3.125%	0	0	44	142	433	4544	EVM0000600;EVM0001084;EVM0002411;EVM0002511;EVM0003300;EVM0003803;EVM0004094;EVM0004131;EVM0005820;EVM0006853;EVM0007376;EVM0007603;EVM0008444;EVM0009176;EVM0009249;EVM0009438;EVM0011048;EVM0013732;EVM0016915;EVM0017382;EVM0022027;EVM0022615;EVM0023996;EVM0024057;EVM0025246;EVM0025451;EVM0026467;EVM0028519;EVM0028729;EVM0029792;EVM0030445;EVM0031021;EVM0031399;EVM0031870;EVM0032521;EVM0035342;EVM…
Plant-pathogen interaction	ko04626	30 out of 433 6.9284064665127%	146 out of 4544 3.21302816901408%	3.21232e-05	0.00337293	30	146	433	4544	EVM0000183;EVM0004860;EVM0006202;EVM0006738;EVM0007257;EVM0007618;EVM0012528;EVM0013711;EVM0014079;EVM0014993;EVM0016095;EVM0016420;EVM0017963;EVM0019074;EVM0019236;EVM0021560;EVM0024070;EVM0026387;EVM0032367;EVM0032678;EVM0034291;EVM0035240;EVM0038359;EVM0038432;EVM0038757;EVM0039746;EVM0040264;EVM0041156;EVM0045176;Oryza_sativa_newGene_1654
Plant hormone signal transduction	ko04075	37 out of 433 8.54503464203233%	204 out of 4544 4.48943661971831%	7.08302e-05	0.00743717	37	204	433	4544	EVM0006940;EVM0007224;EVM0008776;EVM0013150;EVM0013409;EVM0013907;EVM0014006;EVM0014812;EVM0015342;EVM0016052;EVM0017690;EVM0020376;EVM0020735;EVM0025070;EVM0025084;EVM0025632;EVM0026419;EVM0028302;EVM0028423;EVM0029326;EVM0030707;EVM0031301;EVM0031324;EVM0031569;EVM0031578;EVM0032396;EVM0032788;EVM0034255;EVM0039156;EVM0040390;EVM0041156;EVM0041829;EVM0041865;EVM0042751;EVM0043744;EVM0045234;EVM…
Circadian rhythm - plant	ko04712	9 out of 433 2.07852193995381%	27 out of 4544 0.59419014084507%	0.000585082	0.0614336	9	27	433	4544	EVM0011457;EVM0012259;EVM0018079;EVM0018363;EVM0025101;EVM0036349;EVM0039962;EVM0040667;EVM0042751
Biosynthesis of unsaturated fatty acids	ko01040	10 out of 433 2.3094688221709%	40 out of 4544 0.880281690140845%	0.00342596	0.359726	10	40	433	4544	EVM0001023;EVM0003630;EVM0021191;EVM0022867;EVM0027147;EVM0029805;EVM0033348;EVM0036805;EVM0037240;EVM0043650
Carbon fixation in photosynthetic organisms	ko00710	16 out of 433 3.69515011547344%	82 out of 4544 1.80457746478873%	0.00393571	0.41325	16	82	433	4544	EVM0005224;EVM0006208;EVM0007478;EVM0010992;EVM0017428;EVM0018401;EVM0020491;EVM0020574;EVM0021498;EVM0022707;EVM0023403;EVM0023668;EVM0029330;EVM0038166;EVM0040741;Oryza_sativa_newGene_3735
Starch and sucrose metabolism	ko00500	29 out of 433 6.69745958429561%	186 out of 4544 4.09330985915493%	0.00486368	0.510686	29	186	433	4544	EVM0000358;EVM0003803;EVM0003804;EVM0006030;EVM0006143;EVM0006268;EVM0007348;EVM0008517;EVM0009176;EVM0009785;EVM0012186;EVM0013533;EVM0016372;EVM0017167;EVM0021837;EVM0025246;EVM0028343;EVM0029883;EVM0032783;EVM0035066;EVM0035918;EVM0037324;EVM0038756;EVM0040047;EVM0041434;EVM0041761;EVM0042736;EVM0043289;EVM0043541
alpha-Linolenic acid metabolism	ko00592	10 out of 433 2.3094688221709%	47 out of 4544 1.03433098591549%	0.0114415	1	10	47	433	4544	EVM0001549;EVM0007118;EVM0010991;EVM0013839;EVM0015583;EVM0016963;EVM0018039;EVM0029805;EVM0030361;EVM0034822
Zeatin biosynthesis	ko00908	5 out of 433 1.15473441108545%	16 out of 4544 0.352112676056338%	0.0138139	1	5	16	433	4544	EVM0001867;EVM0003870;EVM0018919;EVM0026281;EVM0028217
Cysteine and methionine metabolism	ko00270	17 out of 433 3.92609699769053%	108 out of 4544 2.37676056338028%	0.0254219	1	17	108	433	4544	EVM0002480;EVM0006208;EVM0006457;EVM0008171;EVM0013013;EVM0014739;EVM0014999;EVM0015327;EVM0020574;EVM0026481;EVM0028377;EVM0031009;EVM0032727;EVM0035132;EVM0036186;EVM0037845;Oryza_sativa_newGene_3735
Flavone and flavonol biosynthesis	ko00944	2 out of 433 0.46189376443418%	3 out of 4544 0.0660211267605634%	0.0254642	1	2	3	433	4544	EVM0023739;EVM0040970
Glutathione metabolism	ko00480	14 out of 433 3.23325635103926%	84 out of 4544 1.84859154929577%	0.0260158	1	14	84	433	4544	EVM0002164;EVM0003098;EVM0003445;EVM0007561;EVM0009113;EVM0011546;EVM0015437;EVM0025596;EVM0027088;EVM0027852;EVM0035155;EVM0036839;EVM0044016;Oryza_sativa_newGene_522
Ether lipid metabolism	ko00565	6 out of 433 1.38568129330254%	25 out of 4544 0.550176056338028%	0.0267197	1	6	25	433	4544	EVM0000275;EVM0006783;EVM0010991;EVM0018039;EVM0024679;EVM0024960
Diterpenoid biosynthesis	ko00904	7 out of 433 1.61662817551963%	34 out of 4544 0.748239436619718%	0.0379553	1	7	34	433	4544	EVM0004501;EVM0015062;EVM0024416;EVM0028425;EVM0033456;EVM0035302;EVM0044725
Cutin, suberine and wax biosynthesis	ko00073	5 out of 433 1.15473441108545%	21 out of 4544 0.462147887323944%	0.0433451	1	5	21	433	4544	EVM0011864;EVM0018154;EVM0020046;EVM0023751;EVM0037797
Linoleic acid metabolism	ko00591	4 out of 433 0.92378752886836%	16 out of 4544 0.352112676056338%	0.0587762	1	4	16	433	4544	EVM0010991;EVM0015583;EVM0018039;EVM0034822
Fatty acid elongation	ko00062	6 out of 433 1.38568129330254%	31 out of 4544 0.682218309859155%	0.0685962	1	6	31	433	4544	EVM0005644;EVM0009612;EVM0011822;EVM0037240;EVM0043650;EVM0045027
Thiamine metabolism	ko00730	3 out of 433 0.69284064665127%	11 out of 4544 0.242077464788732%	0.0795596	1	3	11	433	4544	EVM0015111;EVM0023164;EVM0042693
Glycerophospholipid metabolism	ko00564	12 out of 433 2.77136258660508%	83 out of 4544 1.82658450704225%	0.0926639	1	12	83	433	4544	EVM0000275;EVM0002381;EVM0003261;EVM0006783;EVM0010991;EVM0018039;EVM0022203;EVM0022637;EVM0024679;EVM0024960;EVM0025416;EVM0041873
Arachidonic acid metabolism	ko00590	3 out of 433 0.69284064665127%	12 out of 4544 0.264084507042254%	0.0988609	1	3	12	433	4544	EVM0010991;EVM0018039;EVM0036839
Phenylalanine metabolism	ko00360	7 out of 433 1.61662817551963%	43 out of 4544 0.946302816901408%	0.109464	1	7	43	433	4544	EVM0000600;EVM0005820;EVM0017382;EVM0022027;EVM0025451;EVM0031399;Oryza_sativa_newGene_3735
AGE-RAGE signaling pathway in diabetic complications	ko04933	3 out of 433 0.69284064665127%	13 out of 4544 0.286091549295775%	0.119825	1	3	13	433	4544	EVM0023693;EVM0024873;EVM0044044
Carotenoid biosynthesis	ko00906	5 out of 433 1.15473441108545%	28 out of 4544 0.616197183098592%	0.121676	1	5	28	433	4544	EVM0002354;EVM0003145;EVM0035425;EVM0035913;EVM0039644
Steroid biosynthesis	ko00100	5 out of 433 1.15473441108545%	29 out of 4544 0.638204225352113%	0.136207	1	5	29	433	4544	EVM0001028;EVM0008452;EVM0010991;EVM0015665;EVM0035445
Glyoxylate and dicarboxylate metabolism	ko00630	10 out of 433 2.3094688221709%	73 out of 4544 1.60651408450704%	0.152871	1	10	73	433	4544	EVM0002670;EVM0006208;EVM0007478;EVM0017428;EVM0020574;EVM0022707;EVM0023403;EVM0027934;EVM0038166;EVM0045192
Phenylalanine, tyrosine and tryptophan biosynthesis	ko00400	7 out of 433 1.61662817551963%	47 out of 4544 1.03433098591549%	0.155175	1	7	47	433	4544	EVM0019137;EVM0020845;EVM0022288;EVM0023923;EVM0035284;EVM0036369;Oryza_sativa_newGene_3735
Cyanoamino acid metabolism	ko00460	6 out of 433 1.38568129330254%	39 out of 4544 0.858274647887324%	0.161838	1	6	39	433	4544	EVM0002670;EVM0003803;EVM0009176;EVM0025246;EVM0027934;EVM0041761
Photosynthesis - antenna proteins	ko00196	3 out of 433 0.69284064665127%	15 out of 4544 0.330105633802817%	0.165928	1	3	15	433	4544	EVM0005690;EVM0022152;EVM0034315
Caffeine metabolism	ko00232	1 out of 433 0.23094688221709%	2 out of 4544 0.0440140845070423%	0.18152	1	1	2	433	4544	EVM0036257
Fatty acid metabolism	ko01212	10 out of 433 2.3094688221709%	76 out of 4544 1.67253521126761%	0.183374	1	10	76	433	4544	EVM0001023;EVM0003630;EVM0021191;EVM0022867;EVM0027147;EVM0029805;EVM0033348;EVM0036805;EVM0037240;EVM0043650
Riboflavin metabolism	ko00740	2 out of 433 0.46189376443418%	9 out of 4544 0.19806338028169%	0.208943	1	2	9	433	4544	EVM0000926;EVM0011764
Stilbenoid, diarylheptanoid and gingerol biosynthesis	ko00945	3 out of 433 0.69284064665127%	17 out of 4544 0.374119718309859%	0.216231	1	3	17	433	4544	EVM0017382;EVM0018271;EVM0034270
Nitrogen metabolism	ko00910	5 out of 433 1.15473441108545%	35 out of 4544 0.770246478873239%	0.236843	1	5	35	433	4544	EVM0007407;EVM0021364;EVM0023437;EVM0027934;EVM0042051
Porphyrin and chlorophyll metabolism	ko00860	6 out of 433 1.38568129330254%	44 out of 4544 0.96830985915493%	0.238031	1	6	44	433	4544	EVM0015082;EVM0029370;EVM0033447;EVM0034750;EVM0036566;EVM0043597
Photosynthesis	ko00195	17 out of 433 3.92609699769053%	148 out of 4544 3.25704225352113%	0.241465	1	17	148	433	4544	EVM0003895;EVM0009913;EVM0015019;EVM0019130;EVM0020668;EVM0023692;EVM0026235;EVM0030765;EVM0030804;EVM0034193;EVM0037379;EVM0037811;EVM0038486;EVM0040203;EVM0043800;EVM0043982;EVM0044258
Phagosome	ko04145	10 out of 433 2.3094688221709%	83 out of 4544 1.82658450704225%	0.263803	1	10	83	433	4544	EVM0001152;EVM0002062;EVM0004667;EVM0006140;EVM0012501;EVM0023693;EVM0024873;EVM0038332;EVM0042496;EVM0044044
Taurine and hypotaurine metabolism	ko00430	3 out of 433 0.69284064665127%	19 out of 4544 0.418133802816901%	0.269172	1	3	19	433	4544	EVM0004045;EVM0014076;EVM0017427
Selenocompound metabolism	ko00450	3 out of 433 0.69284064665127%	19 out of 4544 0.418133802816901%	0.269172	1	3	19	433	4544	EVM0031009;EVM0035132;EVM0037845
Ubiquinone and other terpenoid-quinone biosynthesis	ko00130	5 out of 433 1.15473441108545%	37 out of 4544 0.814260563380282%	0.274172	1	5	37	433	4544	EVM0007831;EVM0010337;EVM0017382;EVM0021832;EVM0025451
Glycosphingolipid biosynthesis - globo series	ko00603	2 out of 433 0.46189376443418%	11 out of 4544 0.242077464788732%	0.282559	1	2	11	433	4544	EVM0037848;EVM0040097
Sulfur metabolism	ko00920	5 out of 433 1.15473441108545%	38 out of 4544 0.836267605633803%	0.293283	1	5	38	433	4544	EVM0008171;EVM0014739;EVM0026481;EVM0031009;EVM0037845
Carbon metabolism	ko01200	27 out of 433 6.23556581986143%	258 out of 4544 5.67781690140845%	0.330158	1	27	258	433	4544	EVM0002670;EVM0005224;EVM0006143;EVM0006208;EVM0007407;EVM0007478;EVM0008171;EVM0010992;EVM0014739;EVM0015437;EVM0017428;EVM0018401;EVM0020491;EVM0020574;EVM0021498;EVM0022707;EVM0023403;EVM0023461;EVM0023668;EVM0026481;EVM0026670;EVM0027934;EVM0029330;EVM0038166;EVM0040741;EVM0045192;Oryza_sativa_newGene_3735
Biotin metabolism	ko00780	3 out of 433 0.69284064665127%	22 out of 4544 0.484154929577465%	0.350516	1	3	22	433	4544	EVM0003630;EVM0021191;EVM0027147
Pyruvate metabolism	ko00620	9 out of 433 2.07852193995381%	83 out of 4544 1.82658450704225%	0.393743	1	9	83	433	4544	EVM0005224;EVM0006208;EVM0018401;EVM0020574;EVM0023461;EVM0029330;EVM0040741;EVM0044791;EVM0045192
Pentose and glucuronate interconversions	ko00040	6 out of 433 1.38568129330254%	54 out of 4544 1.18838028169014%	0.410806	1	6	54	433	4544	EVM0000358;EVM0006030;EVM0013533;EVM0021837;EVM0038153;EVM0040047
Protein processing in endoplasmic reticulum	ko04141	21 out of 433 4.84988452655889%	208 out of 4544 4.57746478873239%	0.423444	1	21	208	433	4544	EVM0002639;EVM0002685;EVM0006194;EVM0008838;EVM0010335;EVM0011870;EVM0012501;EVM0015473;EVM0019379;EVM0025636;EVM0026892;EVM0029477;EVM0029667;EVM0030963;EVM0032075;EVM0033025;EVM0033829;EVM0036850;EVM0037603;EVM0038359;EVM0043649
One carbon pool by folate	ko00670	2 out of 433 0.46189376443418%	15 out of 4544 0.330105633802817%	0.425765	1	2	15	433	4544	EVM0002670;EVM0009573
Flavonoid biosynthesis	ko00941	3 out of 433 0.69284064665127%	25 out of 4544 0.550176056338028%	0.430815	1	3	25	433	4544	EVM0017382;EVM0023739;EVM0027128
SNARE interactions in vesicular transport	ko04130	4 out of 433 0.92378752886836%	35 out of 4544 0.770246478873239%	0.431251	1	4	35	433	4544	EVM0001152;EVM0006111;EVM0023366;EVM0035398
Fatty acid biosynthesis	ko00061	5 out of 433 1.15473441108545%	46 out of 4544 1.01232394366197%	0.449548	1	5	46	433	4544	EVM0001023;EVM0003630;EVM0021191;EVM0027147;EVM0033348
Alanine, aspartate and glutamate metabolism	ko00250	5 out of 433 1.15473441108545%	47 out of 4544 1.03433098591549%	0.468763	1	5	47	433	4544	EVM0004045;EVM0007407;EVM0014076;EVM0023437;Oryza_sativa_newGene_3735
Arginine and proline metabolism	ko00330	5 out of 433 1.15473441108545%	48 out of 4544 1.05633802816901%	0.487768	1	5	48	433	4544	EVM0001117;EVM0027852;EVM0029700;EVM0038113;Oryza_sativa_newGene_3735
Other glycan degradation	ko00511	2 out of 433 0.46189376443418%	19 out of 4544 0.418133802816901%	0.552785	1	2	19	433	4544	EVM0009453;EVM0040097
Regulation of autophagy	ko04140	3 out of 433 0.69284064665127%	30 out of 4544 0.660211267605634%	0.55515	1	3	30	433	4544	EVM0006926;EVM0019744;EVM0022955
Glycerolipid metabolism	ko00561	5 out of 433 1.15473441108545%	52 out of 4544 1.1443661971831%	0.561024	1	5	52	433	4544	EVM0009491;EVM0010991;EVM0022203;EVM0037848;EVM0043074
Glycosphingolipid biosynthesis - ganglio series	ko00604	1 out of 433 0.23094688221709%	9 out of 4544 0.19806338028169%	0.594286	1	1	9	433	4544	EVM0040097
Limonene and pinene degradation	ko00903	1 out of 433 0.23094688221709%	9 out of 4544 0.19806338028169%	0.594286	1	1	9	433	4544	EVM0018271
Sesquiterpenoid and triterpenoid biosynthesis	ko00909	1 out of 433 0.23094688221709%	9 out of 4544 0.19806338028169%	0.594286	1	1	9	433	4544	EVM0003621
Inositol phosphate metabolism	ko00562	5 out of 433 1.15473441108545%	55 out of 4544 1.21038732394366%	0.612345	1	5	55	433	4544	EVM0001880;EVM0024679;EVM0026043;EVM0027291;EVM0038332
Endocytosis	ko04144	13 out of 433 3.00230946882217%	143 out of 4544 3.14700704225352%	0.615007	1	13	143	433	4544	EVM0000275;EVM0006140;EVM0006783;EVM0007281;EVM0009578;EVM0013954;EVM0024960;EVM0030963;EVM0032075;EVM0036850;EVM0040538;EVM0043649;EVM0044950
Fructose and mannose metabolism	ko00051	6 out of 433 1.38568129330254%	68 out of 4544 1.49647887323944%	0.64049	1	6	68	433	4544	EVM0003663;EVM0006143;EVM0010992;EVM0021498;EVM0026529;EVM0038153
Sphingolipid metabolism	ko00600	2 out of 433 0.46189376443418%	23 out of 4544 0.506161971830986%	0.658688	1	2	23	433	4544	EVM0034126;EVM0037848
Butanoate metabolism	ko00650	2 out of 433 0.46189376443418%	23 out of 4544 0.506161971830986%	0.658688	1	2	23	433	4544	EVM0004045;EVM0014076
N-Glycan biosynthesis	ko00510	3 out of 433 0.69284064665127%	35 out of 4544 0.770246478873239%	0.661827	1	3	35	433	4544	EVM0013165;EVM0029021;EVM0033025
Brassinosteroid biosynthesis	ko00905	1 out of 433 0.23094688221709%	11 out of 4544 0.242077464788732%	0.66807	1	1	11	433	4544	EVM0012356
Glycosaminoglycan degradation	ko00531	1 out of 433 0.23094688221709%	12 out of 4544 0.264084507042254%	0.699777	1	1	12	433	4544	EVM0040097
Amino sugar and nucleotide sugar metabolism	ko00520	11 out of 433 2.54041570438799%	130 out of 4544 2.86091549295775%	0.707211	1	11	130	433	4544	EVM0002262;EVM0006143;EVM0006268;EVM0008517;EVM0009785;EVM0018300;EVM0026471;EVM0027787;EVM0035066;EVM0038756;EVM0040097
Ascorbate and aldarate metabolism	ko00053	3 out of 433 0.69284064665127%	38 out of 4544 0.836267605633803%	0.716322	1	3	38	433	4544	EVM0001880;EVM0003445;EVM0007561
Galactose metabolism	ko00052	5 out of 433 1.15473441108545%	62 out of 4544 1.36443661971831%	0.71741	1	5	62	433	4544	EVM0006143;EVM0028343;EVM0036446;EVM0037848;EVM0041434
Terpenoid backbone biosynthesis	ko00900	4 out of 433 0.92378752886836%	53 out of 4544 1.16637323943662%	0.757658	1	4	53	433	4544	EVM0003621;EVM0008054;EVM0015111;EVM0043915
Citrate cycle (TCA cycle)	ko00020	4 out of 433 0.92378752886836%	54 out of 4544 1.18838028169014%	0.77062	1	4	54	433	4544	EVM0006208;EVM0020574;EVM0023461;EVM0029330
Arginine biosynthesis	ko00220	2 out of 433 0.46189376443418%	30 out of 4544 0.660211267605634%	0.794748	1	2	30	433	4544	EVM0007407;Oryza_sativa_newGene_3735
Isoquinoline alkaloid biosynthesis	ko00950	2 out of 433 0.46189376443418%	30 out of 4544 0.660211267605634%	0.794748	1	2	30	433	4544	EVM0005417;Oryza_sativa_newGene_3735
Pentose phosphate pathway	ko00030	4 out of 433 0.92378752886836%	58 out of 4544 1.27640845070423%	0.817091	1	4	58	433	4544	EVM0010992;EVM0015437;EVM0020491;EVM0021498
Tyrosine metabolism	ko00350	3 out of 433 0.69284064665127%	47 out of 4544 1.03433098591549%	0.839304	1	3	47	433	4544	EVM0005417;EVM0030361;Oryza_sativa_newGene_3735
Oxidative phosphorylation	ko00190	18 out of 433 4.15704387990762%	230 out of 4544 5.06161971830986%	0.846199	1	18	230	433	4544	EVM0002351;EVM0005814;EVM0005939;EVM0006945;EVM0007261;EVM0007558;EVM0008524;EVM0009005;EVM0013813;EVM0029089;EVM0029370;EVM0032124;EVM0032797;EVM0033628;EVM0035448;EVM0037542;EVM0038470;EVM0040311
Histidine metabolism	ko00340	1 out of 433 0.23094688221709%	19 out of 4544 0.418133802816901%	0.851424	1	1	19	433	4544	EVM0003611
Phosphatidylinositol signaling system	ko04070	3 out of 433 0.69284064665127%	53 out of 4544 1.16637323943662%	0.893042	1	3	53	433	4544	EVM0026043;EVM0027291;EVM0038332
beta-Alanine metabolism	ko00410	2 out of 433 0.46189376443418%	39 out of 4544 0.858274647887324%	0.898181	1	2	39	433	4544	EVM0004045;EVM0014076
Tropane, piperidine and pyridine alkaloid biosynthesis	ko00960	1 out of 433 0.23094688221709%	23 out of 4544 0.506161971830986%	0.900653	1	1	23	433	4544	Oryza_sativa_newGene_3735
Biosynthesis of amino acids	ko01230	17 out of 433 3.92609699769053%	233 out of 4544 5.12764084507042%	0.908256	1	17	233	433	4544	EVM0002670;EVM0008171;EVM0014739;EVM0019137;EVM0020491;EVM0020845;EVM0021498;EVM0022288;EVM0023437;EVM0023923;EVM0026481;EVM0026670;EVM0031009;EVM0035284;EVM0036369;EVM0037845;Oryza_sativa_newGene_3735
Fatty acid degradation	ko00071	2 out of 433 0.46189376443418%	43 out of 4544 0.946302816901408%	0.926371	1	2	43	433	4544	EVM0029805;EVM0030361
Folate biosynthesis	ko00790	1 out of 433 0.23094688221709%	26 out of 4544 0.572183098591549%	0.926556	1	1	26	433	4544	EVM0020551
Lysine degradation	ko00310	1 out of 433 0.23094688221709%	27 out of 4544 0.59419014084507%	0.933595	1	1	27	433	4544	EVM0010159
Homologous recombination	ko03440	3 out of 433 0.69284064665127%	62 out of 4544 1.36443661971831%	0.943823	1	3	62	433	4544	EVM0008014;EVM0021183;Oryza_sativa_newGene_9666
Protein export	ko03060	3 out of 433 0.69284064665127%	63 out of 4544 1.38644366197183%	0.947813	1	3	63	433	4544	EVM0025636;EVM0030020;EVM0031891
Glycolysis / Gluconeogenesis	ko00010	8 out of 433 1.84757505773672%	134 out of 4544 2.94894366197183%	0.950192	1	8	134	433	4544	EVM0006143;EVM0010992;EVM0017723;EVM0021498;EVM0023461;EVM0026670;EVM0029330;EVM0030361
Mismatch repair	ko03430	2 out of 433 0.46189376443418%	49 out of 4544 1.07834507042254%	0.955234	1	2	49	433	4544	EVM0008014;EVM0021183
RNA degradation	ko03018	5 out of 433 1.15473441108545%	108 out of 4544 2.37676056338028%	0.98145	1	5	108	433	4544	EVM0026670;EVM0031137;EVM0032085;EVM0041401;EVM0045240
RNA polymerase	ko03020	2 out of 433 0.46189376443418%	61 out of 4544 1.34242957746479%	0.983979	1	2	61	433	4544	EVM0013061;EVM0028138
DNA replication	ko03030	2 out of 433 0.46189376443418%	61 out of 4544 1.34242957746479%	0.983979	1	2	61	433	4544	EVM0008014;EVM0021183
Nucleotide excision repair	ko03420	3 out of 433 0.69284064665127%	82 out of 4544 1.80457746478873%	0.987933	1	3	82	433	4544	EVM0008014;EVM0021183;EVM0035147
Base excision repair	ko03410	1 out of 433 0.23094688221709%	44 out of 4544 0.96830985915493%	0.988065	1	1	44	433	4544	EVM0020398
Ribosome biogenesis in eukaryotes	ko03008	3 out of 433 0.69284064665127%	85 out of 4544 1.8705985915493%	0.990515	1	3	85	433	4544	EVM0037258;EVM0043999;EVM0045240
RNA transport	ko03013	7 out of 433 1.61662817551963%	153 out of 4544 3.36707746478873%	0.993176	1	7	153	433	4544	EVM0007483;EVM0007505;EVM0014585;EVM0019112;EVM0035540;EVM0037258;EVM0039101
Purine metabolism	ko00230	7 out of 433 1.61662817551963%	157 out of 4544 3.45510563380282%	0.994763	1	7	157	433	4544	EVM0000926;EVM0009573;EVM0013061;EVM0020075;EVM0028138;EVM0029183;EVM0036257
2-Oxocarboxylic acid metabolism	ko01210	1 out of 433 0.23094688221709%	53 out of 4544 1.16637323943662%	0.995203	1	1	53	433	4544	Oryza_sativa_newGene_3735
Spliceosome	ko03040	9 out of 433 2.07852193995381%	199 out of 4544 4.3794014084507%	0.997618	1	9	199	433	4544	EVM0005156;EVM0010061;EVM0017773;EVM0025893;EVM0027460;EVM0030963;EVM0032075;EVM0036850;EVM0043649
Ubiquitin mediated proteolysis	ko04120	4 out of 433 0.92378752886836%	123 out of 4544 2.7068661971831%	0.998177	1	4	123	433	4544	EVM0016104;EVM0019379;EVM0026127;EVM0036524
Peroxisome	ko04146	2 out of 433 0.46189376443418%	88 out of 4544 1.93661971830986%	0.998576	1	2	88	433	4544	EVM0020046;EVM0029805
Glycine, serine and threonine metabolism	ko00260	1 out of 433 0.23094688221709%	66 out of 4544 1.45246478873239%	0.998718	1	1	66	433	4544	EVM0002670
Proteasome	ko03050	1 out of 433 0.23094688221709%	66 out of 4544 1.45246478873239%	0.998718	1	1	66	433	4544	EVM0032553
mRNA surveillance pathway	ko03015	2 out of 433 0.46189376443418%	109 out of 4544 2.3987676056338%	0.999798	1	2	109	433	4544	EVM0034810;EVM0045347
Pyrimidine metabolism	ko00240	3 out of 433 0.69284064665127%	137 out of 4544 3.01496478873239%	0.999889	1	3	137	433	4544	EVM0013061;EVM0028138;EVM0034605
Ribosome	ko03010	4 out of 433 0.92378752886836%	429 out of 4544 9.44102112676056%	1	1	4	429	433	4544	EVM0010576;EVM0024912;EVM0036978;EVM0038815

## Sheet: Sheet2
#Pathway
Glycolysis / Gluconeogenesis							K00844+K03841+K01568+K01623+K00161+K01689+K01610+K18857
Citrate cycle (TCA cycle)							K00025+K00026+K00161+K01610
Pentose phosphate pathway							K03841+K00036+K01807+K01623
Pentose and glucuronate interconversions							K01051+K01051+K01051+K01051+K00008+K01051
Fructose and mannose metabolism							K19355+K00844+K03841+K01623+K19355+K00008
Galactose metabolism							K00844+K01193+K06617+K07407+K01187
Ascorbate and aldarate metabolism							K00469+K00434+K00434
Fatty acid biosynthesis							K03921+K00059+K00059+K00059+K03921
Fatty acid elongation							K15397+K15397+K15397+K10251+K10703+K15397
Fatty acid degradation							K00232+K18857
Cutin, suberine and wax biosynthesis							K15398+K15401+K13356+K15400+K15398
Steroid biosynthesis							K14424+K05917+K14674+K09832+K05917
Ubiquinone and other terpenoid-quinone biosynthesis							K06125+K03809+K00487+K03809+K01904
Oxidative phosphorylation							K01535+K01535+K02126+K01507+K02261+K01507+K01507+K02132+K02262+K02132+K02259+K01507+K01535+K00412+K01535+K02132+K02132+K02256
Photosynthesis							K02641+K02639+K03542+K02723+K02705+K02639+K02704+K02639+K08901+K02690+K02703+K02703+K02634+K02698+K02690+K02689+K02689
Photosynthesis - antenna proteins							K14172+K08911+K08912
Arginine biosynthesis							K00261+K14454
Purine metabolism							K18453+K00601+K03017+K01490+K03004+K01466+K00365
Caffeine metabolism							K00365
Pyrimidine metabolism							K03017+K03004+K01937
Alanine, aspartate and glutamate metabolism							K01580+K00261+K01580+K00264+K14454
Glycine, serine and threonine metabolism							K00600
Cysteine and methionine metabolism							K05933+K00025+K00547+K01738+K00547+K01738+K08967+K05933+K00026+K00640+K05933+K01739+K08967+K01761+K05933+K01739+K14454
Lysine degradation							K11420
Arginine and proline metabolism							K01583+K01581+K01583+K00318+K14454
Histidine metabolism							K01590
Tyrosine metabolism							K01592+K18857+K14454
Phenylalanine metabolism							K10775+K10775+K00487+K10775+K01904+K10775+K14454
Phenylalanine, tyrosine and tryptophan biosynthesis							K01626+K00891+K01850+K01658+K01609+K01626+K14454
beta-Alanine metabolism							K01580+K01580
Taurine and hypotaurine metabolism							K01580+K01580+K10712
Selenocompound metabolism							K01739+K01761+K01739
Cyanoamino acid metabolism							K00600+K01188+K01188+K01188+K01455+K01188
Glutathione metabolism							K00799+K00799+K00434+K00434+K00799+K00799+K00036+K00799+K00799+K01581+K00799+K00432+K00799+K00799
Starch and sucrose metabolism							K01051+K01188+K01087+K01051+K00844+K15920+K01176+K08679+K01188+K13648+K01087+K01051+K16055+K16055+K01051+K01188+K01193+K01176+K01177+K08679+K01177+K01087+K13648+K01051+K01187+K01188+K16055+K01179+K19893
N-Glycan biosynthesis							K00737+K00737+K01230
Other glycan degradation							K01206+K12373
Amino sugar and nucleotide sugar metabolism							K01183+K00844+K15920+K08679+K13648+K01209+K00972+K01183+K08679+K13648+K12373
Glycosaminoglycan degradation							K12373
Glycerolipid metabolism							K03715+K14674+K13513+K07407+K06119
Inositol phosphate metabolism							K00469+K01114+K00913+K00913+K00921
Glycerophospholipid metabolism							K01115+K01126+K06124+K01115+K14674+K01047+K13513+K08730+K01114+K01115+K14156+K00006
Ether lipid metabolism							K01115+K01115+K14674+K01047+K01114+K01115
Arachidonic acid metabolism							K14674+K01047+K00432
Linoleic acid metabolism							K14674+K00454+K01047+K00454
alpha-Linolenic acid metabolism							K05894+K01723+K14674+K01723+K00454+K05894+K01047+K00232+K18857+K00454
Sphingolipid metabolism							K04713+K07407
Glycosphingolipid biosynthesis - globo series							K07407+K12373
Glycosphingolipid biosynthesis - ganglio series							K12373
Pyruvate metabolism							K01006+K00025+K00029+K00026+K00161+K01610+K01006+K01512+K01638
Glyoxylate and dicarboxylate metabolism							K00600+K00025+K01601+K01601+K00026+K01602+K01601+K01455+K01601+K01638
Butanoate metabolism							K01580+K01580
One carbon pool by folate							K00600+K00601
Carbon fixation in photosynthetic organisms							K01006+K00025+K01601+K03841+K01601+K00029+K01807+K00026+K01623+K01602+K01601+K00855+K01610+K01601+K01006+K14454
Thiamine metabolism							K01662+K03147+K03146
Riboflavin metabolism							K18453+K14652
Biotin metabolism							K00059+K00059+K00059
Folate biosynthesis							K01495
Porphyrin and chlorophyll metabolism							K08099+K02259+K13606+K00218+K19073+K01772
Terpenoid backbone biosynthesis							K15891+K13789+K01662+K00787
Limonene and pinene degradation							K00517
Diterpenoid biosynthesis							K04125+K16085+K04125+K05282+K16084+K04125+K14043
Brassinosteroid biosynthesis							K09588
Carotenoid biosynthesis							K02291+K09840+K09840+K09840+K09840
Zeatin biosynthesis							K13495+K10760+K13495+K13495+K13495
Sesquiterpenoid and triterpenoid biosynthesis							K15891
Nitrogen metabolism							K00261+K01674+K00264+K01455+K00366
Sulfur metabolism							K01738+K01738+K00640+K01739+K01739
Phenylpropanoid biosynthesis							K10775+K00430+K00430+K00430+K00430+K01188+K00430+K00430+K10775+K00430+K00430+K00430+K00430+K01188+K00430+K00430+K00430+K00430+K00430+K00487+K10775+K09753+K00083+K00083+K01188+K01904+K00430+K00430+K00430+K00430+K00083+K00430+K10775+K09753+K00430+K09753+K00430+K00430+K00430+K11188+K01188+K00430+K00430+K00083
Flavonoid biosynthesis							K00487+K05280+K08695
Flavone and flavonol biosynthesis							K05280+K05279
Stilbenoid, diarylheptanoid and gingerol biosynthesis							K00487+K00517+K17212
Isoquinoline alkaloid biosynthesis							K01592+K14454
Tropane, piperidine and pyridine alkaloid biosynthesis							K14454
Biosynthesis of unsaturated fatty acids							K03921+K00059+K00059+K10256+K00059+K00232+K03921+K10256+K10251+K10703
Carbon metabolism
2-Oxocarboxylic acid metabolism							K14454
Fatty acid metabolism							K03921+K00059+K00059+K10256+K00059+K00232+K03921+K10256+K10251+K10703
Biosynthesis of amino acids							K00600+K01738+K01738+K01626+K01807+K00891+K01623+K01850+K00264+K01658+K00640+K01689+K01739+K01609+K01626+K01739+K14454
Ribosome biogenesis in eukaryotes							K07936+K14571+K12619
Ribosome							K02866+K02945+K02935+K02879
RNA transport							K03113+K12160+K03245+K14315+K14297+K07936+K03236
mRNA surveillance pathway							K14407+K11584
RNA degradation							K01689+K12581+K12591+K04043+K12619
RNA polymerase							K03017+K03004
DNA replication							K10739+K07466
Spliceosome							K12893+K06063+K12817+K12837+K12900+K03283+K03283+K03283+K03283
Proteasome							K03063
Protein export							K09490+K03100+K03116
Base excision repair							K01246
Nucleotide excision repair							K10739+K07466+K10841
Mismatch repair							K10739+K07466
Homologous recombination							K10739+K07466+K10875
Phosphatidylinositol signaling system							K00913+K00913+K00921
Plant hormone signal transduction							K13464+K14496+K14498+K14497+K13464+K13946+K14484+K14492+K14488+K14487+K14488+K14488+K13464+K13464+K14488+K14484+K14497+K14484+K14516+K13464+K14496+K13464+K14492+K14514+K13464+K14488+K14488+K14505+K14497+K14506+K13449+K14484+K14488+K12126+K14488+K14488+K14488
Ubiquitin mediated proteolysis							K10581+K06689+K04506+K10144
SNARE interactions in vesicular transport							K08492+K08486+K08515+K08486
Regulation of autophagy							K08341+K08332+K08269
Protein processing in endoplasmic reticulum							K13989+K13993+K14009+K13993+K07953+K13993+K08057+K09562+K06689+K09490+K10666+K13993+K13993+K03283+K03283+K01230+K14016+K03283+K13993+K04079+K03283
Endocytosis							K01115+K07889+K01115+K19476+K05747+K07937+K01115+K03283+K03283+K03283+K05758+K03283+K12194
Phagosome							K08492+K07374+K07375+K07889+K08057+K04392+K04392+K00921+K07375+K04392
Peroxisome							K13356+K00232
Plant-pathogen interaction							K13424+K13459+K13412+K13448+K13412+K13448+K13447+K13448+K13448+K13448+K13430+K13457+K13448+K13448+K13448+K13424+K13412+K13448+K13424+K13412+K05391+K13448+K04079+K13457+K13413+K13412+K13447+K13449+K13457+K13424
Circadian rhythm - plant							K12127+K12129+K12130+K12129+K12133+K12130+K12124+K12116+K12126
AGE-RAGE signaling pathway in diabetic complications							K04392+K04392+K04392
