# Supplementary material for: Integrated RNA-seq Analysis and Meta-QTLs Mapping Provide Insights into Cold Stress Response in Rice Seedling Roots
Source: Int J Mol Sci. 2020 Jun 29;21(13):4615. doi: 10.3390/ijms21134615 (PMC7369714; doi:10.3390/ijms21134615)
Supplement: Supplementary file 1 [file ijms-21-04615-s001.zip › Supplementary/Table S5.txt]

BINCODE	NAME	IDENTIFIER	DESCRIPTION	TYPE
'0'	'control genes'	''	''
'1'	'PS'	''	''
'1.1'	'PS.lightreaction'	''	''
'1.1.1'	'PS.lightreaction.photosystem II'	''	''
'1.1.1.1'	'PS.lightreaction.photosystem II.LHC-II'	'evm0034315'	'(loc_os01g52240.1 : 456.0) no description available & (p12330|cb21_orysa : 443.0) Chlorophyll a-b binding protein 1, chloroplast precursor (LHCII type I CAB-1) (LHCP) - Oryza sativa (Rice) & (at2g34430 : 410.0) Photosystem II type I chlorophyll a/b-binding protein; light-harvesting chlorophyll-protein complex II subunit B1 (LHB1B1); FUNCTIONS IN: chlorophyll binding; INVOLVED IN: photosynthesis,…	T
'1.1.1.1'	'PS.lightreaction.photosystem II.LHC-II'	'evm0005690'	'(loc_os09g12540.1 : 457.0) no description available & (at1g76570 : 398.0) Chlorophyll A-B binding family protein; FUNCTIONS IN: chlorophyll binding; INVOLVED IN: response to blue light, response to far red light, photosynthesis; LOCATED IN: light-harvesting complex, chloroplast, membrane; EXPRESSED IN: 28 plant structures; EXPRESSED DURING: 13 growth stages; CONTAINS InterPro DOMAIN/s: Chlorophy…	T
'1.1.1.2'	'PS.lightreaction.photosystem II.PSII polypeptide subunits'	'evm0020668'	'(gnl|cdd|79253 : 924.0) no description available & (p12158|psbc_orysa : 840.0) Photosystem II 44 kDa reaction center protein (P6 protein) (CP43) - Oryza sativa (Rice) & (loc_osp1g00180.1 : 840.0) no description available & (atcg00280 : 815.0) chloroplast gene encoding a CP43 subunit of the photosystem II reaction center. promoter contains a blue-light responsive element.; photosystem II reaction…	T
'1.1.1.2'	'PS.lightreaction.photosystem II.PSII polypeptide subunits'	'evm0037811'	'(gnl|cdd|79222 : 682.0) no description available & (loc_os10g21200.1 : 663.0) no description available & (p12094|psba_orysa : 662.0) Photosystem Q(B) protein (32 kDa thylakoid membrane protein) (Photosystem II protein D1) - Oryza sativa (Rice) & (atcg00020 : 657.0) Encodes chlorophyll binding protein D1, a part of the photosystem II reaction center core; photosystem II reaction center protein A …	T
'1.1.1.2'	'PS.lightreaction.photosystem II.PSII polypeptide subunits'	'evm0015019'	'(loc_os01g64960.1 : 383.0) no description available & (q9smb4|psbs_tobac : 269.0) Photosystem II 22 kDa protein, chloroplast precursor (CP22) - Nicotiana tabacum (Common tobacco) & (at1g44575 : 256.0) Encoding PSII-S (CP22), a ubiquitous pigment-binding protein associated with photosystem II (PSII) of higher plants. Involved in nonphotochemical quenching rather than in photosynthesis. Mutant has…	T
'1.1.1.2'	'PS.lightreaction.photosystem II.PSII polypeptide subunits'	'evm0044728'	'(loc_os01g43070.1 : 401.0) no description available & (at5g11450 : 277.0) Mog1/PsbP/DUF1795-like photosystem II reaction center PsbP family protein; FUNCTIONS IN: calcium ion binding; INVOLVED IN: photosynthesis; LOCATED IN: thylakoid, thylakoid lumen, chloroplast thylakoid membrane, chloroplast thylakoid lumen, chloroplast; EXPRESSED IN: 23 plant structures; EXPRESSED DURING: 13 growth stages; …	T
'1.1.1.2'	'PS.lightreaction.photosystem II.PSII polypeptide subunits'	'evm0026235'	'(gnl|cdd|79279 : 991.0) no description available & (p12157|psbb_orysa : 989.0) Photosystem II P680 chlorophyll A apoprotein (CP-47 protein) - Oryza sativa (Rice) & (loc_osp1g00600.1 : 977.0) no description available & (atcg00680 : 957.0) encodes for CP47, subunit of the photosystem II reaction center.; photosystem II reaction center protein B (PSBB); FUNCTIONS IN: chlorophyll binding; INVOLVED I…	T
'1.1.1.2'	'PS.lightreaction.photosystem II.PSII polypeptide subunits'	'evm0042025'	'(loc_os04g59440.1 : 360.0) no description available & (q02060|psbs_spiol : 229.0) Photosystem II 22 kDa protein, chloroplast precursor (CP22) - Spinacia oleracea (Spinach) & (at1g44575 : 226.0) Encoding PSII-S (CP22), a ubiquitous pigment-binding protein associated with photosystem II (PSII) of higher plants. Involved in nonphotochemical quenching rather than in photosynthesis. Mutant has a norm…	T
'1.1.1.2'	'PS.lightreaction.photosystem II.PSII polypeptide subunits'	'evm0030804'	'(loc_os07g01480.2 : 385.0) no description available & (gnl|cdd|69290 : 204.0) no description available & (at3g01440 : 162.0) Encodes a subunit of the NAD(P)H complex located in the chloroplast thylakoid lumen.; PsbQ-like 1 (PQL1); FUNCTIONS IN: electron transporter, transferring electrons within the cyclic electron transport pathway of photosynthesis activity; INVOLVED IN: photosynthesis, light …	T
'1.1.1.2'	'PS.lightreaction.photosystem II.PSII polypeptide subunits'	'evm0037379'	'(gnl|cdd|79222 : 682.0) no description available & (loc_os10g21200.1 : 663.0) no description available & (p12094|psba_orysa : 662.0) Photosystem Q(B) protein (32 kDa thylakoid membrane protein) (Photosystem II protein D1) - Oryza sativa (Rice) & (atcg00020 : 657.0) Encodes chlorophyll binding protein D1, a part of the photosystem II reaction center core; photosystem II reaction center protein A …	T
'1.1.1.2'	'PS.lightreaction.photosystem II.PSII polypeptide subunits'	'evm0039133'	'(loc_os08g40160.1 : 393.0) no description available & (at1g76450 : 239.0) Photosystem II reaction center PsbP family protein; FUNCTIONS IN: calcium ion binding; INVOLVED IN: photosynthesis; LOCATED IN: thylakoid, thylakoid lumen, chloroplast thylakoid membrane, chloroplast thylakoid lumen, chloroplast; EXPRESSED IN: 23 plant structures; EXPRESSED DURING: 14 growth stages; CONTAINS InterPro DOMAI…	T
'1.1.1.2'	'PS.lightreaction.photosystem II.PSII polypeptide subunits'	'evm0005783'	'(loc_os12g37710.1 : 419.0) no description available & (at4g15510 : 282.0) Photosystem II reaction center PsbP family protein; FUNCTIONS IN: calcium ion binding; INVOLVED IN: photosynthesis; LOCATED IN: in 6 components; EXPRESSED IN: 21 plant structures; EXPRESSED DURING: 14 growth stages; CONTAINS InterPro DOMAIN/s: Photosystem II oxygen evolving complex protein PsbP (InterPro:IPR002683), Mog1/P…	T
'1.1.1.2'	'PS.lightreaction.photosystem II.PSII polypeptide subunits'	'evm0019259'	'(loc_os12g08830.1 : 456.0) no description available & (at1g77090 : 306.0) Mog1/PsbP/DUF1795-like photosystem II reaction center PsbP family protein; FUNCTIONS IN: calcium ion binding; INVOLVED IN: photosynthesis; LOCATED IN: thylakoid, thylakoid lumen, chloroplast thylakoid lumen, chloroplast stroma, chloroplast; EXPRESSED IN: 21 plant structures; EXPRESSED DURING: 13 growth stages; CONTAINS Int…	T
'1.1.1.3'	'PS.lightreaction.photosystem II.biogenesis'	''	''
'1.1.1.4'	'PS.lightreaction.photosystem II.LHC biogenesis'	''	''
'1.1.2'	'PS.lightreaction.photosystem I'	''	''
'1.1.2.1'	'PS.lightreaction.photosystem I.LHC-I'	'evm0022152'	'(loc_os02g52650.1 : 477.0) no description available & (at1g45474 : 295.0) Encodes a component of the light harvesting complex of photosystem I.; photosystem I light harvesting complex gene 5 (LHCA5); FUNCTIONS IN: pigment binding; INVOLVED IN: photosynthesis, light harvesting in photosystem I, photosynthesis; LOCATED IN: light-harvesting complex, chloroplast thylakoid membrane, photosystem I ant…	T
'1.1.2.2'	'PS.lightreaction.photosystem I.PSI polypeptide subunits'	'evm0034193'	'(gnl|cdd|79272 : 1401.0) no description available & (p12156|psab_orysa : 1396.0) Photosystem I P700 chlorophyll a apoprotein A2 (PsaB) (PSI-B) - Oryza sativa (Rice) & (loc_osp1g00330.1 : 1396.0) no description available & (atcg00340 : 1365.0) Encodes the D1 subunit of photosystem I and II reaction centers.; PSAB; FUNCTIONS IN: chlorophyll binding; INVOLVED IN: photosynthesis, light harvesting in…	T
'1.1.2.2'	'PS.lightreaction.photosystem I.PSI polypeptide subunits'	'evm0043800'	'(gnl|cdd|79272 : 1401.0) no description available & (p12156|psab_orysa : 1363.0) Photosystem I P700 chlorophyll a apoprotein A2 (PsaB) (PSI-B) - Oryza sativa (Rice) & (loc_osp1g00330.1 : 1363.0) no description available & (atcg00340 : 1334.0) Encodes the D1 subunit of photosystem I and II reaction centers.; PSAB; FUNCTIONS IN: chlorophyll binding; INVOLVED IN: photosynthesis, light harvesting in…	T
'1.1.2.2'	'PS.lightreaction.photosystem I.PSI polypeptide subunits'	'evm0043982'	'(gnl|cdd|79273 : 1451.0) no description available & (p12155|psaa_orysa : 1444.0) Photosystem I P700 chlorophyll a apoprotein A1 (PsaA) (PSI-A) - Oryza sativa (Rice) & (loc_osp1g00340.1 : 1431.0) no description available & (atcg00350 : 1412.0) Encodes psaA protein comprising the reaction center for photosystem I along with psaB protein; hydrophobic protein encoded by the chloroplast genome.; PSAA…	T
'1.1.2.2'	'PS.lightreaction.photosystem I.PSI polypeptide subunits'	'evm0044258'	'(gnl|cdd|79273 : 1451.0) no description available & (p12155|psaa_orysa : 1444.0) Photosystem I P700 chlorophyll a apoprotein A1 (PsaA) (PSI-A) - Oryza sativa (Rice) & (loc_osp1g00340.1 : 1431.0) no description available & (atcg00350 : 1412.0) Encodes psaA protein comprising the reaction center for photosystem I along with psaB protein; hydrophobic protein encoded by the chloroplast genome.; PSAA…	T
'1.1.2.2'	'PS.lightreaction.photosystem I.PSI polypeptide subunits'	'evm0040203'	'(loc_os07g05480.1 : 233.0) no description available & (p36886|psak_horvu : 213.0) Photosystem I reaction center subunit psaK, chloroplast precursor (Photosystem I subunit X) (PSI-K) (Light-harvesting complex I 7 kDa protein) - Hordeum vulgare (Barley) & (at1g30380 : 147.0) Encodes subunit K of photosystem I reaction center.; photosystem I subunit K (PSAK); FUNCTIONS IN: molecular_function unknow…	T
'1.1.2.3'	'PS.lightreaction.photosystem I.biogenesis'	''	''
'1.1.3'	'PS.lightreaction.cytochrome b6/f'	''	''
'1.1.3.1'	'PS.lightreaction.cytochrome b6/f.iron sulfur subunit'	''	''
'1.1.3.2'	'PS.lightreaction.cytochrome b6/f.subunit 4 (PETD)'	''	''
'1.1.3.3'	'PS.lightreaction.cytochrome b6/f.cytochrome b6 (CYB6)'	''	''
'1.1.3.4'	'PS.lightreaction.cytochrome b6/f.apocytochrome f (CYF)'	'evm0038486'	'(p07888|cyf_orysa : 626.0) Apocytochrome f precursor - Oryza sativa (Rice) & (loc_osp1g00480.1 : 626.0) no description available & (gnl|cdd|79255 : 614.0) no description available & (atcg00540 : 566.0) Encodes cytochrome f apoprotein; involved in photosynthetic electron transport chain; encoded by the chloroplast genome and is transcriptionally repressed by a nuclear gene HCF2.; photosynthetic e…	T
'1.1.3.5'	'PS.lightreaction.cytochrome b6/f.biogenesis'	''	''
'1.1.4'	'PS.lightreaction.ATP synthase'	'evm0023232'	'(loc_os01g48300.4 : 622.0) no description available & (at2g31040 : 357.0) ATP synthase protein I -related; LOCATED IN: chloroplast; EXPRESSED IN: 22 plant structures; EXPRESSED DURING: 13 growth stages; Has 182 Blast hits to 182 proteins in 74 species: Archae - 0; Bacteria - 104; Metazoa - 0; Fungi - 0; Plants - 50; Viruses - 2; Other Eukaryotes - 26 (source: NCBI BLink). & (reliability: 714.0) …	T
'1.1.4.1'	'PS.lightreaction.ATP synthase.alpha subunit'	''	''
'1.1.4.2'	'PS.lightreaction.ATP synthase.beta subunit'	''	''
'1.1.4.3'	'PS.lightreaction.ATP synthase.epsilon chain'	''	''
'1.1.4.4'	'PS.lightreaction.ATP synthase.gamma chain'	''	''
'1.1.4.5'	'PS.lightreaction.ATP synthase.subunit C'	''	''
'1.1.4.6'	'PS.lightreaction.ATP synthase.chloroplastic subunit a'	''	''
'1.1.4.7'	'PS.lightreaction.ATP synthase.delta chain'	''	''
'1.1.4.8'	'PS.lightreaction.ATP synthase.subunit B (ATPF)'	''	''
'1.1.4.9'	'PS.lightreaction.ATP synthase.subunit B_ (ATPX)'	''	''
'1.1.5'	'PS.lightreaction.other electron carrier (ox/red)'	''	''
'1.1.5.1'	'PS.lightreaction.other electron carrier (ox/red).plastocyanin'	''	''
'1.1.5.2'	'PS.lightreaction.other electron carrier (ox/red).ferredoxin'	'evm0015640'	'(loc_os03g11450.1 : 394.0) no description available & (at5g07950 : 166.0) unknown protein; FUNCTIONS IN: molecular_function unknown; INVOLVED IN: biological_process unknown; LOCATED IN: chloroplast; EXPRESSED IN: 20 plant structures; EXPRESSED DURING: 9 growth stages; Has 30201 Blast hits to 17322 proteins in 780 species: Archae - 12; Bacteria - 1396; Metazoa - 17338; Fungi - 3422; Plants - 5037…	T
'1.1.5.2'	'PS.lightreaction.other electron carrier (ox/red).ferredoxin'	'evm0004352'	'(loc_os02g58740.1 : 387.0) no description available & (at1g02180 : 162.0) ferredoxin-related; FUNCTIONS IN: molecular_function unknown; INVOLVED IN: biological_process unknown; LOCATED IN: endomembrane system; EXPRESSED IN: 23 plant structures; EXPRESSED DURING: 15 growth stages; Has 54 Blast hits to 54 proteins in 11 species: Archae - 0; Bacteria - 0; Metazoa - 0; Fungi - 0; Plants - 54; Viruse…	T
'1.1.5.2'	'PS.lightreaction.other electron carrier (ox/red).ferredoxin'	'evm0022793'	'(loc_os07g30670.1 : 314.0) no description available & (at3g16250 : 160.0) encodes a novel subunit of the chloroplast NAD(P)H dehydrogenase complex, involved in cyclic electron flow around photosystem I to produce ATP. Contains a 4Fe-4S cluster.; NDH-dependent cyclic electron flow 1 (NDF4); FUNCTIONS IN: electron carrier activity, iron-sulfur cluster binding; INVOLVED IN: photosynthetic electron …	T
'1.1.5.2'	'PS.lightreaction.other electron carrier (ox/red).ferredoxin'	'evm0023692'	'(p11051|fer1_orysa : 207.0) Ferredoxin-1, chloroplast precursor (Ferredoxin I) (Anti-disease protein 1) - Oryza sativa (Rice) & (loc_os08g01380.1 : 207.0) no description available & (gnl|cdd|79346 : 136.0) no description available & (at1g60950 : 110.0) encodes a major leaf ferredoxin; FED A; FUNCTIONS IN: electron carrier activity, iron-sulfur cluster binding, 2 iron, 2 sulfur cluster binding; I…	T
'1.1.5.2'	'PS.lightreaction.other electron carrier (ox/red).ferredoxin'	'evm0045279'	'(loc_os08g35710.1 : 365.0) no description available & (at1g02180 : 131.0) ferredoxin-related; FUNCTIONS IN: molecular_function unknown; INVOLVED IN: biological_process unknown; LOCATED IN: endomembrane system; EXPRESSED IN: 23 plant structures; EXPRESSED DURING: 15 growth stages; Has 54 Blast hits to 54 proteins in 11 species: Archae - 0; Bacteria - 0; Metazoa - 0; Fungi - 0; Plants - 54; Viruse…	T
'1.1.5.3'	'PS.lightreaction.other electron carrier (ox/red).ferredoxin reductase'	''	''
'1.1.5.4'	'PS.lightreaction.other electron carrier (ox/red).ferredoxin oxireductase'	''	''
'1.1.6'	'PS.lightreaction.NADH DH'	'evm0024107'	'(loc_os01g20110.2 : 802.0) no description available & (at4g37920 : 420.0) unknown protein; FUNCTIONS IN: molecular_function unknown; INVOLVED IN: biological_process unknown; LOCATED IN: chloroplast thylakoid membrane, chloroplast, chloroplast envelope; BEST Arabidopsis thaliana protein match is: unknown protein (TAIR:AT1G36320.1); Has 123 Blast hits to 120 proteins in 40 species: Archae - 2; Bac…	T
'1.1.6'	'PS.lightreaction.NADH DH'	'evm0027415'	'(loc_os01g66000.1 : 384.0) no description available & (at5g58260 : 262.0) Encodes subunit NDH-N of NAD(P)H:plastoquinone dehydrogenase complex (Ndh complex) present in the thylakoid membrane of chloroplasts. This subunit is thought to be required for Ndh complex assembly.; oxidoreductases, acting on NADH or NADPH, quinone or similar compound as acceptor; FUNCTIONS IN: oxidoreductase activity, ac…	T
'1.1.30'	'PS.lightreaction.state transition'	'evm0039182'	'(loc_os07g12480.1 : 892.0) no description available & (gnl|cdd|36401 : 307.0) no description available & (at1g21240 : 210.0) encodes a wall-associated kinase; wall associated kinase 3 (WAK3); FUNCTIONS IN: protein serine/threonine kinase activity, kinase activity; INVOLVED IN: protein amino acid phosphorylation; LOCATED IN: plasma membrane; EXPRESSED IN: 9 plant structures; EXPRESSED DURING: 9 g…	T
'1.1.40'	'PS.lightreaction.cyclic electron flow-chlororespiration'	'evm0008386'	'(loc_os03g38950.1 : 486.0) no description available & (at3g15840 : 304.0) Encodes a chloroplast-targeted protein localized in the stroma that is a novel component essential for NDH-mediated non-photochemical reduction of the plastoquinone pool in chlororespiratory electron transport.; post-illumination chlorophyll fluorescence increase (PIFI); FUNCTIONS IN: molecular_function unknown; INVOLVED I…	T
'1.1.40'	'PS.lightreaction.cyclic electron flow-chlororespiration'	'evm0032701'	'(loc_os03g06230.1 : 573.0) no description available & (at1g64770 : 307.0) encodes a novel subunit of the chloroplast NAD(P)H dehydrogenase complex, involved in cyclic electron flow around photosystem I to produce ATP.; NDH-dependent cyclic electron flow 1 (NDF2); BEST Arabidopsis thaliana protein match is: NDH-dependent cyclic electron flow 5 (TAIR:AT1G55370.2). & (reliability: 614.0) & (origina…	T
'1.1.40'	'PS.lightreaction.cyclic electron flow-chlororespiration'	'evm0043401'	'(loc_os08g45190.1 : 140.0) no description available & (at2g05620 : 124.0) Involved in electron flow in Photosystem I. Essential for photoprotection.; proton gradient regulation 5 (PGR5); FUNCTIONS IN: electron carrier activity; INVOLVED IN: response to water deprivation, response to high light intensity, photosynthetic electron transport in photosystem I; LOCATED IN: chloroplast thylakoid membra…	T
'1.1.50'	'PS.lightreaction.NPQ'	''	''
'1.1.60'	'PS.lightreaction.state transition'	''	''
'1.1.70'	'PS.lightreaction.hydrogenase'	''	''
'1.1.70.1'	'PS.lightreaction.hydrogenase.FeFe-hydrogenase'	''	''
'1.1.70.2'	'PS.lightreaction.hydrogenase.NiFe-hydrogenase'	''	''
'1.1.99'	'PS.lightreaction.unspecified'	''	''
'1.1.99.1'	'PS.lightreaction.unspecified.TEF'	''	''
'1.1.1001'	'PS.lightreaction'	'phytol'	'PS.lightreaction, chlorophyll'	M
'1.1.1002'	'PS.lightreaction.binding proteins.Chlorophyll a'	'chlorophyll a'	'PS.lightreaction, chlorophyll'	M
'1.1.1003'	'PS.lightreaction.binding proteins.Chlorophyll b'	'chlorophyll b'	'PS.lightreaction, chlorophyll'	M
'1.1.1004'	'PS.lightreaction.PS II.PQ'	'decyl-plastoquinone'	'PS.lightreaction'	M
'1.2'	'PS.photorespiration'	''	''
'1.2.1'	'PS.photorespiration.phosphoglycolate phosphatase'	''	''
'1.2.2'	'PS.photorespiration.glycolate oxydase'	'evm0033990'	'(loc_os04g53210.2 : 419.0) no description available & (at4g18360 : 413.0) Aldolase-type TIM barrel family protein; FUNCTIONS IN: glycolate oxidase activity, oxidoreductase activity, FMN binding, catalytic activity; INVOLVED IN: oxidation reduction, metabolic process; LOCATED IN: peroxisome; EXPRESSED IN: 12 plant structures; EXPRESSED DURING: 4 anthesis, F mature embryo stage, petal differentiat…	T
'1.2.3'	'PS.photorespiration.aminotransferases peroxisomal'	''	''
'1.2.4'	'PS.photorespiration.glycine cleavage'	''	''
'1.2.4.1'	'PS.photorespiration.glycine cleavage.P subunit'	''	''
'1.2.4.2'	'PS.photorespiration.glycine cleavage.T subunit'	''	''
'1.2.4.3'	'PS.photorespiration.glycine cleavage.L subunit'	''	''
'1.2.4.4'	'PS.photorespiration.glycine cleavage.H protein'	''	''
'1.2.5'	'PS.photorespiration.serine hydroxymethyltransferase'	''	''
'1.2.6'	'PS.photorespiration.hydroxypyruvate reductase'	'evm0010187'	'(loc_os04g01660.1 : 508.0) no description available & (gnl|cdd|35292 : 255.0) no description available & (gnl|cdd|31252 : 253.0) no description available & (at2g45630 : 225.0) D-isomer specific 2-hydroxyacid dehydrogenase family protein; FUNCTIONS IN: NAD or NADH binding, oxidoreductase activity, acting on the CH-OH group of donors, NAD or NADP as acceptor, binding, catalytic activity, cofactor …	T
'1.2.7'	'PS.photorespiration.glycerate kinase'	''	''
'1.2.1001'	'PS.photorespiration.glycerate'	'glycerate'	'PS.photorepiration; lipid metabolism; amino acid degradation.serine; amino acid degradation.glycine; gluconeogenese/ glyoxylate cycle; TCA / org transformation'	M
'1.2.1002'	'PS.photorepiration.glycolate'	'glycolate'	'PS.photorepiration'	M
'1.2.1003'	'PS.photorepiration.glycine'	'glycine'	'PS.photorepiration; amino acid synthesis.serine; amino acid synthesis.glycine; amino acid degradation.glycine; redox regulation; nucleotide metabolism.synthesis; C1-metabolism'	M
'1.2.1004'	'PS.photorepiration.serine'	'serine'	'PS.photorepiration; lipid metabolism; amino acid degradation.homoserine; amino acid synthesis.serine; amino acid degradation.serine; amino acid degradation.methionine; S-assimilation'	M
'1.2.1005'	'PS.photorepiration.glyoxylate'	'glyoxylate'	'PS.photorepiration'	M
'1.2.1006'	'PS.photorepiration.hydroxypyruvate'	'hydroxypyruvate'	'PS.photorepiration'	M
'1.3'	'PS.calvin cycle'	'evm0037899'	'(loc_os01g19740.1 : 145.0) no description available & (at3g62410 : 90.5) CP12-2 encodes a small peptide found in the chloroplast stroma. It belongs to the CP12 gene family thought to be involved in the formation of a supramolecular complex with glyceraldehyde-3-phosphate dehydrogenase (GAPDH) and phosphoribulokinase (PRK) embedded in the Calvin cycle. CP12-2 is coordinately regulated by light wi…	T
'1.3.1'	'PS.calvin cycle.rubisco large subunit'	'evm0007478'	'(p12089|rbl_orysa : 983.0) Ribulose bisphosphate carboxylase large chain precursor (EC 4.1.1.39) (RuBisCO large subunit) - Oryza sativa (Rice) & (loc_osp1g00420.1 : 983.0) no description available & (gnl|cdd|79258 : 982.0) no description available & (atcg00490 : 929.0) large subunit of RUBISCO. Protein is tyrosine-phosphorylated and its phosphorylation state is modulated in response to ABA in Ar…	T
'1.3.1'	'PS.calvin cycle.rubisco large subunit'	'evm0038166'	'(p12089|rbl_orysa : 983.0) Ribulose bisphosphate carboxylase large chain precursor (EC 4.1.1.39) (RuBisCO large subunit) - Oryza sativa (Rice) & (loc_osp1g00420.1 : 983.0) no description available & (gnl|cdd|79258 : 982.0) no description available & (atcg00490 : 929.0) large subunit of RUBISCO. Protein is tyrosine-phosphorylated and its phosphorylation state is modulated in response to ABA in Ar…	T
'1.3.1'	'PS.calvin cycle.rubisco large subunit'	'evm0023403'	'(gnl|cdd|79258 : 399.0) no description available & (loc_os01g58020.1 : 379.0) no description available & (p12089|rbl_orysa : 371.0) Ribulose bisphosphate carboxylase large chain precursor (EC 4.1.1.39) (RuBisCO large subunit) - Oryza sativa (Rice) & (atcg00490 : 350.0) large subunit of RUBISCO. Protein is tyrosine-phosphorylated and its phosphorylation state is modulated in response to ABA in Ar…	T
'1.3.1'	'PS.calvin cycle.rubisco large subunit'	'evm0017428'	'(loc_os12g10580.1 : 912.0) no description available & (gnl|cdd|79258 : 514.0) no description available & (p12089|rbl_orysa : 485.0) Ribulose bisphosphate carboxylase large chain precursor (EC 4.1.1.39) (RuBisCO large subunit) - Oryza sativa (Rice) & (atcg00490 : 464.0) large subunit of RUBISCO. Protein is tyrosine-phosphorylated and its phosphorylation state is modulated in response to ABA in Ar…	T
'1.3.2'	'PS.calvin cycle.rubisco small subunit'	'evm0022707'	'(loc_os02g05830.1 : 386.0) no description available & (o65194|rbs_medsa : 176.0) Ribulose bisphosphate carboxylase small chain, chloroplast precursor (EC 4.1.1.39) (RuBisCO small subunit) - Medicago sativa (Alfalfa) & (at1g67090 : 171.0) ribulose bisphosphate carboxylase small chain 1A (RBCS1A); FUNCTIONS IN: ribulose-bisphosphate carboxylase activity, copper ion binding; INVOLVED IN: carbon fix…	T
'1.3.3'	'PS.calvin cycle.phosphoglycerate kinase'	''	''
'1.3.4'	'PS.calvin cycle.GAP'	''	''
'1.3.5'	'PS.calvin cycle.TPI'	''	''
'1.3.6'	'PS.calvin cycle.aldolase'	'evm0021498'	'(q40677|alfc_orysa : 360.0) Fructose-bisphosphate aldolase, chloroplast precursor (EC 4.1.2.13) (ALDP) - Oryza sativa (Rice) & (loc_os11g07020.1 : 360.0) no description available & (gnl|cdd|84661 : 303.0) no description available & (at4g38970 : 301.0) Protein is tyrosine-phosphorylated and its phosphorylation state is modulated in response to ABA in Arabidopsis thaliana seeds.; fructose-bisphosp…	T
'1.3.7'	'PS.calvin cycle.FBPase'	''	''
'1.3.8'	'PS.calvin cycle.transketolase'	''	''
'1.3.9'	'PS.calvin cycle.seduheptulose bisphosphatase'	''	''
'1.3.10'	'PS.calvin cycle.Rib5P Isomerase'	''	''
'1.3.11'	'PS.calvin cycle.RPE'	''	''
'1.3.12'	'PS.calvin cycle.PRK'	'evm0023668'	'(loc_os04g50880.1 : 715.0) no description available & (p26302|kppr_wheat : 586.0) Phosphoribulokinase, chloroplast precursor (EC 2.7.1.19) (Phosphopentokinase) (PRKase) (PRK) - Triticum aestivum (Wheat) & (at1g32060 : 575.0) phosphoribulokinase (PRK); FUNCTIONS IN: protein binding, phosphoribulokinase activity, ATP binding; INVOLVED IN: response to cold, defense response to bacterium, biosynthet…	T
'1.3.13'	'PS.calvin cycle.rubisco interacting'	'evm0025663'	'(p93431|rca_orysa : 954.0) Ribulose bisphosphate carboxylase/oxygenase activase, chloroplast precursor (RuBisCO activase) (RA) - Oryza sativa (Rice) & (loc_os11g47970.1 : 954.0) no description available & (at2g39730 : 764.0) Rubisco activase, a nuclear-encoded chloroplast protein that consists of two isoforms arising from alternative splicing in most plants. Required for the light activation of …	T
'1.3.1001'	'PS.calvin cycle.ribulose-1,5-bisP'	'ribulose-1,5-bisp'	'major CHO metabolism; PS.calvin cycle'	M
'1.3.1002'	'PS.calvin cycle'	'glycerate-3-p'	'major CHO metabolism; PS.calvin cycle; glycolysis; OPP.oxidative PP'	M
'1.3.1003'	'PS.calvin cycle'	'glycerate-1,3-bisp'	'major CHO metabolism; PS.calvin cycle; glycolysis; OPP.oxidative PP'	M
'1.3.1004'	'PS.calvin cycle'	'glyceraldehyde-3-p'	'major CHO metabolism; PS.calvin cycle; glycolysis; OPP.oxidative PP'	M
'1.3.1005'	'PS.calvin cycle'	'dihydroxyacetone-p'	'major CHO metabolism; PS.calvin cycle; glycolysis; OPP.oxidative PP'	M
'1.3.1006'	'PS.calvin cycle'	'fructose-1,6-bisp'	'major CHO metabolism; PS.calvin cycle; glycolysis; OPP.oxidative PP'	M
'1.3.1007'	'PS.calvin cycle'	'fructose-6-p'	'cell wall synthesis.cellulose synthesis; major CHO metabolism.synthesis.sucrose; major CHO metabolism.synthesis.starch; calvin cycle; glycolysis; OPP.oxidative PP'	M
'1.4'	'PS.reductive PP'	''	''
'1.5'	'PS.carbon concentrating mechanism'	''	''
'1.5.1'	'PS.carbon concentrating mechanism.C4'	''	''
'1.5.2'	'PS.carbon concentrating mechanism.CAM'	''	''
'1.5.3'	'PS.carbon concentrating mechanism.algal'	''	''
'2'	'major CHO metabolism'	''	''
'2.1'	'major CHO metabolism.synthesis'	''	''
'2.1.1'	'major CHO metabolism.synthesis.sucrose'	''	''
'2.1.1.1'	'major CHO metabolism.synthesis.sucrose.SPS'	''	''
'2.1.1.2'	'major CHO metabolism.synthesis.sucrose.SPP'	''	''
'2.1.1.3'	'major CHO metabolism.synthesis.sucrose.FBPase'	'evm0010992'	'(o64421|f16p2_orysa : 696.0) Fructose-1,6-bisphosphatase, cytosolic (EC 3.1.3.11) (D-fructose-1,6-bisphosphate 1-phosphohydrolase) (FBPase) - Oryza sativa (Rice) & (loc_os01g64660.2 : 696.0) no description available & (at1g43670 : 599.0) Inositol monophosphatase family protein; FUNCTIONS IN: fructose 1,6-bisphosphate 1-phosphatase activity, phosphoric ester hydrolase activity; INVOLVED IN: carbo…	T
'2.1.1.1001'	'major CHO metabolism.synthesis.sucrose'	'fructose-6-p'	'cell wall synthesis.cellulose synthesis; major CHO metabolism.synthesis.sucrose; major CHO metabolism.synthesis.starch; glycolysis; OPP.oxidative PP'	M
'2.1.1.1002'	'major CHO metabolism.synthesis.sucrose'	'glucose-6-p'	'cell wall synthesis.cellulose synthesis; major CHO metabolism.synthesis.sucrose; major CHO metabolism.synthesis.starch; glycolysis; OPP.oxidative PP'	M
'2.1.1.1003'	'major CHO metabolism.synthesis.sucrose'	'glucose-1-p'	'cell wall synthesis.cellulose synthesis; major CHO metabolism.synthesis.sucrose; major CHO metabolism.synthesis.starch'	M
'2.1.1.1004'	'major CHO metabolism.synthesis.sucrose'	'glucose-1,6-bisp'	'cell wall synthesis.cellulose synthesis; major CHO metabolism.synthesis.sucrose; major CHO metabolism.synthesis.starch'	M
'2.1.1.1005'	'major CHO metabolism.synthesis.sucrose'	'fructose-2,6-bisp'	'major CHO metabolism.synthesis.sucrose'	M
'2.1.1.1006'	'major CHO metabolism.synthesis.sucrose'	'udp-glucose'	'cell wall synthesis.cellulose synthesis; major CHO metabolism.synthesis.sucrose'	M
'2.1.1.1007'	'major CHO metabolism.synthesis.sucrose'	'sucrose-6-p'	'major CHO metabolism.synthesis.sucrose'	M
'2.1.1.1008'	'major CHO metabolism.synthesis.sucrose'	'sucrose'	'major CHO metabolism.synthesis.sucrose; major CHO metabolism.degradation.sucrose'	M
'2.1.2'	'major CHO metabolism.synthesis.starch'	''	''
'2.1.2.1'	'major CHO metabolism.synthesis.starch.AGPase'	''	''
'2.1.2.2'	'major CHO metabolism.synthesis.starch.starch synthase'	'evm0014430'	'(loc_os07g22930.3 : 1183.0) no description available & (q8ll05|ssg1b_horvu : 959.0) Granule-bound starch synthase 1b, chloroplast precursor (EC 2.4.1.242) (Granule-bound starch synthase Ib) (Fragment) - Hordeum vulgare (Barley) & (at1g32900 : 755.0) UDP-Glycosyltransferase superfamily protein; FUNCTIONS IN: protein binding, transferase activity, transferring glycosyl groups; INVOLVED IN: biosynt…	T
'2.1.2.3'	'major CHO metabolism.synthesis.starch.starch branching'	''	''
'2.1.2.4'	'major CHO metabolism.synthesis.starch.debranching'	''	''
'2.1.2.5'	'major CHO metabolism.synthesis.starch.transporter'	''	''
'2.1.2.60'	'major CHO metabolism.synthesis.starch.ADP Glucose Phosphorylase'	''	''
'2.1.2.1001'	'major CHO metabolism.synthesis.starch'	'fructose-6-p'	'cell wall synthesis.cellulose synthesis; major CHO metabolism.synthesis.sucrose; major CHO metabolism.synthesis.starch; glycolysis; OPP.oxidative PP'	M
'2.1.2.1002'	'major CHO metabolism.synthesis.starch'	'glucose-6-p'	'cell wall synthesis.cellulose synthesis; major CHO metabolism.synthesis.sucrose; major CHO metabolism.synthesis.starch; glycolysis; OPP.oxidative PP'	M
'2.1.2.1003'	'major CHO metabolism.synthesis.starch'	'glucose-1-p'	'cell wall synthesis.cellulose synthesis; major CHO metabolism.synthesis.sucrose; major CHO metabolism.synthesis.starch'	M
'2.1.2.1004'	'major CHO metabolism.synthesis.starch'	'adp-glucose'	'major CHO metabolism.synthesis.starch'	M
'2.2'	'major CHO metabolism.degradation'	''	''
'2.2.1'	'major CHO metabolism.degradation.sucrose'	''	''
'2.2.1.1'	'major CHO metabolism.degradation.sucrose.fructokinase'	''	''
'2.2.1.3'	'major CHO metabolism.degradation.sucrose.invertases'	''	''
'2.2.1.3.1'	'major CHO metabolism.degradation.sucrose.invertases.neutral'	'evm0009804'	'(loc_os01g22900.1 : 1048.0) no description available & (gnl|cdd|68428 : 851.0) no description available & (at1g56560 : 835.0) Plant neutral invertase family protein; FUNCTIONS IN: catalytic activity, beta-fructofuranosidase activity; INVOLVED IN: biological_process unknown; EXPRESSED IN: 24 plant structures; EXPRESSED DURING: 14 growth stages; CONTAINS InterPro DOMAIN/s: Plant neutral invertase …	T
'2.2.1.3.1'	'major CHO metabolism.degradation.sucrose.invertases.neutral'	'evm0028211'	'(loc_os11g07440.1 : 1165.0) no description available & (at4g09510 : 882.0) CINV2 appears to function as a neutral invertase based on the phenotype of a cinv1(AT1G35580)/cinv2 double mutant. It is predicted to be a cytosolic enzyme. CINV1, CINV2, and possibly other cytosolic invertases may play an important role in supplying carbon from sucrose to non-photosynthetic tissues.; cytosolic invertase …	T
'2.2.1.3.2'	'major CHO metabolism.degradation.sucrose.invertases.cell wall'	''	''
'2.2.1.3.3'	'major CHO metabolism.degradation.sucrose.invertases.vacuolar'	'evm0028343'	'(loc_os02g01590.1 : 1221.0) no description available & (p49175|inv1_maize : 737.0) Beta-fructofuranosidase 1 precursor (EC 3.2.1.26) (Sucrose 1) (Invertase 1) - Zea mays (Maize) & (at1g12240 : 655.0) ATBETAFRUCT4; FUNCTIONS IN: hydrolase activity, hydrolyzing O-glycosyl compounds, beta-fructofuranosidase activity; INVOLVED IN: sucrose catabolic process, using beta-fructofuranosidase, carbohydrat…	T
'2.2.1.3.30'	'major CHO metabolism.degradation.sucrose.invertases.inhibitors'	''	''
'2.2.1.4'	'major CHO metabolism.degradation.sucrose.hexokinase'	'evm0006143'	'(q1wm16|hxk7_orysa : 796.0) Hexokinase-7 (EC 2.7.1.1) (Hexokinase-6) - Oryza sativa (Rice) & (loc_os05g09500.1 : 796.0) no description available & (at4g29130 : 524.0) Encodes a hexokinase (HXK1) in the plant glucose-signaling network. Functions as a glucose sensor to interrelate nutrient, light, and hormone signaling networks for controlling growth and development in response to the changing env…	T
'2.2.1.5'	'major CHO metabolism.degradation.sucrose.Susy'	''	''
'2.2.1.99'	'major CHO metabolism.degradation.sucrose.misc'	''	''
'2.2.1.1001'	'major CHO metabolism.degradation.sucrose'	'fructose'	'major CHO metabolism.synthesis.sucrose; major CHO metabolism.degradation.sucrose'	M
'2.2.1.1002'	'major CHO metabolism.degradation.sucrose'	'glucose'	'cell wall degradation; major CHO metabolism.synthesis.sucrose; major CHO metabolism.degradation.starch'	M
'2.2.2'	'major CHO metabolism.degradation.starch'	''	''
'2.2.2.1'	'major CHO metabolism.degradation.starch.starch cleavage'	''	''
'2.2.2.1.1'	'major CHO metabolism.degradation.starch.starch cleavage.alpha amylase'	'evm0029883'	'(p27935|amy2a_orysa : 865.0) Alpha-amylase isozyme 2A precursor (EC 3.2.1.1) (1,4-alpha-D-glucan glucanohydrolase) (Alpha-amylase isozyme C2) - Oryza sativa (Rice) & (loc_os06g49970.2 : 865.0) no description available & (at4g25000 : 502.0) Predicted to be secreted protein based on signalP prediction. Involved in starch mobilization. Mutants are defective in alpha-amylase activity. (Note: AMY1 ha…	T
'2.2.2.1.1'	'major CHO metabolism.degradation.starch.starch cleavage.alpha amylase'	'evm0007348'	'(loc_os08g36910.1 : 867.0) no description available & (p27933|amy3d_orysa : 830.0) Alpha-amylase isozyme 3D precursor (EC 3.2.1.1) (1,4-alpha-D-glucan glucanohydrolase) - Oryza sativa (Rice) & (at4g25000 : 488.0) Predicted to be secreted protein based on signalP prediction. Involved in starch mobilization. Mutants are defective in alpha-amylase activity. (Note: AMY1 has been found in the literat…	T
'2.2.2.1.2'	'major CHO metabolism.degradation.starch.starch cleavage.beta amylase'	'evm0032783'	'(loc_os03g04770.1 : 1054.0) no description available & (at3g23920 : 693.0) Encodes a chloroplast beta-amylase. Is necessary for leaf starch breakdown in the absence of BAM3.; beta-amylase 1 (BAM1); FUNCTIONS IN: beta-amylase activity; INVOLVED IN: response to water deprivation, starch catabolic process; LOCATED IN: cytosol, nucleus; EXPRESSED IN: 25 plant structures; EXPRESSED DURING: 15 growth …	T
'2.2.2.1.2'	'major CHO metabolism.degradation.starch.starch cleavage.beta amylase'	'evm0035918'	'(loc_os10g41550.1 : 894.0) no description available & (at4g17090 : 616.0) Encodes a beta-amylase targeted to the chloroplast. Transgenic BMY8 RNAi lines fail to accumulate maltose during cold shock suggesting that maltose accumulation coincides with BMY8 expression. Apart from maltose, the sugar content of the RNAi lines were similar to wildtype (glucose and sucrose unaffected).; chloroplast bet…	T
'2.2.2.2'	'major CHO metabolism.degradation.starch.starch phosphorylase'	''	''
'2.2.2.3'	'major CHO metabolism.degradation.starch.glucan water dikinase'	''	''
'2.2.2.4'	'major CHO metabolism.degradation.starch.D enzyme'	''	''
'2.2.2.6'	'major CHO metabolism.degradation.starch.transporter'	''	''
'2.2.2.8'	'major CHO metabolism.degradation.starch.ISA3'	''	''
'2.2.2.9'	'major CHO metabolism.degradation.starch.limit dextrinase/ pullulanase'	''	''
'2.2.2.10'	'major CHO metabolism.degradation.starch.laforin like phosphoglucan phosphatase (SEX4)'	''	''
'2.2.2.1001'	'major CHO metabolism.degradation.starch'	'starch (total)'	'cell wall synthesis; major CHO metabolism.degradation.starch'	M
'2.2.2.1002'	'major CHO metabolism.degradation.starch'	'maltose'	'cell wall synthesis; major CHO metabolism.degradation.starch'	M
'2.2.2.1003'	'major CHO metabolism.degradation.starch'	'isomaltose'	'cell wall synthesis; major CHO metabolism.degradation.starch'	M
'2.2.2.1004'	'major CHO metabolism.degradation.starch'	'maltotriose'	'cell wall synthesis; major CHO metabolism.degradation.starch'	M
'2.2.10'	'major CHO metabolism.degradation.acetate metabolism'	''	''
'2.2.10.1'	'major CHO metabolism.degradation.acetate metabolism.acetate kinase'	''	''
'2.2.10.2'	'major CHO metabolism.degradation.acetate metabolism.phosphate acetyltransferase'	''	''
'2.2.10.3'	'major CHO metabolism.degradation.acetate metabolism.acetyl-CoA synthetase'	''	''
'3'	'minor CHO metabolism'	''	''
'3.1'	'minor CHO metabolism.raffinose family'	''	''
'3.1.1'	'minor CHO metabolism.raffinose family.galactinol synthases'	''	''
'3.1.1.1'	'minor CHO metabolism.raffinose family.galactinol synthases.known'	''	''
'3.1.1.2'	'minor CHO metabolism.raffinose family.galactinol synthases.putative'	'evm0014175'	'(loc_os03g24510.1 : 575.0) no description available & (at3g06260 : 445.0) Encodes a protein with putative galacturonosyltransferase activity.; galacturonosyltransferase-like 4 (GATL4); FUNCTIONS IN: transferase activity, transferring hexosyl groups, polygalacturonate 4-alpha-galacturonosyltransferase activity, transferase activity, transferring glycosyl groups; INVOLVED IN: carbohydrate biosynth…	T
'3.1.1.2'	'minor CHO metabolism.raffinose family.galactinol synthases.putative'	'evm0023925'	'(loc_os03g47530.1 : 582.0) no description available & (at3g50760 : 405.0) Encodes a protein with putative galacturonosyltransferase activity.; galacturonosyltransferase-like 2 (GATL2); FUNCTIONS IN: transferase activity, transferring hexosyl groups, polygalacturonate 4-alpha-galacturonosyltransferase activity, transferase activity, transferring glycosyl groups; INVOLVED IN: carbohydrate biosynth…	T
'3.1.1.2'	'minor CHO metabolism.raffinose family.galactinol synthases.putative'	'evm0025642'	'(loc_os07g45260.1 : 602.0) no description available & (at3g06260 : 411.0) Encodes a protein with putative galacturonosyltransferase activity.; galacturonosyltransferase-like 4 (GATL4); FUNCTIONS IN: transferase activity, transferring hexosyl groups, polygalacturonate 4-alpha-galacturonosyltransferase activity, transferase activity, transferring glycosyl groups; INVOLVED IN: carbohydrate biosynth…	T
'3.1.2'	'minor CHO metabolism.raffinose family.raffinose synthases'	''	''
'3.1.2.1'	'minor CHO metabolism.raffinose family.raffinose synthases.known'	''	''
'3.1.2.2'	'minor CHO metabolism.raffinose family.raffinose synthases.putative'	'evm0020518'	'(loc_os06g07600.1 : 1521.0) no description available & (at5g20250 : 1003.0) encodes a member of glycosyl hydrolase family 36. Expression is induced within 3 hours of dark treatment, in senescing leaves and treatment with exogenous photosynthesis inhibitor. Induction of gene expression was suppressed in excised leaves supplied with sugar. The authors suggest that the gene's expression pattern is …	T
'3.1.2.2'	'minor CHO metabolism.raffinose family.raffinose synthases.putative'	'evm0036446'	'(loc_os08g38710.1 : 1567.0) no description available & (at1g55740 : 1093.0) seed imbibition 1 (SIP1); CONTAINS InterPro DOMAIN/s: Glycoside hydrolase, catalytic core (InterPro:IPR017853), Raffinose synthase (InterPro:IPR008811); BEST Arabidopsis thaliana protein match is: seed imbibition 2 (TAIR:AT3G57520.1); Has 563 Blast hits to 527 proteins in 159 species: Archae - 29; Bacteria - 119; Metazoa…	T
'3.1.3'	'minor CHO metabolism.raffinose family.stachyose synthases'	''	''
'3.1.1001'	'minor CHO metabolism.raffinose family'	'raffinose'	'minor CHO metabolism.raffinose'	M
'3.1.1002'	'minor CHO metabolism.raffinose family'	'galactinol'	''	M
'3.2'	'minor CHO metabolism.trehalose'	''	''
'3.2.1'	'minor CHO metabolism.trehalose.TPS'	''	''
'3.2.2'	'minor CHO metabolism.trehalose.TPP'	'evm0003804'	'(loc_os09g20390.2 : 501.0) no description available & (at2g22190 : 308.0) Haloacid dehalogenase-like hydrolase (HAD) superfamily protein; FUNCTIONS IN: catalytic activity, trehalose-phosphatase activity; INVOLVED IN: trehalose biosynthetic process, metabolic process; LOCATED IN: cellular_component unknown; EXPRESSED IN: 23 plant structures; EXPRESSED DURING: 12 growth stages; CONTAINS InterPro D…	T
'3.2.2'	'minor CHO metabolism.trehalose.TPP'	'evm0012186'	'(loc_os02g44230.3 : 741.0) no description available & (at5g51460 : 424.0) homologous to the C-terminal part of microbial trehalose-6-phosphate phosphatases; ATTPPA; FUNCTIONS IN: trehalose-phosphatase activity; INVOLVED IN: trehalose biosynthetic process; LOCATED IN: chloroplast; EXPRESSED IN: 23 plant structures; EXPRESSED DURING: 16 growth stages; CONTAINS InterPro DOMAIN/s: HAD-superfamily hy…	T
'3.2.2'	'minor CHO metabolism.trehalose.TPP'	'evm0037324'	'(loc_os07g43160.1 : 701.0) no description available & (at5g65140 : 382.0) Haloacid dehalogenase-like hydrolase (HAD) superfamily protein; FUNCTIONS IN: catalytic activity, trehalose-phosphatase activity; INVOLVED IN: response to cadmium ion, trehalose biosynthetic process; EXPRESSED IN: 21 plant structures; EXPRESSED DURING: 14 growth stages; CONTAINS InterPro DOMAIN/s: HAD-superfamily hydrolase…	T
'3.2.3'	'minor CHO metabolism.trehalose.potential TPS/TPP'	'evm0016372'	'(loc_os01g54560.1 : 1753.0) no description available & (at1g06410 : 1220.0) Encodes an enzyme putatively involved in trehalose biosynthesis. Though the protein has both trehalose-6-phosphate synthase (TPS)-like and trehalose-6-phosphate phosphatase (TPP)-like domains, neither activity has been detected in enzymatic assays nor has the protein been able to complement yeast TPS or TPP mutants.; tre…	T
'3.2.3'	'minor CHO metabolism.trehalose.potential TPS/TPP'	'evm0038854'	'(loc_os02g54820.2 : 1611.0) no description available & (at2g18700 : 993.0) Encodes an enzyme putatively involved in trehalose biosynthesis. The protein has a trehalose synthase (TPS)-like domain that may or may not be active as well as a trehalose phosphatase (TPP)-like domain.; trehalose phosphatase/synthase 11 (TPS11); FUNCTIONS IN: transferase activity, transferring glycosyl groups; INVOLVED …	T
'3.2.3'	'minor CHO metabolism.trehalose.potential TPS/TPP'	'evm0017167'	'(loc_os08g31980.1 : 1766.0) no description available & (at1g60140 : 1152.0) Encodes an enzyme putatively involved in trehalose biosynthesis. The protein has a trehalose synthase (TPS)-like domain that may or may not be active as well as a trehalose phosphatase (TPP)-like domain.; trehalose phosphate synthase (TPS10); FUNCTIONS IN: transferase activity, transferring glycosyl groups, trehalose-pho…	T
'3.2.3'	'minor CHO metabolism.trehalose.potential TPS/TPP'	'evm0042736'	'(loc_os08g34580.1 : 1674.0) no description available & (at1g23870 : 905.0) Encodes an enzyme putatively involved in trehalose biosynthesis. The protein has a trehalose synthase (TPS)-like domain that may or may not be active as well as a trehalose phosphatase (TPP)-like domain.; trehalose-phosphatase/synthase 9 (TPS9); FUNCTIONS IN: transferase activity, transferring glycosyl groups, trehalose-p…	T
'3.2.4'	'minor CHO metabolism.trehalose.trehalase'	''	''
'3.2.1001'	'minor CHO metabolism.trehalose'	'trehalose'	'minor CHO metabolism.trehalose'	M
'3.3'	'minor CHO metabolism.sugar alcohols'	'evm0038153'	'(loc_os08g43190.1 : 739.0) no description available & (at5g51970 : 553.0) Encodes a putative sorbitol dehydrogenase that can be thiolated in vitro.; GroES-like zinc-binding alcohol dehydrogenase family protein; FUNCTIONS IN: oxidoreductase activity, zinc ion binding; INVOLVED IN: oxidation reduction; EXPRESSED IN: 24 plant structures; EXPRESSED DURING: 15 growth stages; CONTAINS InterPro DOMAIN/…	T
'3.3.1001'	'minor CHO metabolism.sugar alcohols'	'sorbitol'	'minor CHO metabolism.polyols'	M
'3.3.1002'	'minor CHO metabolism.sugar alcohols'	'mannitol'	'minor CHO metabolism.polyols'	M
'3.3.1003'	'minor CHO metabolism.sugar alcohols'	'erythritol'	'minor CHO metabolism.polyols'	M
'3.3.1004'	'minor CHO metabolism.sugar alcohols'	'maltitol'	'minor CHO metabolism.polyols'	M
'3.3.1005'	'minor CHO metabolism.sugar alcohols'	'galactitol'	'minor CHO metabolism.polyols'	M
'3.3.1006'	'minor CHO metabolism.sugar alcohols'	'pinitol'	'minor CHO metabolism.polyols'	M
'3.3.1007'	'minor CHO metabolism.sugar alcohols'	'ononitol'	'minor CHO metabolism.polyols'	M
'3.3.1008'	'minor CHO metabolism.sugar alcohols'	'ribitol'	'minor CHO metabolism.polyols'	M
'3.3.1009'	'minor CHO metabolism.sugar alcohols'	'threitol'	''	M
'3.3.1010'	'minor CHO metabolism.sugar alcohols'	'sequoyitol'	''	M
'3.3.1011'	'minor CHO metabolism.sugar alcohols'	'viburnitol'	''	M
'3.3.1012'	'minor CHO metabolism.sugar alcohols'	'quebranchitol'	''	M
'3.4'	'minor CHO metabolism.myo-inositol'	''	''
'3.4.1'	'minor CHO metabolism.myo-inositol.poly-phosphatases'	'evm0008474'	'(loc_os01g51890.1 : 1231.0) no description available & (at1g71710 : 570.0) DNAse I-like superfamily protein; FUNCTIONS IN: inositol-polyphosphate 5-phosphatase activity, inositol or phosphatidylinositol phosphatase activity; INVOLVED IN: biological_process unknown; LOCATED IN: mitochondrion; EXPRESSED IN: 22 plant structures; EXPRESSED DURING: 13 growth stages; CONTAINS InterPro DOMAIN/s: Inosit…	T
'3.4.2'	'minor CHO metabolism.myo-inositol.InsP-Kinases'	''	''
'3.4.3'	'minor CHO metabolism.myo-inositol.InsP Synthases'	''	''
'3.4.4'	'minor CHO metabolism.myo-inositol.myo inositol oxygenases'	'evm0001880'	'(q5z8t3|miox_orysa : 625.0) Probable inositol oxygenase (EC 1.13.99.1) (Myo-inositol oxygenase) - Oryza sativa (Rice) & (loc_os06g36560.1 : 625.0) no description available & (at1g14520 : 480.0) Encodes MIOX1. Belongs to myo-inositol oxygenase gene family.; myo-inositol oxygenase 1 (MIOX1); FUNCTIONS IN: inositol oxygenase activity, oxidoreductase activity; INVOLVED IN: syncytium formation; LOCAT…	T
'3.4.5'	'minor CHO metabolism.myo-inositol.inositol phosphatase'	''	''
'3.4.1001'	'minor CHO metabolism.myo-inositol'	'inositol'	'minor CHO metabolism.inositol'	M
'3.4.1002'	'minor CHO metabolism.myo-inositol'	'inositol-1-p'	'minor CHO metabolism.inositol'	M
'3.4.1003'	'minor CHO metabolism.myo-inositol'	'triphosphoinositide'	'minor CHO metabolism.inositol'	M
'3.4.1004'	'minor CHO metabolism.myo-inositol'	'inositol-2-p'	'minor CHO metabolism.inositol'	M
'3.5'	'minor CHO metabolism.others'	'evm0031590'	'(loc_os01g62870.1 : 644.0) no description available & (at2g37790 : 469.0) NAD(P)-linked oxidoreductase superfamily protein; FUNCTIONS IN: oxidoreductase activity; INVOLVED IN: oxidation reduction; LOCATED IN: cytosol, nucleus; EXPRESSED IN: 22 plant structures; EXPRESSED DURING: 14 growth stages; CONTAINS InterPro DOMAIN/s: Aldo/keto reductase (InterPro:IPR001395), Aldo/keto reductase subgroup (…	T
'3.5'	'minor CHO metabolism.others'	'evm0009943'	'(loc_os04g48020.1 : 260.0) no description available & (at5g52190 : 150.0) Sugar isomerase (SIS) family protein; FUNCTIONS IN: sugar binding; INVOLVED IN: carbohydrate metabolic process; EXPRESSED IN: 17 plant structures; EXPRESSED DURING: 10 growth stages; CONTAINS InterPro DOMAIN/s: Sugar isomerase (SIS) (InterPro:IPR001347); Has 950 Blast hits to 950 proteins in 353 species: Archae - 153; Bact…	T
'3.5.1'	'minor CHO metabolism.others.Xylose isomerase'	''	''
'3.6'	'minor CHO metabolism.callose'	''	''
'3.7'	'minor CHO metabolism.sugar kinases'	''	''
'3.8'	'minor CHO metabolism.galactose'	''	''
'3.8.1'	'minor CHO metabolism.galactose.galactokinases'	''	''
'3.8.2'	'minor CHO metabolism.galactose.alpha-galactosidases'	'evm0037848'	'(loc_os07g48160.1 : 827.0) no description available & (at3g56310 : 630.0) Melibiase family protein; FUNCTIONS IN: alpha-galactosidase activity, hydrolase activity, hydrolyzing O-glycosyl compounds, catalytic activity; INVOLVED IN: carbohydrate metabolic process, metabolic process; LOCATED IN: vacuole; EXPRESSED IN: 24 plant structures; EXPRESSED DURING: 15 growth stages; CONTAINS InterPro DOMAIN…	T
'3.8.3'	'minor CHO metabolism.galactose.galactose-1-phosphate uridyl transferases'	''	''
'3.99'	'minor CHO metabolism.misc'	''	''
'3.99.1001'	'minor CHO metabolism.misc'	'1-o-methyl-alpha-galactoside'	'minor CHO metabolism.misc'	M
'3.99.1002'	'minor CHO metabolism.misc'	'1-o-methyl-beta-galactoside'	'minor CHO metabolism.misc'	M
'3.99.1003'	'minor CHO metabolism.misc'	'2-deoxyglucose'	'minor CHO metabolism.misc'	M
'3.99.1004'	'minor CHO metabolism.misc'	'3-deoxyglucose'	'minor CHO metabolism.misc'	M
'3.99.1005'	'minor CHO metabolism.misc'	'3-o-methylglucose'	'minor CHO metabolism.misc'	M
'3.99.1006'	'minor CHO metabolism.misc'	'beta-gentiobiose'	'minor CHO metabolism.misc'	M
'3.99.1007'	'minor CHO metabolism.misc'	'erythrose'	'minor CHO metabolism.misc'	M
'3.99.1008'	'minor CHO metabolism.misc'	'lactose'	'minor CHO metabolism.misc'	M
'3.99.1009'	'minor CHO metabolism.misc'	'lyxose'	'minor CHO metabolism.misc'	M
'3.99.1010'	'minor CHO metabolism.misc'	'melezitose'	'minor CHO metabolism.misc'	M
'3.99.1011'	'minor CHO metabolism.misc'	'methyl-alpha-mannopyranoside'	'minor CHO metabolism.misc'	M
'3.99.1012'	'minor CHO metabolism.misc'	'methyl-d-glucoside'	'minor CHO metabolism.misc'	M
'3.99.1013'	'minor CHO metabolism.misc'	'oligofructan (total)'	'minor CHO metabolism.misc'	M
'3.99.1014'	'minor CHO metabolism.misc'	'psicose'	'minor CHO metabolism.misc'	M
'3.99.1015'	'minor CHO metabolism.misc'	'sophorose'	'minor CHO metabolism.misc'	M
'3.99.1016'	'minor CHO metabolism.misc'	'sorbitol-6-p'	'minor CHO metabolism.misc'	M
'3.99.1017'	'minor CHO metabolism.misc'	'tagatose'	'minor CHO metabolism.misc'	M
'3.99.1018'	'minor CHO metabolism.misc'	'xylitol'	'minor CHO metabolism.misc'	M
'3.99.1019'	'minor CHO metabolism.misc'	'xylose'	'minor CHO metabolism.misc'	M
'3.99.1020'	'minor CHO metabolism.misc'	'galactonate'	'minor CHO metabolism.misc; galactose metabolism'	M
'3.99.1021'	'minor CHO metabolism.misc'	'galactose'	'minor CHO metabolism.misc; galactose metabolism; cell wall degradation'	M
'3.99.1022'	'minor CHO metabolism.misc'	'galactose-6-p'	'minor CHO metabolism.misc; galactose metabolism'	M
'3.99.1023'	'minor CHO metabolism.misc'	'stachyose'	'minor CHO metabolism.misc; galactose metabolism'	M
'3.99.1024'	'minor CHO metabolism.misc'	'erythronic acid'	''	M
'3.99.1025'	'minor CHO metabolism.misc'	'gulose'	''	M
'3.99.1026'	'minor CHO metabolism.misc'	'sorbose'	''	M
'3.99.1027'	'minor CHO metabolism.misc.Laminaribiose'	'laminaribiose'	'laminarabiose'	M
'4'	'glycolysis'	''	''
'4.1'	'glycolysis.cytosolic branch'	''	''
'4.1.1'	'glycolysis.cytosolic branch.UGPase'	''	''
'4.1.2'	'glycolysis.cytosolic branch.phosphoglucomutase (PGM)'	''	''
'4.1.3'	'glycolysis.cytosolic branch.glucose-6-phosphate isomerase'	''	''
'4.1.4'	'glycolysis.cytosolic branch.phosphofructokinase (PFK)'	''	''
'4.1.5'	'glycolysis.cytosolic branch.pyrophosphate-fructose-6-P phosphotransferase'	''	''
'4.1.6'	'glycolysis.cytosolic branch.fructose-2,6-bisphosphatase (Fru2,6BisPase)'	''	''
'4.1.7'	'glycolysis.cytosolic branch.triosephosphate isomerase (TPI)'	''	''
'4.1.8'	'glycolysis.cytosolic branch.glyceraldehyde 3-phosphate dehydrogenase (GAP-DH)'	''	''
'4.1.9'	'glycolysis.cytosolic branch.non-phosphorylating glyceraldehyde 3-phosphate dehydrogenase (NPGAP-DH)'	''	''
'4.1.10'	'glycolysis.cytosolic branch.aldolase'	''	''
'4.1.11'	'glycolysis.cytosolic branch.3-phosphoglycerate kinase (PGK)'	''	''
'4.1.12'	'glycolysis.cytosolic branch.phosphoglycerate mutase'	'evm0030946'	'(loc_os06g01950.1 : 543.0) no description available & (at3g05170 : 228.0) Phosphoglycerate mutase family protein; FUNCTIONS IN: catalytic activity; INVOLVED IN: metabolic process; LOCATED IN: cellular_component unknown; EXPRESSED IN: 17 plant structures; EXPRESSED DURING: 6 growth stages; CONTAINS InterPro DOMAIN/s: Histidine phosphatase superfamily, clade-1 (InterPro:IPR013078), Phosphoglycerat…	T
'4.1.13'	'glycolysis.cytosolic branch.enolase'	'evm0026670'	'(loc_os06g04510.1 : 874.0) no description available & (p26301|eno1_maize : 838.0) Enolase 1 (EC 4.2.1.11) (2-phosphoglycerate dehydratase 1) (2-phospho-D-glycerate hydro-lyase 1) - Zea mays (Maize) & (at2g36530 : 758.0) Involved in light-dependent cold tolerance and encodes an enolase. Protein is tyrosine-phosphorylated and its phosphorylation state is modulated in response to ABA in Arabidopsis…	T
'4.1.14'	'glycolysis.cytosolic branch.pyruvate kinase (PK)'	''	''
'4.1.15'	'glycolysis.cytosolic branch.phospho-enol-pyruvate carboxylase (PEPC)'	''	''
'4.1.16'	'glycolysis.cytosolic branch.phospho-enol-pyruvate carboxylase kinase (PPCK)'	'evm0016651'	'(loc_os02g41580.1 : 464.0) no description available & (gnl|cdd|29142 : 257.0) no description available & (gnl|cdd|35255 : 254.0) no description available & (at1g08650 : 208.0) Encodes a phosphoenolpyruvate carboxylase kinase that is expressed at highest levels in leaves. Expression is induced by light.; phosphoenolpyruvate carboxylase kinase 1 (PPCK1); FUNCTIONS IN: protein serine/threonine kina…	T
'4.2'	'glycolysis.plastid branch'	''	''
'4.2.1'	'glycolysis.plastid branch.UGPase'	''	''
'4.2.2'	'glycolysis.plastid branch.phosphoglucomutase (PGM)'	''	''
'4.2.3'	'glycolysis.plastid branch.glucose-6-phosphate isomerase'	''	''
'4.2.4'	'glycolysis.plastid branch.phosphofructokinase (PFK)'	''	''
'4.2.5'	'glycolysis.plastid branch.pyrophosphate-fructose-6-P phosphotransferase'	''	''
'4.2.6'	'glycolysis.plastid branch.fructose-2,6-bisphosphatase (Fru2,6BisPase)'	''	''
'4.2.7'	'glycolysis.plastid branch.triosephosphate isomerase (TPI)'	''	''
'4.2.8'	'glycolysis.plastid branch.glyceraldehyde 3-phosphate dehydrogenase (GAP-DH)'	''	''
'4.2.11'	'glycolysis.plastid branch.3-phosphoglycerate kinase (PGK)'	''	''
'4.2.12'	'glycolysis.plastid branch.phosphoglycerate mutase'	''	''
'4.2.13'	'glycolysis.plastid branch.enolase'	''	''
'4.2.14'	'glycolysis.plastid branch.pyruvate kinase (PK)'	''	''
'4.2.15'	'glycolysis.plastid branch.phospho-enol-pyruvate carboxylase (PEPC)'	''	''
'4.3'	'glycolysis.unclear/dually targeted'	''	''
'4.3.1'	'glycolysis.unclear/dually targeted.UGPase'	''	''
'4.3.2'	'glycolysis.unclear/dually targeted.phosphoglucomutase (PGM)'	''	''
'4.3.3'	'glycolysis.unclear/dually targeted.glucose-6-phosphate isomerase'	''	''
'4.3.4'	'glycolysis.unclear/dually targeted.phosphofructokinase (PFK)'	''	''
'4.3.5'	'glycolysis.unclear/dually targeted.pyrophosphate-fructose-6-P phosphotransferase'	''	''
'4.3.6'	'glycolysis.unclear/dually targeted.fructose-2,6-bisphosphatase (Fru2,6BisPase)'	''	''
'4.3.7'	'glycolysis.unclear/dually targeted.triosephosphate isomerase (TPI)'	''	''
'4.3.8'	'glycolysis.unclear/dually targeted.glyceraldehyde 3-phosphate dehydrogenase (GAP-DH)'	''	''
'4.3.9'	'glycolysis.unclear/dually targeted.non-phosphorylating glyceraldehyde 3-phosphate dehydrogenase (NPGAP-DH)'	''	''
'4.3.10'	'glycolysis.unclear/dually targeted.aldolase'	''	''
'4.3.11'	'glycolysis.unclear/dually targeted.3-phosphoglycerate kinase (PGK)'	''	''
'4.3.12'	'glycolysis.unclear/dually targeted.phosphoglycerate mutase'	'evm0030946'	'(loc_os06g01950.1 : 543.0) no description available & (at3g05170 : 228.0) Phosphoglycerate mutase family protein; FUNCTIONS IN: catalytic activity; INVOLVED IN: metabolic process; LOCATED IN: cellular_component unknown; EXPRESSED IN: 17 plant structures; EXPRESSED DURING: 6 growth stages; CONTAINS InterPro DOMAIN/s: Histidine phosphatase superfamily, clade-1 (InterPro:IPR013078), Phosphoglycerat…	T
'4.3.13'	'glycolysis.unclear/dually targeted.enolase'	''	''
'4.3.14'	'glycolysis.unclear/dually targeted.pyruvate kinase (PK)'	''	''
'4.3.15'	'glycolysis.unclear/dually targeted.phospho-enol-pyruvate carboxylase (PEPC)'	''	''
'4.3.16'	'glycolysis.unclear/dually targeted.phospho-enol-pyruvate carboxylase kinase (PEPCK)'	'evm0016651'	'(loc_os02g41580.1 : 464.0) no description available & (gnl|cdd|29142 : 257.0) no description available & (gnl|cdd|35255 : 254.0) no description available & (at1g08650 : 208.0) Encodes a phosphoenolpyruvate carboxylase kinase that is expressed at highest levels in leaves. Expression is induced by light.; phosphoenolpyruvate carboxylase kinase 1 (PPCK1); FUNCTIONS IN: protein serine/threonine kina…	T
'4.1001'	'glycolysis'	'dihydroxyacetone-p'	'PS.calvin cycle; photorespiration; glycolysis'	M
'4.1002'	'glycolysis'	'glyceraldehyde-3-p'	'PS.calvin cycle; photorespiration; glycolysis'	M
'4.1003'	'glycolysis'	'glycerate-1,3-bisp'	'PS.calvin cycle; photorespiration; glycolysis'	M
'4.1004'	'glycolysis'	'glycerate-3-p'	'PS.calvin cycle; photorespiration; glycolysis'	M
'4.1005'	'glycolysis'	'p-enolpyruvate'	'glyclolysis'	M
'4.1006'	'glycolysis'	'pyruvate'	'glyclolysis'	M
'4.1007'	'glycolysis'	'glycerate-2-p'	'glyclolysis'	M
'5'	'fermentation'	''	''
'5.1'	'fermentation.LDH'	''	''
'5.2'	'fermentation.PDC'	'evm0017723'	'(loc_os11g38910.1 : 164.0) no description available & (p51847|pdc1_orysa : 142.0) Pyruvate decarboxylase isozyme 1 (EC 4.1.1.1) (PDC) - Oryza sativa (Rice) & (at4g33070 : 104.0) Thiamine pyrophosphate dependent pyruvate decarboxylase family protein; FUNCTIONS IN: in 6 functions; LOCATED IN: membrane; EXPRESSED IN: 11 plant structures; EXPRESSED DURING: 4 anthesis, C globular stage, F mature embr…	T
'5.3'	'fermentation.ADH'	'evm0030361'	'(loc_os11g10510.1 : 754.0) no description available & (p18332|adh2_orysa : 753.0) Alcohol dehydrogenase 2 (EC 1.1.1.1) - Oryza sativa (Rice) & (at1g77120 : 622.0) Catalyzes the reduction of acetaldehyde using NADH as reductant. Requires zinc for activity. Dimer. Anaerobic response polypeptide (ANP). Fermentation. The protein undergoes thiolation following treatment with the oxidant tert-butylhyd…	T
'5.5'	'fermentation.phosphate acetyltransferase'	''	''
'5.6'	'fermentation.acetate kinase'	''	''
'5.8'	'fermentation.pyruvate::ferredoxin oxidoreductase'	''	''
'5.10'	'fermentation.aldehyde dehydrogenase'	'evm0027470'	'(loc_os06g39230.1 : 822.0) no description available & (at3g24503 : 668.0) Arabidopsis thaliana aldehyde dehydrogenase AtALDH1a mRNA. a sinapaldehyde dehydrogenase catalyzes both the oxidation of coniferylaldehyde and sinapaldehyde forming ferulic acid and sinapic acid, respectively; aldehyde dehydrogenase 2C4 (ALDH2C4); FUNCTIONS IN: 3-chloroallyl aldehyde dehydrogenase activity, coniferyl-aldeh…	T
'5.10'	'fermentation.aldehyde dehydrogenase'	'evm0011570'	'(loc_os12g07810.1 : 892.0) no description available & (gnl|cdd|37667 : 611.0) no description available & (at1g44170 : 581.0) Encodes a protein similar to the aldehyde dehydrogenase cp-ADH from C.plantagineum. Constitutively expressed at low levels.; aldehyde dehydrogenase 3H1 (ALDH3H1); FUNCTIONS IN: 3-chloroallyl aldehyde dehydrogenase activity, aldehyde dehydrogenase (NAD) activity; INVOLVED I…	T
'5.1001'	'fermentation'	'lactate'	'fermentation'	M
'5.1002'	'fermentation'	'alanine'	'amino acid synthesis.alanine; amino acid degradation.alanine; amino acid degradation.tryptophan; Co-factor metabolism; fermentation'	M
'6'	'gluconeogenesis / glyoxylate cycle'	''	''
'6.1'	'gluconeogenesis / glyoxylate cycle.citrate synthase'	''	''
'6.2'	'gluconeogenesis / glyoxylate cycle.malate synthase'	'evm0045192'	'(loc_os04g40990.1 : 1039.0) no description available & (p49081|masy_maize : 887.0) Malate synthase, glyoxysomal (EC 2.3.3.9) - Zea mays (Maize) & (at5g03860 : 800.0) Encodes a protein with malate synthase activity.; malate synthase (MLS); FUNCTIONS IN: malate synthase activity; INVOLVED IN: glyoxylate cycle; CONTAINS InterPro DOMAIN/s: Malate synthase-like (InterPro:IPR011076), Malate synthase, …	T
'6.3'	'gluconeogenesis / glyoxylate cycle.Malate DH'	''	''
'6.4'	'gluconeogenesis / glyoxylate cycle.PEPCK'	'evm0029330'	'(loc_os03g15050.2 : 1255.0) no description available & (q9slz0|pepck_maize : 1112.0) Phosphoenolpyruvate carboxykinase [ATP] (EC 4.1.1.49) (PEP carboxykinase) (Phosphoenolpyruvate carboxylase) (PEPCK) - Zea mays (Maize) & (at4g37870 : 1038.0) Encodes a putative phosphoenolpyruvate carboxykinase (ATP-dependent).; phosphoenolpyruvate carboxykinase 1 (PCK1); FUNCTIONS IN: phosphoenolpyruvate carbox…	T
'6.5'	'gluconeogenesis / glyoxylate cycle.pyruvate dikinase'	'evm0005224'	'(loc_os03g31750.1 : 1773.0) no description available & (p11155|ppdk_maize : 1457.0) Pyruvate, phosphate dikinase, chloroplast precursor (EC 2.7.9.1) (Pyruvate, orthophosphate dikinase) - Zea mays (Maize) & (gnl|cdd|82908 : 1419.0) no description available & (at4g15530 : 1387.0) Encodes a dual-targeted protein believed to act as a pyruvate, orthophosphate dikinase. These enzymes are normally asso…	T
'6.5'	'gluconeogenesis / glyoxylate cycle.pyruvate dikinase'	'evm0040741'	'(loc_os05g33570.1 : 1848.0) no description available & (p11155|ppdk_maize : 1610.0) Pyruvate, phosphate dikinase, chloroplast precursor (EC 2.7.9.1) (Pyruvate, orthophosphate dikinase) - Zea mays (Maize) & (at4g15530 : 1472.0) Encodes a dual-targeted protein believed to act as a pyruvate, orthophosphate dikinase. These enzymes are normally associated with C4 photosynthesis which does not occur i…	T
'6.9'	'gluconeogenesis / glyoxylate cycle.isocitrate lyase'	''	''
'7'	'OPP'	''	''
'7.1'	'OPP.oxidative PP'	''	''
'7.1.1'	'OPP.oxidative PP.G6PD'	'evm0015437'	'(loc_os03g29950.1 : 1147.0) no description available & (q43839|g6pdc_soltu : 868.0) Glucose-6-phosphate 1-dehydrogenase, chloroplast precursor (EC 1.1.1.49) (G6PD) - Solanum tuberosum (Potato) & (at5g35790 : 857.0) Encodes a plastidic glucose-6-phosphate dehydrogenase that is sensitive to reduction by DTT and whose mRNA is more prevalent in developing organs but absent in the root.; glucose-6-ph…	T
'7.1.2'	'OPP.oxidative PP.6-phosphogluconolactonase'	''	''
'7.1.3'	'OPP.oxidative PP.6-phosphogluconate dehydrogenase'	''	''
'7.1.1001'	'OPP.oxidative PP'	'gluconate-6-p'	'OPP.oxidative PP'	M
'7.2'	'OPP.non-reductive PP'	''	''
'7.2.1'	'OPP.non-reductive PP.transketolase'	''	''
'7.2.2'	'OPP.non-reductive PP.transaldolase'	''	''
'7.2.3'	'OPP.non-reductive PP.ribulose-phosphate 3-epimerase'	''	''
'7.2.4'	'OPP.non-reductive PP.ribose 5-phosphate isomerase'	'evm0020491'	'(loc_os04g24140.1 : 446.0) no description available & (gnl|cdd|73164 : 241.0) no description available & (at2g01290 : 235.0) Cytosolic ribose-5-phosphate isomerase. Knockout mutation causes chloroplast dysfunction, late flowering and premature cell death.; ribose-5-phosphate isomerase 2 (RPI2); CONTAINS InterPro DOMAIN/s: Ribose-5-phosphate isomerase, type A, subgroup (InterPro:IPR020672), Ribos…	T
'7.3'	'OPP.electron transfer'	'evm0009913'	'(loc_os01g64120.1 : 278.0) no description available & (at2g27510 : 150.0) ferredoxin 3 (FD3); FUNCTIONS IN: electron carrier activity, iron-sulfur cluster binding, 2 iron, 2 sulfur cluster binding; INVOLVED IN: electron transport chain; LOCATED IN: chloroplast; EXPRESSED IN: 22 plant structures; EXPRESSED DURING: 13 growth stages; CONTAINS InterPro DOMAIN/s: 2Fe-2S ferredoxin, iron-sulphur bindi…	T
'7.3'	'OPP.electron transfer'	'evm0003895'	'(p41345|fenr2_orysa : 745.0) Ferredoxin--NADP reductase, root isozyme, chloroplast precursor (EC 1.18.1.2) (FNR) - Oryza sativa (Rice) & (loc_os03g57120.1 : 745.0) no description available & (at4g05390 : 596.0) Encodes a root-type ferredoxin:NADP(H) oxidoreductase.; root FNR 1 (RFNR1); FUNCTIONS IN: oxidoreductase activity, copper ion binding; INVOLVED IN: oxidation reduction; LOCATED IN: chloro…	T
'7.3'	'OPP.electron transfer'	'evm0030765'	'(loc_os05g37140.2 : 283.0) no description available & (p94044|fer6_maize : 207.0) Ferredoxin-6, chloroplast precursor (Ferredoxin VI) (Fd VI) - Zea mays (Maize) & (at2g27510 : 150.0) ferredoxin 3 (FD3); FUNCTIONS IN: electron carrier activity, iron-sulfur cluster binding, 2 iron, 2 sulfur cluster binding; INVOLVED IN: electron transport chain; LOCATED IN: chloroplast; EXPRESSED IN: 22 plant stru…	T
'8'	'TCA / org transformation'	''	''
'8.1'	'TCA / org transformation.TCA'	''	''
'8.1.1'	'TCA / org transformation.TCA.pyruvate DH'	''	''
'8.1.1.1'	'TCA / org transformation.TCA.pyruvate DH.E1'	'evm0023461'	'(loc_os06g13720.1 : 717.0) no description available & (at1g59900 : 571.0) encodes the e1 alpha subunit of the pyruvate dehydrogenase complex (PDC); pyruvate dehydrogenase complex E1 alpha subunit (E1 ALPHA); FUNCTIONS IN: oxidoreductase activity, acting on the aldehyde or oxo group of donors, disulfide as acceptor, pyruvate dehydrogenase (acetyl-transferring) activity; INVOLVED IN: response to c…	T
'8.1.1.2'	'TCA / org transformation.TCA.pyruvate DH.E2'	''	''
'8.1.1.3'	'TCA / org transformation.TCA.pyruvate DH.E3'	''	''
'8.1.2'	'TCA / org transformation.TCA.CS'	''	''
'8.1.3'	'TCA / org transformation.TCA.aconitase'	''	''
'8.1.4'	'TCA / org transformation.TCA.IDH'	''	''
'8.1.5'	'TCA / org transformation.TCA.2-oxoglutarate dehydrogenase'	''	''
'8.1.6'	'TCA / org transformation.TCA.succinyl-CoA ligase'	''	''
'8.1.7'	'TCA / org transformation.TCA.succinate dehydrogenase'	''	''
'8.1.8'	'TCA / org transformation.TCA.fumarase'	''	''
'8.1.9'	'TCA / org transformation.TCA.malate DH'	''	''
'8.1.99'	'TCA / org transformation.TCA.misc'	''	''
'8.1.1001'	'TCA / org transformation.TCA'	'citrate'	'gluconeogenese/ glyoxylate cycle; TCA / org transformation'	M
'8.1.1002'	'TCA / org transformation.TCA'	'aconitate'	'gluconeogenese/ glyoxylate cycle; TCA / org transformation'	M
'8.1.1003'	'TCA / org transformation.TCA'	'isocitrate'	'gluconeogenese/ glyoxylate cycle; TCA / org transformation'	M
'8.1.1004'	'TCA / org transformation.TCA'	'2-oxoglutarate'	'gluconeogenese/ glyoxylate cycle; TCA / org transformation; N-metabolism.ammonia metabolism; amino acid metabolism'	M
'8.1.1005'	'TCA / org transformation.TCA'	'succinate'	'amino acid synthesis.lysine; secondary metabolism; gluconeogenese/ glyoxylate cycle; TCA / org transformation'	M
'8.1.1006'	'TCA / org transformation.TCA'	'fumarate'	'amino acid synthesis.arginine; amino acid degradation.tyrosine; amino acid synthesis.asparagines; amino acid synthesis.aspartate; nucleotide metabolism.synthesis; gluconeogenese/ glyoxylate cycle; TCA / org transformation'	M
'8.1.1007'	'TCA / org transformation.TCA'	'malate'	'gluconeogenese/ glyoxylate cycle; TCA / org transformation'	M
'8.1.1008'	'TCA / org transformation.TCA'	'oxaloacetate'	'TCA cycle'	M
'8.2'	'TCA / org transformation.other organic acid transformations'	''	''
'8.2.3'	'TCA / org transformation.other organic acid transformatons.aconitase'	''	''
'8.2.4'	'TCA / org transformation.other organic acid transformatons.IDH'	''	''
'8.2.9'	'TCA / org transformation.other organic acid transformatons.cyt MDH'	'evm0006208'	'(loc_os04g46560.1 : 695.0) no description available & (gnl|cdd|58491 : 517.0) no description available & (q7xdc8|mdhc_orysa : 512.0) Malate dehydrogenase, cytoplasmic (EC 1.1.1.37) (PP37) - Oryza sativa (Rice) & (at5g43330 : 504.0) Lactate/malate dehydrogenase family protein; FUNCTIONS IN: in 6 functions; INVOLVED IN: in 6 processes; LOCATED IN: plasma membrane; EXPRESSED IN: 25 plant structures…	T
'8.2.9'	'TCA / org transformation.other organic acid transformatons.cyt MDH'	'evm0020574'	'(loc_os07g43700.2 : 692.0) no description available & (gnl|cdd|36707 : 456.0) no description available & (gnl|cdd|58492 : 439.0) no description available & (at3g47520 : 434.0) Encodes a protein with NAD-dependent malate dehydrogenase activity, located in chloroplasts.; malate dehydrogenase (MDH); FUNCTIONS IN: in 6 functions; INVOLVED IN: response to cold; LOCATED IN: in 8 components; EXPRESSED …	T
'8.2.10'	'TCA / org transformation.other organic acid transformatons.malic'	'evm0018401'	'(loc_os01g54030.1 : 1165.0) no description available & (p51615|maox_vitvi : 961.0) NADP-dependent malic enzyme (EC 1.1.1.40) (NADP-ME) - Vitis vinifera (Grape) & (at5g25880 : 926.0) The malic enzyme (EC 1.1.1.40) encoded by the ATNADP-ME3 is presumably cytosolic and restricted in its expression by both developmental and cell-specific signals.; NADP-malic enzyme 3 (NADP-ME3); FUNCTIONS IN: malate…	T
'8.2.11'	'TCA / org transformation.other organic acid transformatons.atp-citrate lyase'	''	''
'8.2.99'	'TCA / org transformation.other organic acid transformatons.misc'	''	''
'8.2.1001'	'TCA / org transformation.Various'	'2-methylcitrate'	'Propanoate metabolism in bacteria'	M
'8.2.1002'	'TCA / org transformation.Various'	'2-oxogluconate'	''	M
'8.2.1003'	'TCA / org transformation.Various'	'oxalate'	''	M
'8.2.1004'	'TCA / org transformation.Various'	'suberate'	'Also called cork acid, octanedioic acid'	M
'8.2.1005'	'TCA / org transformation.Various'	'itaconate'	''	M
'8.3'	'TCA / org transformation.carbonic anhydrases'	'evm0021364'	'(loc_os02g33030.1 : 402.0) no description available & (gnl|cdd|28766 : 214.0) no description available & (at3g52720 : 195.0) Encodes a putative alpha carbonic anhydrase (CAH1) located in the chloroplast stroma. Most chloroplast proteins are encoded by the nuclear genome and imported with the help of sorting signals that are intrinsic parts of the polypeptides. CAH1 takes an alternative route thr…	T
'9'	'mitochondrial electron transport / ATP synthesis'	''	''
'9.1'	'mitochondrial electron transport / ATP synthesis.NADH-DH'	''	''
'9.1.1'	'mitochondrial electron transport / ATP synthesis.NADH-DH.complex I'	'evm0027968'	'(q941y8|nqr2_orysa : 370.0) Probable NADPH:quinone oxidoreductase 2 (EC 1.6.5.2) - Oryza sativa (Rice) & (loc_os01g72460.1 : 370.0) no description available & (at3g27890 : 240.0) Encodes NAD(P)H:quinone reductase which is an FMN binding protein that catalyzes the reduction of quinone substrates to hydroquinones.The enzyme activity was confirmed by in vitro assay.; NADPH:quinone oxidoreductase (N…	T
'9.1.1.5'	'mitochondrial electron transport / ATP synthesis.NADH-DH.complex I.carbonic anhydrase'	''	''
'9.1.2'	'mitochondrial electron transport / ATP synthesis.NADH-DH.localisation not clear'	'evm0032697'	'(loc_os12g34130.1 : 352.0) no description available & (p27062|nu3m_pangi : 204.0) NADH-ubiquinone oxidoreductase chain 3 (EC 1.6.5.3) (NADH dehydrogenase subunit 3) - Panax ginseng (Korean ginseng) & (atmg00990 : 186.0) NADH dehydrogenase subunit 3; NADH dehydrogenase 3 (NAD3); CONTAINS InterPro DOMAIN/s: NADH:ubiquinone/plastoquinone oxidoreductase, chain 3 (InterPro:IPR000440); BEST Arabidopsi…	T
'9.2'	'mitochondrial electron transport / ATP synthesis.NADH-DH'	''	''
'9.2.1'	'mitochondrial electron transport / ATP synthesis.NADH-DH.type II'	''	''
'9.2.1.2'	'mitochondrial electron transport / ATP synthesis.NADH-DH.type II.external'	''	''
'9.2.1.3'	'mitochondrial electron transport / ATP synthesis.NADH-DH.type II.mitochondrial'	''	''
'9.2.1.4'	'mitochondrial electron transport / ATP synthesis.NADH-DH.type II.internal matrix'	''	''
'9.3'	'mitochondrial electron transport / ATP synthesis.electron transfer flavoprotein'	''	''
'9.4'	'mitochondrial electron transport / ATP synthesis.alternative oxidase'	'evm0037693'	'(loc_os04g51160.1 : 625.0) no description available & (gnl|cdd|85678 : 477.0) no description available & (at3g22360 : 414.0) encodes an alternative oxidase whose expression is limited to flowers and floral buds.; alternative oxidase 1B (AOX1B); CONTAINS InterPro DOMAIN/s: Alternative oxidase (InterPro:IPR002680); BEST Arabidopsis thaliana protein match is: alternative oxidase 1C (TAIR:AT3G27620.…	T
'9.5'	'mitochondrial electron transport / ATP synthesis.cytochrome c reductase'	'evm0033628'	'(loc_osm1g00480.1 : 702.0) no description available & (p04165|cyb_maize : 677.0) Cytochrome b - Zea mays (Maize) & (atmg00220 : 650.0) Mitochondrial apocytochrome b (cob) gene encodes a subunit of the ubiquinol-cytochrome c oxidoreductase and is part of a 5 kb transcript. The transcript also contains a pseudogene for ribosomal protein S14 called RPS15 and a tRNA(Ser) gene. Both the Cob and RPS15…	T
'9.6'	'mitochondrial electron transport / ATP synthesis.cytochrome c'	''	''
'9.7'	'mitochondrial electron transport / ATP synthesis.cytochrome c oxidase'	'evm0013813'	'(loc_osm1g00110.1 : 495.0) no description available & (p14852|cox3_orysa : 466.0) Cytochrome c oxidase subunit 3 (EC 1.9.3.1) (Cytochrome c oxidase polypeptide III) - Oryza sativa (Rice) & (atmg00730 : 447.0) Encodes cytochrome c oxidase subunit 3.; cytochrome c oxidase subunit 3 (COX3); CONTAINS InterPro DOMAIN/s: Cytochrome c oxidase, subunit III (InterPro:IPR000298); BEST Arabidopsis thaliana…	T
'9.7'	'mitochondrial electron transport / ATP synthesis.cytochrome c oxidase'	'evm0040311'	'(p08742|cox1_maize : 901.0) Cytochrome c oxidase subunit 1 (EC 1.9.3.1) (Cytochrome c oxidase polypeptide I) - Zea mays (Maize) & (atmg01360 : 873.0) cytochrome c oxidase subunit 1; cytochrome oxidase (COX1); CONTAINS InterPro DOMAIN/s: Cytochrome c oxidase, subunit I bacterial type (InterPro:IPR014241), Cytochrome c oxidase, subunit I (InterPro:IPR000883). & (gnl|cdd|29934 : 832.0) no descripti…	T
'9.7'	'mitochondrial electron transport / ATP synthesis.cytochrome c oxidase'	'evm0007261'	'(loc_osm1g00330.1 : 236.0) no description available & (p04373|cox2_orysa : 231.0) Cytochrome c oxidase subunit 2 (EC 1.9.3.1) (Cytochrome c oxidase polypeptide II) - Oryza sativa (Rice) & (atmg00160 : 192.0) cytochrome c oxidase subunit 2; cytochrome oxidase 2 (COX2); FUNCTIONS IN: cytochrome-c oxidase activity; INVOLVED IN: respiratory electron transport chain; LOCATED IN: mitochondrion, chloro…	T
'9.8'	'mitochondrial electron transport / ATP synthesis.uncoupling protein'	'evm0000458'	'(loc_os09g29050.1 : 469.0) no description available & (gnl|cdd|35978 : 332.0) no description available & (at4g24570 : 315.0) Encodes one of the mitochondrial dicarboxylate carriers (DIC): DIC1 (AT2G22500), DIC2 (AT4G24570), DIC3 (AT5G09470).; dicarboxylate carrier 2 (DIC2); FUNCTIONS IN: binding, dicarboxylic acid transmembrane transporter activity; INVOLVED IN: transport, mitochondrial transpor…	T
'9.8'	'mitochondrial electron transport / ATP synthesis.uncoupling protein'	'evm0012062'	'(loc_os08g37370.1 : 494.0) no description available & (at2g22500 : 350.0) Encodes one of the mitochondrial dicarboxylate carriers (DIC): DIC1 (AT2G22500), DIC2 (AT4G24570), DIC3 (AT5G09470).; uncoupling protein 5 (UCP5); FUNCTIONS IN: binding, dicarboxylic acid transmembrane transporter activity; INVOLVED IN: transport, mitochondrial transport; LOCATED IN: mitochondrion, mitochondrial inner memb…	T
'9.9'	'mitochondrial electron transport / ATP synthesis.F1-ATPase'	'evm0025401'	'(loc_osm1g00120.1 : 363.0) no description available & (q00058|mi25_orysa : 358.0) Uncharacterized mitochondrial 22 kDa protein (ORF 25) - Oryza sativa (Rice) & (atmg00640 : 244.0) encodes a plant b subunit of mitochondrial ATP synthase based on structural similarity and the presence in the F(0) complex.; hydrogen ion transporting ATP synthases, rotational mechanism;zinc ion binding; FUNCTIONS IN…	T
'9.9'	'mitochondrial electron transport / ATP synthesis.F1-ATPase'	'evm0009005'	'(loc_osm1g00580.1 : 983.0) no description available & (p15998|atpam_orysa : 972.0) ATP synthase subunit alpha, mitochondrial (EC 3.6.3.14) - Oryza sativa (Rice) & (at2g07698 : 920.0) ATPase, F1 complex, alpha subunit protein; FUNCTIONS IN: hydrogen ion transporting ATP synthase activity, rotational mechanism, poly(U) RNA binding, zinc ion binding; INVOLVED IN: proton transport, ATP metabolic pro…	T
'9.9'	'mitochondrial electron transport / ATP synthesis.F1-ATPase'	'evm0001730'	'(loc_os01g52200.1 : 255.0) no description available & (at4g29480 : 142.0) Mitochondrial ATP synthase subunit G protein; FUNCTIONS IN: hydrogen ion transmembrane transporter activity; INVOLVED IN: proton transport, ATP synthesis coupled proton transport; LOCATED IN: mitochondrion; EXPRESSED IN: 25 plant structures; EXPRESSED DURING: 13 growth stages; CONTAINS InterPro DOMAIN/s: ATPase, F0 complex…	T
'9.9'	'mitochondrial electron transport / ATP synthesis.F1-ATPase'	'evm0005939'	'(loc_os01g58010.1 : 389.0) no description available & (p68527|atp6_wheat : 128.0) ATP synthase a chain (EC 3.6.3.14) (ATPase protein 6) - Triticum aestivum (Wheat) & (atmg00410 : 101.0) ATPase subunit 6; ATPase subunit 6-1 (ATP6-1); CONTAINS InterPro DOMAIN/s: ATPase, F0 complex, subunit A (InterPro:IPR000568); BEST Arabidopsis thaliana protein match is: ATPase, F0 complex, subunit A protein (TA…	T
'9.9'	'mitochondrial electron transport / ATP synthesis.F1-ATPase'	'evm0029089'	'(loc_os01g08350.1 : 216.0) no description available & (p15998|atpam_orysa : 176.0) ATP synthase subunit alpha, mitochondrial (EC 3.6.3.14) - Oryza sativa (Rice) & (at2g07698 : 167.0) ATPase, F1 complex, alpha subunit protein; FUNCTIONS IN: hydrogen ion transporting ATP synthase activity, rotational mechanism, poly(U) RNA binding, zinc ion binding; INVOLVED IN: proton transport, ATP metabolic pro…	T
'9.9'	'mitochondrial electron transport / ATP synthesis.F1-ATPase'	'evm0038470'	'(loc_os09g08910.1 : 976.0) no description available & (p15998|atpam_orysa : 964.0) ATP synthase subunit alpha, mitochondrial (EC 3.6.3.14) - Oryza sativa (Rice) & (at2g07698 : 912.0) ATPase, F1 complex, alpha subunit protein; FUNCTIONS IN: hydrogen ion transporting ATP synthase activity, rotational mechanism, poly(U) RNA binding, zinc ion binding; INVOLVED IN: proton transport, ATP metabolic pro…	T
'9.9'	'mitochondrial electron transport / ATP synthesis.F1-ATPase'	'evm0037385'	'(loc_os12g34110.1 : 149.0) no description available & (atmg01080 : 82.8) subunit 9 of mitochondrial F0-ATPase; mitochondrial F0-ATPase subunit 9 (ATP9); FUNCTIONS IN: hydrogen ion transmembrane transporter activity; INVOLVED IN: ATP synthesis coupled proton transport; LOCATED IN: mitochondrion; EXPRESSED IN: cultured cell; CONTAINS InterPro DOMAIN/s: ATPase, F0 complex, subunit C, DCCD-binding s…	T
'9.9'	'mitochondrial electron transport / ATP synthesis.F1-ATPase'	'evm0037542'	'(loc_osm1g00580.1 : 983.0) no description available & (p15998|atpam_orysa : 972.0) ATP synthase subunit alpha, mitochondrial (EC 3.6.3.14) - Oryza sativa (Rice) & (at2g07698 : 920.0) ATPase, F1 complex, alpha subunit protein; FUNCTIONS IN: hydrogen ion transporting ATP synthase activity, rotational mechanism, poly(U) RNA binding, zinc ion binding; INVOLVED IN: proton transport, ATP metabolic pro…	T
'9.99'	'mitochondrial electron transport / ATP synthesis.unspecified'	''	''
'9.1001'	'mitochondrial electron transport / ATP synthesis'	'ubiquinone-20'	'Respiration; Redox electron carrier'	M
'9.1001'	'mitochondrial electron transport / ATP synthesis'	'vitamin k1'	'Respiration; Redox electron carrier'	M
'10'	'cell wall'	'evm0019290'	'(loc_os10g38860.1 : 797.0) no description available & (at1g64670 : 463.0) Encodes a epidermally expressed extracellular protein that likely functions as an alpha-beta hydrolase and is required for normal cuticle formation. Homozygous mutant plants are dwarfed and have abnormal leaves, collapsed cells, reduced numbers of trichomes. The specific role of BDG is unclear: it may function in cutin bio…	T
'10.1'	'cell wall.precursor synthesis'	'evm0026471'	'(loc_os04g52370.1 : 851.0) no description available & (at1g31070 : 697.0) Encodes a protein that functions as an N-acetylglucosamine-1-phosphate uridylyltransferase that catalyzes the formation of UDP-N-acetylglucosamine (UDP-GlcNAc). This is an essential precursor for glycolipid and glycoprotein synthesis and is also used for regulatory protein modification in signaling pathways. The enzyme can…	T
'10.1.1'	'cell wall.precursor synthesis.NDP sugar pyrophosphorylase'	''	''
'10.1.1.1'	'cell wall.precursor synthesis.NDP sugar pyrophosphorylase.GDP mannose'	''	''
'10.1.1.2'	'cell wall.precursor synthesis.NDP sugar pyrophosphorylase.GDP fucose and fucokinase'	''	''
'10.1.1.20'	'cell wall.precursor synthesis.NDP sugar pyrophosphorylase.multiple NDP-Sugars'	''	''
'10.1.2'	'cell wall.precursor synthesis.UGE'	''	''
'10.1.3'	'cell wall.precursor synthesis.AXS'	''	''
'10.1.4'	'cell wall.precursor synthesis.UDP-Glc dehydrogenase (UGD)'	''	''
'10.1.5'	'cell wall.precursor synthesis.UXS'	''	''
'10.1.6'	'cell wall.precursor synthesis.GAE'	'evm0008517'	'(loc_os02g54890.1 : 829.0) no description available & (at4g30440 : 706.0) UDP-D-glucuronate 4-epimerase; UDP-D-glucuronate 4-epimerase 1 (GAE1); FUNCTIONS IN: UDP-glucuronate 4-epimerase activity, catalytic activity; INVOLVED IN: cellular metabolic process, carbohydrate metabolic process, nucleotide-sugar metabolic process, metabolic process; LOCATED IN: cellular_component unknown; EXPRESSED IN:…	T
'10.1.6'	'cell wall.precursor synthesis.GAE'	'evm0035066'	'(loc_os08g41440.1 : 753.0) no description available & (at3g23820 : 521.0) UDP-D-glucuronate 4-epimerase; UDP-D-glucuronate 4-epimerase 6 (GAE6); FUNCTIONS IN: UDP-glucuronate 4-epimerase activity, catalytic activity; INVOLVED IN: cellular metabolic process, carbohydrate metabolic process, nucleotide-sugar metabolic process, metabolic process; LOCATED IN: cellular_component unknown; EXPRESSED IN:…	T
'10.1.7'	'cell wall.precursor synthesis.GMD'	''	''
'10.1.8'	'cell wall.precursor synthesis.GER'	''	''
'10.1.9'	'cell wall.precursor synthesis.MUR4'	''	''
'10.1.10'	'cell wall.precursor synthesis.RHM'	''	''
'10.1.11'	'cell wall.precursor synthesis.UER'	''	''
'10.1.12'	'cell wall.precursor synthesis.KDO pathway'	''	''
'10.1.12.1'	'cell wall.precursor synthesis.KDO pathway.arabinose-5-phosphate isomerase'	''	''
'10.1.12.2'	'cell wall.precursor synthesis.KDO pathway.KDO-8-Phosphate Synthase'	''	''
'10.1.12.3'	'cell wall.precursor synthesis.KDO pathway.KDO-8-Phosphate Phosphatase'	''	''
'10.1.12.4'	'cell wall.precursor synthesis.KDO pathway.CMP-KDO Synthetase'	''	''
'10.1.20'	'cell wall.precursor synthesis.phosphomannose isomerase'	''	''
'10.1.21'	'cell wall.precursor synthesis.phosphomannomutase'	''	''
'10.1.30'	'cell wall.precursor synthesis.sugar kinases'	''	''
'10.1.30.1'	'cell wall.precursor synthesis.sugar kinases.galacturonic acid kinase'	''	''
'10.1.30.2'	'ell wall.precursor synthesis.sugar kinases.arabinose-1-kinase'	''	''
'10.1.30.3'	'cell wall.precursor synthesis.sugar kinases.glucuronic acid kinase'	''	''
'10.2'	'cell wall.cellulose synthesis'	'evm0012470'	'(loc_os02g51060.1 : 1055.0) no description available & (at5g03760 : 618.0) encodes a beta-mannan synthase that is required for agrobacterium-mediated plant genetic transformation involves a complex interaction between the bacterium and the host plant. 3' UTR is involved in transcriptional regulation and the gene is expressed in the elongation zone of the root.; ATCSLA09; CONTAINS InterPro DOMAIN…	T
'10.2'	'cell wall.cellulose synthesis'	'evm0017259'	'(q7xuk4|gun12_orysa : 1110.0) Endoglucanase 12 (EC 3.2.1.4) (Endo-1,4-beta glucanase 12) (OsGLU3) - Oryza sativa (Rice) & (loc_os04g41970.1 : 1100.0) no description available & (at1g65610 : 653.0) KORRIGAN 2 (KOR2); FUNCTIONS IN: hydrolase activity, hydrolyzing O-glycosyl compounds, catalytic activity; INVOLVED IN: carbohydrate metabolic process; LOCATED IN: cellular_component unknown; EXPRESSED…	T
'10.2'	'cell wall.cellulose synthesis'	'evm0043539'	'(loc_os06g42020.1 : 1099.0) no description available & (at5g03760 : 805.0) encodes a beta-mannan synthase that is required for agrobacterium-mediated plant genetic transformation involves a complex interaction between the bacterium and the host plant. 3' UTR is involved in transcriptional regulation and the gene is expressed in the elongation zone of the root.; ATCSLA09; CONTAINS InterPro DOMAIN…	T
'10.2'	'cell wall.cellulose synthesis'	'evm0044679'	'(loc_os06g12460.1 : 811.0) no description available & (at5g03760 : 551.0) encodes a beta-mannan synthase that is required for agrobacterium-mediated plant genetic transformation involves a complex interaction between the bacterium and the host plant. 3' UTR is involved in transcriptional regulation and the gene is expressed in the elongation zone of the root.; ATCSLA09; CONTAINS InterPro DOMAIN/…	T
'10.2.1'	'cell wall.cellulose synthesis.cellulose synthase'	'evm0030968'	'(loc_os01g54620.1 : 1946.0) no description available & (gnl|cdd|67186 : 1529.0) no description available & (at4g18780 : 1497.0) Encodes a member of the cellulose synthase family involved in secondary cell wall biosynthesis. Mutants have abnormal xylem formation, reduced cellulose content, and enhanced drought and osmotic stress tolerance. Mediates resistance towards bacterial pathogens via ABA. …	T
'10.2.1'	'cell wall.cellulose synthesis.cellulose synthase'	'evm0008794'	'(loc_os10g32980.1 : 1939.0) no description available & (gnl|cdd|67186 : 1553.0) no description available & (at5g44030 : 879.0) Encodes a cellulose synthase involved in secondary cell wall biosynthesis. Confers resistance towards bacterial and fungal pathogens, independent of salicylic acid, ethylene and jasmonate signaling.; cellulose synthase A4 (CESA4); FUNCTIONS IN: cellulose synthase activit…	T
'10.2.1'	'cell wall.cellulose synthesis.cellulose synthase'	'evm0020152'	'(loc_os09g25490.1 : 2071.0) no description available & (at5g17420 : 1701.0) Encodes a xylem-specific cellulose synthase that is phosphorylated on one or more serine residues (on either S185 or one of S180 or S181).; IRREGULAR XYLEM 3 (IRX3); FUNCTIONS IN: cellulose synthase activity; INVOLVED IN: cellulose biosynthetic process, plant-type cell wall biogenesis, secondary cell wall biogenesis, rha…	T
'10.2.1'	'cell wall.cellulose synthesis.cellulose synthase'	'evm0012470'	'(loc_os02g51060.1 : 1055.0) no description available & (at5g03760 : 618.0) encodes a beta-mannan synthase that is required for agrobacterium-mediated plant genetic transformation involves a complex interaction between the bacterium and the host plant. 3' UTR is involved in transcriptional regulation and the gene is expressed in the elongation zone of the root.; ATCSLA09; CONTAINS InterPro DOMAIN…	T
'10.2.1'	'cell wall.cellulose synthesis.cellulose synthase'	'evm0005519'	'(loc_os07g36630.1 : 1709.0) no description available & (gnl|cdd|67186 : 805.0) no description available & (at3g03050 : 780.0) encodes a cellulose synthase like protein. mutations initiate root hairs that rupture at their tip soon after initiation. is required for the synthesis of a noncellulosic wall polysaccharide.; cellulose synthase-like D3 (CSLD3); FUNCTIONS IN: cellulose synthase activity, …	T
'10.2.1'	'cell wall.cellulose synthesis.cellulose synthase'	'evm0002310'	'(loc_os06g22980.1 : 1867.0) no description available & (at2g33100 : 1364.0) encodes a gene similar to cellulose synthase; cellulose synthase-like D1 (CSLD1); FUNCTIONS IN: cellulose synthase activity, transferase activity, transferring glycosyl groups; INVOLVED IN: pollen germination, plant-type cell wall biogenesis, polysaccharide biosynthetic process; LOCATED IN: chloroplast, membrane; EXPRESS…	T
'10.2.1'	'cell wall.cellulose synthesis.cellulose synthase'	'evm0043539'	'(loc_os06g42020.1 : 1099.0) no description available & (at5g03760 : 805.0) encodes a beta-mannan synthase that is required for agrobacterium-mediated plant genetic transformation involves a complex interaction between the bacterium and the host plant. 3' UTR is involved in transcriptional regulation and the gene is expressed in the elongation zone of the root.; ATCSLA09; CONTAINS InterPro DOMAIN…	T
'10.2.1'	'cell wall.cellulose synthesis.cellulose synthase'	'evm0044679'	'(loc_os06g12460.1 : 811.0) no description available & (at5g03760 : 551.0) encodes a beta-mannan synthase that is required for agrobacterium-mediated plant genetic transformation involves a complex interaction between the bacterium and the host plant. 3' UTR is involved in transcriptional regulation and the gene is expressed in the elongation zone of the root.; ATCSLA09; CONTAINS InterPro DOMAIN/…	T
'10.2.1'	'cell wall.cellulose synthesis.cellulose synthase'	'evm0007727'	'(loc_os08g06380.1 : 1721.0) no description available & (gnl|cdd|67186 : 919.0) no description available & (at3g03050 : 888.0) encodes a cellulose synthase like protein. mutations initiate root hairs that rupture at their tip soon after initiation. is required for the synthesis of a noncellulosic wall polysaccharide.; cellulose synthase-like D3 (CSLD3); FUNCTIONS IN: cellulose synthase activity, …	T
'10.2.1'	'cell wall.cellulose synthesis.cellulose synthase'	'evm0041468'	'(loc_os08g25710.1 : 2009.0) no description available & (at4g38190 : 1555.0) encodes a gene similar to cellulose synthase; cellulose synthase like D4 (CSLD4); CONTAINS InterPro DOMAIN/s: Cellulose synthase (InterPro:IPR005150); BEST Arabidopsis thaliana protein match is: cellulose synthase-like D3 (TAIR:AT3G03050.1); Has 3503 Blast hits to 2866 proteins in 674 species: Archae - 22; Bacteria - 161…	T
'10.2.2'	'cell wall.cellulose synthesis.COBRA'	'evm0033869'	'(loc_os03g18910.1 : 1242.0) no description available & (at4g16120 : 665.0) putative membrane-anchored cell wall protein; COBRA-like protein-7 precursor (COBL7); FUNCTIONS IN: molecular_function unknown; INVOLVED IN: biological_process unknown; LOCATED IN: anchored to plasma membrane, Golgi apparatus, anchored to membrane; EXPRESSED IN: 25 plant structures; EXPRESSED DURING: 13 growth stages; CON…	T
'10.2.2'	'cell wall.cellulose synthesis.COBRA'	'evm0045364'	'(q6vsv1|cobl5_orysa : 799.0) COBRA-like 5 protein precursor (Protein BRITTLE CULM1) - Oryza sativa (Rice) & (loc_os03g30250.1 : 799.0) no description available & (at5g15630 : 628.0) Encodes a member of the COBRA family, similar to phytochelatin synthetase. Involved in secondary cell wall biosynthesis. Mutants make smaller plants with reduced levels of cellulose and cell wall sugars.; IRREGULAR X…	T
'10.2.2'	'cell wall.cellulose synthesis.COBRA'	'evm0040710'	'(loc_os04g45700.1 : 802.0) no description available & (q7xr91|cobl7_orysa : 409.0) COBRA-like 7 protein precursor (BRITTLE CULM1-like 3 protein) - Oryza sativa (Rice) & (at1g09790 : 313.0) COBRA-like protein 6 precursor (COBL6); CONTAINS InterPro DOMAIN/s: Glycosyl-phosphatidyl inositol-anchored, plant (InterPro:IPR006918), COBRA-like (InterPro:IPR017391); BEST Arabidopsis thaliana protein match…	T
'10.2.1001'	'cell wall degradation'	'ribose'	'cell wall degradation; minor CHO metabolism; auxin metabolism'	M
'10.2.1002'	'cell wall degradation'	'ribonate'	'cell wall degradation; minor CHO metabolism; auxin metabolism'	M
'10.2.1003'	'cell wall degradation'	'fucose'	'cell wall degradation'	M
'10.2.1004'	'cell wall degradation'	'mannose'	'cell wall degradation; minor CHO metabolism'	M
'10.2.1005'	'cell wall degradation'	'galactose'	'cell wall degradation; minor CHO metabolism'	M
'10.2.1006'	'cell wall degradation'	'arabinose'	'cell wall degradation; minor CHO metabolism'	M
'10.2.1007'	'cell wall degradation'	'galacturonate'	'cell wall degradation'	M
'10.2.1008'	'cell wall degradation'	'glucosamine'	'cell wall degradation'	M
'10.2.1009'	'cell wall degradation'	'glucosaminate'	'cell wall degradation'	M
'10.2.1010'	'cell wall degradation'	'rhamnose'	'cell wall degradation; minor CHO metabolism'	M
'10.2.1011'	'cell wall degradation'	'melibiose'	'cell wall degradation; minor CHO metabolism'	M
'10.2.1012'	'cell wall degradation'	'levoglucosan'	'cell wall degradation, degradation of cellulose'	M
'10.2.1013'	'cell wall degradation'	'hydroxyproline'	'cell wall degradation'	M
'10.3'	'cell wall.hemicellulose synthesis'	'evm0004556'	'(loc_os02g52640.1 : 815.0) no description available & (q9m5q1|fut1_pea : 577.0) Galactoside 2-alpha-L-fucosyltransferase (EC 2.4.1.69) (Xyloglucan alpha-(1,2)-fucosyltransferase) (PsFT1) - Pisum sativum (Garden pea) & (at2g03220 : 541.0) member of Glycosyltransferase Family- 37; fucosyltransferase 1 (FT1); FUNCTIONS IN: transferase activity, transferring glycosyl groups, fucosyltransferase activ…	T
'10.3'	'cell wall.hemicellulose synthesis'	'evm0028759'	'(loc_os02g52590.1 : 785.0) no description available & (gnl|cdd|66898 : 370.0) no description available & (at2g03220 : 361.0) member of Glycosyltransferase Family- 37; fucosyltransferase 1 (FT1); FUNCTIONS IN: transferase activity, transferring glycosyl groups, fucosyltransferase activity; INVOLVED IN: plant-type cell wall biogenesis, xyloglucan biosynthetic process; LOCATED IN: membrane; EXPRESS…	T
'10.3'	'cell wall.hemicellulose synthesis'	'evm0025498'	'(loc_os07g09670.1 : 1117.0) no description available & (at5g62620 : 719.0) Galactosyltransferase family protein; FUNCTIONS IN: transferase activity, transferring hexosyl groups, sugar binding, galactosyltransferase activity; INVOLVED IN: protein amino acid glycosylation; EXPRESSED IN: 22 plant structures; EXPRESSED DURING: 13 growth stages; CONTAINS InterPro DOMAIN/s: Galectin, carbohydrate reco…	T
'10.3'	'cell wall.hemicellulose synthesis'	'evm0037403'	'(loc_os06g10950.1 : 1089.0) no description available & (gnl|cdd|66898 : 571.0) no description available & (q9m5q1|fut1_pea : 547.0) Galactoside 2-alpha-L-fucosyltransferase (EC 2.4.1.69) (Xyloglucan alpha-(1,2)-fucosyltransferase) (PsFT1) - Pisum sativum (Garden pea) & (at2g03220 : 540.0) member of Glycosyltransferase Family- 37; fucosyltransferase 1 (FT1); FUNCTIONS IN: transferase activity, tr…	T
'10.3'	'cell wall.hemicellulose synthesis'	'evm0039857'	'(loc_os12g05380.1 : 786.0) no description available & (at5g07720 : 540.0) Galactosyl transferase GMA12/MNN10 family protein; FUNCTIONS IN: transferase activity, transferring glycosyl groups, transferase activity; INVOLVED IN: biological_process unknown; LOCATED IN: integral to membrane; EXPRESSED IN: 18 plant structures; EXPRESSED DURING: 9 growth stages; CONTAINS InterPro DOMAIN/s: Galactosyl t…	T
'10.3.1'	'cell wall.hemicellulose synthesis.xyloglucan'	''	''
'10.3.1.1'	'cell wall.hemicellulose synthesis.xyloglucan.XXXG galactose Transferase'	'evm0014351'	'(loc_os10g32160.1 : 1045.0) no description available & (q8h038|katam_orysa : 549.0) Xyloglucan galactosyltransferase KATAMARI1 homolog (EC 2.4.1.-) - Oryza sativa (Rice) & (at2g20370 : 521.0) Encodes a xyloglucan galactosyltransferase located in the membrane of Golgi stacks that is involved in the biosynthesis of fucose. It is also involved in endomembrane organization. It is suggested that it i…	T
'10.3.1.1'	'cell wall.hemicellulose synthesis.xyloglucan.XXXG galactose Transferase'	'evm0039189'	'(loc_os10g32110.1 : 737.0) no description available & (q8h038|katam_orysa : 382.0) Xyloglucan galactosyltransferase KATAMARI1 homolog (EC 2.4.1.-) - Oryza sativa (Rice) & (at2g20370 : 376.0) Encodes a xyloglucan galactosyltransferase located in the membrane of Golgi stacks that is involved in the biosynthesis of fucose. It is also involved in endomembrane organization. It is suggested that it is…	T
'10.3.2'	'cell wall.hemicellulose synthesis.glucuronoxylan'	'evm0021329'	'(loc_os03g17850.1 : 512.0) no description available & (at2g37090 : 216.0) The IRX9 gene encodes a putative family 43 glycosyl transferase. It was coordinately expressed with the cellulose synthase subunits during secondary cell wall formation. Cell wall analysis revealed a decrease in the abundance of xylan in the irx9 mutant, indicating that IRX9 is required for xylan synthesis. Mutants have ir…	T
'10.3.2'	'cell wall.hemicellulose synthesis.glucuronoxylan'	'evm0023925'	'(loc_os03g47530.1 : 582.0) no description available & (at3g50760 : 405.0) Encodes a protein with putative galacturonosyltransferase activity.; galacturonosyltransferase-like 2 (GATL2); FUNCTIONS IN: transferase activity, transferring hexosyl groups, polygalacturonate 4-alpha-galacturonosyltransferase activity, transferase activity, transferring glycosyl groups; INVOLVED IN: carbohydrate biosynth…	T
'10.3.2'	'cell wall.hemicellulose synthesis.glucuronoxylan'	'evm0030026'	'(loc_os02g35020.1 : 1142.0) no description available & (at3g18660 : 525.0) Plants expressing an RNAi construct specifically targeting PGSIP1 was shown to have a dramatically reduced amount of starch.; plant glycogenin-like starch initiation protein 1 (PGSIP1); FUNCTIONS IN: transferase activity, transferring glycosyl groups; INVOLVED IN: biosynthetic process, starch metabolic process; LOCATED IN…	T
'10.3.2'	'cell wall.hemicellulose synthesis.glucuronoxylan'	'evm0014453'	'(loc_os07g49370.1 : 487.0) no description available & (gnl|cdd|48336 : 152.0) no description available & (at2g37090 : 149.0) The IRX9 gene encodes a putative family 43 glycosyl transferase. It was coordinately expressed with the cellulose synthase subunits during secondary cell wall formation. Cell wall analysis revealed a decrease in the abundance of xylan in the irx9 mutant, indicating that IR…	T
'10.3.2'	'cell wall.hemicellulose synthesis.glucuronoxylan'	'evm0028041'	'(loc_os05g03174.1 : 541.0) no description available & (at2g37090 : 208.0) The IRX9 gene encodes a putative family 43 glycosyl transferase. It was coordinately expressed with the cellulose synthase subunits during secondary cell wall formation. Cell wall analysis revealed a decrease in the abundance of xylan in the irx9 mutant, indicating that IRX9 is required for xylan synthesis. Mutants have ir…	T
'10.3.3'	'cell wall.hemicellulose synthesis.arabinoxylan'	''	''
'10.3.4'	'cell wall.hemicellulose synthesis.glucomannan'	''	''
'10.3.5'	'cell wall.hemicellulose synthesis.galactomannan'	''	''
'10.4'	'cell wall.pectin synthesis'	''	''
'10.4.1'	'cell wall.pectin synthesis.homogalacturonan'	''	''
'10.4.1.1'	'cell wall.pectin synthesis.homogalacturonan.Galacturonic Acid Trnasferase'	'evm0038756'	'(loc_os10g21890.2 : 1141.0) no description available & (at4g38270 : 711.0) Encodes a protein with putative galacturonosyltransferase activity.; galacturonosyltransferase 3 (GAUT3); CONTAINS InterPro DOMAIN/s: Glycosyl transferase, family 8 (InterPro:IPR002495); BEST Arabidopsis thaliana protein match is: galacturonosyltransferase 1 (TAIR:AT3G61130.1). & (gnl|cdd|85496 : 191.0) no description ava…	T
'10.4.2'	'cell wall.pectin synthesis.rhamnogalacturonan I'	''	''
'10.4.3'	'cell wall.pectin synthesis.rhamnogalacturonan II'	''	''
'10.4.3.6'	'cell wall.pectin synthesis.rhamnogalacturonan II.Xylose Transferase with Fucose Acceptor'	''	''
'10.4.4'	'cell wall.pectin synthesis.Xylogalacturonan'	''	''
'10.4.4.1'	'cell wall.pectin synthesis.Xylogalacturonan.Xylose Transferase'	''	''
'10.5'	'cell wall.cell wall proteins'	'evm0025385'	'(loc_os01g69240.1 : 799.0) no description available & (at3g48530 : 431.0) SNF1-related protein kinase regulatory subunit gamma 1 (KING1); FUNCTIONS IN: molecular_function unknown; INVOLVED IN: biological_process unknown; LOCATED IN: plant-type cell wall; EXPRESSED IN: 23 plant structures; EXPRESSED DURING: 13 growth stages; CONTAINS InterPro DOMAIN/s: Cystathionine beta-synthase, core (InterPro:…	T
'10.5'	'cell wall.cell wall proteins'	'evm0041882'	'(loc_os04g31340.1 : 853.0) no description available & (at3g48530 : 499.0) SNF1-related protein kinase regulatory subunit gamma 1 (KING1); FUNCTIONS IN: molecular_function unknown; INVOLVED IN: biological_process unknown; LOCATED IN: plant-type cell wall; EXPRESSED IN: 23 plant structures; EXPRESSED DURING: 13 growth stages; CONTAINS InterPro DOMAIN/s: Cystathionine beta-synthase, core (InterPro:…	T
'10.5.1'	'cell wall.cell wall proteins.AGPs'	''	''
'10.5.1.1'	'cell wall.cell wall proteins.AGPs.AGP'	'evm0041439'	'(loc_os01g47780.1 : 261.0) no description available & (at1g03870 : 127.0) fasciclin-like arabinogalactan-protein 9 (Fla9); FASCICLIN-like arabinoogalactan 9 (FLA9); LOCATED IN: anchored to plasma membrane, plasma membrane, anchored to membrane; EXPRESSED IN: 23 plant structures; EXPRESSED DURING: 14 growth stages; CONTAINS InterPro DOMAIN/s: FAS1 domain (InterPro:IPR000782); BEST Arabidopsis tha…	T
'10.5.1.1'	'cell wall.cell wall proteins.AGPs.AGP'	'evm0005283'	'(loc_os03g03600.1 : 612.0) no description available & (at2g45470 : 285.0) FASCICLIN-like arabinogalactan protein 8 (FLA8); LOCATED IN: anchored to plasma membrane, apoplast, plasma membrane, anchored to membrane, plant-type cell wall; EXPRESSED IN: 24 plant structures; EXPRESSED DURING: 14 growth stages; CONTAINS InterPro DOMAIN/s: FAS1 domain (InterPro:IPR000782); BEST Arabidopsis thaliana prot…	T
'10.5.1.1'	'cell wall.cell wall proteins.AGPs.AGP'	'evm0013617'	'(loc_os03g57490.1 : 788.0) no description available & (at5g06390 : 512.0) FASCICLIN-like arabinogalactan protein 17 precursor (FLA17); FUNCTIONS IN: molecular_function unknown; INVOLVED IN: cell adhesion; LOCATED IN: vacuole; EXPRESSED IN: guard cell; CONTAINS InterPro DOMAIN/s: FAS1 domain (InterPro:IPR000782); BEST Arabidopsis thaliana protein match is: FASCICLIN-like arabinogalactan protein 1…	T
'10.5.1.1'	'cell wall.cell wall proteins.AGPs.AGP'	'evm0019910'	'(loc_os03g57460.1 : 696.0) no description available & (at2g35860 : 508.0) FASCICLIN-like arabinogalactan protein 16 precursor (FLA16); INVOLVED IN: cell adhesion; LOCATED IN: endomembrane system; EXPRESSED IN: 22 plant structures; EXPRESSED DURING: 13 growth stages; CONTAINS InterPro DOMAIN/s: FAS1 domain (InterPro:IPR000782); BEST Arabidopsis thaliana protein match is: FASCICLIN-like arabinogal…	T
'10.5.1.1'	'cell wall.cell wall proteins.AGPs.AGP'	'evm0027717'	'(loc_os09g07350.1 : 528.0) no description available & (at4g12730 : 274.0) AF333971 Arabidopsis thaliana fasciclin-like arabinogalactan-protein 2 (Fla2) mRNA, complete cds; FASCICLIN-like arabinogalactan 2 (FLA2); INVOLVED IN: response to cyclopentenone; LOCATED IN: anchored to plasma membrane, plasma membrane, anchored to membrane, membrane; EXPRESSED IN: 25 plant structures; EXPRESSED DURING: 1…	T
'10.5.1.1'	'cell wall.cell wall proteins.AGPs.AGP'	'evm0032834'	'(loc_os09g30486.1 : 295.0) no description available & (at2g04780 : 189.0) fasciclin-like arabinogalactan-protein 7 (Fla7); FASCICLIN-like arabinoogalactan 7 (FLA7); LOCATED IN: anchored to plasma membrane, plasma membrane, anchored to membrane, membrane; EXPRESSED IN: 22 plant structures; EXPRESSED DURING: 13 growth stages; CONTAINS InterPro DOMAIN/s: FAS1 domain (InterPro:IPR000782); BEST Arabi…	T
'10.5.1.1'	'cell wall.cell wall proteins.AGPs.AGP'	'evm0007637'	'(loc_os02g44850.1 : 674.0) no description available & (gnl|cdd|58514 : 299.0) no description available & (at5g33370 : 185.0) GDSL-like Lipase/Acylhydrolase superfamily protein; FUNCTIONS IN: hydrolase activity, acting on ester bonds, carboxylesterase activity; INVOLVED IN: lipid metabolic process; LOCATED IN: endomembrane system; EXPRESSED IN: 15 plant structures; EXPRESSED DURING: 7 growth stag…	T
'10.5.1.1'	'cell wall.cell wall proteins.AGPs.AGP'	'evm0022043'	'(loc_os04g39600.1 : 342.0) no description available & (at2g04780 : 162.0) fasciclin-like arabinogalactan-protein 7 (Fla7); FASCICLIN-like arabinoogalactan 7 (FLA7); LOCATED IN: anchored to plasma membrane, plasma membrane, anchored to membrane, membrane; EXPRESSED IN: 22 plant structures; EXPRESSED DURING: 13 growth stages; CONTAINS InterPro DOMAIN/s: FAS1 domain (InterPro:IPR000782); BEST Arabi…	T
'10.5.1.1'	'cell wall.cell wall proteins.AGPs.AGP'	'evm0022746'	'(loc_os07g06680.1 : 642.0) no description available & (at2g35860 : 482.0) FASCICLIN-like arabinogalactan protein 16 precursor (FLA16); INVOLVED IN: cell adhesion; LOCATED IN: endomembrane system; EXPRESSED IN: 22 plant structures; EXPRESSED DURING: 13 growth stages; CONTAINS InterPro DOMAIN/s: FAS1 domain (InterPro:IPR000782); BEST Arabidopsis thaliana protein match is: FASCICLIN-like arabinogal…	T
'10.5.1.1'	'cell wall.cell wall proteins.AGPs.AGP'	'evm0019492'	'(loc_os05g48900.1 : 285.0) no description available & (at5g44130 : 140.0) FASCICLIN-like arabinogalactan protein 13 precursor (FLA13); FUNCTIONS IN: molecular_function unknown; LOCATED IN: anchored to plasma membrane, plasma membrane, anchored to membrane, plant-type cell wall; EXPRESSED IN: 23 plant structures; EXPRESSED DURING: 14 growth stages; CONTAINS InterPro DOMAIN/s: FAS1 domain (InterPr…	T
'10.5.1.1'	'cell wall.cell wall proteins.AGPs.AGP'	'evm0031302'	'(loc_os05g48890.1 : 261.0) no description available & (at1g03870 : 163.0) fasciclin-like arabinogalactan-protein 9 (Fla9); FASCICLIN-like arabinoogalactan 9 (FLA9); LOCATED IN: anchored to plasma membrane, plasma membrane, anchored to membrane; EXPRESSED IN: 23 plant structures; EXPRESSED DURING: 14 growth stages; CONTAINS InterPro DOMAIN/s: FAS1 domain (InterPro:IPR000782); BEST Arabidopsis tha…	T
'10.5.1.1'	'cell wall.cell wall proteins.AGPs.AGP'	'evm0015144'	'(loc_os08g23180.1 : 566.0) no description available & (at5g55730 : 273.0) fasciclin-like arabinogalactan-protein 1 (Fla1); FASCICLIN-like arabinogalactan 1 (FLA1); CONTAINS InterPro DOMAIN/s: FAS1 domain (InterPro:IPR000782); BEST Arabidopsis thaliana protein match is: FASCICLIN-like arabinogalactan 2 (TAIR:AT4G12730.1). & (reliability: 546.0) & (original description: no original description)'	T
'10.5.1.1'	'cell wall.cell wall proteins.AGPs.AGP'	'evm0024197'	'(loc_os08g38270.1 : 301.0) no description available & (at5g55730 : 154.0) fasciclin-like arabinogalactan-protein 1 (Fla1); FASCICLIN-like arabinogalactan 1 (FLA1); CONTAINS InterPro DOMAIN/s: FAS1 domain (InterPro:IPR000782); BEST Arabidopsis thaliana protein match is: FASCICLIN-like arabinogalactan 2 (TAIR:AT4G12730.1). & (reliability: 308.0) & (original description: no original description)'	T
'10.5.1.2'	'cell wall.cell wall proteins.AGPs.AGP Fucosyltransferase'	'evm0028759'	'(loc_os02g52590.1 : 785.0) no description available & (gnl|cdd|66898 : 370.0) no description available & (at2g03220 : 361.0) member of Glycosyltransferase Family- 37; fucosyltransferase 1 (FT1); FUNCTIONS IN: transferase activity, transferring glycosyl groups, fucosyltransferase activity; INVOLVED IN: plant-type cell wall biogenesis, xyloglucan biosynthetic process; LOCATED IN: membrane; EXPRESS…	T
'10.5.2'	'cell wall.cell wall proteins.proline rich proteins'	''	''
'10.5.3'	'cell wall.cell wall proteins.LRR'	'evm0041457'	'(loc_os01g41120.1 : 666.0) no description available & (at3g24480 : 407.0) Leucine-rich repeat (LRR) family protein; FUNCTIONS IN: structural constituent of cell wall; LOCATED IN: cell wall, plant-type cell wall; EXPRESSED IN: 22 plant structures; EXPRESSED DURING: 13 growth stages; CONTAINS InterPro DOMAIN/s: Leucine-rich repeat-containing N-terminal domain, type 2 (InterPro:IPR013210), Leucine-…	T
'10.5.3'	'cell wall.cell wall proteins.LRR'	'evm0040586'	'(loc_os03g43650.1 : 611.0) no description available & (at4g18670 : 317.0) Leucine-rich repeat (LRR) family protein; FUNCTIONS IN: structural constituent of cell wall; LOCATED IN: endomembrane system; EXPRESSED IN: 22 plant structures; EXPRESSED DURING: 12 growth stages; CONTAINS InterPro DOMAIN/s: Leucine-rich repeat-containing N-terminal domain, type 2 (InterPro:IPR013210); BEST Arabidopsis tha…	T
'10.5.3'	'cell wall.cell wall proteins.LRR'	'evm0026631'	'(loc_os02g04540.1 : 656.0) no description available & (at1g62440 : 391.0) encodes a paralog of LRX1 (LEUCINE-RICH REPEAT/EXTENSIN 1) which acts synergistically with LRX1 in root hair cell morphogenesis.; leucine-rich repeat/extensin 2 (LRX2); CONTAINS InterPro DOMAIN/s: Leucine-rich repeat-containing N-terminal domain, type 2 (InterPro:IPR013210), Leucine-rich repeat (InterPro:IPR001611); BEST A…	T
'10.5.3'	'cell wall.cell wall proteins.LRR'	'evm0006933'	'(loc_os04g42620.1 : 840.0) no description available & (at4g06744 : 340.0) Leucine-rich repeat (LRR) family protein; BEST Arabidopsis thaliana protein match is: Leucine-rich repeat (LRR) family protein (TAIR:AT3G19320.1); Has 45026 Blast hits to 12967 proteins in 516 species: Archae - 11; Bacteria - 711; Metazoa - 1155; Fungi - 115; Plants - 40928; Viruses - 0; Other Eukaryotes - 2106 (source: NC…	T
'10.5.4'	'cell wall.cell wall proteins.HRGP'	'evm0036855'	'(loc_os01g48220.1 : 838.0) no description available & (at4g28300 : 85.9) Encodes a protein with 13.6% proline amino acids that is predicted to localize to the cell wall.; Protein of unknown function (DUF1421); CONTAINS InterPro DOMAIN/s: Protein of unknown function DUF1421 (InterPro:IPR010820); BEST Arabidopsis thaliana protein match is: Protein of unknown function (DUF1421) (TAIR:AT5G14540.1); …	T
'10.5.5'	'cell wall.cell wall proteins.RGP'	''	''
'10.6'	'cell wall.degradation'	'evm0016853'	'(loc_os10g38040.1 : 112.0) no description available & (at5g62150 : 92.8) peptidoglycan-binding LysM domain-containing protein; FUNCTIONS IN: molecular_function unknown; INVOLVED IN: cell wall macromolecule catabolic process; LOCATED IN: endomembrane system; EXPRESSED IN: 15 plant structures; EXPRESSED DURING: 6 growth stages; BEST Arabidopsis thaliana protein match is: peptidoglycan-binding LysM…	T
'10.6.1'	'cell wall.degradation.cellulases and beta -1,4-glucanases'	'evm0010716'	'(loc_os09g23084.1 : 902.0) no description available & (q6h3z9|gun22_orysa : 870.0) Endoglucanase 22 precursor (EC 3.2.1.4) (Endo-1,4-beta glucanase 22) (OsGLU11) - Oryza sativa (Rice) & (at2g32990 : 634.0) glycosyl hydrolase 9B8 (GH9B8); FUNCTIONS IN: hydrolase activity, hydrolyzing O-glycosyl compounds, catalytic activity; INVOLVED IN: carbohydrate metabolic process; LOCATED IN: endomembrane sy…	T
'10.6.1'	'cell wall.degradation.cellulases and beta -1,4-glucanases'	'evm0015271'	'(q67uw5|gun5_orysa : 832.0) Endoglucanase 5 precursor (EC 3.2.1.4) (Endo-1,4-beta glucanase 5) - Oryza sativa (Rice) & (loc_os02g05744.1 : 832.0) no description available & (at2g32990 : 564.0) glycosyl hydrolase 9B8 (GH9B8); FUNCTIONS IN: hydrolase activity, hydrolyzing O-glycosyl compounds, catalytic activity; INVOLVED IN: carbohydrate metabolic process; LOCATED IN: endomembrane system; EXPRESS…	T
'10.6.1'	'cell wall.degradation.cellulases and beta -1,4-glucanases'	'evm0043289'	'(q6k7g9|gun8_orysa : 947.0) Endoglucanase 8 precursor (EC 3.2.1.4) (Endo-1,4-beta glucanase 8) - Oryza sativa (Rice) & (loc_os02g53820.2 : 947.0) no description available & (at3g43860 : 604.0) glycosyl hydrolase 9A4 (GH9A4); FUNCTIONS IN: hydrolase activity, hydrolyzing O-glycosyl compounds, catalytic activity; INVOLVED IN: carbohydrate metabolic process; LOCATED IN: endomembrane system; EXPRESS…	T
'10.6.1'	'cell wall.degradation.cellulases and beta -1,4-glucanases'	'evm0039411'	'(q5z9p8|gun18_orysa : 943.0) Endoglucanase 18 (EC 3.2.1.4) (Endo-1,4-beta glucanase 18) - Oryza sativa (Rice) & (loc_os06g50140.1 : 943.0) no description available & (at1g75680 : 584.0) glycosyl hydrolase 9B7 (GH9B7); FUNCTIONS IN: hydrolase activity, hydrolyzing O-glycosyl compounds, catalytic activity; INVOLVED IN: carbohydrate metabolic process; LOCATED IN: plasma membrane; EXPRESSED IN: 23 p…	T
'10.6.1'	'cell wall.degradation.cellulases and beta -1,4-glucanases'	'evm0021042'	'(q84q51|gun21_orysa : 900.0) Endoglucanase 21 precursor (EC 3.2.1.4) (Endo-1,4-beta glucanase 21) (OsGLU9) - Oryza sativa (Rice) & (loc_os08g32940.1 : 900.0) no description available & (at2g32990 : 596.0) glycosyl hydrolase 9B8 (GH9B8); FUNCTIONS IN: hydrolase activity, hydrolyzing O-glycosyl compounds, catalytic activity; INVOLVED IN: carbohydrate metabolic process; LOCATED IN: endomembrane sys…	T
'10.6.1'	'cell wall.degradation.cellulases and beta -1,4-glucanases'	'evm0027699'	'(loc_os12g24040.1 : 948.0) no description available & (q5z9p8|gun18_orysa : 371.0) Endoglucanase 18 (EC 3.2.1.4) (Endo-1,4-beta glucanase 18) - Oryza sativa (Rice) & (at1g19940 : 234.0) glycosyl hydrolase 9B5 (GH9B5); FUNCTIONS IN: hydrolase activity, hydrolyzing O-glycosyl compounds, catalytic activity; INVOLVED IN: carbohydrate metabolic process; LOCATED IN: endomembrane system; EXPRESSED IN: …	T
'10.6.2'	'cell wall.degradation.mannan-xylose-arabinose-fucose'	'evm0010216'	'(loc_os01g04300.1 : 1112.0) no description available & (at1g58370 : 545.0) Encodes a protein with xylanase activity.; RXF12; FUNCTIONS IN: endo-1,4-beta-xylanase activity, hydrolase activity, hydrolyzing O-glycosyl compounds; INVOLVED IN: carbohydrate metabolic process; LOCATED IN: cell wall; EXPRESSED IN: 24 plant structures; EXPRESSED DURING: 10 growth stages; CONTAINS InterPro DOMAIN/s: Glyco…	T
'10.6.2'	'cell wall.degradation.mannan-xylose-arabinose-fucose'	'evm0020246'	'(loc_os01g04290.1 : 1080.0) no description available & (at1g58370 : 479.0) Encodes a protein with xylanase activity.; RXF12; FUNCTIONS IN: endo-1,4-beta-xylanase activity, hydrolase activity, hydrolyzing O-glycosyl compounds; INVOLVED IN: carbohydrate metabolic process; LOCATED IN: cell wall; EXPRESSED IN: 24 plant structures; EXPRESSED DURING: 10 growth stages; CONTAINS InterPro DOMAIN/s: Glyco…	T
'10.6.2'	'cell wall.degradation.mannan-xylose-arabinose-fucose'	'evm0024371'	'(loc_os01g19220.1 : 1493.0) no description available & (at5g64570 : 658.0) Encodes a beta-d-xylosidase that belongs to family 3 of glycoside hydrolases.; beta-D-xylosidase 4 (XYL4); FUNCTIONS IN: xylan 1,4-beta-xylosidase activity, hydrolase activity, hydrolyzing O-glycosyl compounds; INVOLVED IN: xylan catabolic process; LOCATED IN: apoplast, cell wall; EXPRESSED IN: 24 plant structures; EXPRES…	T
'10.6.2'	'cell wall.degradation.mannan-xylose-arabinose-fucose'	'evm0026529'	'(loc_os01g47400.1 : 765.0) no description available & (at5g66460 : 506.0) Glycosyl hydrolase superfamily protein; FUNCTIONS IN: cation binding, hydrolase activity, hydrolyzing O-glycosyl compounds, catalytic activity; INVOLVED IN: carbohydrate metabolic process; LOCATED IN: endomembrane system; EXPRESSED IN: 17 plant structures; EXPRESSED DURING: 4 anthesis, C globular stage, 4 leaf senescence s…	T
'10.6.2'	'cell wall.degradation.mannan-xylose-arabinose-fucose'	'evm0018843'	'(loc_os03g10478.1 : 1172.0) no description available & (at4g33840 : 580.0) Glycosyl hydrolase family 10 protein; FUNCTIONS IN: cation binding, hydrolase activity, hydrolyzing O-glycosyl compounds, catalytic activity; INVOLVED IN: carbohydrate metabolic process; LOCATED IN: endomembrane system; CONTAINS InterPro DOMAIN/s: Glycoside hydrolase, family 10 (InterPro:IPR001000), Carbohydrate-binding, …	T
'10.6.2'	'cell wall.degradation.mannan-xylose-arabinose-fucose'	'evm0019595'	'(loc_os03g10440.1 : 1102.0) no description available & (at4g33840 : 536.0) Glycosyl hydrolase family 10 protein; FUNCTIONS IN: cation binding, hydrolase activity, hydrolyzing O-glycosyl compounds, catalytic activity; INVOLVED IN: carbohydrate metabolic process; LOCATED IN: endomembrane system; CONTAINS InterPro DOMAIN/s: Glycoside hydrolase, family 10 (InterPro:IPR001000), Carbohydrate-binding, …	T
'10.6.2'	'cell wall.degradation.mannan-xylose-arabinose-fucose'	'evm0009453'	'(loc_os09g34920.1 : 769.0) no description available & (q7xur3|fuco1_orysa : 382.0) Putative alpha-L-fucosidase 1 precursor (EC 3.2.1.51) (Alpha-L-fucoside fucohydrolase) - Oryza sativa (Rice) & (at2g28100 : 379.0) Encodes a protein with &#945;-fucosidase activity. The activity was assessed on 2'-fucosyl-lactitol. AtFUC1 was not able to act on XXFG substrates, at least when heterologously express…	T
'10.6.2'	'cell wall.degradation.mannan-xylose-arabinose-fucose'	'evm0019673'	'(loc_os02g51620.1 : 1571.0) no description available & (at1g78060 : 939.0) Glycosyl hydrolase family protein; FUNCTIONS IN: hydrolase activity, hydrolyzing O-glycosyl compounds; INVOLVED IN: carbohydrate metabolic process; LOCATED IN: apoplast, cell wall, chloroplast, plant-type cell wall; EXPRESSED IN: 22 plant structures; EXPRESSED DURING: 13 growth stages; CONTAINS InterPro DOMAIN/s: Glycosid…	T
'10.6.2'	'cell wall.degradation.mannan-xylose-arabinose-fucose'	'evm0006268'	'(loc_os04g54810.1 : 1469.0) no description available & (at5g64570 : 1093.0) Encodes a beta-d-xylosidase that belongs to family 3 of glycoside hydrolases.; beta-D-xylosidase 4 (XYL4); FUNCTIONS IN: xylan 1,4-beta-xylosidase activity, hydrolase activity, hydrolyzing O-glycosyl compounds; INVOLVED IN: xylan catabolic process; LOCATED IN: apoplast, cell wall; EXPRESSED IN: 24 plant structures; EXPRE…	T
'10.6.2'	'cell wall.degradation.mannan-xylose-arabinose-fucose'	'evm0010346'	'(loc_os04g51520.1 : 587.0) no description available & (gnl|cdd|29536 : 332.0) no description available & (q76bw5|xth8_orysa : 300.0) Xyloglucan endotransglycosylase/hydrolase protein 8 precursor (EC 2.4.1.207) (End-xyloglucan transferase) (OsXTH8) (OsXRT5) - Oryza sativa (Rice) & (at4g25810 : 298.0) xyloglucan endotransglycosylase-related protein (XTR6); xyloglucan endotransglycosylase 6 (XTR6);…	T
'10.6.2'	'cell wall.degradation.mannan-xylose-arabinose-fucose'	'evm0003663'	'(loc_os12g02520.1 : 733.0) no description available & (at5g01930 : 453.0) Glycosyl hydrolase superfamily protein; FUNCTIONS IN: cation binding, hydrolase activity, hydrolyzing O-glycosyl compounds, catalytic activity; INVOLVED IN: carbohydrate metabolic process; LOCATED IN: endomembrane system; EXPRESSED IN: 19 plant structures; EXPRESSED DURING: 10 growth stages; CONTAINS InterPro DOMAIN/s: Gly…	T
'10.6.2'	'cell wall.degradation.mannan-xylose-arabinose-fucose'	'evm0020390'	'(loc_os06g48180.1 : 579.0) no description available & (at5g57550 : 365.0) xyloglucan endotransglycosylase-related protein (XTR3); xyloglucan endotransglucosylase/hydrolase 25 (XTH25); FUNCTIONS IN: hydrolase activity, acting on glycosyl bonds, xyloglucan:xyloglucosyl transferase activity; INVOLVED IN: plant-type cell wall biogenesis; LOCATED IN: endomembrane system, cell wall, apoplast; EXPRESSE…	T
'10.6.2'	'cell wall.degradation.mannan-xylose-arabinose-fucose'	'evm0021084'	'(loc_os06g48200.1 : 525.0) no description available & (at5g57550 : 395.0) xyloglucan endotransglycosylase-related protein (XTR3); xyloglucan endotransglucosylase/hydrolase 25 (XTH25); FUNCTIONS IN: hydrolase activity, acting on glycosyl bonds, xyloglucan:xyloglucosyl transferase activity; INVOLVED IN: plant-type cell wall biogenesis; LOCATED IN: endomembrane system, cell wall, apoplast; EXPRESSE…	T
'10.6.2'	'cell wall.degradation.mannan-xylose-arabinose-fucose'	'evm0027097'	'(loc_os06g48160.1 : 574.0) no description available & (at5g57560 : 385.0) Encodes a cell wall-modifying enzyme, rapidly upregulated in response to environmental stimuli; Touch 4 (TCH4); CONTAINS InterPro DOMAIN/s: Xyloglucan endotransglucosylase/hydrolase (InterPro:IPR016455), Xyloglucan endo-transglycosylase, C-terminal (InterPro:IPR010713), Concanavalin A-like lectin/glucanase, subgroup (Inter…	T
'10.6.2'	'cell wall.degradation.mannan-xylose-arabinose-fucose'	'evm0043885'	'(loc_os06g48170.1 : 509.0) no description available & (gnl|cdd|29536 : 326.0) no description available & (at4g25810 : 295.0) xyloglucan endotransglycosylase-related protein (XTR6); xyloglucan endotransglycosylase 6 (XTR6); FUNCTIONS IN: hydrolase activity, acting on glycosyl bonds, xyloglucan:xyloglucosyl transferase activity, hydrolase activity, hydrolyzing O-glycosyl compounds; INVOLVED IN: ca…	T
'10.6.2'	'cell wall.degradation.mannan-xylose-arabinose-fucose'	'evm0029869'	'(loc_os05g25480.1 : 811.0) no description available & (at5g01930 : 492.0) Glycosyl hydrolase superfamily protein; FUNCTIONS IN: cation binding, hydrolase activity, hydrolyzing O-glycosyl compounds, catalytic activity; INVOLVED IN: carbohydrate metabolic process; LOCATED IN: endomembrane system; EXPRESSED IN: 19 plant structures; EXPRESSED DURING: 10 growth stages; CONTAINS InterPro DOMAIN/s: Gly…	T
'10.6.2'	'cell wall.degradation.mannan-xylose-arabinose-fucose'	'evm0032005'	'(q76bw5|xth8_orysa : 532.0) Xyloglucan endotransglycosylase/hydrolase protein 8 precursor (EC 2.4.1.207) (End-xyloglucan transferase) (OsXTH8) (OsXRT5) - Oryza sativa (Rice) & (loc_os08g13920.1 : 532.0) no description available & (gnl|cdd|29536 : 305.0) no description available & (at5g57550 : 273.0) xyloglucan endotransglycosylase-related protein (XTR3); xyloglucan endotransglucosylase/hydrolase…	T
'10.6.2'	'cell wall.degradation.mannan-xylose-arabinose-fucose'	'evm0018300'	'(loc_os12g03530.1 : 1096.0) no description available & (at3g10740 : 403.0) Encodes a bifunctional alpha-l-arabinofuranosidase/beta-d-xylosidase that belongs to family 51 of glycoside hydrolases. It may be involved in cell wall modification.; alpha-L-arabinofuranosidase 1 (ASD1); FUNCTIONS IN: hydrolase activity, acting on glycosyl bonds, xylan 1,4-beta-xylosidase activity, alpha-N-arabinofuranos…	T
'10.6.3'	'cell wall.degradation.pectate lyases and polygalacturonases'	'evm0021065'	'(loc_os01g19170.1 : 714.0) no description available & (at1g02460 : 479.0) Pectin lyase-like superfamily protein; FUNCTIONS IN: polygalacturonase activity; INVOLVED IN: carbohydrate metabolic process; EXPRESSED IN: stem, root, stamen, seed; EXPRESSED DURING: 4 anthesis, E expanded cotyledon stage; CONTAINS InterPro DOMAIN/s: Pectin lyase fold/virulence factor (InterPro:IPR011050), Glycoside hydro…	T
'10.6.3'	'cell wall.degradation.pectate lyases and polygalacturonases'	'evm0031906'	'(loc_os01g44970.1 : 761.0) no description available & (at1g60590 : 487.0) Pectin lyase-like superfamily protein; FUNCTIONS IN: polygalacturonase activity; INVOLVED IN: carbohydrate metabolic process; EXPRESSED IN: 20 plant structures; EXPRESSED DURING: 10 growth stages; CONTAINS InterPro DOMAIN/s: Pectin lyase fold/virulence factor (InterPro:IPR011050), Pectin lyase fold (InterPro:IPR012334), Gl…	T
'10.6.3'	'cell wall.degradation.pectate lyases and polygalacturonases'	'evm0024228'	'(loc_os03g03350.1 : 877.0) no description available & (at3g48950 : 568.0) Pectin lyase-like superfamily protein; FUNCTIONS IN: polygalacturonase activity; INVOLVED IN: carbohydrate metabolic process; LOCATED IN: endomembrane system; EXPRESSED IN: central cell, flower; EXPRESSED DURING: petal differentiation and expansion stage; CONTAINS InterPro DOMAIN/s: Pectin lyase fold/virulence factor (Inte…	T
'10.6.3'	'cell wall.degradation.pectate lyases and polygalacturonases'	'evm0039976'	'(loc_os10g26940.1 : 565.0) no description available & (at1g70370 : 236.0) polygalacturonase 2 (PG2); FUNCTIONS IN: polygalacturonase activity; INVOLVED IN: biological_process unknown; LOCATED IN: endomembrane system; EXPRESSED IN: 23 plant structures; EXPRESSED DURING: 13 growth stages; CONTAINS InterPro DOMAIN/s: BURP (InterPro:IPR004873); BEST Arabidopsis thaliana protein match is: BURP domain…	T
'10.6.3'	'cell wall.degradation.pectate lyases and polygalacturonases'	'evm0035538'	'(loc_os11g03940.1 : 260.0) no description available & (gnl|cdd|69561 : 119.0) no description available & (at1g09910 : 105.0) Rhamnogalacturonate lyase family protein; FUNCTIONS IN: lyase activity; INVOLVED IN: carbohydrate metabolic process; LOCATED IN: cellular_component unknown; EXPRESSED IN: 23 plant structures; EXPRESSED DURING: 13 growth stages; CONTAINS InterPro DOMAIN/s: Glycoside hydrola…	T
'10.6.3'	'cell wall.degradation.pectate lyases and polygalacturonases'	'evm0010164'	'(at3g61490 : 630.0) Pectin lyase-like superfamily protein; FUNCTIONS IN: polygalacturonase activity; INVOLVED IN: carbohydrate metabolic process; LOCATED IN: endomembrane system; EXPRESSED IN: 22 plant structures; EXPRESSED DURING: 14 growth stages; CONTAINS InterPro DOMAIN/s: Pectin lyase fold/virulence factor (InterPro:IPR011050), Glycoside hydrolase, family 28 (InterPro:IPR000743), Pectin lya…	T
'10.6.3'	'cell wall.degradation.pectate lyases and polygalacturonases'	'evm0025399'	'(loc_os06g28670.1 : 693.0) no description available & (at1g60590 : 372.0) Pectin lyase-like superfamily protein; FUNCTIONS IN: polygalacturonase activity; INVOLVED IN: carbohydrate metabolic process; EXPRESSED IN: 20 plant structures; EXPRESSED DURING: 10 growth stages; CONTAINS InterPro DOMAIN/s: Pectin lyase fold/virulence factor (InterPro:IPR011050), Pectin lyase fold (InterPro:IPR012334), Gl…	T
'10.6.3'	'cell wall.degradation.pectate lyases and polygalacturonases'	'evm0016200'	'(loc_os05g01370.1 : 511.0) no description available & (at5g06860 : 194.0) Encodes a polygalacturonase inhibiting protein involved in defense response. PGIPs inhibit the function of cell wall pectin degrading enzymes such as those produced by fungal pathogens. PGIP1 is induced by fungal infection.; polygalacturonase inhibiting protein 1 (PGIP1); FUNCTIONS IN: polygalacturonase inhibitor activity;…	T
'10.6.3'	'cell wall.degradation.pectate lyases and polygalacturonases'	'evm0028059'	'(loc_os01g44970.1 : 644.0) no description available & (at1g60590 : 541.0) Pectin lyase-like superfamily protein; FUNCTIONS IN: polygalacturonase activity; INVOLVED IN: carbohydrate metabolic process; EXPRESSED IN: 20 plant structures; EXPRESSED DURING: 10 growth stages; CONTAINS InterPro DOMAIN/s: Pectin lyase fold/virulence factor (InterPro:IPR011050), Pectin lyase fold (InterPro:IPR012334), Gl…	T
'10.6.3'	'cell wall.degradation.pectate lyases and polygalacturonases'	'evm0028748'	'(loc_os05g20020.1 : 825.0) no description available & (at1g48100 : 536.0) Pectin lyase-like superfamily protein; FUNCTIONS IN: polygalacturonase activity; INVOLVED IN: carbohydrate metabolic process; EXPRESSED IN: 19 plant structures; EXPRESSED DURING: 10 growth stages; CONTAINS InterPro DOMAIN/s: Pectin lyase fold/virulence factor (InterPro:IPR011050), Pectin lyase fold (InterPro:IPR012334), Gl…	T
'10.6.3'	'cell wall.degradation.pectate lyases and polygalacturonases'	'evm0033320'	'(loc_os05g50960.1 : 769.0) no description available & (at4g23820 : 539.0) Pectin lyase-like superfamily protein; FUNCTIONS IN: polygalacturonase activity; INVOLVED IN: carbohydrate metabolic process; LOCATED IN: endomembrane system; EXPRESSED IN: 22 plant structures; EXPRESSED DURING: 13 growth stages; CONTAINS InterPro DOMAIN/s: Pectin lyase fold/virulence factor (InterPro:IPR011050), Glycoside…	T
'10.6.3'	'cell wall.degradation.pectate lyases and polygalacturonases'	'evm0038301'	'(loc_os05g01444.1 : 677.0) no description available & (at5g06860 : 249.0) Encodes a polygalacturonase inhibiting protein involved in defense response. PGIPs inhibit the function of cell wall pectin degrading enzymes such as those produced by fungal pathogens. PGIP1 is induced by fungal infection.; polygalacturonase inhibiting protein 1 (PGIP1); FUNCTIONS IN: polygalacturonase inhibitor activity;…	T
'10.6.3'	'cell wall.degradation.pectate lyases and polygalacturonases'	'evm0007236'	'(loc_os08g29200.1 : 959.0) no description available & (at1g70370 : 484.0) polygalacturonase 2 (PG2); FUNCTIONS IN: polygalacturonase activity; INVOLVED IN: biological_process unknown; LOCATED IN: endomembrane system; EXPRESSED IN: 23 plant structures; EXPRESSED DURING: 13 growth stages; CONTAINS InterPro DOMAIN/s: BURP (InterPro:IPR004873); BEST Arabidopsis thaliana protein match is: BURP domain…	T
'10.6.3'	'cell wall.degradation.pectate lyases and polygalacturonases'	'evm0018339'	'(loc_os08g23790.1 : 746.0) no description available & (at4g18180 : 351.0) Pectin lyase-like superfamily protein; FUNCTIONS IN: polygalacturonase activity; INVOLVED IN: carbohydrate metabolic process; LOCATED IN: endomembrane system; CONTAINS InterPro DOMAIN/s: Pectin lyase fold/virulence factor (InterPro:IPR011050), Pectin lyase fold (InterPro:IPR012334), Glycoside hydrolase, family 28 (InterPro…	T
'10.6.1001'	'cell wall.degradation'	'1,6-anhydroglucose'	'very tentative'	M
'10.7'	'cell wall.modification'	'evm0011100'	'(q9xhx0|expa8_orysa : 410.0) Expansin-A8 precursor (OsEXPA8) (Alpha-expansin-8) (OsEXP8) (OsaEXPa1.17) - Oryza sativa (Rice) & (loc_os01g14650.1 : 410.0) no description available & (at1g69530 : 291.0) Member of Alpha-Expansin Gene Family. Naming convention from the Expansin Working Group (Kende et al, Plant Mol Bio). Involved in the formation of nematode-induced syncytia in roots of Arabidopsis …	T
'10.7'	'cell wall.modification'	'evm0033823'	'(q40636|expa2_orysa : 416.0) Expansin-A2 precursor (OsEXPA2) (Alpha-expansin-2) (OsEXP2) (OsaEXPa1.23) (RiExB) (RiExC) - Oryza sativa (Rice) & (loc_os01g60770.1 : 416.0) no description available & (at1g69530 : 322.0) Member of Alpha-Expansin Gene Family. Naming convention from the Expansin Working Group (Kende et al, Plant Mol Bio). Involved in the formation of nematode-induced syncytia in roots…	T
'10.7'	'cell wall.modification'	'evm0035549'	'(q4pr53|expa9_orysa : 436.0) Expansin-A9 precursor (OsEXPA9) (Alpha-expansin-9) (OsEXP9) (OsaEXPa1.19) - Oryza sativa (Rice) & (loc_os01g14660.1 : 436.0) no description available & (at4g01630 : 271.0) member of Alpha-Expansin Gene Family. Naming convention from the Expansin Working Group (Kende et al, 2004. Plant Mol Bio); expansin A17 (EXPA17); INVOLVED IN: plant-type cell wall modification inv…	T
'10.7'	'cell wall.modification'	'evm0002353'	'(loc_os03g13570.1 : 574.0) no description available & (at1g14720 : 386.0) member of Glycoside Hydrolase Family 16; xyloglucan endotransglucosylase/hydrolase 28 (XTH28); FUNCTIONS IN: hydrolase activity, acting on glycosyl bonds, xyloglucan:xyloglucosyl transferase activity; INVOLVED IN: fruit development, stamen filament development; LOCATED IN: endomembrane system, cell wall, apoplast; EXPRESSE…	T
'10.7'	'cell wall.modification'	'evm0014536'	'(q9ld07|expb7_orysa : 527.0) Expansin-B7 precursor (OsEXPB7) (Beta-expansin-7) (OsaEXPb1.12) - Oryza sativa (Rice) & (loc_os03g01270.1 : 527.0) no description available & (at1g65680 : 223.0) member of BETA-EXPANSINS. Naming convention from the Expansin Working Group (Kende et al, 2004. Plant Mol Bio); expansin B2 (EXPB2); INVOLVED IN: plant-type cell wall modification involved in multidimensiona…	T
'10.7'	'cell wall.modification'	'evm0021217'	'(q9m4x7|expa6_orysa : 397.0) Expansin-A6 precursor (OsEXPA6) (Alpha-expansin-6) (OsEXP6) (OsaEXPa1.24) - Oryza sativa (Rice) & (loc_os03g21820.1 : 397.0) no description available & (at2g40610 : 297.0) member of Alpha-Expansin Gene Family. Naming convention from the Expansin Working Group (Kende et al, 2004. Plant Mol Bio). Involved in the formation of nematode-induced syncytia in roots of Arabid…	T
'10.7'	'cell wall.modification'	'evm0028264'	'(q10t32|expb8_orysa : 501.0) Expansin-B8 precursor (OsEXPB8) (Beta-expansin-8) (OsaEXPb1.11) - Oryza sativa (Rice) & (loc_os03g01260.1 : 501.0) no description available & (at1g65680 : 187.0) member of BETA-EXPANSINS. Naming convention from the Expansin Working Group (Kende et al, 2004. Plant Mol Bio); expansin B2 (EXPB2); INVOLVED IN: plant-type cell wall modification involved in multidimensiona…	T
'10.7'	'cell wall.modification'	'evm0042089'	'(loc_os03g01800.1 : 602.0) no description available & (at2g36870 : 346.0) xyloglucan endotransglucosylase/hydrolase 32 (XTH32); FUNCTIONS IN: hydrolase activity, acting on glycosyl bonds, hydrolase activity, hydrolyzing O-glycosyl compounds; INVOLVED IN: carbohydrate metabolic process; LOCATED IN: endomembrane system; EXPRESSED IN: 19 plant structures; EXPRESSED DURING: 13 growth stages; CONTAIN…	T
'10.7'	'cell wall.modification'	'evm0043355'	'(q4pr48|exp18_orysa : 407.0) Expansin-A18 precursor (OsEXPA18) (Alpha-expansin-18) (OsEXP18) (OsaEXPa1.3) - Oryza sativa (Rice) & (loc_os03g06040.1 : 407.0) no description available & (at1g20190 : 246.0) member of Alpha-Expansin Gene Family. Naming convention from the Expansin Working Group (Kende et al, 2004. Plant Mol Bio); expansin 11 (EXPA11); INVOLVED IN: plant-type cell wall modification i…	T
'10.7'	'cell wall.modification'	'evm0002487'	'(q7xe35|exp27_orysa : 389.0) Putative expansin-A27 precursor (Alpha-expansin-27) (OsEXPA27) (OsEXP27) (OsaEXPa1.4) - Oryza sativa (Rice) & (loc_os10g30330.1 : 384.0) no description available & (at1g20190 : 241.0) member of Alpha-Expansin Gene Family. Naming convention from the Expansin Working Group (Kende et al, 2004. Plant Mol Bio); expansin 11 (EXPA11); INVOLVED IN: plant-type cell wall modif…	T
'10.7'	'cell wall.modification'	'evm0013846'	'(q7xcl0|exla2_orysa : 446.0) Expansin-like A2 precursor (OsEXLA2) (OsEXPL2) (OsaEXPb2.2) - Oryza sativa (Rice) & (loc_os10g39640.1 : 446.0) no description available & (at3g45970 : 255.0) member of EXPANSIN-LIKE. Naming convention from the Expansin Working Group (Kende et al, 2004. Plant Mol Bio); expansin-like A1 (EXLA1); INVOLVED IN: unidimensional cell growth, plant-type cell wall loosening; L…	T
'10.7'	'cell wall.modification'	'evm0019752'	'(loc_os10g02770.1 : 504.0) no description available & (at1g14720 : 397.0) member of Glycoside Hydrolase Family 16; xyloglucan endotransglucosylase/hydrolase 28 (XTH28); FUNCTIONS IN: hydrolase activity, acting on glycosyl bonds, xyloglucan:xyloglucosyl transferase activity; INVOLVED IN: fruit development, stamen filament development; LOCATED IN: endomembrane system, cell wall, apoplast; EXPRESSE…	T
'10.7'	'cell wall.modification'	'evm0020841'	'(q8w2x8|exp30_orysa : 446.0) Putative expansin-A30 precursor (OsEXPA30) (Alpha-expansin-30) (OsEXP30) (OsaEXPa1.32) - Oryza sativa (Rice) & (loc_os10g39110.1 : 446.0) no description available & (at1g12560 : 293.0) Member of Alpha-Expansin Gene Family. Naming convention from the Expansin Working Group (Kende et al, 2004. Plant Mol Bio). Containing a conserved root hair-specific cis-element RHE. E…	T
'10.7'	'cell wall.modification'	'evm0044383'	'(loc_os10g42670.1 : 622.0) no description available & (at1g32170 : 296.0) xyloglucan endotransglycosylase-related protein (XTR4); xyloglucan endotransglucosylase/hydrolase 30 (XTH30); FUNCTIONS IN: hydrolase activity, acting on glycosyl bonds, xyloglucan:xyloglucosyl transferase activity, hydrolase activity, hydrolyzing O-glycosyl compounds; INVOLVED IN: carbohydrate metabolic process, cellular …	T
'10.7'	'cell wall.modification'	'evm0015906'	'(q6h676|exb11_orysa : 455.0) Expansin-B11 precursor (OsEXPB11) (Beta-expansin-11) (OsaEXPb1.20) - Oryza sativa (Rice) & (loc_os02g44108.1 : 455.0) no description available & (at2g45110 : 237.0) member of BETA-EXPANSINS. Naming convention from the Expansin Working Group (Kende et al, 2004. Plant Mol Bio); expansin B4 (EXPB4); INVOLVED IN: plant-type cell wall modification involved in multidimensi…	T
'10.7'	'cell wall.modification'	'evm0029977'	'(loc_os02g17880.1 : 543.0) no description available & (gnl|cdd|29536 : 289.0) no description available & (at4g28850 : 265.0) xyloglucan endotransglucosylase/hydrolase 26 (XTH26); FUNCTIONS IN: hydrolase activity, acting on glycosyl bonds, hydrolase activity, hydrolyzing O-glycosyl compounds, xyloglucan:xyloglucosyl transferase activity; INVOLVED IN: carbohydrate metabolic process, cellular gluca…	T
'10.7'	'cell wall.modification'	'evm0038624'	'(loc_os02g42650.1 : 400.0) no description available & (q7x6j9|exb17_orysa : 345.0) Expansin-B17 precursor (OsEXPB17) (Beta-expansin-17) (OsaEXPb1.13) - Oryza sativa (Rice) & (at4g28250 : 311.0) putative beta-expansin/allergen protein. Naming convention from the Expansin Working Group (Kende et al, 2004. Plant Mol Bio). Involved in the formation of nematode-induced syncytia in roots of Arabidopsi…	T
'10.7'	'cell wall.modification'	'evm0010346'	'(loc_os04g51520.1 : 587.0) no description available & (gnl|cdd|29536 : 332.0) no description available & (q76bw5|xth8_orysa : 300.0) Xyloglucan endotransglycosylase/hydrolase protein 8 precursor (EC 2.4.1.207) (End-xyloglucan transferase) (OsXTH8) (OsXRT5) - Oryza sativa (Rice) & (at4g25810 : 298.0) xyloglucan endotransglycosylase-related protein (XTR6); xyloglucan endotransglycosylase 6 (XTR6);…	T
'10.7'	'cell wall.modification'	'evm0013312'	'(q7xt39|expb5_orysa : 501.0) Expansin-B5 precursor (OsEXPB5) (Beta-expansin-5) (OsaEXPb1.19) - Oryza sativa (Rice) & (loc_os04g46650.1 : 501.0) no description available & (at1g65680 : 254.0) member of BETA-EXPANSINS. Naming convention from the Expansin Working Group (Kende et al, 2004. Plant Mol Bio); expansin B2 (EXPB2); INVOLVED IN: plant-type cell wall modification involved in multidimensiona…	T
'10.7'	'cell wall.modification'	'evm0014148'	'(loc_os11g33270.1 : 564.0) no description available & (q41542|xth_wheat : 521.0) Probable xyloglucan endotransglucosylase/hydrolase precursor (EC 2.4.1.207) - Triticum aestivum (Wheat) & (at5g13870 : 465.0) EXGT-A4, endoxyloglucan transferase,; xyloglucan endotransglucosylase/hydrolase 5 (XTH5); FUNCTIONS IN: hydrolase activity, acting on glycosyl bonds, hydrolase activity, hydrolyzing O-glycosy…	T
'10.7'	'cell wall.modification'	'evm0011627'	'(loc_os07g29750.1 : 543.0) no description available & (at2g36870 : 369.0) xyloglucan endotransglucosylase/hydrolase 32 (XTH32); FUNCTIONS IN: hydrolase activity, acting on glycosyl bonds, hydrolase activity, hydrolyzing O-glycosyl compounds; INVOLVED IN: carbohydrate metabolic process; LOCATED IN: endomembrane system; EXPRESSED IN: 19 plant structures; EXPRESSED DURING: 13 growth stages; CONTAIN…	T
'10.7'	'cell wall.modification'	'evm0016160'	'(q69xv9|exp16_orysa : 482.0) Expansin-A16 precursor (OsEXPA16) (Alpha-expansin-16) (OsEXP16) (OsaEXPa1.27) - Oryza sativa (Rice) & (loc_os06g41700.1 : 482.0) no description available & (at4g38210 : 298.0) expansin -like protein. Naming convention from the Expansin Working Group (Kende et al, 2004. Plant Mol Bio). Involved in the formation of nematode-induced syncytia in roots of Arabidopsis thal…	T
'10.7'	'cell wall.modification'	'evm0020390'	'(loc_os06g48180.1 : 579.0) no description available & (at5g57550 : 365.0) xyloglucan endotransglycosylase-related protein (XTR3); xyloglucan endotransglucosylase/hydrolase 25 (XTH25); FUNCTIONS IN: hydrolase activity, acting on glycosyl bonds, xyloglucan:xyloglucosyl transferase activity; INVOLVED IN: plant-type cell wall biogenesis; LOCATED IN: endomembrane system, cell wall, apoplast; EXPRESSE…	T
'10.7'	'cell wall.modification'	'evm0021084'	'(loc_os06g48200.1 : 525.0) no description available & (at5g57550 : 395.0) xyloglucan endotransglycosylase-related protein (XTR3); xyloglucan endotransglucosylase/hydrolase 25 (XTH25); FUNCTIONS IN: hydrolase activity, acting on glycosyl bonds, xyloglucan:xyloglucosyl transferase activity; INVOLVED IN: plant-type cell wall biogenesis; LOCATED IN: endomembrane system, cell wall, apoplast; EXPRESSE…	T
'10.7'	'cell wall.modification'	'evm0026980'	'(q5z980|exla4_orysa : 553.0) Expansin-like A4 precursor (OsEXLA4) (OsEXPL4) - Oryza sativa (Rice) & (loc_os06g50960.1 : 553.0) no description available & (at4g38400 : 171.0) member of EXPANSIN-LIKE. Naming convention from the Expansin Working Group (Kende et al, 2004. Plant Mol Bio); expansin-like A2 (EXLA2); INVOLVED IN: response to cyclopentenone, plant-type cell wall organization, unidimensio…	T
'10.7'	'cell wall.modification'	'evm0027097'	'(loc_os06g48160.1 : 574.0) no description available & (at5g57560 : 385.0) Encodes a cell wall-modifying enzyme, rapidly upregulated in response to environmental stimuli; Touch 4 (TCH4); CONTAINS InterPro DOMAIN/s: Xyloglucan endotransglucosylase/hydrolase (InterPro:IPR016455), Xyloglucan endo-transglycosylase, C-terminal (InterPro:IPR010713), Concanavalin A-like lectin/glucanase, subgroup (Inter…	T
'10.7'	'cell wall.modification'	'evm0043050'	'(q4pr49|exp17_orysa : 521.0) Expansin-A17 precursor (OsEXPA17) (Alpha-expansin-17) (OsEXP17) (OsaEXPa1.31) - Oryza sativa (Rice) & (loc_os06g01920.1 : 521.0) no description available & (at1g12560 : 231.0) Member of Alpha-Expansin Gene Family. Naming convention from the Expansin Working Group (Kende et al, 2004. Plant Mol Bio). Containing a conserved root hair-specific cis-element RHE. Expressed …	T
'10.7'	'cell wall.modification'	'evm0043885'	'(loc_os06g48170.1 : 509.0) no description available & (gnl|cdd|29536 : 326.0) no description available & (at4g25810 : 295.0) xyloglucan endotransglycosylase-related protein (XTR6); xyloglucan endotransglycosylase 6 (XTR6); FUNCTIONS IN: hydrolase activity, acting on glycosyl bonds, xyloglucan:xyloglucosyl transferase activity, hydrolase activity, hydrolyzing O-glycosyl compounds; INVOLVED IN: ca…	T
'10.7'	'cell wall.modification'	'evm0027093'	'(q40637|expa3_orysa : 417.0) Expansin-A3 precursor (OsEXPA3) (Alpha-expansin-3) (OsEXP3) (OsaEXPa1.18) (RiExD) - Oryza sativa (Rice) & (loc_os05g19570.1 : 417.0) no description available & (at1g20190 : 238.0) member of Alpha-Expansin Gene Family. Naming convention from the Expansin Working Group (Kende et al, 2004. Plant Mol Bio); expansin 11 (EXPA11); INVOLVED IN: plant-type cell wall modificat…	T
'10.7'	'cell wall.modification'	'evm0032005'	'(q76bw5|xth8_orysa : 532.0) Xyloglucan endotransglycosylase/hydrolase protein 8 precursor (EC 2.4.1.207) (End-xyloglucan transferase) (OsXTH8) (OsXRT5) - Oryza sativa (Rice) & (loc_os08g13920.1 : 532.0) no description available & (gnl|cdd|29536 : 305.0) no description available & (at5g57550 : 273.0) xyloglucan endotransglycosylase-related protein (XTR3); xyloglucan endotransglucosylase/hydrolase…	T
'10.8'	'cell wall.pectin*esterases'	''	''
'10.8.1'	'cell wall.pectin*esterases.PME'	'evm0001898'	'(loc_os01g65790.1 : 860.0) no description available & (at5g09760 : 489.0) Plant invertase/pectin methylesterase inhibitor superfamily; FUNCTIONS IN: enzyme inhibitor activity, pectinesterase activity; INVOLVED IN: cell wall modification; LOCATED IN: cell wall, chloroplast, plant-type cell wall; EXPRESSED IN: 23 plant structures; EXPRESSED DURING: 13 growth stages; CONTAINS InterPro DOMAIN/s: Pec…	T
'10.8.1'	'cell wall.pectin*esterases.PME'	'evm0006030'	'(loc_os01g53990.1 : 741.0) no description available & (at5g19730 : 534.0) Pectin lyase-like superfamily protein; FUNCTIONS IN: pectinesterase activity; INVOLVED IN: cell wall modification; LOCATED IN: cell wall, plant-type cell wall, cytoplasm; EXPRESSED IN: 17 plant structures; EXPRESSED DURING: 8 growth stages; CONTAINS InterPro DOMAIN/s: Pectinesterase, active site (InterPro:IPR018040), Pecti…	T
'10.8.1'	'cell wall.pectin*esterases.PME'	'evm0013533'	'(loc_os01g20980.1 : 910.0) no description available & (at4g02330 : 564.0) ATPMEPCRB; FUNCTIONS IN: pectinesterase activity; INVOLVED IN: response to salt stress; LOCATED IN: endomembrane system, cell wall; EXPRESSED IN: 20 plant structures; EXPRESSED DURING: 13 growth stages; CONTAINS InterPro DOMAIN/s: Pectinesterase, active site (InterPro:IPR018040), Pectin lyase fold/virulence factor (InterPr…	T
'10.8.1'	'cell wall.pectin*esterases.PME'	'evm0040047'	'(loc_os03g18860.1 : 1101.0) no description available & (at3g05610 : 514.0) Plant invertase/pectin methylesterase inhibitor superfamily; FUNCTIONS IN: enzyme inhibitor activity, pectinesterase activity; INVOLVED IN: cell wall modification; LOCATED IN: cell wall, plant-type cell wall; EXPRESSED IN: 11 plant structures; EXPRESSED DURING: L mature pollen stage, M germinated pollen stage, 4 anthesis,…	T
'10.8.1'	'cell wall.pectin*esterases.PME'	'evm0045481'	'(loc_os09g39760.1 : 720.0) no description available & (at2g36710 : 352.0) Pectin lyase-like superfamily protein; FUNCTIONS IN: pectinesterase activity; INVOLVED IN: cell wall modification; LOCATED IN: endomembrane system, cell wall, plant-type cell wall; EXPRESSED IN: flower; CONTAINS InterPro DOMAIN/s: Pectinesterase, active site (InterPro:IPR018040), Pectin lyase fold/virulence factor (InterPr…	T
'10.8.1'	'cell wall.pectin*esterases.PME'	'evm0035808'	'(loc_os04g47400.1 : 1053.0) no description available & (at1g76160 : 701.0) SKU5 similar 5 (sks5); FUNCTIONS IN: oxidoreductase activity, copper ion binding; INVOLVED IN: oxidation reduction; LOCATED IN: apoplast, cell wall, plant-type cell wall; EXPRESSED IN: 24 plant structures; EXPRESSED DURING: 13 growth stages; CONTAINS InterPro DOMAIN/s: Multicopper oxidase, type 3 (InterPro:IPR011707), Cup…	T
'10.8.1'	'cell wall.pectin*esterases.PME'	'evm0012251'	'(loc_os11g07090.1 : 742.0) no description available & (gnl|cdd|85238 : 395.0) no description available & (o04887|pme2_citsi : 353.0) Pectinesterase-2 precursor (EC 3.1.1.11) (Pectin methylesterase) (PE) - Citrus sinensis (Sweet orange) & (at2g45220 : 338.0) Plant invertase/pectin methylesterase inhibitor superfamily; FUNCTIONS IN: enzyme inhibitor activity, pectinesterase activity; INVOLVED IN: …	T
'10.8.1'	'cell wall.pectin*esterases.PME'	'evm0021837'	'(loc_os05g29790.1 : 721.0) no description available & (at4g02330 : 560.0) ATPMEPCRB; FUNCTIONS IN: pectinesterase activity; INVOLVED IN: response to salt stress; LOCATED IN: endomembrane system, cell wall; EXPRESSED IN: 20 plant structures; EXPRESSED DURING: 13 growth stages; CONTAINS InterPro DOMAIN/s: Pectinesterase, active site (InterPro:IPR018040), Pectin lyase fold/virulence factor (InterPr…	T
'10.8.2'	'cell wall.pectin*esterases.acetyl esterase'	'evm0022333'	'(loc_os01g66850.2 : 775.0) no description available & (gnl|cdd|39488 : 460.0) no description available & (gnl|cdd|66926 : 435.0) no description available & (at3g09410 : 392.0) Pectinacetylesterase family protein; CONTAINS InterPro DOMAIN/s: Pectinacetylesterase (InterPro:IPR004963); BEST Arabidopsis thaliana protein match is: Pectinacetylesterase family protein (TAIR:AT3G09405.1); Has 546 Blast …	T
'10.8.2'	'cell wall.pectin*esterases.acetyl esterase'	'evm0035516'	'(loc_os01g21630.1 : 789.0) no description available & (gnl|cdd|39488 : 531.0) no description available & (gnl|cdd|66926 : 499.0) no description available & (at2g46930 : 494.0) Pectinacetylesterase family protein; FUNCTIONS IN: carboxylesterase activity; LOCATED IN: endomembrane system; EXPRESSED IN: 22 plant structures; EXPRESSED DURING: 13 growth stages; CONTAINS InterPro DOMAIN/s: Pectinacetyl…	T
'10.8.99'	'cell wall.pectin*esterases.misc'	'evm0001898'	'(loc_os01g65790.1 : 860.0) no description available & (at5g09760 : 489.0) Plant invertase/pectin methylesterase inhibitor superfamily; FUNCTIONS IN: enzyme inhibitor activity, pectinesterase activity; INVOLVED IN: cell wall modification; LOCATED IN: cell wall, chloroplast, plant-type cell wall; EXPRESSED IN: 23 plant structures; EXPRESSED DURING: 13 growth stages; CONTAINS InterPro DOMAIN/s: Pec…	T
'10.8.99'	'cell wall.pectin*esterases.misc'	'evm0012251'	'(loc_os11g07090.1 : 742.0) no description available & (gnl|cdd|85238 : 395.0) no description available & (o04887|pme2_citsi : 353.0) Pectinesterase-2 precursor (EC 3.1.1.11) (Pectin methylesterase) (PE) - Citrus sinensis (Sweet orange) & (at2g45220 : 338.0) Plant invertase/pectin methylesterase inhibitor superfamily; FUNCTIONS IN: enzyme inhibitor activity, pectinesterase activity; INVOLVED IN: …	T
'11'	'lipid metabolism'	''	''
'11.1'	'lipid metabolism.FA synthesis and FA elongation'	''	''
'11.1.1'	'lipid metabolism.FA synthesis and FA elongation.Acetyl CoA Carboxylation'	''	''
'11.1.1.1'	'lipid metabolism.FA synthesis and FA elongation.Acetyl CoA Carboxylation.homomeric Enzyme'	''	''
'11.1.1.2'	'lipid metabolism.FA synthesis and FA elongation.Acetyl CoA Carboxylation.heteromeric Complex'	''	''
'11.1.1.2.1'	'lipid metabolism.FA synthesis and FA elongation.Acetyl CoA Carboxylation.heteromeric Complex.alpha Carboxyltransferase'	''	''
'11.1.1.2.2'	'lipid metabolism.FA synthesis and FA elongation.Acetyl CoA Carboxylation.heteromeric Complex.beta Carboxyltransferase'	''	''
'11.1.1.2.3'	'lipid metabolism.FA synthesis and FA elongation.Acetyl CoA Carboxylation.heteromeric Complex.Biotin Carboxyl Carrier Protein'	''	''
'11.1.1.2.4'	'lipid metabolism.FA synthesis and FA elongation.Acetyl CoA Carboxylation.heteromeric Complex.Biotin Carboxylase'	''	''
'11.1.2'	'lipid metabolism.FA synthesis and FA elongation.Acetyl CoA Transacylase'	''	''
'11.1.3'	'lipid metabolism.FA synthesis and FA elongation.ketoacyl ACP synthase'	''	''
'11.1.4'	'lipid metabolism.FA synthesis and FA elongation.ACP oxoacyl reductase'	''	''
'11.1.5'	'lipid metabolism.FA synthesis and FA elongation.beta hydroxyacyl ACP dehydratase'	''	''
'11.1.6'	'lipid metabolism.FA synthesis and FA elongation.enoyl ACP reductase'	''	''
'11.1.7'	'lipid metabolism.FA synthesis and FA elongation.ACP thioesterase'	''	''
'11.1.8'	'lipid metabolism.FA synthesis and FA elongation.acyl coa ligase'	'evm0031203'	'(loc_os01g24030.1 : 1021.0) no description available & (gnl|cdd|82505 : 673.0) no description available & (at1g20560 : 624.0) acyl activating enzyme 1 (AAE1); FUNCTIONS IN: AMP binding; INVOLVED IN: metabolic process; LOCATED IN: peroxisome; EXPRESSED IN: 22 plant structures; EXPRESSED DURING: 13 growth stages; CONTAINS InterPro DOMAIN/s: AMP-binding, conserved site (InterPro:IPR020845), AMP-dep…	T
'11.1.8'	'lipid metabolism.FA synthesis and FA elongation.acyl coa ligase'	'evm0036224'	'(loc_os06g02160.4 : 2332.0) no description available & (at5g35930 : 891.0) AMP-dependent synthetase and ligase family protein; FUNCTIONS IN: phosphopantetheine binding, acyl carrier activity, catalytic activity, AMP binding, cofactor binding; INVOLVED IN: metabolic process; LOCATED IN: cellular_component unknown; EXPRESSED IN: 23 plant structures; EXPRESSED DURING: 13 growth stages; CONTAINS Int…	T
'11.1.9'	'lipid metabolism.FA synthesis and FA elongation.long chain fatty acid CoA ligase'	''	''
'11.1.10'	'lipid metabolism.FA synthesis and FA elongation.beta ketoacyl CoA synthase'	'evm0017794'	'(loc_os03g06700.1 : 801.0) no description available & (at2g26640 : 536.0) Encodes KCS11, a member of the 3-ketoacyl-CoA synthase family involved in the biosynthesis of VLCFA (very long chain fatty acids).; 3-ketoacyl-CoA synthase 11 (KCS11); FUNCTIONS IN: transferase activity, transferring acyl groups other than amino-acyl groups, catalytic activity; INVOLVED IN: response to cold, response to li…	T
'11.1.10'	'lipid metabolism.FA synthesis and FA elongation.beta ketoacyl CoA synthase'	'evm0005644'	'(loc_os02g11070.1 : 1019.0) no description available & (at2g26640 : 786.0) Encodes KCS11, a member of the 3-ketoacyl-CoA synthase family involved in the biosynthesis of VLCFA (very long chain fatty acids).; 3-ketoacyl-CoA synthase 11 (KCS11); FUNCTIONS IN: transferase activity, transferring acyl groups other than amino-acyl groups, catalytic activity; INVOLVED IN: response to cold, response to l…	T
'11.1.10'	'lipid metabolism.FA synthesis and FA elongation.beta ketoacyl CoA synthase'	'evm0045027'	'(loc_os06g39750.3 : 1027.0) no description available & (at2g26640 : 839.0) Encodes KCS11, a member of the 3-ketoacyl-CoA synthase family involved in the biosynthesis of VLCFA (very long chain fatty acids).; 3-ketoacyl-CoA synthase 11 (KCS11); FUNCTIONS IN: transferase activity, transferring acyl groups other than amino-acyl groups, catalytic activity; INVOLVED IN: response to cold, response to l…	T
'11.1.11'	'lipid metabolism.FA synthesis and FA elongation.fatty acid elongase'	''	''
'11.1.12'	'lipid metabolism.FA synthesis and FA elongation.ACP protein'	''	''
'11.1.13'	'lipid metabolism.FA synthesis and FA elongation.acyl-CoA binding protein'	'evm0017399'	'(loc_os03g37960.1 : 159.0) no description available & (o04066|acbp_ricco : 135.0) Acyl-CoA-binding protein (ACBP) - Ricinus communis (Castor bean) & (at1g31812 : 115.0) Acyl-CoA-binding protein. Bind acyl-CoA esters and protect acyl-CoAs from degradation by microsomal acyl-hydrolases.; acyl-CoA-binding protein 6 (ACBP6); FUNCTIONS IN: phosphatidylcholine binding, acyl-CoA binding; INVOLVED IN: r…	T
'11.1.15'	'lipid metabolism.FA synthesis and FA elongation.ACP desaturase'	'evm0033348'	'(loc_os01g65830.1 : 691.0) no description available & (gnl|cdd|67043 : 559.0) no description available & (p32061|stad_cucsa : 496.0) Acyl-[acyl-carrier-protein] desaturase, chloroplast precursor (EC 1.14.19.2) (Stearoyl-ACP desaturase) - Cucumis sativus (Cucumber) & (at2g43710 : 493.0) Encodes a stearoyl-ACP desaturase, involved in fatty acid desaturation. The ssi2 mutants have increased 18:0 an…	T
'11.1.15'	'lipid metabolism.FA synthesis and FA elongation.ACP desaturase'	'evm0001023'	'(loc_os03g30950.1 : 723.0) no description available & (gnl|cdd|29777 : 459.0) no description available & (p22337|stad_ricco : 397.0) Acyl-[acyl-carrier-protein] desaturase, chloroplast precursor (EC 1.14.19.2) (Stearoyl-ACP desaturase) (Delta(9) stearoyl-acyl carrier protein desaturase) - Ricinus communis (Castor bean) & (at3g02610 : 390.0) Plant stearoyl-acyl-carrier-protein desaturase family p…	T
'11.1.20'	'lipid metabolism.FA synthesis and FA elongation.MCD'	''	''
'11.1.30'	'lipid metabolism.FA synthesis and FA elongation.pyruvate kinase'	''	''
'11.1.31'	'lipid metabolism.FA synthesis and FA elongation.pyruvate DH'	''	''
'11.1.1001'	'lipid metabolism.FA synthesis and FA elongation'	'eicosanoate'	''	M
'11.1.1002'	'lipid metabolism.FA synthesis and FA elongation'	'nonanoate'	''	M
'11.1.1003'	'lipid metabolism.FA synthesis and FA elongation'	'tetradecanoic acid'	''	M
'11.2'	'lipid metabolism.FA desaturation'	''	''
'11.2.1'	'lipid metabolism.FA desaturation.desaturase'	''	''
'11.2.2'	'lipid metabolism.FA desaturation.a hydroxylase'	''	''
'11.2.3'	'lipid metabolism.FA desaturation.omega 3 desaturase'	''	''
'11.2.4'	'lipid metabolism.FA desaturation.omega 6 desaturase'	'evm0022867'	'(loc_os07g23430.1 : 759.0) no description available & (p48631|fd6e2_soybn : 473.0) Omega-6 fatty acid desaturase, endoplasmic reticulum isozyme 2 (EC 1.14.19.-) - Glycine max (Soybean) & (at3g12120 : 464.0) Major enzyme responsible for the synthesis of 18:2 fatty acids in the endoplasmic reticulum. Contains His-rich motifs, which contribute to the interaction with the electron donor cytochrome b…	T
'11.2.4'	'lipid metabolism.FA desaturation.omega 6 desaturase'	'evm0036805'	'(loc_os07g23410.2 : 709.0) no description available & (p48631|fd6e2_soybn : 457.0) Omega-6 fatty acid desaturase, endoplasmic reticulum isozyme 2 (EC 1.14.19.-) - Glycine max (Soybean) & (at3g12120 : 448.0) Major enzyme responsible for the synthesis of 18:2 fatty acids in the endoplasmic reticulum. Contains His-rich motifs, which contribute to the interaction with the electron donor cytochrome b…	T
'11.2.1001'	'lipid metabolism.FA desaturation'	'9,12-octadecadieneoic acid'	''	M
'11.3'	'lipid metabolism.Phospholipid synthesis'	'evm0022098'	'(loc_os03g61720.1 : 808.0) no description available & (at1g02390 : 332.0) Encodes a member of a family of proteins with glycerol-3-phosphate acyltransferase activity.; glycerol-3-phosphate acyltransferase 2 (GPAT2); FUNCTIONS IN: acyltransferase activity; INVOLVED IN: metabolic process; EXPRESSED IN: 13 plant structures; EXPRESSED DURING: 8 growth stages; CONTAINS InterPro DOMAIN/s: Phospholipid…	T
'11.3'	'lipid metabolism.Phospholipid synthesis'	'evm0031617'	'(loc_os02g02340.1 : 775.0) no description available & (at2g38110 : 476.0) Encodes a protein with glycerol-3-phosphate acyltransferase activity.; glycerol-3-phosphate acyltransferase 6 (GPAT6); CONTAINS InterPro DOMAIN/s: Phospholipid/glycerol acyltransferase (InterPro:IPR002123); BEST Arabidopsis thaliana protein match is: glycerol-3-phosphate acyltransferase 8 (TAIR:AT4G00400.1); Has 444 Blast …	T
'11.3'	'lipid metabolism.Phospholipid synthesis'	'evm0022637'	'(loc_os05g48060.1 : 793.0) no description available & (at1g15110 : 599.0) phosphatidyl serine synthase family protein; FUNCTIONS IN: CDP-diacylglycerol-serine O-phosphatidyltransferase activity; INVOLVED IN: phosphatidylserine biosynthetic process; LOCATED IN: cellular_component unknown; EXPRESSED IN: 17 plant structures; EXPRESSED DURING: 7 growth stages; CONTAINS InterPro DOMAIN/s: Phosphatidy…	T
'11.3.1'	'lipid metabolism.Phospholipid synthesis.1-acylglycerol-3-phosphate O-acyltransferase'	'evm0022203'	'(loc_os05g42270.1 : 805.0) no description available & (at3g18850 : 449.0) lysophosphatidyl acyltransferase 5 (LPAT5); FUNCTIONS IN: acyltransferase activity; INVOLVED IN: metabolic process; EXPRESSED IN: 24 plant structures; EXPRESSED DURING: 13 growth stages; CONTAINS InterPro DOMAIN/s: Phospholipid/glycerol acyltransferase (InterPro:IPR002123); BEST Arabidopsis thaliana protein match is: lysop…	T
'11.3.2'	'lipid metabolism.Phospholipid synthesis.choline kinase'	'evm0025416'	'(loc_os01g51920.1 : 711.0) no description available & (at1g74320 : 447.0) encodes a choline kinase, whose expression is induced by high salt and mannitol.; Protein kinase superfamily protein; CONTAINS InterPro DOMAIN/s: Choline/ethanolamine kinase (InterPro:IPR002573), Protein kinase-like domain (InterPro:IPR011009); BEST Arabidopsis thaliana protein match is: Protein kinase superfamily protein …	T
'11.3.3'	'lipid metabolism.Phospholipid synthesis.phosphatidate cytidylyltransferase'	''	''
'11.3.4'	'lipid metabolism.Phospholipid synthesis.CDP-diacylglycerol-inositol 3-phosphatidyltransferase'	''	''
'11.3.5'	'lipid metabolism.Phospholipid synthesis.diacylglycerol kinase'	'evm0000852'	'(loc_os04g54200.1 : 1050.0) no description available & (at2g20900 : 694.0) diacylglycerol kinase 5 (DGK5); FUNCTIONS IN: diacylglycerol kinase activity; INVOLVED IN: activation of protein kinase C activity by G-protein coupled receptor protein signaling pathway; LOCATED IN: cellular_component unknown; EXPRESSED IN: 25 plant structures; EXPRESSED DURING: 15 growth stages; CONTAINS InterPro DOMAIN…	T
'11.3.5'	'lipid metabolism.Phospholipid synthesis.diacylglycerol kinase'	'evm0028826'	'(loc_os12g12260.1 : 1398.0) no description available & (at5g63770 : 821.0) a member of the diacylglycerol kinase gene family. Encodes a functional diacylglycerol kinase. Involved in root elongation and plant development. Gene expression is induced by wounding or cold.; diacylglycerol kinase 2 (DGK2); CONTAINS InterPro DOMAIN/s: Protein kinase C-like, phorbol ester/diacylglycerol binding (InterPr…	T
'11.3.6'	'lipid metabolism.Phospholipid synthesis.choline-phosphate cytidylyltransferase'	''	''
'11.3.7'	'lipid metabolism.Phospholipid synthesis.cyclopropane-fatty-acyl-phospholipid synthase'	'evm0012142'	'(loc_os12g16650.1 : 1655.0) no description available & (at3g23510 : 1058.0) Cyclopropane-fatty-acyl-phospholipid synthase; FUNCTIONS IN: cyclopropane-fatty-acyl-phospholipid synthase activity; INVOLVED IN: lipid biosynthetic process; LOCATED IN: endomembrane system; CONTAINS InterPro DOMAIN/s: Amine oxidase (InterPro:IPR002937), Cyclopropane-fatty-acyl-phospholipid/mycolic acid synthase (InterPr…	T
'11.3.8'	'lipid metabolism.Phospholipid synthesis.phosphatidylserine decarboxylase'	''	''
'11.3.9'	'lipid metabolism.Phospholipid synthesis.choline monooxygenase'	''	''
'11.3.10'	'lipid metabolism.Phospholipid synthesis.(S)-coclaurine-N-methyltransferase'	''	''
'11.4'	'lipid metabolism.TAG synthesis'	'evm0009260'	'(loc_os02g50140.1 : 339.0) no description available & (gnl|cdd|68610 : 210.0) no description available & (at1g70670 : 177.0) Caleosin-related family protein; CONTAINS InterPro DOMAIN/s: Caleosin related (InterPro:IPR007736); BEST Arabidopsis thaliana protein match is: Caleosin-related family protein (TAIR:AT1G70680.1); Has 341 Blast hits to 336 proteins in 61 species: Archae - 0; Bacteria - 0; M…	T
'11.4'	'lipid metabolism.TAG synthesis'	'evm0038777'	'(q42980|oleo1_orysa : 208.0) Oleosin 16 kDa (OSE701) - Oryza sativa (Rice) & (loc_os04g46200.1 : 208.0) no description available & (gnl|cdd|65100 : 125.0) no description available & (at4g25140 : 116.0) Encodes oleosin1, a protein found in oil bodies, involved in seed lipid accumulation. Suppression of OLEO1 (and OLEO2) resulted in an aberrant phenotype of embryo cells that contain unusually larg…	T
'11.4'	'lipid metabolism.TAG synthesis'	'evm0042353'	'(loc_os06g14324.1 : 453.0) no description available & (gnl|cdd|68610 : 232.0) no description available & (at1g70670 : 180.0) Caleosin-related family protein; CONTAINS InterPro DOMAIN/s: Caleosin related (InterPro:IPR007736); BEST Arabidopsis thaliana protein match is: Caleosin-related family protein (TAIR:AT1G70680.1); Has 341 Blast hits to 336 proteins in 61 species: Archae - 0; Bacteria - 0; M…	T
'11.5'	'lipid metabolism.glyceral metabolism'	''	''
'11.5.1'	'lipid metabolism.glyceral metabolism.glycerol kinase'	''	''
'11.5.2'	'lipid metabolism.glyceral metabolism.Glycerol-3-phosphate dehydrogenase (NAD+)'	'evm0008088'	'(loc_os01g74000.1 : 712.0) no description available & (at5g40610 : 564.0) NAD-dependent glycerol-3-phosphate dehydrogenase family protein; FUNCTIONS IN: in 9 functions; INVOLVED IN: oxidation reduction, glycerol-3-phosphate metabolic process, glycerol-3-phosphate catabolic process, carbohydrate metabolic process, metabolic process; LOCATED IN: chloroplast, glycerol-3-phosphate dehydrogenase comp…	T
'11.5.2'	'lipid metabolism.glyceral metabolism.Glycerol-3-phosphate dehydrogenase (NAD+)'	'evm0041873'	'(loc_os01g71280.1 : 886.0) no description available & (at2g41540 : 764.0) Encodes a protein with NAD-dependent glycerol-3-phosphate (G3P) dehydrogenase which was shown to complement an Escherichia coli strain: BB20-14, auxotrophic for glycerol/G3P due to a loss-of-function mutation in the gpsA gene.; GPDHC1; CONTAINS InterPro DOMAIN/s: 6-phosphogluconate dehydrogenase, C-terminal-like (InterPro:…	T
'11.5.3'	'lipid metabolism.glyceral metabolism.FAD-dependent glycerol-3-phosphate dehydrogenase'	''	''
'11.5.1001'	'lipid metabolism.glyceral metabolism'	'1-monohexadecanoglycerol'	''	M
'11.5.1002'	'lipid metabolism.glyceral metabolism'	'1-monooctodecanoglycerol'	''	M
'11.6'	'lipid metabolism.lipid transfer proteins etc'	'evm0008130'	'(loc_os04g02910.1 : 734.0) no description available & (at1g64720 : 446.0) membrane related protein CP5; CP5; FUNCTIONS IN: molecular_function unknown; INVOLVED IN: biological_process unknown; LOCATED IN: vacuole; EXPRESSED IN: 23 plant structures; EXPRESSED DURING: 15 growth stages; CONTAINS InterPro DOMAIN/s: Lipid-binding START (InterPro:IPR002913); BEST Arabidopsis thaliana protein match is: …	T
'11.6'	'lipid metabolism.lipid transfer proteins etc'	'evm0021929'	'(loc_os07g26460.1 : 377.0) no description available & (at2g33470 : 306.0) glycolipid transfer protein 1 (GLTP1); FUNCTIONS IN: glycolipid transporter activity, glycolipid binding; INVOLVED IN: glycolipid transport; LOCATED IN: plasma membrane; EXPRESSED IN: 25 plant structures; EXPRESSED DURING: 15 growth stages; CONTAINS InterPro DOMAIN/s: Glycolipid transfer protein, GLTP (InterPro:IPR014830);…	T
'11.7'	'lipid metabolism.unassigned'	''	''
'11.8'	'lipid metabolism.'exotics'(steroids, squalene etc)'	'evm0015907'	'(loc_os01g20950.1 : 669.0) no description available & (gnl|cdd|36797 : 296.0) no description available & (at3g45070 : 266.0) P-loop containing nucleoside triphosphate hydrolases superfamily protein; FUNCTIONS IN: sulfotransferase activity; INVOLVED IN: biological_process unknown; LOCATED IN: cellular_component unknown; CONTAINS InterPro DOMAIN/s: Sulfotransferase domain (InterPro:IPR000863); BES…	T
'11.8'	'lipid metabolism.'exotics'(steroids, squalene etc)'	'evm0001501'	'(loc_os03g53730.1 : 326.0) no description available & (gnl|cdd|38345 : 241.0) no description available & (at4g36750 : 196.0) Quinone reductase family protein; FUNCTIONS IN: oxidoreductase activity, FMN binding; INVOLVED IN: negative regulation of transcription; LOCATED IN: plasma membrane; EXPRESSED IN: 24 plant structures; EXPRESSED DURING: 13 growth stages; CONTAINS InterPro DOMAIN/s: Flavopro…	T
'11.8'	'lipid metabolism.'exotics'(steroids, squalene etc)'	'evm0012473'	'(loc_os02g45890.1 : 682.0) no description available & (gnl|cdd|36797 : 296.0) no description available & (at2g03770 : 263.0) P-loop containing nucleoside triphosphate hydrolases superfamily protein; FUNCTIONS IN: sulfotransferase activity; CONTAINS InterPro DOMAIN/s: Sulfotransferase domain (InterPro:IPR000863); BEST Arabidopsis thaliana protein match is: sulphotransferase 12 (TAIR:AT2G03760.1);…	T
'11.8'	'lipid metabolism.'exotics'(steroids, squalene etc)'	'evm0017983'	'(loc_os04g44460.1 : 682.0) no description available & (gnl|cdd|36797 : 279.0) no description available & (at1g13420 : 264.0) Encodes a sulfotransferase. Unlike the related ST4A protein (At2g14920), in vitro experiements show that this enzyme does not act brassinosteroids. ST4B is expressed in the roots and transcript levels rise in response to cytokinin treatment.; sulfotransferase 4B (ST4B); CO…	T
'11.8'	'lipid metabolism.'exotics'(steroids, squalene etc)'	'evm0002039'	'(loc_os11g04540.1 : 647.0) no description available & (gnl|cdd|36797 : 210.0) no description available & (at5g43690 : 188.0) P-loop containing nucleoside triphosphate hydrolases superfamily protein; FUNCTIONS IN: sulfotransferase activity; INVOLVED IN: biological_process unknown; LOCATED IN: cellular_component unknown; EXPRESSED IN: root; CONTAINS InterPro DOMAIN/s: Sulfotransferase domain (Inte…	T
'11.8'	'lipid metabolism.'exotics'(steroids, squalene etc)'	'evm0008969'	'(loc_os11g30810.1 : 642.0) no description available & (gnl|cdd|36797 : 277.0) no description available & (at3g45070 : 244.0) P-loop containing nucleoside triphosphate hydrolases superfamily protein; FUNCTIONS IN: sulfotransferase activity; INVOLVED IN: biological_process unknown; LOCATED IN: cellular_component unknown; CONTAINS InterPro DOMAIN/s: Sulfotransferase domain (InterPro:IPR000863); BES…	T
'11.8'	'lipid metabolism.'exotics'(steroids, squalene etc)'	'evm0036851'	'(loc_os11g30910.1 : 755.0) no description available & (gnl|cdd|36797 : 284.0) no description available & (at2g14920 : 239.0) Encodes a brassinosteroid sulfotransferase that may be involved in brassinosteroid inactivation. In vitro experiements show that this enzyme can act on a broad group of naturally occurring brassinosteroids, including the 24-epimers and (22R,23R)-28 homobrassinosteroids, th…	T
'11.8'	'lipid metabolism.'exotics'(steroids, squalene etc)'	'evm0010337'	'(loc_os05g42190.1 : 340.0) no description available & (at4g27270 : 280.0) Quinone reductase family protein; FUNCTIONS IN: oxidoreductase activity, FMN binding; INVOLVED IN: negative regulation of transcription; LOCATED IN: plasma membrane; EXPRESSED IN: 21 plant structures; EXPRESSED DURING: 13 growth stages; CONTAINS InterPro DOMAIN/s: Flavoprotein WrbA (InterPro:IPR010089), NADPH-dependent FMN…	T
'11.8'	'lipid metabolism.'exotics'(steroids, squalene etc)'	'evm0005680'	'(loc_os08g40380.1 : 665.0) no description available & (gnl|cdd|36797 : 309.0) no description available & (at5g07010 : 250.0) Encodes a sulfotransferase that acts specifically on 11- and 12-hydroxyjasmonic acid. Transcript levels for this enzyme are increased by treatments with jasmonic acid (JA), 12-hydroxyJA, JA-isoleucine, and 12-oxyphytodienoic acid (a JA precursor).; sulfotransferase 2A (ST2…	T
'11.8'	'lipid metabolism.'exotics'(steroids, squalene etc)'	'evm0021832'	'(loc_os08g04460.1 : 344.0) no description available & (at4g27270 : 299.0) Quinone reductase family protein; FUNCTIONS IN: oxidoreductase activity, FMN binding; INVOLVED IN: negative regulation of transcription; LOCATED IN: plasma membrane; EXPRESSED IN: 21 plant structures; EXPRESSED DURING: 13 growth stages; CONTAINS InterPro DOMAIN/s: Flavoprotein WrbA (InterPro:IPR010089), NADPH-dependent FMN…	T
'11.8'	'lipid metabolism.'exotics'(steroids, squalene etc)'	'evm0035654'	'(loc_os08g20130.1 : 706.0) no description available & (gnl|cdd|36797 : 281.0) no description available & (at3g45070 : 253.0) P-loop containing nucleoside triphosphate hydrolases superfamily protein; FUNCTIONS IN: sulfotransferase activity; INVOLVED IN: biological_process unknown; LOCATED IN: cellular_component unknown; CONTAINS InterPro DOMAIN/s: Sulfotransferase domain (InterPro:IPR000863); BES…	T
'11.8'	'lipid metabolism.'exotics'(steroids, squalene etc)'	'evm0042674'	'(loc_os12g04320.1 : 705.0) no description available & (gnl|cdd|36797 : 286.0) no description available & (at3g45070 : 258.0) P-loop containing nucleoside triphosphate hydrolases superfamily protein; FUNCTIONS IN: sulfotransferase activity; INVOLVED IN: biological_process unknown; LOCATED IN: cellular_component unknown; CONTAINS InterPro DOMAIN/s: Sulfotransferase domain (InterPro:IPR000863); BES…	T
'11.8'	'lipid metabolism.'exotics'(steroids, squalene etc)'	'evm0042721'	'(loc_os12g17160.1 : 708.0) no description available & (gnl|cdd|36797 : 286.0) no description available & (at3g45070 : 248.0) P-loop containing nucleoside triphosphate hydrolases superfamily protein; FUNCTIONS IN: sulfotransferase activity; INVOLVED IN: biological_process unknown; LOCATED IN: cellular_component unknown; CONTAINS InterPro DOMAIN/s: Sulfotransferase domain (InterPro:IPR000863); BES…	T
'11.8.1'	'lipid metabolism.'exotics' (steroids, squalene etc).sphingolipids'	'evm0034126'	'(loc_os07g43460.1 : 493.0) no description available & (gnl|cdd|36092 : 334.0) no description available & (at1g69640 : 328.0) Encodes one of the two redundant sphingoid base hydroxylases (SBH). Involved in sphingolipid trihydroxy long-chain base (4-hydroxysphinganine) biosynthesis. Double mutants of SBHs were dwarfed and not able to progress from vegetative to reproductive growth.; sphingoid base…	T
'11.8.1.1'	'lipid metabolism.'exotics' (steroids, squalene etc).sphingolipids.ceramidase'	''	''
'11.8.1.2'	'lipid metabolism.'exotics' (steroids, squalene etc).sphingolipids.serine C-palmitoyltransferase'	''	''
'11.8.1.3'	'lipid metabolism.''exotics'' (steroids, squalene etc).sphingolipids.ceramide glucosyltransferase'	''	''
'11.8.2'	'lipid metabolism.'exotics' (steroids, squalene etc).methylsterol monooxygenase'	'evm0001028'	'(loc_os11g48020.1 : 505.0) no description available & (at2g29390 : 395.0) Encodes a sterol 4-alpha-methyl-oxidase, specifically a 4-alpha-methyl-delta-7-sterol-4alpha-methyl-oxidase.; sterol 4-alpha-methyl-oxidase 2-2; CONTAINS InterPro DOMAIN/s: Fatty acid hydroxylase (InterPro:IPR006694); BEST Arabidopsis thaliana protein match is: sterol 4-alpha-methyl-oxidase 2-1 (TAIR:AT1G07420.1); Has 2759…	T
'11.8.3'	'lipid metabolism.'exotics' (steroids, squalene etc).UDP-glucose:sterol glucosyltransferase'	''	''
'11.8.4'	'lipid metabolism.'exotics' (steroids, squalene etc).3-beta hydroxysteroid dehydrogenase/isomerase'	''	''
'11.8.5'	'lipid metabolism.'exotics' (steroids, squalene etc).squalene monooxygenase'	''	''
'11.8.6'	'lipid metabolism.'exotics' (steroids, squalene etc).cycloartenol synthase'	'evm0040652'	'(loc_os11g18366.1 : 1309.0) no description available & (gnl|cdd|35718 : 801.0) no description available & (at2g07050 : 766.0) Involved in the biosynthesis of brassinosteroids. Catalyzes the reaction from epoxysqualene to cycloartenol.; cycloartenol synthase 1 (CAS1); FUNCTIONS IN: cycloartenol synthase activity; INVOLVED IN: pentacyclic triterpenoid biosynthetic process, thylakoid membrane organ…	T
'11.8.7'	'lipid metabolism.'exotics' (steroids, squalene etc).trans-2-enoyl-CoA reductase (NADPH)'	''	''
'11.8.8'	'lipid metabolism.'exotics' (steroids, squalene etc).squalene synthase'	''	''
'11.8.10'	'lipid metabolism.'exotics' (steroids, squalene etc).phosphatidylcholinesterol O-acyltransferase'	'evm0030263'	'(loc_os02g37800.1 : 812.0) no description available & (at1g27480 : 214.0) alpha/beta-Hydrolases superfamily protein; FUNCTIONS IN: phosphatidylcholine-sterol O-acyltransferase activity; INVOLVED IN: lipid metabolic process; LOCATED IN: plasma membrane, vacuole; EXPRESSED IN: 21 plant structures; EXPRESSED DURING: 13 growth stages; CONTAINS InterPro DOMAIN/s: Lecithin:cholesterol acyltransferase …	T
'11.8.1001'	'lipid metabolism.'exotics' (steroids, squalene etc)'	'stigmasterol'	'secondary metabolism, steroids'	M
'11.8.1002'	'lipid metabolism.'exotics' (steroids, squalene etc)'	'stigmastanol'	'secondary metabolism, steroids'	M
'11.8.1003'	'lipid metabolism.'exotics' (steroids, squalene etc)'	'stigmasterol acetate'	'secondary metabolism, steroids'	M
'11.8.1004'	'lipid metabolism.'exotics' (steroids, squalene etc)'	'stigmastadienone'	'secondary metabolism, steroids'	M
'11.8.1005'	'lipid metabolism.'exotics' (steroids, squalene etc)'	'lanosterol'	'secondary metabolism, steroids'	M
'11.8.1006'	'lipid metabolism.'exotics' (steroids, squalene etc)'	'ergosterol'	'secondary metabolism, steroids'	M
'11.8.1007'	'lipid metabolism.'exotics' (steroids, squalene etc)'	'cholesteryl oleate'	'secondary metabolism, steroids'	M
'11.8.1008'	'lipid metabolism.'exotics' (steroids, squalene etc)'	'oleanolate'	'secondary metabolism, steroids'	M
'11.8.1009'	'lipid metabolism.'exotics' (steroids, squalene etc)'	'ursolate'	'secondary metabolism, steroids'	M
'11.8.1010'	'lipid metabolism.'exotics' (steroids, squalene etc)'	'cholesterol'	'secondary metabolism, steroids'	M
'11.8.1011'	'lipid metabolism.'exotics' (steroids, squalene etc)'	'fucosterol'	'secondary metabolism, steroids'	M
'11.8.1012'	'lipid metabolism.'exotics' (steroids, squalene etc)'	'5-alpha-cholestane'	'secondary metabolism, steroids'	M
'11.8.1013'	'lipid metabolism.'exotics' (steroids, squalene etc)'	'digoxin'	'secondary metabolism; from Digitalis (foxglove plant)'	M
'11.9'	'lipid metabolism.lipid degradation'	''	''
'11.9.1'	'lipid metabolism.lipid degradation.palmitoyl[protein] hydrolase'	''	''
'11.9.2'	'lipid metabolism.lipid degradation.lipases'	'evm0001604'	'(loc_os01g11790.1 : 711.0) no description available & (gnl|cdd|58514 : 318.0) no description available & (at1g28600 : 291.0) GDSL-like Lipase/Acylhydrolase superfamily protein; FUNCTIONS IN: hydrolase activity, acting on ester bonds, carboxylesterase activity; INVOLVED IN: lipid metabolic process; LOCATED IN: cell wall; EXPRESSED IN: 18 plant structures; EXPRESSED DURING: 9 growth stages; CONTAI…	T
'11.9.2'	'lipid metabolism.lipid degradation.lipases'	'evm0018738'	'(loc_os01g11700.1 : 738.0) no description available & (gnl|cdd|58514 : 309.0) no description available & (at2g27360 : 295.0) GDSL-like Lipase/Acylhydrolase superfamily protein; FUNCTIONS IN: hydrolase activity, acting on ester bonds, carboxylesterase activity; INVOLVED IN: glycerol biosynthetic process, lipid metabolic process; LOCATED IN: endomembrane system; EXPRESSED IN: 20 plant structures; …	T
'11.9.2'	'lipid metabolism.lipid degradation.lipases'	'evm0021255'	'(loc_os01g12320.1 : 760.0) no description available & (gnl|cdd|58514 : 320.0) no description available & (at5g45910 : 279.0) GDSL-like Lipase/Acylhydrolase superfamily protein; FUNCTIONS IN: hydrolase activity, acting on ester bonds, carboxylesterase activity; INVOLVED IN: lipid metabolic process; LOCATED IN: endomembrane system; EXPRESSED IN: 9 plant structures; EXPRESSED DURING: 4 anthesis, C …	T
'11.9.2'	'lipid metabolism.lipid degradation.lipases'	'evm0024218'	'(loc_os01g11730.1 : 714.0) no description available & (gnl|cdd|58514 : 319.0) no description available & (at1g28570 : 268.0) SGNH hydrolase-type esterase superfamily protein; FUNCTIONS IN: lipase activity, hydrolase activity, acting on ester bonds, carboxylesterase activity; INVOLVED IN: lipid metabolic process; LOCATED IN: endomembrane system; EXPRESSED IN: 22 plant structures; EXPRESSED DURING…	T
'11.9.2'	'lipid metabolism.lipid degradation.lipases'	'evm0036155'	'(loc_os01g42730.1 : 318.0) no description available & (gnl|cdd|58514 : 303.0) no description available & (at1g28600 : 283.0) GDSL-like Lipase/Acylhydrolase superfamily protein; FUNCTIONS IN: hydrolase activity, acting on ester bonds, carboxylesterase activity; INVOLVED IN: lipid metabolic process; LOCATED IN: cell wall; EXPRESSED IN: 18 plant structures; EXPRESSED DURING: 9 growth stages; CONTAI…	T
'11.9.2'	'lipid metabolism.lipid degradation.lipases'	'evm0026967'	'(loc_os03g25030.1 : 753.0) no description available & (gnl|cdd|58514 : 344.0) no description available & (at1g28600 : 313.0) GDSL-like Lipase/Acylhydrolase superfamily protein; FUNCTIONS IN: hydrolase activity, acting on ester bonds, carboxylesterase activity; INVOLVED IN: lipid metabolic process; LOCATED IN: cell wall; EXPRESSED IN: 18 plant structures; EXPRESSED DURING: 9 growth stages; CONTAI…	T
'11.9.2'	'lipid metabolism.lipid degradation.lipases'	'evm0034749'	'(loc_os10g25400.1 : 621.0) no description available & (gnl|cdd|58514 : 295.0) no description available & (at1g28600 : 232.0) GDSL-like Lipase/Acylhydrolase superfamily protein; FUNCTIONS IN: hydrolase activity, acting on ester bonds, carboxylesterase activity; INVOLVED IN: lipid metabolic process; LOCATED IN: cell wall; EXPRESSED IN: 18 plant structures; EXPRESSED DURING: 9 growth stages; CONTAI…	T
'11.9.2'	'lipid metabolism.lipid degradation.lipases'	'evm0040080'	'(loc_os10g25420.1 : 616.0) no description available & (gnl|cdd|58514 : 285.0) no description available & (at1g28570 : 242.0) SGNH hydrolase-type esterase superfamily protein; FUNCTIONS IN: lipase activity, hydrolase activity, acting on ester bonds, carboxylesterase activity; INVOLVED IN: lipid metabolic process; LOCATED IN: endomembrane system; EXPRESSED IN: 22 plant structures; EXPRESSED DURING…	T
'11.9.2'	'lipid metabolism.lipid degradation.lipases'	'evm0036450'	'(loc_os02g39590.1 : 655.0) no description available & (gnl|cdd|58514 : 284.0) no description available & (at1g28610 : 213.0) GDSL-like Lipase/Acylhydrolase superfamily protein; FUNCTIONS IN: lipase activity, hydrolase activity, acting on ester bonds, carboxylesterase activity; INVOLVED IN: lipid metabolic process; LOCATED IN: endomembrane system; EXPRESSED IN: 22 plant structures; EXPRESSED DURI…	T
'11.9.2'	'lipid metabolism.lipid degradation.lipases'	'evm0016385'	'(loc_os11g31940.1 : 709.0) no description available & (gnl|cdd|58514 : 307.0) no description available & (at1g28570 : 290.0) SGNH hydrolase-type esterase superfamily protein; FUNCTIONS IN: lipase activity, hydrolase activity, acting on ester bonds, carboxylesterase activity; INVOLVED IN: lipid metabolic process; LOCATED IN: endomembrane system; EXPRESSED IN: 22 plant structures; EXPRESSED DURING…	T
'11.9.2'	'lipid metabolism.lipid degradation.lipases'	'evm0005713'	'(loc_os07g44780.1 : 679.0) no description available & (gnl|cdd|58514 : 326.0) no description available & (at1g28600 : 270.0) GDSL-like Lipase/Acylhydrolase superfamily protein; FUNCTIONS IN: hydrolase activity, acting on ester bonds, carboxylesterase activity; INVOLVED IN: lipid metabolic process; LOCATED IN: cell wall; EXPRESSED IN: 18 plant structures; EXPRESSED DURING: 9 growth stages; CONTAI…	T
'11.9.2'	'lipid metabolism.lipid degradation.lipases'	'evm0013122'	'(loc_os06g06290.3 : 639.0) no description available & (gnl|cdd|58514 : 305.0) no description available & (at5g45910 : 259.0) GDSL-like Lipase/Acylhydrolase superfamily protein; FUNCTIONS IN: hydrolase activity, acting on ester bonds, carboxylesterase activity; INVOLVED IN: lipid metabolic process; LOCATED IN: endomembrane system; EXPRESSED IN: 9 plant structures; EXPRESSED DURING: 4 anthesis, C …	T
'11.9.2'	'lipid metabolism.lipid degradation.lipases'	'evm0042299'	'(loc_os06g47910.1 : 670.0) no description available & (gnl|cdd|58514 : 270.0) no description available & (at1g28570 : 223.0) SGNH hydrolase-type esterase superfamily protein; FUNCTIONS IN: lipase activity, hydrolase activity, acting on ester bonds, carboxylesterase activity; INVOLVED IN: lipid metabolic process; LOCATED IN: endomembrane system; EXPRESSED IN: 22 plant structures; EXPRESSED DURING…	T
'11.9.2'	'lipid metabolism.lipid degradation.lipases'	'evm0040848'	'(loc_os05g11970.1 : 654.0) no description available & (gnl|cdd|58514 : 292.0) no description available & (at5g45910 : 225.0) GDSL-like Lipase/Acylhydrolase superfamily protein; FUNCTIONS IN: hydrolase activity, acting on ester bonds, carboxylesterase activity; INVOLVED IN: lipid metabolic process; LOCATED IN: endomembrane system; EXPRESSED IN: 9 plant structures; EXPRESSED DURING: 4 anthesis, C …	T
'11.9.2.1'	'lipid metabolism.lipid degradation.lipases.triacylglycerol lipase'	'evm0005904'	'(loc_os01g15000.1 : 932.0) no description available & (at1g02660 : 466.0) alpha/beta-Hydrolases superfamily protein; FUNCTIONS IN: triglyceride lipase activity; INVOLVED IN: lipid metabolic process; LOCATED IN: cellular_component unknown; EXPRESSED IN: 24 plant structures; EXPRESSED DURING: 15 growth stages; CONTAINS InterPro DOMAIN/s: Lipase, class 3 (InterPro:IPR002921); BEST Arabidopsis thali…	T
'11.9.2.1'	'lipid metabolism.lipid degradation.lipases.triacylglycerol lipase'	'evm0011665'	'(loc_os01g46250.1 : 796.0) no description available & (at4g18550 : 373.0) alpha/beta-Hydrolases superfamily protein; FUNCTIONS IN: triglyceride lipase activity; INVOLVED IN: lipid metabolic process; LOCATED IN: cellular_component unknown; EXPRESSED IN: 7 plant structures; EXPRESSED DURING: 4 anthesis, petal differentiation and expansion stage; CONTAINS InterPro DOMAIN/s: Lipase, class 3 (InterPr…	T
'11.9.2.1'	'lipid metabolism.lipid degradation.lipases.triacylglycerol lipase'	'evm0013012'	'(loc_os05g49840.1 : 394.0) no description available & (at4g18550 : 385.0) alpha/beta-Hydrolases superfamily protein; FUNCTIONS IN: triglyceride lipase activity; INVOLVED IN: lipid metabolic process; LOCATED IN: cellular_component unknown; EXPRESSED IN: 7 plant structures; EXPRESSED DURING: 4 anthesis, petal differentiation and expansion stage; CONTAINS InterPro DOMAIN/s: Lipase, class 3 (InterPr…	T
'11.9.2.1'	'lipid metabolism.lipid degradation.lipases.triacylglycerol lipase'	'evm0031138'	'(loc_os01g46290.1 : 700.0) no description available & (at4g18550 : 322.0) alpha/beta-Hydrolases superfamily protein; FUNCTIONS IN: triglyceride lipase activity; INVOLVED IN: lipid metabolic process; LOCATED IN: cellular_component unknown; EXPRESSED IN: 7 plant structures; EXPRESSED DURING: 4 anthesis, petal differentiation and expansion stage; CONTAINS InterPro DOMAIN/s: Lipase, class 3 (InterPr…	T
'11.9.2.1'	'lipid metabolism.lipid degradation.lipases.triacylglycerol lipase'	'evm0011740'	'(loc_os04g56240.1 : 861.0) no description available & (at5g67050 : 290.0) alpha/beta-Hydrolases superfamily protein; FUNCTIONS IN: triglyceride lipase activity; INVOLVED IN: lipid metabolic process; LOCATED IN: membrane; EXPRESSED IN: sepal, carpel, stamen, leaf; EXPRESSED DURING: petal differentiation and expansion stage; CONTAINS InterPro DOMAIN/s: Lipase, class 3 (InterPro:IPR002921); BEST Ar…	T
'11.9.2.1'	'lipid metabolism.lipid degradation.lipases.triacylglycerol lipase'	'evm0031414'	'(loc_os11g19340.1 : 803.0) no description available & (at1g05800 : 406.0) Encodes a galactolipase. Located in the chloroplast. Involved in the initial step of jasmonic acid biosynthesis. Expressed in vegetative tissues and is necessary for the biosynthesis of basal-level JAs in vegetative tissues.; DONGLE (DGL); CONTAINS InterPro DOMAIN/s: Lipase, class 3 (InterPro:IPR002921); BEST Arabidopsis t…	T
'11.9.2.1'	'lipid metabolism.lipid degradation.lipases.triacylglycerol lipase'	'evm0027758'	'(loc_os06g10850.1 : 889.0) no description available & (at5g42930 : 354.0) alpha/beta-Hydrolases superfamily protein; FUNCTIONS IN: triglyceride lipase activity; INVOLVED IN: lipid metabolic process; LOCATED IN: cellular_component unknown; CONTAINS InterPro DOMAIN/s: Lipase, class 3 (InterPro:IPR002921); BEST Arabidopsis thaliana protein match is: alpha/beta-Hydrolases superfamily protein (TAIR:A…	T
'11.9.2.1'	'lipid metabolism.lipid degradation.lipases.triacylglycerol lipase'	'evm0015132'	'(loc_os05g06140.1 : 830.0) no description available & (at3g14360 : 238.0) alpha/beta-Hydrolases superfamily protein; FUNCTIONS IN: triglyceride lipase activity; INVOLVED IN: lipid metabolic process; LOCATED IN: cellular_component unknown; EXPRESSED IN: 23 plant structures; EXPRESSED DURING: 12 growth stages; CONTAINS InterPro DOMAIN/s: Lipase, class 3 (InterPro:IPR002921); BEST Arabidopsis thali…	T
'11.9.2.1'	'lipid metabolism.lipid degradation.lipases.triacylglycerol lipase'	'evm0042483'	'(loc_os05g32380.1 : 825.0) no description available & (at1g06800 : 550.0) Encodes a lipase that hydrolyzes phosphatidylcholine, glycolipids as well as triacylglycerols.; alpha/beta-Hydrolases superfamily protein; FUNCTIONS IN: galactolipase activity, triglyceride lipase activity, phospholipase A1 activity; INVOLVED IN: lipid metabolic process; LOCATED IN: chloroplast; EXPRESSED IN: 8 plant struc…	T
'11.9.2.1'	'lipid metabolism.lipid degradation.lipases.triacylglycerol lipase'	'evm0016224'	'(loc_os08g04800.1 : 759.0) no description available & (at4g16820 : 336.0) Encodes a lipase that hydrolyzes phosphatidylcholine, glycolipids as well as triacylglycerols.; alpha/beta-Hydrolases superfamily protein; FUNCTIONS IN: galactolipase activity, triglyceride lipase activity, phospholipase A1 activity; INVOLVED IN: lipid metabolic process; LOCATED IN: chloroplast; EXPRESSED IN: sperm cell, c…	T
'11.9.2.1'	'lipid metabolism.lipid degradation.lipases.triacylglycerol lipase'	'evm0036590'	'(loc_os12g41980.1 : 718.0) no description available & (gnl|cdd|73213 : 102.0) no description available & (gnl|cdd|39769 : 93.6) no description available & (at1g30370 : 92.0) alpha/beta-Hydrolases superfamily protein; FUNCTIONS IN: triglyceride lipase activity; INVOLVED IN: lipid metabolic process; EXPRESSED IN: root; CONTAINS InterPro DOMAIN/s: Lipase, class 3 (InterPro:IPR002921); BEST Arabidop…	T
'11.9.2.2'	'lipid metabolism.lipid degradation.lipases.acylglycerol lipase'	''	''
'11.9.3'	'lipid metabolism.lipid degradation.lysophospholipases'	''	''
'11.9.3.1'	'lipid metabolism.lipid degradation.lysophospholipases.phospholipase D'	'evm0024960'	'(loc_os03g02740.1 : 1878.0) no description available & (at2g42010 : 1202.0) phospholipase D (PLDbeta); phospholipase D beta 1 (PLDBETA1); FUNCTIONS IN: phospholipase D activity, protein binding, phosphatidylinositol-4,5-bisphosphate binding; INVOLVED IN: response to cadmium ion, defense response to bacterium, incompatible interaction; EXPRESSED IN: 19 plant structures; EXPRESSED DURING: 10 growt…	T
'11.9.3.1'	'lipid metabolism.lipid degradation.lysophospholipases.phospholipase D'	'evm0000275'	'(loc_os06g40170.1 : 1722.0) no description available & (p93844|plda2_orysa : 1246.0) Phospholipase D alpha 2 (EC 3.1.4.4) (PLD alpha 2) (Choline phosphatase 2) (Phosphatidylcholine-hydrolyzing phospholipase D 2) - Oryza sativa (Rice) & (at3g15730 : 1045.0) Encodes phospholipase D alpha 1 (PLD alpha 1). Positive regulator of abscisic acid (ABA) mediated stomatal movements. PLD alpha 1 plays an im…	T
'11.9.3.1'	'lipid metabolism.lipid degradation.lysophospholipases.phospholipase D'	'evm0006783'	'(loc_os06g40180.1 : 1692.0) no description available & (p93844|plda2_orysa : 1218.0) Phospholipase D alpha 2 (EC 3.1.4.4) (PLD alpha 2) (Choline phosphatase 2) (Phosphatidylcholine-hydrolyzing phospholipase D 2) - Oryza sativa (Rice) & (at3g15730 : 1033.0) Encodes phospholipase D alpha 1 (PLD alpha 1). Positive regulator of abscisic acid (ABA) mediated stomatal movements. PLD alpha 1 plays an im…	T
'11.9.3.2'	'lipid metabolism.lipid degradation.lysophospholipases.carboxylesterase'	'evm0028823'	'(loc_os03g15270.1 : 610.0) no description available & (at5g16080 : 281.0) carboxyesterase 17 (CXE17); FUNCTIONS IN: hydrolase activity; INVOLVED IN: metabolic process; LOCATED IN: cellular_component unknown; EXPRESSED IN: 11 plant structures; EXPRESSED DURING: 4 anthesis, petal differentiation and expansion stage; CONTAINS InterPro DOMAIN/s: Lipase, GDXG, active site (InterPro:IPR002168), Alpha/…	T
'11.9.3.2'	'lipid metabolism.lipid degradation.lysophospholipases.carboxylesterase'	'evm0008719'	'(loc_os09g28730.1 : 587.0) no description available & (gnl|cdd|36728 : 249.0) no description available & (at2g03550 : 226.0) alpha/beta-Hydrolases superfamily protein; FUNCTIONS IN: hydrolase activity; INVOLVED IN: metabolic process; LOCATED IN: cellular_component unknown; EXPRESSED IN: 21 plant structures; EXPRESSED DURING: 13 growth stages; CONTAINS InterPro DOMAIN/s: Alpha/beta hydrolase fold…	T
'11.9.3.2'	'lipid metabolism.lipid degradation.lysophospholipases.carboxylesterase'	'evm0008742'	'(loc_os09g28280.1 : 642.0) no description available & (gnl|cdd|36728 : 231.0) no description available & (at3g48700 : 207.0) carboxyesterase 13 (CXE13); FUNCTIONS IN: hydrolase activity; INVOLVED IN: metabolic process; LOCATED IN: cellular_component unknown; EXPRESSED IN: 6 plant structures; EXPRESSED DURING: F mature embryo stage, petal differentiation and expansion stage, E expanded cotyledon …	T
'11.9.3.2'	'lipid metabolism.lipid degradation.lysophospholipases.carboxylesterase'	'evm0013771'	'(loc_os09g28720.1 : 571.0) no description available & (gnl|cdd|36728 : 259.0) no description available & (at1g47480 : 237.0) alpha/beta-Hydrolases superfamily protein; FUNCTIONS IN: hydrolase activity; INVOLVED IN: metabolic process; LOCATED IN: cellular_component unknown; EXPRESSED IN: stem, hypocotyl, root, flower; EXPRESSED DURING: petal differentiation and expansion stage; CONTAINS InterPro …	T
'11.9.3.2'	'lipid metabolism.lipid degradation.lysophospholipases.carboxylesterase'	'evm0021268'	'(loc_os09g28690.1 : 615.0) no description available & (at1g47480 : 260.0) alpha/beta-Hydrolases superfamily protein; FUNCTIONS IN: hydrolase activity; INVOLVED IN: metabolic process; LOCATED IN: cellular_component unknown; EXPRESSED IN: stem, hypocotyl, root, flower; EXPRESSED DURING: petal differentiation and expansion stage; CONTAINS InterPro DOMAIN/s: Lipase, GDXG, active site (InterPro:IPR00…	T
'11.9.3.2'	'lipid metabolism.lipid degradation.lysophospholipases.carboxylesterase'	'evm0042029'	'(loc_os09g28740.1 : 621.0) no description available & (at1g47480 : 257.0) alpha/beta-Hydrolases superfamily protein; FUNCTIONS IN: hydrolase activity; INVOLVED IN: metabolic process; LOCATED IN: cellular_component unknown; EXPRESSED IN: stem, hypocotyl, root, flower; EXPRESSED DURING: petal differentiation and expansion stage; CONTAINS InterPro DOMAIN/s: Lipase, GDXG, active site (InterPro:IPR00…	T
'11.9.3.2'	'lipid metabolism.lipid degradation.lysophospholipases.carboxylesterase'	'evm0021775'	'(loc_os04g57380.1 : 462.0) no description available & (at4g22300 : 223.0) encodes a carboxylesterase that inhibits AvrBsT-triggered phenotypes in Arabidopsis; SUPPRESSOR OF AVRBST-ELICITED RESISTANCE 1 (SOBER1); FUNCTIONS IN: carboxylesterase activity; INVOLVED IN: defense response, incompatible interaction, regulation of plant-type hypersensitive response; LOCATED IN: endomembrane system; EXPRE…	T
'11.9.3.2'	'lipid metabolism.lipid degradation.lysophospholipases.carboxylesterase'	'evm0033155'	'(loc_os11g04360.1 : 754.0) no description available & (gnl|cdd|36728 : 150.0) no description available & (gnl|cdd|87389 : 114.0) no description available & (at5g16080 : 108.0) carboxyesterase 17 (CXE17); FUNCTIONS IN: hydrolase activity; INVOLVED IN: metabolic process; LOCATED IN: cellular_component unknown; EXPRESSED IN: 11 plant structures; EXPRESSED DURING: 4 anthesis, petal differentiation a…	T
'11.9.3.2'	'lipid metabolism.lipid degradation.lysophospholipases.carboxylesterase'	'evm0021867'	'(loc_os06g11130.1 : 568.0) no description available & (gnl|cdd|36728 : 248.0) no description available & (at1g47480 : 209.0) alpha/beta-Hydrolases superfamily protein; FUNCTIONS IN: hydrolase activity; INVOLVED IN: metabolic process; LOCATED IN: cellular_component unknown; EXPRESSED IN: stem, hypocotyl, root, flower; EXPRESSED DURING: petal differentiation and expansion stage; CONTAINS InterPro …	T
'11.9.3.2'	'lipid metabolism.lipid degradation.lysophospholipases.carboxylesterase'	'evm0043140'	'(loc_os08g37040.1 : 587.0) no description available & (gnl|cdd|36728 : 220.0) no description available & (at1g47480 : 216.0) alpha/beta-Hydrolases superfamily protein; FUNCTIONS IN: hydrolase activity; INVOLVED IN: metabolic process; LOCATED IN: cellular_component unknown; EXPRESSED IN: stem, hypocotyl, root, flower; EXPRESSED DURING: petal differentiation and expansion stage; CONTAINS InterPro …	T
'11.9.3.3'	'lipid metabolism.lipid degradation.lysophospholipases.glycerophosphodiester phosphodiesterase'	'evm0007438'	'(loc_os01g04570.1 : 1322.0) no description available & (at5g38260 : 385.0) Protein kinase superfamily protein; FUNCTIONS IN: kinase activity; INVOLVED IN: protein amino acid phosphorylation; LOCATED IN: endomembrane system; CONTAINS InterPro DOMAIN/s: Protein kinase, ATP binding site (InterPro:IPR017441), Protein kinase, catalytic domain (InterPro:IPR000719), Serine-threonine/tyrosine-protein ki…	T
'11.9.3.3'	'lipid metabolism.lipid degradation.lysophospholipases.glycerophosphodiester phosphodiesterase'	'evm0009094'	'(loc_os01g04490.1 : 1163.0) no description available & (at5g38260 : 338.0) Protein kinase superfamily protein; FUNCTIONS IN: kinase activity; INVOLVED IN: protein amino acid phosphorylation; LOCATED IN: endomembrane system; CONTAINS InterPro DOMAIN/s: Protein kinase, ATP binding site (InterPro:IPR017441), Protein kinase, catalytic domain (InterPro:IPR000719), Serine-threonine/tyrosine-protein ki…	T
'11.9.3.3'	'lipid metabolism.lipid degradation.lysophospholipases.glycerophosphodiester phosphodiesterase'	'evm0020239'	'(loc_os01g04580.1 : 1155.0) no description available & (at5g38260 : 346.0) Protein kinase superfamily protein; FUNCTIONS IN: kinase activity; INVOLVED IN: protein amino acid phosphorylation; LOCATED IN: endomembrane system; CONTAINS InterPro DOMAIN/s: Protein kinase, ATP binding site (InterPro:IPR017441), Protein kinase, catalytic domain (InterPro:IPR000719), Serine-threonine/tyrosine-protein ki…	T
'11.9.3.3'	'lipid metabolism.lipid degradation.lysophospholipases.glycerophosphodiester phosphodiesterase'	'evm0024079'	'(loc_os01g02400.1 : 1274.0) no description available & (at5g38280 : 327.0) putative receptor serine/threonine kinase PR5K (PR5K) mRNA, PR5-like receptor kinase; PR5-like receptor kinase (PR5K); FUNCTIONS IN: transmembrane receptor protein serine/threonine kinase activity, kinase activity; INVOLVED IN: response to fungus; LOCATED IN: endomembrane system; EXPRESSED IN: 6 plant structures; EXPRESSE…	T
'11.9.3.3'	'lipid metabolism.lipid degradation.lysophospholipases.glycerophosphodiester phosphodiesterase'	'evm0002381'	'(loc_os03g40670.1 : 774.0) no description available & (at5g08030 : 522.0) PLC-like phosphodiesterases superfamily protein; FUNCTIONS IN: phosphoric diester hydrolase activity, glycerophosphodiester phosphodiesterase activity; INVOLVED IN: glycerol metabolic process, lipid metabolic process; LOCATED IN: endomembrane system; EXPRESSED IN: leaf whorl, sepal, flower; EXPRESSED DURING: petal differen…	T
'11.9.3.3'	'lipid metabolism.lipid degradation.lysophospholipases.glycerophosphodiester phosphodiesterase'	'evm0007515'	'(loc_os02g31030.1 : 701.0) no description available & (at5g41080 : 401.0) PLC-like phosphodiesterases superfamily protein; FUNCTIONS IN: phosphoric diester hydrolase activity, glycerophosphodiester phosphodiesterase activity; INVOLVED IN: glycerol metabolic process, lipid metabolic process; EXPRESSED IN: 23 plant structures; EXPRESSED DURING: 14 growth stages; CONTAINS InterPro DOMAIN/s: PLC-lik…	T
'11.9.3.3'	'lipid metabolism.lipid degradation.lysophospholipases.glycerophosphodiester phosphodiesterase'	'evm0023077'	'(loc_os04g39610.1 : 1429.0) no description available & (at5g55480 : 730.0) Glycerophosphoryl diester phosphodiesterase-like protein involved in cell wall cellulose accumulation and pectin linking. Impacts root hair, trichome and epidermal cell development.; SHV3-like 1 (SVL1); FUNCTIONS IN: phosphoric diester hydrolase activity, glycerophosphodiester phosphodiesterase activity; INVOLVED IN: tric…	T
'11.9.3.3'	'lipid metabolism.lipid degradation.lysophospholipases.glycerophosphodiester phosphodiesterase'	'evm0045050'	'(loc_os08g39350.1 : 1412.0) no description available & (at5g55480 : 653.0) Glycerophosphoryl diester phosphodiesterase-like protein involved in cell wall cellulose accumulation and pectin linking. Impacts root hair, trichome and epidermal cell development.; SHV3-like 1 (SVL1); FUNCTIONS IN: phosphoric diester hydrolase activity, glycerophosphodiester phosphodiesterase activity; INVOLVED IN: tric…	T
'11.9.3.4'	'lipid metabolism.lipid degradation.lysophospholipases.phospholipase A2'	'evm0018039'	'(loc_os03g50030.1 : 210.0) no description available & (gnl|cdd|80306 : 157.0) no description available & (at2g06925 : 135.0) Encodes a secretory phospholipase A2 enzyme, which specifically hydrolyzes the sn-2 position of phospholipids. The enzyme has a preference towards linoleoyl acyl chain over palmitoyl acyl chain. It also has a slight preference for phosphatidylcholine over phosphatidylethan…	T
'11.9.3.4'	'lipid metabolism.lipid degradation.lysophospholipases.phospholipase A2'	'evm0031684'	'(loc_os11g34440.1 : 226.0) no description available & (gnl|cdd|80306 : 150.0) no description available & (at2g06925 : 119.0) Encodes a secretory phospholipase A2 enzyme, which specifically hydrolyzes the sn-2 position of phospholipids. The enzyme has a preference towards linoleoyl acyl chain over palmitoyl acyl chain. It also has a slight preference for phosphatidylcholine over phosphatidylethan…	T
'11.9.3.5'	'lipid metabolism.lipid degradation.lysophospholipases.phosphoinositide phospholipase C'	'evm0024679'	'(loc_os01g01190.1 : 915.0) no description available & (at3g48610 : 496.0) non-specific phospholipase C6 (NPC6); FUNCTIONS IN: hydrolase activity, acting on ester bonds; LOCATED IN: endomembrane system; EXPRESSED IN: 22 plant structures; EXPRESSED DURING: 13 growth stages; CONTAINS InterPro DOMAIN/s: Phosphoesterase (InterPro:IPR007312); BEST Arabidopsis thaliana protein match is: non-specific ph…	T
'11.9.4'	'lipid metabolism.lipid degradation.beta-oxidation'	''	''
'11.9.4.2'	'lipid metabolism.lipid degradation.beta-oxidation.acyl CoA DH'	'evm0029805'	'(loc_os01g06600.1 : 883.0) no description available & (at3g51840 : 702.0) Encodes a short-chain acyl-CoA oxidase, which catalyzes the first step of peroxisomal fatty acid beta-oxidation during early, post-germinative growth in oilseed species. Null mutants virtually lack short-chain acyl-CoA and are resistant to 2,4-dichlorophenoxybutyric acid, which is converted to the herbicide and auxin analo…	T
'11.9.4.3'	'lipid metabolism.lipid degradation.beta-oxidation.enoyl CoA hydratase'	'evm0024265'	'(loc_os02g43710.1 : 397.0) no description available & (gnl|cdd|36892 : 279.0) no description available & (at4g16800 : 273.0) ATP-dependent caseinolytic (Clp) protease/crotonase family protein; FUNCTIONS IN: enoyl-CoA hydratase activity, catalytic activity; INVOLVED IN: fatty acid metabolic process, metabolic process; LOCATED IN: mitochondrion; EXPRESSED IN: 23 plant structures; EXPRESSED DURING:…	T
'11.9.4.4'	'lipid metabolism.lipid degradation.beta-oxidation.hydroxybutyryl CoA DH'	''	''
'11.9.4.5'	'lipid metabolism.lipid degradation.beta-oxidation.acyl-CoA thioesterase'	'evm0032472'	'(loc_os01g12920.1 : 275.0) no description available & (at3g16175 : 87.8) Thioesterase superfamily protein; CONTAINS InterPro DOMAIN/s: Thioesterase superfamily (InterPro:IPR006683); BEST Arabidopsis thaliana protein match is: Thioesterase superfamily protein (TAIR:AT1G52191.1); Has 298 Blast hits to 297 proteins in 61 species: Archae - 0; Bacteria - 6; Metazoa - 132; Fungi - 4; Plants - 150; Vir…	T
'11.9.4.5'	'lipid metabolism.lipid degradation.beta-oxidation.acyl-CoA thioesterase'	'evm0008719'	'(loc_os09g28730.1 : 587.0) no description available & (gnl|cdd|36728 : 249.0) no description available & (at2g03550 : 226.0) alpha/beta-Hydrolases superfamily protein; FUNCTIONS IN: hydrolase activity; INVOLVED IN: metabolic process; LOCATED IN: cellular_component unknown; EXPRESSED IN: 21 plant structures; EXPRESSED DURING: 13 growth stages; CONTAINS InterPro DOMAIN/s: Alpha/beta hydrolase fold…	T
'11.9.4.5'	'lipid metabolism.lipid degradation.beta-oxidation.acyl-CoA thioesterase'	'evm0008742'	'(loc_os09g28280.1 : 642.0) no description available & (gnl|cdd|36728 : 231.0) no description available & (at3g48700 : 207.0) carboxyesterase 13 (CXE13); FUNCTIONS IN: hydrolase activity; INVOLVED IN: metabolic process; LOCATED IN: cellular_component unknown; EXPRESSED IN: 6 plant structures; EXPRESSED DURING: F mature embryo stage, petal differentiation and expansion stage, E expanded cotyledon …	T
'11.9.4.5'	'lipid metabolism.lipid degradation.beta-oxidation.acyl-CoA thioesterase'	'evm0021268'	'(loc_os09g28690.1 : 615.0) no description available & (at1g47480 : 260.0) alpha/beta-Hydrolases superfamily protein; FUNCTIONS IN: hydrolase activity; INVOLVED IN: metabolic process; LOCATED IN: cellular_component unknown; EXPRESSED IN: stem, hypocotyl, root, flower; EXPRESSED DURING: petal differentiation and expansion stage; CONTAINS InterPro DOMAIN/s: Lipase, GDXG, active site (InterPro:IPR00…	T
'11.9.4.5'	'lipid metabolism.lipid degradation.beta-oxidation.acyl-CoA thioesterase'	'evm0021867'	'(loc_os06g11130.1 : 568.0) no description available & (gnl|cdd|36728 : 248.0) no description available & (at1g47480 : 209.0) alpha/beta-Hydrolases superfamily protein; FUNCTIONS IN: hydrolase activity; INVOLVED IN: metabolic process; LOCATED IN: cellular_component unknown; EXPRESSED IN: stem, hypocotyl, root, flower; EXPRESSED DURING: petal differentiation and expansion stage; CONTAINS InterPro …	T
'11.9.4.5'	'lipid metabolism.lipid degradation.beta-oxidation.acyl-CoA thioesterase'	'evm0043140'	'(loc_os08g37040.1 : 587.0) no description available & (gnl|cdd|36728 : 220.0) no description available & (at1g47480 : 216.0) alpha/beta-Hydrolases superfamily protein; FUNCTIONS IN: hydrolase activity; INVOLVED IN: metabolic process; LOCATED IN: cellular_component unknown; EXPRESSED IN: stem, hypocotyl, root, flower; EXPRESSED DURING: petal differentiation and expansion stage; CONTAINS InterPro …	T
'11.9.4.9'	'lipid metabolism.lipid degradation.beta-oxidation.multifunctional'	''	''
'11.9.4.13'	'lipid metabolism.lipid degradation.beta-oxidation.acyl CoA reductase'	'evm0006510'	'(loc_os08g20200.1 : 1008.0) no description available & (at5g22500 : 480.0) Encodes a member of the eight-member gene family encoding alcohol-forming fatty acyl-CoA reductases (FARs) identified in Arabidopsis thaliana. Three of the FARs, FAR1 (At5g22500), FAR4 (At3g44540) and FAR5 (At3g44550), are shown to generate the fatty alcohols found in root, seed coat, and wound-induced leaf tissue.; fatty…	T
'11.9.4.14'	'lipid metabolism.lipid degradation.beta-oxidation.enoyl isomerase'	''	''
'11.9.4.99'	'lipid metabolism.lipid degradation.beta-oxidation.misc'	''	''
'11.10'	'lipid metabolism.glycolipid synthesis'	''	''
'11.10.1'	'lipid metabolism.glycolipid synthesis.MGDG synthase'	'evm0009491'	'(loc_os08g20420.1 : 797.0) no description available & (at2g11810 : 593.0) MGD3 is the major enzyme for galactolipid metabolism during phosphate starvation. Does not contribute to galactolipid synthesis under P1-sufficient conditions.; monogalactosyldiacylglycerol synthase type C (MGDC); CONTAINS InterPro DOMAIN/s: Monogalactosyldiacylglycerol synthase (InterPro:IPR009695); BEST Arabidopsis thali…	T
'11.10.2'	'lipid metabolism.glycolipid synthesis.DGDG synthase'	''	''
'11.10.3'	'lipid metabolism.glycolipid synthesis.UDP-sulfoquinovose synthase'	''	''
'11.10.4'	'lipid metabolism.glycolipid synthesis.sulfolipid synthase'	'evm0043074'	'(loc_os01g04920.1 : 931.0) no description available & (at5g01220 : 622.0) involved in sulfolipid biosynthesis; sulfoquinovosyldiacylglycerol 2 (SQD2); FUNCTIONS IN: UDP-glycosyltransferase activity, UDP-sulfoquinovose:DAG sulfoquinovosyltransferase activity, transferase activity, transferring glycosyl groups; INVOLVED IN: cellular response to phosphate starvation, sulfolipid biosynthetic process…	T
'11.10.5'	'lipid metabolism.glycolipid synthesis.chloroplastic UGPase'	''	''
'11.10.1001'	'lipid metabolism.galactolipid synthesis'	'2-o-glycerol-beta-d-galactose'	''	M
'11.10.1002'	'lipid metabolism.galactolipid synthesis'	'digalactosylglycerol'	''	M
'11.1001'	'lipid metabolism'	'acetyloleanolic acid'	'lipid metabolism'	M
'11.1002'	'lipid metabolism'	'fa 16:0'	'lipid metabolism'	M
'11.1003'	'lipid metabolism'	'fa 18:0'	'lipid metabolism'	M
'11.1004'	'lipid metabolism'	'oleic acid'	'lipid metabolism'	M
'11.1005'	'lipid metabolism'	'oleyl alcohol'	'lipid metabolism'	M
'11.1006'	'lipid metabolism'	'oleyl oleate'	'lipid metabolism'	M
'11.1007'	'lipid metabolism'	'palmitic acid'	'lipid metabolism'	M
'11.1008'	'lipid metabolism'	'pentadecanoic acid'	'lipid metabolism'	M
'11.1009'	'lipid metabolism'	'stearic acid'	'lipid metabolism'	M
'11.1010'	'lipid metabolism'	'tridecanoic acid'	'lipid metabolism'	M
'11.1011'	'lipid metabolism'	'undecanoic acid'	'lipid metabolism'	M
'11.1012'	'lipid metabolism'	'heptanoic acid'	'lipid metabolism, also called oenanthic acid'	M
'11.1013'	'lipid metabolism'	'choline'	'lipid metabolism, glycerolipids'	M
'11.1014'	'lipid metabolism'	'dioleoylglycerol'	'lipid metabolism, glycerolipids'	M
'11.1015'	'lipid metabolism'	'diphosphatidylglycerol'	'lipid metabolism, glycerolipids'	M
'11.1016'	'lipid metabolism'	'ethanolamine'	'lipid metabolism, glycerolipids'	M
'11.1017'	'lipid metabolism'	'glycerol'	'lipid metabolism, glycerolipids'	M
'11.1018'	'lipid metabolism'	'glycerol-2-p'	'lipid metabolism, glycerolipids'	M
'11.1019'	'lipid metabolism'	'phosphatidylcholine'	'lipid metabolism, glycerolipids'	M
'11.1020'	'lipid metabolism'	'phosphatidylethanolamine glycine'	'lipid metabolism, glycerolipids'	M
'11.1021'	'lipid metabolism'	'phosphatidylserine'	'lipid metabolism, glycerolipids'	M
'11.1022'	'lipid metabolism'	'trilinolein'	'lipid metabolism, glycerolipids'	M
'11.1023'	'lipid metabolism'	'triolein'	'lipid metabolism, glycerolipids'	M
'11.1024'	'lipid metabolism'	'linoleic acid'	'lipid metabolism, is FA 9,12(Z,Z)-18:2'	M
'11.1025'	'lipid metabolism'	'acetyl-coa'	'lipid metabolism, organic acids'	M
'11.1026'	'lipid metabolism'	'coa-sh'	'lipid metabolism, organic acids'	M
'11.1027'	'lipid metabolism'	'coa-s-s-coa'	'lipid metabolism, organic acids'	M
'11.1028'	'lipid metabolism'	'glycerol-3-p'	'lipid metabolism; hormone metabolism.auxin (is polar fraction)'	M
'11.1029'	'lipid metabolism'	'linolenic acid'	'lipid metabolism, is FA 9,12,15(Z,Z,Z)-18:3'	M
'11.1030'	'lipid metabolism'	'3(e)-hexenal'	''	M
'11.1031'	'lipid metabolism'	'3(z)-hexenal'	''	M
'11.1032'	'lipid metabolism'	'hexanal'	''	M
'11.1033'	'lipid metabolism'	'hexanoic acid'	''	M
'11.1034'	'lipid metabolism'	'pentanoic acid'	''	M
'11.1035'	'lipid metabolism'	'hexanol'	''	M
'11.1036'	'lipid metabolism'	'2(e)-hexenal'	'volatile'	M
'11.1037'	'lipid metabolism'	'3(z)-hexen-1-ol'	'volatile'	M
'11.1038'	'lipid metabolism'	'3(e)-hexenol'	'volatile'	M
'11.1039'	'lipid metabolism'	'2-ethylhexanoic acid'	''	M
'11.1040'	'lipid metabolism'	'13-hydroperoxylinolenic acid'	''	M
'11.1041'	'lipid metabolism'	'13(s)-hydroperoxy-9-(z),11(e)-octadecadienoic acid'	''	M
'12'	'N-metabolism'	''	''
'12.1'	'N-metabolism.nitrate metabolism'	''	''
'12.1.1'	'N-metabolism.nitrate metabolism.NR'	''	''
'12.1.2'	'N-metabolism.nitrate metabolism.nitrite reductase'	'evm0042051'	'(q42997|nir_orysa : 1045.0) Ferredoxin--nitrite reductase, chloroplast precursor (EC 1.7.7.1) - Oryza sativa (Rice) & (loc_os01g25484.2 : 1045.0) no description available & (at2g15620 : 863.0) Involved in the second step of nitrate assimilation. Its expression is induced by nitrate.; nitrite reductase 1 (NIR1); FUNCTIONS IN: ferredoxin-nitrate reductase activity, nitrite reductase (NO-forming) a…	T
'12.2'	'N-metabolism.ammonia metabolism'	''	''
'12.2.1'	'N-metabolism.ammonia metabolism.glutamate synthase'	''	''
'12.2.1.1'	'N-metabolism.ammonia metabolism.glutamate synthase.ferredoxin dependent'	''	''
'12.2.1.2'	'N-metabolism.ammonia metabolism.glutamate synthase.NADH dependent'	'evm0023437'	'(loc_os01g48960.1 : 3584.0) no description available & (q03460|glsn_medsa : 3318.0) Glutamate synthase [NADH], chloroplast precursor (EC 1.4.1.14) (NADH-GOGAT) - Medicago sativa (Alfalfa) & (at5g53460 : 3286.0) NADH-dependent glutamate synthase; NADH-dependent glutamate synthase 1 (GLT1); CONTAINS InterPro DOMAIN/s: FAD-dependent pyridine nucleotide-disulphide oxidoreductase (InterPro:IPR013027)…	T
'12.2.2'	'N-metabolism.ammonia metabolism.glutamine synthetase'	''	''
'12.2.99'	'N-metabolism.ammonia metabolism.unspecified'	''	''
'12.2.1001'	'N-metabolism.ammonia metabolism'	'ammonium'	'N-metabolism.ammonia metabolism'	M
'12.2.1002'	'N-metabolism.ammonia metabolism'	'glutamate'	'N-metabolism.ammonia metabolism; amino acid synthesis.alanine; amino acid degradation.alanine; amino acid synthesis.isoleucine; amino acid degradation.isoleucine; amino acid synthesis.leucineamino acid degradation.leucine; amino acid synthesis.lysine; amino acid degradation.lysine; amino acid synthesis.phenylalanine; amino acid synthesis.proline; amino acid degradation.proline; amino acid synthe…	M
'12.2.1003'	'N-metabolism.ammonia metabolism'	'glutamine'	'N-metabolism.ammonia metabolism; amino acid synthesis.arginine; amino acid synthesis.tryptophan; amino acid synthesis.asparagines; amino acid degradation.asparagines; amino acid synthesis.glutamine; amino acid degradation.glutamine; amino acid synthesis.histidine; nucleotide metabolism.synthesis; nucleotide metabolism.degradation; C1-metabolism'	M
'12.3'	'N-metabolism.N-degradation'	''	''
'12.3.1'	'N-metabolism.N-degradation.glutamate dehydrogenase'	'evm0007407'	'(loc_os02g43470.1 : 843.0) no description available & (o04937|dhea_nicpl : 723.0) Glutamate dehydrogenase A (EC 1.4.1.3) (GDH A) - Nicotiana plumbaginifolia (Leadwort-leaved tobacco) & (at5g07440 : 720.0) Encodes the alpha-subunit of the glutamate dehydrogenase. The enzyme is almost exclusively found in the mitochondria of stem and leaf companion cells.; glutamate dehydrogenase 2 (GDH2); FUNCTIO…	T
'12.3.1'	'N-metabolism.N-degradation.glutamate dehydrogenase'	'evm0003311'	'(loc_os04g45970.1 : 804.0) no description available & (at5g07440 : 697.0) Encodes the alpha-subunit of the glutamate dehydrogenase. The enzyme is almost exclusively found in the mitochondria of stem and leaf companion cells.; glutamate dehydrogenase 2 (GDH2); FUNCTIONS IN: in 7 functions; INVOLVED IN: response to salt stress; LOCATED IN: mitochondrion, plasma membrane; EXPRESSED IN: 27 plant str…	T
'12.4'	'N-metabolism.misc'	''	''
'13'	'amino acid metabolism'	'evm0037934'	'(loc_os03g51990.1 : 950.0) no description available & (at1g76990 : 313.0) ACT domain repeat 3 (ACR3); FUNCTIONS IN: amino acid binding; INVOLVED IN: nitrogen compound metabolic process, metabolic process; LOCATED IN: cytosol; EXPRESSED IN: 22 plant structures; EXPRESSED DURING: 13 growth stages; CONTAINS InterPro DOMAIN/s: Protein-PII uridylyltransferase (InterPro:IPR010043), Amino acid-binding …	T
'13.1'	'amino acid metabolism.synthesis'	''	''
'13.1.1'	'amino acid metabolism.synthesis.central amino acid metabolism'	''	''
'13.1.1.1'	'amino acid metabolism.synthesis.central amino acid metabolism.GABA'	''	''
'13.1.1.1.1'	'amino acid metabolism.synthesis.central amino acid metabolism.GABA.Glutamate decarboxylase'	'evm0014076'	'(loc_os03g13300.1 : 959.0) no description available & (at5g17330 : 838.0) Encodes one of two isoforms of glutamate decarboxylase.; glutamate decarboxylase (GAD); FUNCTIONS IN: calmodulin binding, glutamate decarboxylase activity; INVOLVED IN: response to cadmium ion; EXPRESSED IN: 13 plant structures; EXPRESSED DURING: 6 growth stages; CONTAINS InterPro DOMAIN/s: Pyridoxal phosphate-dependent tr…	T
'13.1.1.1.1'	'amino acid metabolism.synthesis.central amino acid metabolism.GABA.Glutamate decarboxylase'	'evm0004045'	'(loc_os04g37500.1 : 1001.0) no description available & (q07346|dce_pethy : 735.0) Glutamate decarboxylase (EC 4.1.1.15) (GAD) - Petunia hybrida (Petunia) & (at2g02010 : 734.0) glutamate decarboxylase 4 (GAD4); FUNCTIONS IN: calmodulin binding; INVOLVED IN: carboxylic acid metabolic process, glutamate metabolic process, glutamate decarboxylation to succinate; LOCATED IN: cytosol, nucleus; CONTAIN…	T
'13.1.1.1.2'	'amino acid metabolism.synthesis.central amino acid metabolism.GABA.GABA transaminase'	''	''
'13.1.1.1.3'	'amino acid metabolism.synthesis.central amino acid metabolism.GABA.SSADH'	''	''
'13.1.1.1.4'	'amino acid metabolism.synthesis.central amino acid metabolism.GABA.gamma-hydroxybutyrate DH'	''	''
'13.1.1.2'	'amino acid metabolism.synthesis.central amino acid metabolism.aspartate'	''	''
'13.1.1.2.1'	'amino acid metabolism.synthesis.central amino acid metabolism.aspartate.aspartate aminotransferase'	''	''
'13.1.1.2.1001'	'amino acid metabolism.synthesis.central amino acid metabolism.aspartate'	'aspartate'	'amino acid synthesis.homoserine; amino acid synthesis.lysine; amino acid synthesis.arginine; amino acid degradation.arginine; amino acid synthesis.asparagines; amino acid degradation.asparagines; amino acid synthesis.aspartate; amino acid degradation.aspartate; amino acid synthesis.glutamate; amino acid degradation.glutamate; Co-factor metabolism; nucleotide metabolism.synthesis'	M
'13.1.1.3'	'amino acid metabolism.synthesis.central amino acid metabolism.alanine'	''	''
'13.1.1.3.1'	'amino acid metabolism.synthesis.central amino acid metabolism.alanine.alanine aminotransferase'	''	''
'13.1.1.3.11'	'amino acid metabolism.synthesis.central amino acid metabolism.alanine.alanine-glyoxylate aminotransferase'	''	''
'13.1.1.3.10001'	'amino acid synthesis.alanine'	'alanine'	'amino acid synthesis.alanine; amino acid degradation.alanine; amino acid degradation.tryptophan; Co-factor metabolism; fermentation'	M
'13.1.2'	'amino acid metabolism.synthesis.glutamate family'	''	''
'13.1.2.1'	'amino acid metabolism.synthesis.glutamate family.glutamine'	''	''
'13.1.2.2'	'amino acid metabolism.synthesis.glutamate family.proline'	''	''
'13.1.2.2.1'	'amino acid metabolism.synthesis.glutamate family.proline.delta 1-pyrroline-5-carboxylate synthetase'	''	''
'13.1.2.2.2'	'amino acid metabolism.synthesis.glutamate family.proline.pyrroline-5-carboxylate reductase'	''	''
'13.1.2.2.3'	'amino acid metabolism.synthesis.glutamate family.proline.pyrroline-2-carboxylate reductase'	''	''
'13.1.2.2.4'	'amino acid metabolism.synthesis.glutamate family.proline.ornithin-cyclodeaminase'	''	''
'13.1.2.2.10'	'amino acid metabolism.synthesis.glutamate family.proline.ornithine aminotransferase'	''	''
'13.1.2.2.1001'	'amino acid metabolism.synthesis.glutamate family.proline'	'proline'	'amino acid synthesis.proline; amino acid degradation.proline; stress'	M
'13.1.2.3'	'amino acid metabolism.synthesis.glutamate family.arginine'	''	''
'13.1.2.3.1'	'amino acid metabolism.synthesis.glutamate family.arginine.N-acetyl-L-glutamate 5-phosphotransferase'	''	''
'13.1.2.3.2'	'amino acid metabolism.synthesis.glutamate family.arginine.acetylglutamate kinase'	''	''
'13.1.2.3.3'	'amino acid metabolism.synthesis.glutamate family.arginine.N-Acetylglutamate-5-P reductase'	''	''
'13.1.2.3.4'	'amino acid metabolism.synthesis.glutamate family.arginine.acetylornithine aminotransferase'	''	''
'13.1.2.3.5'	'amino acid metabolism.synthesis.glutamate family.arginine.N2-Acetylornithine deacetylase'	''	''
'13.1.2.3.11'	'amino acid metabolism.synthesis.glutamate family.arginine.carbamoyl-phosphate synthase'	''	''
'13.1.2.3.21'	'amino acid metabolism.synthesis.glutamate family.arginine.ornithine carbamoyltransferase'	''	''
'13.1.2.3.22'	'amino acid metabolism.synthesis.glutamate family.arginine.arginosuccinate synthase'	''	''
'13.1.2.3.23'	'amino acid metabolism.synthesis.glutamate family.arginine.argininosuccinate lyase'	''	''
'13.1.2.3.31'	'amino acid metabolism.synthesis.glutamate family.arginine.aspartate racemase'	''	''
'13.1.2.3.32'	'amino acid metabolism.synthesis.glutamate family.arginine.aspartate 4-decarboxylase'	''	''
'13.1.2.3.1001'	'amino acid metabolism.synthesis.glutamate family.arginine'	'ornithine'	'amino acid synthesis.arginine; amino acid degradation.arginine; amino acid degradation.glutamate; polyamine metabolism'	M
'13.1.2.3.1002'	'amino acid metabolism.synthesis.glutamate family.arginine'	'arginine'	'amino acid synthesis.arginine; amino acid degradation.arginine; amino acid degradation.glutamate; polyamine metabolism'	M
'13.1.2.3.1003'	'amino acid metabolism.synthesis.glutamate family.arginine'	'citrulline'	'amino acid synthesis.arginine; amino acid degradation.arginine'	M
'13.1.2.3.1004'	'amino acid metabolism.synthesis.glutamate family.arginine'	'n-acetylglutamic acid'	''	M
'13.1.3'	'amino acid metabolism.synthesis.aspartate family'	''	''
'13.1.3.1'	'amino acid metabolism.synthesis.aspartate family.asparagine'	''	''
'13.1.3.1.1'	'amino acid metabolism.synthesis.aspartate family.asparagine.asparagine synthetase'	'evm0010423'	'(loc_os03g18130.1 : 1133.0) no description available & (p49094|asns_maize : 845.0) Asparagine synthetase [glutamine-hydrolyzing] (EC 6.3.5.4) (Glutamine-dependent asparagine synthetase) - Zea mays (Maize) & (gnl|cdd|35791 : 820.0) no description available & (at3g47340 : 806.0) encodes a glutamine-dependent asparagine synthetase, the predicted ASN1 peptide contains a purF-type glutamine-binding d…	T
'13.1.3.1.1001'	'amino acid metabolism.synthesis.aspartate family.asparagine'	'asparagine'	'amino acid synthesis.asparagines; amino acid degradation.asparagines; amino acid synthesis.aspartate; amino acid degradation.aspartate'	M
'13.1.3.2'	'amino acid metabolism.synthesis.aspartate family.threonine'	''	''
'13.1.3.2.1'	'amino acid metabolism.synthesis.aspartate family.threonine.threonine synthase'	''	''
'13.1.3.2.1001'	'amino acid metabolism.synthesis.aspartate family.threonine'	'threonine'	'amino acid synthesis.isoleucine; amino acid metabolism.threonine; amino acid synthesis.threonine; amino acid degradation.threonine'	M
'13.1.3.4'	'amino acid metabolism.synthesis.aspartate family.methionine'	''	''
'13.1.3.4.1'	'amino acid metabolism.synthesis.aspartate family.methionine.cystathionine gamma-synthase'	'evm0031009'	'(loc_os10g26010.1 : 885.0) no description available & (at3g01120 : 479.0) encodes a cystathionine gamma-synthase, which performs the first committed step in methionine biosynthesis. A conserved motif of 13 amino acids in the first exon is required for posttranscriptional autoregulation. This enzyme shares the same substrate as threonine synthase (TS) and its absence transcriptionally affects 8 g…	T
'13.1.3.4.1'	'amino acid metabolism.synthesis.aspartate family.methionine.cystathionine gamma-synthase'	'evm0037845'	'(loc_os10g25950.1 : 844.0) no description available & (at3g01120 : 486.0) encodes a cystathionine gamma-synthase, which performs the first committed step in methionine biosynthesis. A conserved motif of 13 amino acids in the first exon is required for posttranscriptional autoregulation. This enzyme shares the same substrate as threonine synthase (TS) and its absence transcriptionally affects 8 g…	T
'13.1.3.4.2'	'amino acid metabolism.synthesis.aspartate family.methionine.cystathionine beta-lyase'	''	''
'13.1.3.4.3'	'amino acid metabolism.synthesis.aspartate family.methionine.methionine synthase'	''	''
'13.1.3.4.11'	'amino acid metabolism.synthesis.aspartate family.methionine.S-adenosylmethionine synthetase'	''	''
'13.1.3.4.12'	'amino acid metabolism.synthesis.aspartate family.methionine.homocysteine S-methyltransferase'	'evm0006457'	'(loc_os01g56610.1 : 505.0) no description available & (q9fum7|hmt4_maize : 379.0) Homocysteine S-methyltransferase 4 (EC 2.1.1.10) (S-methylmethionine:homocysteine methyltransferase 4) (SMM:Hcy S-methyltransferase 4) (ZmHMT-4) - Zea mays (Maize) & (at3g63250 : 326.0) Encodes a homocysteine methyltransferase (HMT). Among the three HMT coding genes in the genome, HMT2 is responsible for a signific…	T
'13.1.3.4.12'	'amino acid metabolism.synthesis.aspartate family.methionine.homocysteine S-methyltransferase'	'evm0013013'	'(loc_os12g41390.1 : 647.0) no description available & (q9fum9|hmt2_maize : 585.0) Homocysteine S-methyltransferase 2 (EC 2.1.1.10) (S-methylmethionine:homocysteine methyltransferase 2) (SMM:Hcy S-methyltransferase 2) (ZmHMT-2) - Zea mays (Maize) & (at3g63250 : 446.0) Encodes a homocysteine methyltransferase (HMT). Among the three HMT coding genes in the genome, HMT2 is responsible for a signific…	T
'13.1.3.4.13'	'amino acid metabolism.synthesis.aspartate family.methionine.methionine S-methyltransferase'	''	''
'13.1.3.4.1001'	'amino acid metabolism.synthesis.aspartate family.methionine'	'o-succinylhomoserine'	'amino acid synthesis.methionine'	M
'13.1.3.4.1002'	'amino acid metabolism.synthesis.aspartate family.methionine'	'cystathionine'	'amino acid synthesis.methionine'	M
'13.1.3.4.1003'	'amino acid metabolism.synthesis.aspartate family.methionine'	'methionine'	'amino acid synthesis.methionine; amino acid degradation.methionine; hormone metabolism.ethylene; C1-metabolism'	M
'13.1.3.5'	'amino acid metabolism.synthesis.aspartate family.lysine'	''	''
'13.1.3.5.1'	'amino acid metabolism.synthesis.aspartate family.lysine.dihydrodipicolinate synthase'	''	''
'13.1.3.5.2'	'amino acid metabolism.synthesis.aspartate family.lysine.dihydrodipicolinate reductase'	'evm0044219'	'(loc_os03g02690.3 : 462.0) no description available & (at5g52100 : 319.0) Is essential for chloroplast NAD(P)H dehydrogenase activity, which is involved in electron transfer between PSII and PSI. Likely functions in biogenesis or stabilization of the NAD(P)H dehydrogenase complex.; chlororespiration reduction 1 (crr1); FUNCTIONS IN: dihydrodipicolinate reductase activity; INVOLVED IN: photosynth…	T
'13.1.3.5.3'	'amino acid metabolism.synthesis.aspartate family.lysine.LL-diaminopimelic acid aminotransferase'	''	''
'13.1.3.5.4'	'amino acid metabolism.synthesis.aspartate family.lysine.diaminopimelate epimerase'	''	''
'13.1.3.5.5'	'amino acid metabolism.synthesis.aspartate family.lysine.diaminopimelate decarboxylase'	''	''
'13.1.3.5.6'	'amino acid metabolism.synthesis.aspartate family.lysine.2,3,4,5-tetrahydropyridine-2,6-dicarboxylate N-succinyltransferase'	''	''
'13.1.3.5.7'	'amino acid metabolism.synthesis.aspartate family.lysine.tetrahydrodipicolinate N-acetyltransferase'	''	''
'13.1.3.5.8'	'amino acid metabolism.synthesis.aspartate family.lysine.N-acyl-l-2-amino-6-oxopimelate aminotransferase'	''	''
'13.1.3.5.9'	'amino acid metabolism.synthesis.aspartate family.lysine.N-acyl-ll-2,6-diaminopimelate deacylase'	''	''
'13.1.3.5.10'	'amino acid metabolism.synthesis.aspartate family.lysine.diaminopimelate dehydrogenase'	''	''
'13.1.3.5.1001'	'amino acid metabolism.synthesis.aspartate family.lysine'	'lysine'	'amino acid synthesis.lysine; amino acid degradation.lysine; polyamine metabolism'	M
'13.1.3.6'	'amino acid metabolism.synthesis.aspartate family.misc'	''	''
'13.1.3.6.1'	'amino acid metabolism.synthesis.aspartate family.misc.homoserine'	''	''
'13.1.3.6.1.1'	'amino acid metabolism.synthesis.aspartate family.misc.homoserine.aspartate kinase'	''	''
'13.1.3.6.1.2'	'amino acid metabolism.synthesis.aspartate family.misc.homoserine.aspartate semialdehyde dehydrogenase'	''	''
'13.1.3.6.1.3'	'amino acid metabolism.synthesis.aspartate family.misc.homoserine.homoserine dehydrogenase'	''	''
'13.1.3.6.1.4'	'amino acid metabolism.synthesis.aspartate family.misc.homoserine.homoserine kinase'	''	''
'13.1.3.6.1.10'	'amino acid metabolism.synthesis.aspartate family.misc.homoserine.bifunctional aspartate kinase/homoserine dehydrogenase'	''	''
'13.1.3.6.1.1001'	'amino acid metabolism.synthesis.aspartate family.misc.homoserine'	'homoserine'	'amino acid synthesis.homoserine; amino acid degradation.homoserine; amino acid synthesis.methionine; amino acid degradation.methionine; amino acid metabolism.threonine; amino acid synthesis.threonine'	M
'13.1.3.6.2'	'amino acid metabolism.synthesis.aspartate family.misc.homocysteine'	''	''
'13.1.3.6.2.1001'	'amino acid metabolism.synthesis.aspartate family.misc.homocysteine'	'homocysteine'	'amino acid synthesis.homocysteine'	M
'13.1.4'	'amino acid metabolism.synthesis.branched chain group'	''	''
'13.1.4.1'	'amino acid metabolism.synthesis.branched chain group.common'	''	''
'13.1.4.1.1'	'amino acid metabolism.synthesis.branched chain group.common.acetolactate synthase'	''	''
'13.1.4.1.2'	'amino acid metabolism.synthesis.branched chain group.common.ketol-acid reductoisomerase'	''	''
'13.1.4.1.4'	'amino acid metabolism.synthesis.branched chain group.common.branched-chain amino acid aminotransferase'	''	''
'13.1.4.3'	'amino acid metabolism.synthesis.branched chain group.valine specific'	''	''
'13.1.4.3.1001'	'amino acid metabolism.synthesis.branched chain group.valine specific'	'valine'	'amino acid synthesis.valine; amino acid degradation.valine'	M
'13.1.4.4'	'amino acid metabolism.synthesis.branched chain group.leucine specific'	''	''
'13.1.4.4.1'	'amino acid metabolism.synthesis.branched chain group.leucine specific.2-isopropylmalate synthase'	''	''
'13.1.4.4.2'	'amino acid metabolism.synthesis.branched chain group.leucine specific.isopropylmalate isomerase'	''	''
'13.1.4.4.3'	'amino acid metabolism.synthesis.branched chain group.leucine specific.3-isopropylmalate dehydrogenase'	''	''
'13.1.4.4.4'	'amino acid metabolism.synthesis.branched chain group.leucine specific.aminotransferase'	''	''
'13.1.4.4.1001'	'amino acid metabolism.synthesis.branched chain group.leucine specific'	'leucine'	'amino acid synthesis.leucine; amino acid degradation.leucine'	M
'13.1.4.5'	'amino acid metabolism.synthesis.branched chain group.isoleucine specific'	''	''
'13.1.4.5.1'	'amino acid metabolism.synthesis.branched chain group.isoleucine specific.threonine ammonia-lyase'	''	''
'13.1.4.5.1001'	'amino acid metabolism.synthesis.branched chain group.isoleucine specific'	'isoleucine'	'amino acid synthesis.isoleucine; amino acid degradation.isoleucine'	M
'13.1.5'	'amino acid metabolism.synthesis.serine-glycine-cysteine group'	''	''
'13.1.5.1'	'amino acid metabolism.synthesis.serine-glycine-cysteine group.serine'	''	''
'13.1.5.1.1'	'amino acid metabolism.synthesis.serine-glycine-cysteine group.serine.phosphoglycerate dehydrogenase'	''	''
'13.1.5.1.2'	'amino acid metabolism.synthesis.serine-glycine-cysteine group.serine.phosphoserine aminotransferase'	''	''
'13.1.5.1.3'	'amino acid metabolism.synthesis.serine-glycine-cysteine group.serine.phosphoserine phosphatase'	''	''
'13.1.5.1.1001'	'amino acid metabolism.synthesis.serine-glycine-cysteine group.serine'	'serine'	'PS.photorepiration; lipid metabolism; amino acid degradation.homoserine; amino acid synthesis.serine; amino acid degradation.serine; amino acid degradation.methionine; S-assimilation'	M
'13.1.5.2'	'amino acid metabolism.synthesis.serine-glycine-cysteine group.glycine'	''	''
'13.1.5.2.1'	'amino acid metabolism.synthesis.serine-glycine-cysteine group.glycine.glycine hydroxymethyltransferase'	''	''
'13.1.5.2.2'	'amino acid metabolism.synthesis.serine-glycine-cysteine group.glycine.glycine transaminase'	''	''
'13.1.5.2.3'	'amino acid metabolism.synthesis.serine-glycine-cysteine group.glycine.serine glyoxylate aminotransferase'	''	''
'13.1.5.2.11'	'amino acid metabolism.synthesis.serine-glycine-cysteine group.glycine.threonine aldolase'	''	''
'13.1.5.2.31'	'amino acid metabolism.synthesis.serine-glycine-cysteine group.glycine.2-amino-3-ketobutyrate coenzym A ligase'	''	''
'13.1.5.2.41'	'amino acid metabolism.synthesis.serine-glycine-cysteine group.glycine.sarcosine oxidase'	'evm0001869'	'(loc_os12g35890.1 : 653.0) no description available & (at2g24580 : 421.0) FAD-dependent oxidoreductase family protein; FUNCTIONS IN: sarcosine oxidase activity; INVOLVED IN: tetrahydrofolate metabolic process, oxidation reduction; LOCATED IN: cellular_component unknown; EXPRESSED IN: 23 plant structures; EXPRESSED DURING: 13 growth stages; CONTAINS InterPro DOMAIN/s: FAD dependent oxidoreductase…	T
'13.1.5.2.1001'	'amino acid metabolism.synthesis.serine-glycine-cysteine group.glycine'	'glycine'	'PS.photorepiration; amino acid synthesis.serine; amino acid synthesis.glycine; amino acid degradation.glycine; redox regulation; nucleotide metabolism.synthesis; C1-metabolism'	M
'13.1.5.3'	'amino acid metabolism.synthesis.serine-glycine-cysteine group.cysteine'	''	''
'13.1.5.3.1'	'amino acid metabolism.synthesis.serine-glycine-cysteine group.cysteine.OASTL'	'evm0014739'	'(loc_os01g59920.1 : 645.0) no description available & (at3g03630 : 419.0) Encodes a protein that possesses S-sulfocysteine synthase activity and lacks O-acetylserien(thiol)lyase activity.; cysteine synthase 26 (CS26); FUNCTIONS IN: cysteine synthase activity; INVOLVED IN: regulation of hydrogen peroxide metabolic process, cysteine biosynthetic process, regulation of superoxide metabolic process,…	T
'13.1.5.3.1'	'amino acid metabolism.synthesis.serine-glycine-cysteine group.cysteine.OASTL'	'evm0008171'	'(loc_os06g36830.1 : 584.0) no description available & (gnl|cdd|36466 : 248.0) no description available & (gnl|cdd|30381 : 242.0) no description available & (p32260|cyskp_spiol : 197.0) Cysteine synthase, chloroplast precursor (EC 2.5.1.47) (O-acetylserine sulfhydrylase) (O-acetylserine (Thiol)-lyase) (CSase B) (CS-B) (OAS-TL B) - Spinacia oleracea (Spinach) & (at3g59760 : 189.0) Arabidopsis thal…	T
'13.1.5.3.2'	'amino acid metabolism.synthesis.serine-glycine-cysteine group.cysteine.SAT'	'evm0026481'	'(loc_os03g10050.1 : 458.0) no description available & (gnl|cdd|39947 : 278.0) no description available & (gnl|cdd|83739 : 277.0) no description available & (at3g13110 : 226.0) Encodes a mitochondrial serine O-acetyltransferase involved in sulfur assimilation and cysteine biosynthesis. Expressed in the vascular system.; serine acetyltransferase 2;2 (SERAT2;2); FUNCTIONS IN: zinc ion binding, seri…	T
'13.1.5.3.2'	'amino acid metabolism.synthesis.serine-glycine-cysteine group.cysteine.SAT'	'evm0021983'	'(loc_os02g10830.1 : 360.0) no description available & (gnl|cdd|39947 : 290.0) no description available & (at5g56760 : 276.0) Encodes a cytosolic serine O-acetyltransferase involved in sulfur assimilation and cysteine biosynthesis. Expressed in the vascular system.; serine acetyltransferase 1;1 (SERAT1;1); FUNCTIONS IN: serine O-acetyltransferase activity; INVOLVED IN: cysteine biosynthetic proce…	T
'13.1.5.3.1001'	'amino acid metabolism.synthesis.serine-glycine-cysteine group.cysteine'	'o-acetyl-serine'	'amino acid synthesis.cysteine; S-assimilation'	M
'13.1.5.3.1002'	'amino acid metabolism.synthesis.serine-glycine-cysteine group.cysteine'	'adenosine 5'-phosphosulfate'	'amino acid synthesis.cysteine; S-assimilation'	M
'13.1.5.3.1003'	'amino acid metabolism.synthesis.serine-glycine-cysteine group.cysteine'	's-methylcysteine'	'amino acid synthesis.cysteine; S-assimilation, storage form of sulfur in the seeds of several legume species'	M
'13.1.5.3.1004'	'amino acid metabolism.synthesis.serine-glycine-cysteine group.cysteine'	'cysteine'	'amino acid synthesis.cysteine; S-assimilation'	M
'13.1.6'	'amino acid metabolism.synthesis.aromatic aa'	''	''
'13.1.6.1'	'amino acid metabolism.synthesis.aromatic aa.chorismate'	''	''
'13.1.6.1.1'	'amino acid metabolism.synthesis.aromatic aa.chorismate.3-deoxy-D-arabino-heptulosonate 7-phosphate synthase'	'evm0019137'	'(loc_os03g27230.1 : 967.0) no description available & (q75lr2|arof_orysa : 960.0) Phospho-2-dehydro-3-deoxyheptonate aldolase 1, chloroplast precursor (EC 2.5.1.54) (Phospho-2-keto-3-deoxyheptonate aldolase 1) (DAHP synthetase 1) (3-deoxy-D-arabino-heptulosonate 7-phosphate synthase 1) - Oryza sativa (Rice) & (at1g22410 : 829.0) Class-II DAHP synthetase family protein; FUNCTIONS IN: 3-deoxy-7-ph…	T
'13.1.6.1.1'	'amino acid metabolism.synthesis.aromatic aa.chorismate.3-deoxy-D-arabino-heptulosonate 7-phosphate synthase'	'evm0036369'	'(loc_os10g41480.1 : 1005.0) no description available & (at4g33510 : 735.0) Enzyme catalyzing the first committed step in aromatic amino acid biosynthesis; 3-deoxy-d-arabino-heptulosonate 7-phosphate synthase (DHS2); FUNCTIONS IN: protein binding, 3-deoxy-7-phosphoheptulonate synthase activity; INVOLVED IN: chorismate biosynthetic process, aromatic amino acid family biosynthetic process; LOCATED …	T
'13.1.6.1.2'	'amino acid metabolism.synthesis.aromatic aa.chorismate.3-dehydroquinate synthase'	''	''
'13.1.6.1.3'	'amino acid metabolism.synthesis.aromatic aa.chorismate.3-dehydroquinate dehydratase'	''	''
'13.1.6.1.4'	'amino acid metabolism.synthesis.aromatic aa.chorismate.shikimate dehydrogenase'	''	''
'13.1.6.1.5'	'amino acid metabolism.synthesis.aromatic aa.chorismate.shikimate kinase'	'evm0024037'	'(loc_os01g01302.1 : 452.0) no description available & (at3g26900 : 155.0) shikimate kinase like 1 (SKL1); FUNCTIONS IN: shikimate kinase activity, ATP binding; INVOLVED IN: aromatic amino acid family biosynthetic process; LOCATED IN: chloroplast; EXPRESSED IN: 22 plant structures; EXPRESSED DURING: 14 growth stages; CONTAINS InterPro DOMAIN/s: Shikimate kinase (InterPro:IPR000623); BEST Arabidop…	T
'13.1.6.1.5'	'amino acid metabolism.synthesis.aromatic aa.chorismate.shikimate kinase'	'evm0020845'	'(loc_os06g12150.1 : 484.0) no description available & (at2g21940 : 267.0) shikimate kinase 1 (SK1); FUNCTIONS IN: shikimate kinase activity, ATP binding; EXPRESSED IN: 19 plant structures; EXPRESSED DURING: 10 growth stages; CONTAINS InterPro DOMAIN/s: Shikimate kinase (InterPro:IPR000623); BEST Arabidopsis thaliana protein match is: shikimate kinase 2 (TAIR:AT4G39540.2); Has 7831 Blast hits to …	T
'13.1.6.1.6'	'amino acid metabolism.synthesis.aromatic aa.chorismate.5-enolpyruvylshikimate-3-phosphate synthase'	''	''
'13.1.6.1.7'	'amino acid metabolism.synthesis.aromatic aa.chorismate.chorismate synthase'	''	''
'13.1.6.1.10'	'amino acid metabolism.synthesis.aromatic aa.chorismate.dehydroquinate/shikimate dehydrogenase'	''	''
'13.1.6.1.1001'	'amino acid metabolism.synthesis.serine-glycine-cysteine group.cysteine'	'shikimate'	'amino acid synthesis.phenylalanine; amino acid synthesis.tryptophan; amino acid synthesis.tyrosine'	M
'13.1.6.1.1002'	'amino acid metabolism.synthesis.aromatic aa.chorismate'	'chorismate'	'amino acid synthesis.phenylalanine; amino acid synthesis.tryptophan; amino acid synthesis.tyrosine'	M
'13.1.6.2'	'amino acid metabolism.synthesis.aromatic aa.phenylalanine and tyrosine'	''	''
'13.1.6.2.1'	'amino acid metabolism.synthesis.aromatic aa.phenylalanine and tyrosine.chorismate mutase'	'evm0022288'	'(loc_os01g55870.1 : 583.0) no description available & (gnl|cdd|36014 : 377.0) no description available & (at1g69370 : 323.0) Encodes chorismate mutase 3 (CM3).; chorismate mutase 3 (CM3); CONTAINS InterPro DOMAIN/s: Chorismate mutase, type II (InterPro:IPR020822), Chorismate mutase, AroQ class, eukaryotic type (InterPro:IPR008238); BEST Arabidopsis thaliana protein match is: chorismate mutase 1 …	T
'13.1.6.2.2'	'amino acid metabolism.synthesis.aromatic aa.phenylalanine and tyrosine.glutamate—prephenate aminotransferase'	''	''
'13.1.6.3'	'amino acid metabolism.synthesis.aromatic aa.phenylalanine'	''	''
'13.1.6.3.1'	'amino acid metabolism.synthesis.aromatic aa.phenylalanine.arogenate dehydratase / prephenate dehydratase'	''	''
'13.1.6.3.1001'	'amino acid metabolism.synthesis.aromatic aa.phenylalanine'	'prephenate'	'amino acid synthesis.phenylalanine; amino acid synthesis.tryptophan; amino acid synthesis.tyrosine'	M
'13.1.6.3.1002'	'amino acid metabolism.synthesis.aromatic aa.phenylalanine'	'phenylalanine'	'amino acid synthesis.phenylalanine; amino acid degradation.phenylalanine; secondary metabolism'	M
'13.1.6.3.1003'	'amino acid metabolism.synthesis.aromatic aa.phenylalanine'	'phenylpyruvate'	''	M
'13.1.6.4'	'amino acid metabolism.synthesis.aromatic aa.tyrosine'	''	''
'13.1.6.4.1'	'amino acid metabolism.synthesis.aromatic aa.tyrosine.arogenate dehydrogenase \& prephenate dehydrogenase'	'evm0025976'	'(loc_os06g49520.1 : 498.0) no description available & (at1g15710 : 395.0) prephenate dehydrogenase family protein; FUNCTIONS IN: prephenate dehydrogenase (NADP+) activity; INVOLVED IN: tyrosine biosynthetic process; LOCATED IN: chloroplast; EXPRESSED IN: 24 plant structures; EXPRESSED DURING: 13 growth stages; CONTAINS InterPro DOMAIN/s: Prephenate dehydrogenase (InterPro:IPR003099), Arogenate/p…	T
'13.1.6.4.2'	'amino acid metabolism.synthesis.aromatic aa.tyrosine.prephenate dehydrogenase'	'evm0025976'	'(loc_os06g49520.1 : 498.0) no description available & (at1g15710 : 395.0) prephenate dehydrogenase family protein; FUNCTIONS IN: prephenate dehydrogenase (NADP+) activity; INVOLVED IN: tyrosine biosynthetic process; LOCATED IN: chloroplast; EXPRESSED IN: 24 plant structures; EXPRESSED DURING: 13 growth stages; CONTAINS InterPro DOMAIN/s: Prephenate dehydrogenase (InterPro:IPR003099), Arogenate/p…	T
'13.1.6.4.3'	'amino acid metabolism.synthesis.aromatic aa.tyrosine.tyrosine transaminase'	''	''
'13.1.6.4.1001'	'amino acid metabolism.synthesis.aromatic aa.tyrosine'	'tyrosine'	'amino acid synthesis.tyrosine; amino acid degradation.tyrosine; secondary metabolism; Co-factor metabolism'	M
'13.1.6.5'	'amino acid metabolism.synthesis.aromatic aa.tryptophan'	'evm0025902'	'(loc_os04g39680.1 : 1305.0) no description available & (at5g06850 : 777.0) C2 calcium/lipid-binding plant phosphoribosyltransferase family protein; FUNCTIONS IN: molecular_function unknown; INVOLVED IN: tryptophan biosynthetic process; LOCATED IN: cellular_component unknown; EXPRESSED IN: 8 plant structures; EXPRESSED DURING: LP.04 four leaves visible, 4 anthesis, petal differentiation and expan…	T
'13.1.6.5'	'amino acid metabolism.synthesis.aromatic aa.tryptophan'	'evm0038953'	'(loc_os07g30020.1 : 2053.0) no description available & (at4g11610 : 1246.0) C2 calcium/lipid-binding plant phosphoribosyltransferase family protein; CONTAINS InterPro DOMAIN/s: C2 membrane targeting protein (InterPro:IPR018029), C2 calcium/lipid-binding domain, CaLB (InterPro:IPR008973), Phosphoribosyltransferase C-terminal (InterPro:IPR013583), C2 calcium-dependent membrane targeting (InterPro:…	T
'13.1.6.5.1'	'amino acid metabolism.synthesis.aromatic aa.tryptophan.anthranilate synthase'	'evm0023923'	'(loc_os04g38950.1 : 449.0) no description available & (at5g57890 : 342.0) Glutamine amidotransferase type 1 family protein; CONTAINS InterPro DOMAIN/s: Glutamine amidotransferase class-I, C-terminal (InterPro:IPR000991), Glutamine amidotransferase superfamily (InterPro:IPR011702), Anthranilate synthase, glutamine amidotransferase domain (InterPro:IPR006221), Carbamoyl phosphate synthase, GATase …	T
'13.1.6.5.2'	'amino acid metabolism.synthesis.aromatic aa.tryptophan.anthranilate phosphoribosyltransferase'	''	''
'13.1.6.5.3'	'amino acid metabolism.synthesis.aromatic aa.tryptophan.phosphoribosyanthranilate isomerase'	''	''
'13.1.6.5.4'	'amino acid metabolism.synthesis.aromatic aa.tryptophan.indole-3-glycerol phosphate synthase'	'evm0035284'	'(loc_os09g08130.2 : 628.0) no description available & (at5g48220 : 396.0) Aldolase-type TIM barrel family protein; FUNCTIONS IN: indole-3-glycerol-phosphate synthase activity, catalytic activity; INVOLVED IN: metabolic process, tryptophan metabolic process; EXPRESSED IN: 22 plant structures; EXPRESSED DURING: 13 growth stages; CONTAINS InterPro DOMAIN/s: Aldolase-type TIM barrel (InterPro:IPR013…	T
'13.1.6.5.5'	'amino acid metabolism.synthesis.aromatic aa.tryptophan.tryptophan synthase'	'evm0007509'	'(loc_os03g58290.1 : 491.0) no description available & (p42390|trpa_maize : 348.0) Indole-3-glycerol phosphate lyase, chloroplast precursor (EC 4.1.2.8) (Indole synthase) (Tryptophan synthase alpha chain) (EC 4.2.1.20) (Benzoxazineless 1) - Zea mays (Maize) & (at4g02610 : 306.0) Aldolase-type TIM barrel family protein; CONTAINS InterPro DOMAIN/s: Tryptophan synthase, alpha chain, active site (Int…	T
'13.1.6.5.1001'	'amino acid metabolism.synthesis.aromatic aa.tryptophan'	'tryptophan'	'amino acid synthesis.tryptophan; amino acid degradation.tryptophan; hormone metabolism.auxin'	M
'13.1.6.99'	'amino acid metabolism.synthesis.aromatic aa.misc'	''	''
'13.1.7'	'amino acid metabolism.synthesis.histidine'	''	''
'13.1.7.1'	'amino acid metabolism.synthesis.histidine.ATP phosphoribosyl transferase'	''	''
'13.1.7.2'	'amino acid metabolism.synthesis.histidine.bifunctional phosphoribosyl-ATP diphosphatase and phosphoribosyl-AMP cyclohydrolase'	''	''
'13.1.7.3'	'amino acid metabolism.synthesis.histidine.phosphoribosyl-AMP cyclohydrolase'	''	''
'13.1.7.4'	'amino acid metabolism.synthesis.histidine.N'-5'-phosphoribosyl-formimino-5-aminoimidazole-4-carboxamide ribonucleotide isomerase'	''	''
'13.1.7.5'	'amino acid metabolism.synthesis.histidine.Imidazole glycerol phosphate synthase'	''	''
'13.1.7.6'	'amino acid metabolism.synthesis.histidine.imidazoleglycerol-phosphate dehydratase'	''	''
'13.1.7.7'	'amino acid metabolism.synthesis.histidine.histidinol-phosphate aminotransferase'	''	''
'13.1.7.8'	'amino acid metabolism.synthesis.histidine.histidinol-phosphate synthase'	''	''
'13.1.7.9'	'amino acid metabolism.synthesis.histidine.histidinol dehydrogenase'	''	''
'13.1.7.10'	'amino acid metabolism.synthesis.histidine.imidazole glycerol phosphate synthase'	''	''
'13.1.7.11'	'amino acid metabolism.synthesis.histidine.ribose-phosphate diphosphokinase'	''	''
'13.1.7.1001'	'amino acid metabolism.synthesis.histidine'	'histidinol-p'	'amino acid synthesis.histidine'	M
'13.1.7.1002'	'amino acid metabolism.synthesis.histidine'	'histidine'	'amino acid synthesis.histidine'	M
'13.2'	'amino acid metabolism.degradation'	''	''
'13.2.1'	'amino acid metabolism.degradation.central amino acid metabolism'	''	''
'13.2.1.1'	'amino acid metabolism.degradation.central amino acid metabolism.GABA'	''	''
'13.2.1.2'	'amino acid metabolism.degradation.central amino acid metabolism.aspartate'	''	''
'13.2.2'	'amino acid metabolism.degradation.glutamate family'	''	''
'13.2.2.1'	'amino acid metabolism.degradation.glutamate family.glutamine'	''	''
'13.2.2.2'	'amino acid metabolism.degradation.glutamate family.proline'	'evm0038113'	'(loc_os10g40360.1 : 683.0) no description available & (at5g38710 : 356.0) Methylenetetrahydrofolate reductase family protein; FUNCTIONS IN: proline dehydrogenase activity; INVOLVED IN: oxidation reduction, proline catabolic process, glutamate biosynthetic process; EXPRESSED IN: 21 plant structures; EXPRESSED DURING: 12 growth stages; CONTAINS InterPro DOMAIN/s: Proline dehydrogenase (InterPro:IP…	T
'13.2.2.3'	'amino acid metabolism.degradation.glutamate family.arginine'	''	''
'13.2.2.3.1'	'amino acid metabolism.degradation.glutamate family.arginine.arginase'	''	''
'13.2.2.3.2'	'amino acid metabolism.degradation.glutamate family.arginine.agmatinase'	''	''
'13.2.2.3.3'	'amino acid metabolism.degradation.glutamate family.arginine.urease'	''	''
'13.2.2.3.1001'	'amino acid metabolism.degradation.glutamate family.arginine'	'urea'	'amino acid synthesis.arginine; amino acid degradation.arginine'	M
'13.2.3'	'amino acid metabolism.degradation.aspartate family'	''	''
'13.2.3.1'	'amino acid metabolism.degradation.aspartate family.asparagine'	''	''
'13.2.3.1.1'	'amino acid metabolism.degradation.aspartate family.asparagine.L-asparaginase'	'evm0032414'	'(loc_os04g55710.1 : 628.0) no description available & (at3g16150 : 486.0) N-terminal nucleophile aminohydrolases (Ntn hydrolases) superfamily protein; CONTAINS InterPro DOMAIN/s: Peptidase T2, asparaginase 2 (InterPro:IPR000246); BEST Arabidopsis thaliana protein match is: N-terminal nucleophile aminohydrolases (Ntn hydrolases) superfamily protein (TAIR:AT5G08100.1); Has 3285 Blast hits to 3219 …	T
'13.2.3.2'	'amino acid metabolism.degradation.aspartate family.threonine'	''	''
'13.2.3.2.1001'	'amino acid metabolism.degradation.aspartate family.threonine'	'methylglyoxal'	'amino acid metabolism.threonine; amino acid degradation.threonine'	M
'13.2.3.4'	'amino acid metabolism.degradation.aspartate family.methionine'	''	''
'13.2.3.4.1'	'amino acid metabolism.degradation.aspartate family.methionine.methionine gamma-lyase'	'evm0035132'	'(loc_os10g37340.1 : 716.0) no description available & (at1g64660 : 490.0) Encodes a functional methionine gamma-lyase, a cytosolic enzyme catalyzes the degradation of methionine into methanethiol, alpha-ketobutyrate and ammonia. The catabolism of excess methionine is important to methionine homeostasis.; methionine gamma-lyase (MGL); CONTAINS InterPro DOMAIN/s: Pyridoxal phosphate-dependent tran…	T
'13.2.3.5'	'amino acid metabolism.degradation.aspartate family.lysine'	'evm0014738'	'(loc_os02g54254.1 : 2105.0) no description available & (at4g33150 : 1347.0) lysine-ketoglutarate reductase/saccharopine dehydrogenase bifunctional enzyme; CONTAINS InterPro DOMAIN/s: Saccharopine dehydrogenase / Homospermidine synthase (InterPro:IPR005097); Has 1125 Blast hits to 1121 proteins in 331 species: Archae - 40; Bacteria - 296; Metazoa - 110; Fungi - 190; Plants - 55; Viruses - 0; Othe…	T
'13.2.3.5.1'	'mino acid metabolism.degradation.aspartate family.lysine.lysine decarboxylase'	'evm0015976'	'(loc_os03g49050.1 : 637.0) no description available & (at2g37210 : 230.0) Encodes a protein of unknown function. It has been crystallized and shown to be structurally almost identical to the protein encoded by At5g11950.; lysine decarboxylase family protein; FUNCTIONS IN: molecular_function unknown; INVOLVED IN: biological_process unknown; LOCATED IN: cytosol, nucleus; EXPRESSED IN: 9 plant stru…	T
'13.2.3.5.1001'	'amino acid metabolism.degradation.aspartate family.lysine'	'glutarate'	'amino acid degradation.lysine, lipids'	M
'13.2.3.5.1002'	'amino acid metabolism.degradation.aspartate family.lysine'	'2-aminoadipic acid'	'amino acid degradation.lysine'	M
'13.2.4'	'amino acid metabolism.degradation.branched chain group'	''	''
'13.2.4.1'	'amino acid metabolism.degradation.branched chain group.shared'	''	''
'13.2.4.1.7'	'amino acid metabolism.degradation.branched chain group.shared.methylglutaconyl-CoA hydratase'	''	''
'13.2.4.2'	'amino acid metabolism.degradation.branched chain group.val ile'	''	''
'13.2.4.3'	'amino acid metabolism.degradation.branched chain group.valine'	''	''
'13.2.4.4'	'amino acid metabolism.degradation.branched chain group.leucine'	'evm0011304'	'(loc_os11g04210.1 : 731.0) no description available & (gnl|cdd|37579 : 477.0) no description available & (gnl|cdd|81700 : 454.0) no description available & (at2g26800 : 444.0) Aldolase superfamily protein; FUNCTIONS IN: hydroxymethylglutaryl-CoA lyase activity, catalytic activity; INVOLVED IN: leucine metabolic process, metabolic process; LOCATED IN: mitochondrion; EXPRESSED IN: 25 plant structu…	T
'13.2.4.4.6'	'amino acid metabolism.degradation.branched chain group.leucine.methylcrotonoyl-CoA carboxylase'	''	''
'13.2.4.4.8'	'amino acid metabolism.degradation.branched chain group.leucine.hydroxymethylglutaryl-CoA lyase'	''	''
'13.2.4.5'	'amino acid metabolism.degradation.branched chain group.isoleucine'	''	''
'13.2.4.99'	'amino acid metabolism.degradation.branched chain group.unspecified'	''	''
'13.2.5'	'amino acid metabolism.degradation.serine-glycine-cysteine group'	''	''
'13.2.5.1'	'amino acid metabolism.degradation.serine-glycine-cysteine group.serine'	''	''
'13.2.5.1.1001'	'amino acid metabolism.degradation.serine-glycine-cysteine group.serine'	'glycerate'	'PS.photorepiration; lipid metabolism; amino acid degradation.serine; amino acid degradation.glycine; gluconeogenese/ glyoxylate cycle; TCA / org transformation'	M
'13.2.5.2'	'amino acid metabolism.degradation.serine-glycine-cysteine group.glycine'	''	''
'13.2.5.2.11'	'amino acid metabolism.degradation.serine-glycine-cysteine group.glycine.threonine aldolase'	''	''
'13.2.5.3'	'amino acid metabolism.degradation.serine-glycine-cysteine group.cysteine'	''	''
'13.2.5.4'	'amino acid metabolism.degradation.serine-glycine-cysteine group.misc'	''	''
'13.2.6'	'amino acid metabolism.degradation.aromatic aa'	''	''
'13.2.6.1'	'amino acid metabolism.degradation.aromatic aa.phenylalanine'	''	''
'13.2.6.2'	'amino acid metabolism.degradation.aromatic aa.tyrosine'	''	''
'13.2.6.2.6'	'amino acid metabolism.degradation.aromatic aa.tyrosine.fumarylacetoacetase'	''	''
'13.2.6.3'	'amino acid metabolism.degradation.aromatic aa.tryptophan'	'evm0024265'	'(loc_os02g43710.1 : 397.0) no description available & (gnl|cdd|36892 : 279.0) no description available & (at4g16800 : 273.0) ATP-dependent caseinolytic (Clp) protease/crotonase family protein; FUNCTIONS IN: enoyl-CoA hydratase activity, catalytic activity; INVOLVED IN: fatty acid metabolic process, metabolic process; LOCATED IN: mitochondrion; EXPRESSED IN: 23 plant structures; EXPRESSED DURING:…	T
'13.2.6.4'	'amino acid metabolism.degradation.aromatic aa.chorismate'	''	''
'13.2.6.5'	'amino acid metabolism.degradation.aromatic aa.misc'	''	''
'13.2.7'	'amino acid metabolism.degradation.histidine'	'evm0003611'	'(loc_os02g33710.1 : 986.0) no description available & (at1g43710 : 793.0) embryo defective 1075 (emb1075); FUNCTIONS IN: pyridoxal phosphate binding, carboxy-lyase activity, catalytic activity; INVOLVED IN: cellular amino acid metabolic process, embryo development ending in seed dormancy; LOCATED IN: cellular_component unknown; EXPRESSED IN: 25 plant structures; EXPRESSED DURING: 15 growth stage…	T
'13.99'	'amino acid metabolism.misc'	'evm0037934'	'(loc_os03g51990.1 : 950.0) no description available & (at1g76990 : 313.0) ACT domain repeat 3 (ACR3); FUNCTIONS IN: amino acid binding; INVOLVED IN: nitrogen compound metabolic process, metabolic process; LOCATED IN: cytosol; EXPRESSED IN: 22 plant structures; EXPRESSED DURING: 13 growth stages; CONTAINS InterPro DOMAIN/s: Protein-PII uridylyltransferase (InterPro:IPR010043), Amino acid-binding …	T
'13.99'	'amino acid metabolism.misc'	'evm0008086'	'(loc_os04g32110.1 : 763.0) no description available & (at1g69040 : 442.0) ACT-domain containing protein involved in feedback regulation of amino acid metabolism; ACT domain repeat 4 (ACR4); FUNCTIONS IN: amino acid binding; INVOLVED IN: regulation of cellular amino acid metabolic process, response to cytokinin stimulus; LOCATED IN: cytosol; EXPRESSED IN: 22 plant structures; EXPRESSED DURING: 13…	T
'13.99'	'amino acid metabolism.misc'	'evm0033588'	'(loc_os08g42100.1 : 783.0) no description available & (at1g69040 : 426.0) ACT-domain containing protein involved in feedback regulation of amino acid metabolism; ACT domain repeat 4 (ACR4); FUNCTIONS IN: amino acid binding; INVOLVED IN: regulation of cellular amino acid metabolic process, response to cytokinin stimulus; LOCATED IN: cytosol; EXPRESSED IN: 22 plant structures; EXPRESSED DURING: 13…	T
'13.99.1'	'amino acid metabolism.misc.central amino acid metabolism'	''	''
'13.99.2'	'amino acid metabolism.misc.glutamate family'	''	''
'13.99.2.4'	'amino acid metabolism.misc.glutamate family.hydroxyproline'	''	''
'13.1001'	'amino acid metabolism.methionine S-oxide'	'methionine s-oxide'	'oxydized product is recycled via reeductase; Methionine sulfoxide'	M
'14'	'S-assimilation'	''	''
'14.1'	'S-assimilation.ATPS'	''	''
'14.2'	'S-assimilation.APR'	''	''
'14.3'	'S-assimilation.sulfite redox'	''	''
'14.5'	'S-assimilation.sulfite oxidase'	''	''
'14.10'	'S-assimilation.S-scavenging'	''	''
'14.15'	'S-assimilation.AKN'	''	''
'14.1001'	'Mineral Nutrition'	'sulfate'	'Mineral Nutrition'	M
'15'	'metal handling'	'evm0033869'	'(loc_os03g18910.1 : 1242.0) no description available & (at4g16120 : 665.0) putative membrane-anchored cell wall protein; COBRA-like protein-7 precursor (COBL7); FUNCTIONS IN: molecular_function unknown; INVOLVED IN: biological_process unknown; LOCATED IN: anchored to plasma membrane, Golgi apparatus, anchored to membrane; EXPRESSED IN: 25 plant structures; EXPRESSED DURING: 13 growth stages; CON…	T
'15'	'metal handling'	'evm0015622'	'(loc_os11g05050.2 : 433.0) no description available & (gnl|cdd|48483 : 334.0) no description available & (at5g19140 : 321.0) AILP1; FUNCTIONS IN: molecular_function unknown; INVOLVED IN: response to auxin stimulus, response to aluminum ion; LOCATED IN: plasma membrane; EXPRESSED IN: 23 plant structures; EXPRESSED DURING: 13 growth stages; BEST Arabidopsis thaliana protein match is: Aluminium ind…	T
'15'	'metal handling'	'evm0017112'	'(loc_os07g47480.1 : 151.0) no description available & (at5g27690 : 84.7) Heavy metal transport/detoxification superfamily protein ; FUNCTIONS IN: metal ion binding; INVOLVED IN: metal ion transport; CONTAINS InterPro DOMAIN/s: Heavy metal transport/detoxification protein (InterPro:IPR006121); BEST Arabidopsis thaliana protein match is: Heavy metal transport/detoxification superfamily protein (TA…	T
'15'	'metal handling'	'evm0000215'	'(loc_os05g05820.1 : 280.0) no description available & (at5g27690 : 94.7) Heavy metal transport/detoxification superfamily protein ; FUNCTIONS IN: metal ion binding; INVOLVED IN: metal ion transport; CONTAINS InterPro DOMAIN/s: Heavy metal transport/detoxification protein (InterPro:IPR006121); BEST Arabidopsis thaliana protein match is: Heavy metal transport/detoxification superfamily protein (TA…	T
'15'	'metal handling'	'evm0006153'	'(loc_os12g05050.1 : 467.0) no description available & (at5g19140 : 333.0) AILP1; FUNCTIONS IN: molecular_function unknown; INVOLVED IN: response to auxin stimulus, response to aluminum ion; LOCATED IN: plasma membrane; EXPRESSED IN: 23 plant structures; EXPRESSED DURING: 13 growth stages; BEST Arabidopsis thaliana protein match is: Aluminium induced protein with YGL and LRDR motifs (TAIR:AT5G438…	T
'15.1'	'metal handling.acquisition'	'evm0010393'	'(loc_os04g36720.1 : 1272.0) no description available & (at5g49740 : 692.0) Encodes a chloroplast ferric chelate reductase. Shows differential splicing and has three different mRNA products. Expressed in the shoot, flower and cotyledon.; ferric reduction oxidase 7 (FRO7); CONTAINS InterPro DOMAIN/s: Ferredoxin reductase-type FAD-binding domain (InterPro:IPR017927), Ferric reductase, NAD binding (…	T
'15.2'	'metal handling.binding, chelation and storage'	'evm0008277'	'(loc_os01g32330.1 : 250.0) no description available & (at1g71050 : 137.0) Heavy metal transport/detoxification superfamily protein ; FUNCTIONS IN: metal ion binding; INVOLVED IN: metal ion transport; LOCATED IN: cellular_component unknown; EXPRESSED IN: 19 plant structures; EXPRESSED DURING: 13 growth stages; CONTAINS InterPro DOMAIN/s: Heavy metal transport/detoxification protein (InterPro:IPR0…	T
'15.2'	'metal handling.binding, chelation and storage'	'evm0012102'	'(loc_os01g50900.1 : 354.0) no description available & (at1g02335 : 183.0) germin-like protein subfamily 2 member 2 precursor (GL22); FUNCTIONS IN: manganese ion binding, nutrient reservoir activity; LOCATED IN: endomembrane system, apoplast; CONTAINS InterPro DOMAIN/s: Cupin, RmlC-type (InterPro:IPR011051), Cupin 1 (InterPro:IPR006045), RmlC-like jelly roll fold (InterPro:IPR014710), Germin (Int…	T
'15.2'	'metal handling.binding, chelation and storage'	'evm0023612'	'(loc_os01g14670.1 : 332.0) no description available & (q9spv5|nec1_nicpl : 255.0) Nectarin-1 precursor (EC 1.15.1.1) (Superoxide dismutase [Mn]) - Nicotiana plumbaginifolia (Leadwort-leaved tobacco) & (at3g62020 : 248.0) germin-like protein (GLP10); germin-like protein 10 (GLP10); FUNCTIONS IN: manganese ion binding, nutrient reservoir activity; INVOLVED IN: biological_process unknown; LOCATED I…	T
'15.2'	'metal handling.binding, chelation and storage'	'evm0041420'	'(loc_os01g52160.1 : 241.0) no description available & (at3g24450 : 114.0) Heavy metal transport/detoxification superfamily protein ; FUNCTIONS IN: copper ion binding, metal ion binding; INVOLVED IN: copper ion transport, metal ion transport; LOCATED IN: endomembrane system; EXPRESSED IN: 15 plant structures; EXPRESSED DURING: 8 growth stages; CONTAINS InterPro DOMAIN/s: Heavy metal transport/det…	T
'15.2'	'metal handling.binding, chelation and storage'	'evm0003205'	'(loc_os03g02860.1 : 357.0) no description available & (at2g18196 : 203.0) Heavy metal transport/detoxification superfamily protein ; FUNCTIONS IN: metal ion binding; INVOLVED IN: metal ion transport; LOCATED IN: cellular_component unknown; CONTAINS InterPro DOMAIN/s: Heavy metal transport/detoxification protein (InterPro:IPR006121); BEST Arabidopsis thaliana protein match is: Heavy metal transpo…	T
'15.2'	'metal handling.binding, chelation and storage'	'evm0006848'	'(loc_os03g19420.2 : 572.0) no description available & (q9feg8|nas2_orysa : 567.0) Nicotianamine synthase 2 (EC 2.5.1.43) (S-adenosyl-L-methionine:S-adenosyl-L-methionine:S-adenosyl-methionine 3-amino-3-carboxypropyltransferase 2) (OsNAS2) - Oryza sativa (Rice) & (gnl|cdd|66715 : 453.0) no description available & (at1g09240 : 289.0) Encodes a nicotianamine synthase.; nicotianamine synthase 3 (NAS…	T
'15.2'	'metal handling.binding, chelation and storage'	'evm0008920'	'(q9sxq7|nas1_orysa : 570.0) Nicotianamine synthase 1 (EC 2.5.1.43) (S-adenosyl-L-methionine:S-adenosyl-L-methionine:S-adenosyl-methionine 3-amino-3-carboxypropyltransferase 1) (OsNAS1) - Oryza sativa (Rice) & (loc_os03g19427.1 : 570.0) no description available & (gnl|cdd|66715 : 453.0) no description available & (at1g56430 : 288.0) Encodes a protein with nicotianamine synthase activity.; nicotia…	T
'15.2'	'metal handling.binding, chelation and storage'	'evm0026481'	'(loc_os03g10050.1 : 458.0) no description available & (gnl|cdd|39947 : 278.0) no description available & (gnl|cdd|83739 : 277.0) no description available & (at3g13110 : 226.0) Encodes a mitochondrial serine O-acetyltransferase involved in sulfur assimilation and cysteine biosynthesis. Expressed in the vascular system.; serine acetyltransferase 2;2 (SERAT2;2); FUNCTIONS IN: zinc ion binding, seri…	T
'15.2'	'metal handling.binding, chelation and storage'	'evm0031271'	'(loc_os03g64340.1 : 413.0) no description available & (at5g24580 : 152.0) Heavy metal transport/detoxification superfamily protein ; FUNCTIONS IN: copper ion binding, metal ion binding; INVOLVED IN: copper ion transport, metal ion transport; LOCATED IN: cellular_component unknown; EXPRESSED IN: 20 plant structures; EXPRESSED DURING: 13 growth stages; CONTAINS InterPro DOMAIN/s: Heavy metal trans…	T
'15.2'	'metal handling.binding, chelation and storage'	'evm0001330'	'(loc_os09g20000.1 : 249.0) no description available & (at1g71050 : 160.0) Heavy metal transport/detoxification superfamily protein ; FUNCTIONS IN: metal ion binding; INVOLVED IN: metal ion transport; LOCATED IN: cellular_component unknown; EXPRESSED IN: 19 plant structures; EXPRESSED DURING: 13 growth stages; CONTAINS InterPro DOMAIN/s: Heavy metal transport/detoxification protein (InterPro:IPR0…	T
'15.2'	'metal handling.binding, chelation and storage'	'evm0008880'	'(loc_os09g39530.1 : 293.0) no description available & (q9spv5|nec1_nicpl : 115.0) Nectarin-1 precursor (EC 1.15.1.1) (Superoxide dismutase [Mn]) - Nicotiana plumbaginifolia (Leadwort-leaved tobacco) & (at1g02335 : 111.0) germin-like protein subfamily 2 member 2 precursor (GL22); FUNCTIONS IN: manganese ion binding, nutrient reservoir activity; LOCATED IN: endomembrane system, apoplast; CONTAINS …	T
'15.2'	'metal handling.binding, chelation and storage'	'evm0023313'	'(loc_os12g01530.2 : 397.0) no description available & (p29036|fri1_maize : 359.0) Ferritin-1, chloroplast precursor (EC 1.16.3.1) (ZmFer1) - Zea mays (Maize) & (at2g40300 : 281.0) Encodes FERRITIN 4, AtFER4. Ferritins are a class of 24-mer multi-meric proteins found in all kingdoms of life. Function as the main iron store in mammals. Evidence suggests that Arabidopsis ferritins are essential to …	T
'15.2'	'metal handling.binding, chelation and storage'	'evm0004512'	'(loc_os05g45820.1 : 223.0) no description available & (at3g24450 : 105.0) Heavy metal transport/detoxification superfamily protein ; FUNCTIONS IN: copper ion binding, metal ion binding; INVOLVED IN: copper ion transport, metal ion transport; LOCATED IN: endomembrane system; EXPRESSED IN: 15 plant structures; EXPRESSED DURING: 8 growth stages; CONTAINS InterPro DOMAIN/s: Heavy metal transport/det…	T
'15.2'	'metal handling.binding, chelation and storage'	'evm0013900'	'(loc_os05g19670.1 : 391.0) no description available & (at3g62020 : 276.0) germin-like protein (GLP10); germin-like protein 10 (GLP10); FUNCTIONS IN: manganese ion binding, nutrient reservoir activity; INVOLVED IN: biological_process unknown; LOCATED IN: cell wall, plant-type cell wall; EXPRESSED IN: 19 plant structures; EXPRESSED DURING: 10 growth stages; CONTAINS InterPro DOMAIN/s: Cupin, RmlC-…	T
'15.2'	'metal handling.binding, chelation and storage'	'evm0017594'	'(loc_os05g10830.1 : 291.0) no description available & (at5g38960 : 142.0) RmlC-like cupins superfamily protein; FUNCTIONS IN: manganese ion binding, nutrient reservoir activity; INVOLVED IN: biological_process unknown; LOCATED IN: endomembrane system, apoplast; EXPRESSED IN: leaf whorl, leaf; EXPRESSED DURING: LP.06 six leaves visible; CONTAINS InterPro DOMAIN/s: Cupin, RmlC-type (InterPro:IPR01…	T
'15.2'	'metal handling.binding, chelation and storage'	'evm0039142'	'(loc_os08g31340.1 : 241.0) no description available & (at2g28660 : 94.7) Chloroplast-targeted copper chaperone protein; FUNCTIONS IN: copper ion binding, metal ion binding; INVOLVED IN: copper ion transport, metal ion transport; LOCATED IN: chloroplast; EXPRESSED IN: 21 plant structures; EXPRESSED DURING: 13 growth stages; CONTAINS InterPro DOMAIN/s: Heavy metal transport/detoxification protein …	T
'15.2'	'metal handling.binding, chelation and storage'	'evm0014614'	'(loc_os12g01530.2 : 372.0) no description available & (p29036|fri1_maize : 335.0) Ferritin-1, chloroplast precursor (EC 1.16.3.1) (ZmFer1) - Zea mays (Maize) & (at2g40300 : 276.0) Encodes FERRITIN 4, AtFER4. Ferritins are a class of 24-mer multi-meric proteins found in all kingdoms of life. Function as the main iron store in mammals. Evidence suggests that Arabidopsis ferritins are essential to …	T
'15.3'	'metal handling.regulation'	'evm0032727'	'(q7xej5|ard4_orysa : 368.0) 1,2-dihydroxy-3-keto-5-methylthiopentene dioxygenase 4 (EC 1.13.-.-) (Aci-reductone dioxygenase 4) - Oryza sativa (Rice) & (loc_os10g28360.1 : 368.0) no description available & (at5g43850 : 239.0) ARD4; FUNCTIONS IN: acireductone dioxygenase [iron(II)-requiring] activity, metal ion binding; INVOLVED IN: L-methionine salvage from methylthioadenosine, oxidation reductio…	T
'15.3'	'metal handling.regulation'	'evm0023797'	'(loc_os09g23300.1 : 424.0) no description available & (at2g01770 : 314.0) Encodes an iron transporter required for iron sequestration into vacuoles. Expressed in developing embryo and seed. Localized in the vacuolar membrane.; vacuolar iron transporter 1 (VIT1); CONTAINS InterPro DOMAIN/s: Protein of unknown function DUF125, transmembrane (InterPro:IPR008217); Has 1947 Blast hits to 1945 protein…	T
'16'	'secondary metabolism'	''	''
'16.1'	'secondary metabolism.isoprenoids'	'evm0017793'	'(loc_os04g27190.1 : 1202.0) no description available & (gnl|cdd|29478 : 496.0) no description available & (p93665|dcs1_goshi : 330.0) (+)-delta-cadinene synthase (EC 4.2.3.13) (D-cadinene synthase) - Gossypium hirsutum (Upland cotton) & (at1g70080 : 241.0) Terpenoid cyclases/Protein prenyltransferases superfamily protein; FUNCTIONS IN: lyase activity, magnesium ion binding; INVOLVED IN: metaboli…	T
'16.1'	'secondary metabolism.isoprenoids'	'evm0044470'	'(loc_os04g27340.1 : 1212.0) no description available & (gnl|cdd|29478 : 503.0) no description available & (p93665|dcs1_goshi : 321.0) (+)-delta-cadinene synthase (EC 4.2.3.13) (D-cadinene synthase) - Gossypium hirsutum (Upland cotton) & (at3g14520 : 242.0) Terpenoid cyclases/Protein prenyltransferases superfamily protein; FUNCTIONS IN: lyase activity, magnesium ion binding; INVOLVED IN: metaboli…	T
'16.1.1'	'secondary metabolism.isoprenoids.non-mevalonate pathway'	''	''
'16.1.1.1'	'secondary metabolism.isoprenoids.non-mevalonate pathway.DXS'	'evm0015111'	'(loc_os07g09190.1 : 1362.0) no description available & (o22567|dxs_orysa : 1018.0) Probable 1-deoxy-D-xylulose-5-phosphate synthase, chloroplast precursor (EC 2.2.1.7) (1-deoxyxylulose-5-phosphate synthase) (DXP synthase) (DXPS) - Oryza sativa (Rice) & (at4g15560 : 999.0) Encodes a protein with 1-deoxyxylulose 5-phosphate synthase activity involved in the MEP pathway. It is essential for chlorop…	T
'16.1.1.2'	'secondary metabolism.isoprenoids.non-mevalonate pathway.DXR'	''	''
'16.1.1.3'	'secondary metabolism.isoprenoids.non-mevalonate pathway.CMS'	''	''
'16.1.1.4'	'secondary metabolism.isoprenoids.non-mevalonate pathway.CMK'	''	''
'16.1.1.5'	'secondary metabolism.isoprenoids.non-mevalonate pathway.MCS'	''	''
'16.1.1.6'	'secondary metabolism.isoprenoids.non-mevalonate pathway.HDS'	''	''
'16.1.1.7'	'secondary metabolism.isoprenoids.non-mevalonate pathway.HDR'	''	''
'16.1.1.10'	'secondary metabolism.isoprenoids.non-mevalonate pathway.geranylgeranyl pyrophosphate synthase'	'evm0008054'	'(loc_os07g39270.2 : 577.0) no description available & (q94id7|ggpps_hevbr : 374.0) Geranylgeranyl pyrophosphate synthetase, chloroplast precursor (GGPP synthetase) [Includes: Dimethylallyltranstransferase (EC 2.5.1.1); Geranyltranstransferase (EC 2.5.1.10); Farnesyltranstransferase (EC 2.5.1.29)] - Hevea brasiliensis & (at4g36810 : 364.0) Encodes a protein with geranylgeranyl pyrophosphate synth…	T
'16.1.1.1010'	'secondary metabolism.isoprenoids.mevalonate pathway'	'geranylgeranyl pyrophosphate'	''	M
'16.1.1.1011'	'secondary metabolism.isoprenoids.non-mevalonate pathway'	'beta-ionone'	''	M
'16.1.1.1012'	'secondary metabolism.isoprenoids.non-mevalonate pathway'	'beta-damascenone'	''	M
'16.1.1.1013'	'secondary metabolism.isoprenoids.non-mevalonate pathway'	'pseudoionone'	''	M
'16.1.1.1014'	'secondary metabolism.isoprenoids.non-mevalonate pathway'	'geranylacetone'	''	M
'16.1.2'	'secondary metabolism.isoprenoids.mevalonate pathway'	''	''
'16.1.2.1'	'secondary metabolism.isoprenoids.mevalonate pathway.acetyl-CoA C-acyltransferase'	''	''
'16.1.2.2'	'secondary metabolism.isoprenoids.mevalonate pathway.HMG-CoA synthase'	''	''
'16.1.2.3'	'secondary metabolism.isoprenoids.mevalonate pathway.HMG-CoA reductase'	''	''
'16.1.2.4'	'secondary metabolism.isoprenoids.mevalonate pathway.mevalonate kinase'	''	''
'16.1.2.5'	'secondary metabolism.isoprenoids.mevalonate pathway.phosphomevalonate kinase'	''	''
'16.1.2.6'	'secondary metabolism.isoprenoids.mevalonate pathway.mevalonate diphosphate decarboxylase'	''	''
'16.1.2.7'	'secondary metabolism.isoprenoids.mevalonate pathway.isopentenyl pyrophosphate:dimethyllallyl pyrophosphate isomerase'	''	''
'16.1.2.8'	'secondary metabolism.isoprenoids.mevalonate pathway.geranyl diphosphate synthase'	'evm0038924'	'(loc_os05g50550.1 : 665.0) no description available & (at1g78510 : 423.0) Encodes a protein with solanesyl diphosphate synthase activity.; solanesyl diphosphate synthase 1 (SPS1); CONTAINS InterPro DOMAIN/s: Solanesyl diphosphate synthase (InterPro:IPR014120), Terpenoid synthase (InterPro:IPR008949), Polyprenyl synthetase-related (InterPro:IPR017446), Polyprenyl synthetase (InterPro:IPR000092); …	T
'16.1.2.9'	'secondary metabolism.isoprenoids.mevalonate pathway.farnesyl pyrophosphate synthetase'	'evm0043915'	'(loc_os04g56230.1 : 696.0) no description available & (at5g47770 : 444.0) Encodes a protein with farnesyl diphosphate synthase activity.; farnesyl diphosphate synthase 1 (FPS1); FUNCTIONS IN: dimethylallyltranstransferase activity, geranyltranstransferase activity; INVOLVED IN: farnesyl diphosphate biosynthetic process, isoprenoid biosynthetic process; EXPRESSED IN: 24 plant structures; EXPRESSE…	T
'16.1.2.1001'	'secondary metabolism.isoprenoids.mevalonate pathway'	'mevalonate'	''	M
'16.1.2.1002'	'secondary metabolism.isoprenoids.mevalonate pathway'	'mevalonate-5-phosphate'	''	M
'16.1.2.1003'	'secondary metabolism.isoprenoids.mevalonate pathway'	'mevalonate-5-pyrophosphate'	''	M
'16.1.2.1004'	'secondary metabolism.isoprenoids.mevalonate pathway'	'isopentenyl-pyrophoshate'	''	M
'16.1.2.1005'	'secondary metabolism.isoprenoids.mevalonate pathway'	'dimethylallyl-pyrophosphate'	''	M
'16.1.2.1006'	'secondary metabolism.isoprenoids.mevalonate pathway'	'geranyl pyrophosphate'	''	M
'16.1.2.1007'	'secondary metabolism.isoprenoids.mevalonate pathway'	'neryl pyrophosphate'	''	M
'16.1.2.1008'	'secondary metabolism.isoprenoids.mevalonate pathway'	'farnesyl pyrophosphate'	''	M
'16.1.2.1009'	'secondary metabolism.isoprenoids.mevalonate pathway'	'sesquiterpene'	''	M
'16.1.2.1010'	'secondary metabolism.isoprenoids.mevalonate pathway'	'squalene'	''	M
'16.1.2.1011'	'secondary metabolism.isoprenoids.mevalonate pathway'	'linaloyl pyrophosphate'	''	M
'16.1.2.1012'	'secondary metabolism.isoprenoids.mevalonate pathway'	'alpha-pinene'	''	M
'16.1.2.1013'	'secondary metabolism.isoprenoids.mevalonate pathway'	'limonene'	''	M
'16.1.2.1014'	'secondary metabolism.isoprenoids.mevalonate pathway'	'beta-pinene'	''	M
'16.1.3'	'secondary metabolism.isoprenoids.tocopherol biosynthesis'	''	''
'16.1.3.1'	'secondary metabolism.isoprenoids.tocopherol biosynthesis.hydroxyphenylpyruvate dioxygenase'	''	''
'16.1.3.2'	'secondary metabolism.isoprenoids.tocopherol biosynthesis.homogentisate phytyltransferase'	''	''
'16.1.3.3'	'secondary metabolism.isoprenoids.tocopherol biosynthesis.MPBQ/MSBQ methyltransferase'	''	''
'16.1.3.4'	'secondary metabolism.isoprenoids.tocopherol biosynthesis.tocopherol cyclase'	''	''
'16.1.3.5'	'secondary metabolism.isoprenoids.tocopherol biosynthesis.tocopherol methyltransferase'	''	''
'16.1.3.1001'	'secondary metabolism.isoprenoids.tocopherol biosynthesis'	'delta-tocopherol'	'secondary metabolism, tocopherols'	M
'16.1.3.1002'	'secondary metabolism.isoprenoids.tocopherol biosynthesis'	'tocopherol acetate'	'secondary metabolism, tocopherols'	M
'16.1.3.1003'	'secondary metabolism.isoprenoids.tocopherol biosynthesis'	'alpha-tocopherol'	'secondary metabolism, tocopherols'	M
'16.1.3.1004'	'secondary metabolism.isoprenoids.tocopherol biosynthesis'	'beta-tocopherol'	'secondary metabolism, tocopherols'	M
'16.1.3.1005'	'secondary metabolism.isoprenoids.tocopherol biosynthesis'	'gamma-tocopherol'	'secondary metabolism, tocopherols'	M
'16.1.4'	'secondary metabolism.isoprenoids.carotenoids'	''	''
'16.1.4.1'	'secondary metabolism.isoprenoids.carotenoids.phytoene synthase'	'evm0002354'	'(loc_os09g38320.1 : 748.0) no description available & (p49085|psy_maize : 483.0) Phytoene synthase, chloroplast precursor (EC 2.5.1.-) - Zea mays (Maize) & (at5g17230 : 474.0) Encodes phytoene synthase.; PHYTOENE SYNTHASE (PSY); CONTAINS InterPro DOMAIN/s: Squalene/phytoene synthase, conserved site (InterPro:IPR019845), Terpenoid synthase (InterPro:IPR008949), Squalene/phytoene synthase (InterPr…	T
'16.1.4.2'	'secondary metabolism.isoprenoids.carotenoids.phytoene dehydrogenase'	''	''
'16.1.4.3'	'secondary metabolism.isoprenoids.carotenoids.zeta-carotene desaturase'	''	''
'16.1.4.4'	'secondary metabolism.isoprenoids.carotenoids.lycopene epsilon cyclase'	''	''
'16.1.4.5'	'secondary metabolism.isoprenoids.carotenoids.lycopene beta cyclase'	''	''
'16.1.4.6'	'secondary metabolism.isoprenoids.carotenoids.carotenoid beta ring hydroxylase'	''	''
'16.1.4.7'	'secondary metabolism.isoprenoids.carotenoids.carotenoid epsilon ring hydroxylase'	''	''
'16.1.4.8'	'secondary metabolism.isoprenoids.carotenoids.carotenoid isomerase'	''	''
'16.1.4.10'	'secondary metabolism.isoprenoids.carotenoids.carotenoid cleavage dioxygenase'	''	''
'16.1.4.21'	'secondary metabolism.isoprenoids.carotenoids.violaxanthin de-epoxidase'	''	''
'16.1.4.1001'	'secondary metabolism.isoprenoids.carotenoids.phytoene'	'phytoene'	'Carotene precursor'	M
'16.1.4.1002'	'secondary metabolism.isoprenoids.carotenoids.zeta carotene'	'zeta carotene'	''	M
'16.1.4.1003'	'secondary metabolism.isoprenoids.carotenoids.lycopene'	'lycopene'	''	M
'16.1.4.1004'	'secondary metabolism.isoprenoids.carotenoids.alpha carotene'	'alpha carotene'	''	M
'16.1.4.1005'	'secondary metabolism.isoprenoids.carotenoids.beta carotene'	'alpha carotene'	''	M
'16.1.4.1006'	'secondary metabolism.isoprenoids.carotenoids.delta carotene'	'delta carotene'	''	M
'16.1.5'	'secondary metabolism.isoprenoids.terpenoids'	'evm0031098'	'(loc_os03g22620.1 : 733.0) no description available & (gnl|cdd|29478 : 386.0) no description available & (p93665|dcs1_goshi : 236.0) (+)-delta-cadinene synthase (EC 4.2.3.13) (D-cadinene synthase) - Gossypium hirsutum (Upland cotton) & (at5g23960 : 218.0) Encodes a sesquiterpene synthase involved in generating all of the group A sesquiterpenes found in the Arabidopsis floral volatile blend. Stro…	T
'16.1.5'	'secondary metabolism.isoprenoids.terpenoids'	'evm0017793'	'(loc_os04g27190.1 : 1202.0) no description available & (gnl|cdd|29478 : 496.0) no description available & (p93665|dcs1_goshi : 330.0) (+)-delta-cadinene synthase (EC 4.2.3.13) (D-cadinene synthase) - Gossypium hirsutum (Upland cotton) & (at1g70080 : 241.0) Terpenoid cyclases/Protein prenyltransferases superfamily protein; FUNCTIONS IN: lyase activity, magnesium ion binding; INVOLVED IN: metaboli…	T
'16.1.5'	'secondary metabolism.isoprenoids.terpenoids'	'evm0036584'	'(loc_os04g26960.1 : 1011.0) no description available & (gnl|cdd|29478 : 424.0) no description available & (p93665|dcs1_goshi : 291.0) (+)-delta-cadinene synthase (EC 4.2.3.13) (D-cadinene synthase) - Gossypium hirsutum (Upland cotton) & (at3g14490 : 220.0) Terpenoid cyclases/Protein prenyltransferases superfamily protein; FUNCTIONS IN: lyase activity, magnesium ion binding; INVOLVED IN: metaboli…	T
'16.1.5'	'secondary metabolism.isoprenoids.terpenoids'	'evm0044470'	'(loc_os04g27340.1 : 1212.0) no description available & (gnl|cdd|29478 : 503.0) no description available & (p93665|dcs1_goshi : 321.0) (+)-delta-cadinene synthase (EC 4.2.3.13) (D-cadinene synthase) - Gossypium hirsutum (Upland cotton) & (at3g14520 : 242.0) Terpenoid cyclases/Protein prenyltransferases superfamily protein; FUNCTIONS IN: lyase activity, magnesium ion binding; INVOLVED IN: metaboli…	T
'16.1.5'	'secondary metabolism.isoprenoids.terpenoids'	'evm0038924'	'(loc_os05g50550.1 : 665.0) no description available & (at1g78510 : 423.0) Encodes a protein with solanesyl diphosphate synthase activity.; solanesyl diphosphate synthase 1 (SPS1); CONTAINS InterPro DOMAIN/s: Solanesyl diphosphate synthase (InterPro:IPR014120), Terpenoid synthase (InterPro:IPR008949), Polyprenyl synthetase-related (InterPro:IPR017446), Polyprenyl synthetase (InterPro:IPR000092); …	T
'16.1.5.1001'	'secondary metabolism.isoprenoids.terpenoids'	'squalen'	'secondary metabolism, steroids, terpenoids'	M
'16.1.5.1002'	'secondary metabolism.isoprenoids.terpenoids'	'beta-sitosterol'	'secondary metabolism, Phytosterol, HEALTH: reduces blood cholesterol, ameliorates prostate problems'	M
'16.1.5.1003'	'secondary metabolism.isoprenoids.terpenoids'	'campesterol'	'secondary metabolism, Phytosterol (brassinosteroids synthesis)'	M
'16.2'	'secondary metabolism.phenylpropanoids'	'evm0023434'	'(loc_os01g63480.1 : 821.0) no description available & (at5g01210 : 432.0) HXXXD-type acyl-transferase family protein; FUNCTIONS IN: transferase activity, transferring acyl groups other than amino-acyl groups, transferase activity; INVOLVED IN: biological_process unknown; LOCATED IN: cellular_component unknown; EXPRESSED IN: 22 plant structures; EXPRESSED DURING: 13 growth stages; CONTAINS InterP…	T
'16.2'	'secondary metabolism.phenylpropanoids'	'evm0004293'	'(loc_os04g51990.1 : 607.0) no description available & (at1g32910 : 280.0) HXXXD-type acyl-transferase family protein; FUNCTIONS IN: transferase activity, transferring acyl groups other than amino-acyl groups, transferase activity; INVOLVED IN: biological_process unknown; LOCATED IN: cellular_component unknown; CONTAINS InterPro DOMAIN/s: Transferase (InterPro:IPR003480); BEST Arabidopsis thalian…	T
'16.2'	'secondary metabolism.phenylpropanoids'	'evm0016102'	'(loc_os04g51980.1 : 627.0) no description available & (at1g32910 : 278.0) HXXXD-type acyl-transferase family protein; FUNCTIONS IN: transferase activity, transferring acyl groups other than amino-acyl groups, transferase activity; INVOLVED IN: biological_process unknown; LOCATED IN: cellular_component unknown; CONTAINS InterPro DOMAIN/s: Transferase (InterPro:IPR003480); BEST Arabidopsis thalian…	T
'16.2'	'secondary metabolism.phenylpropanoids'	'evm0009897'	'(loc_os11g12760.1 : 580.0) no description available & (p47917|zrp4_maize : 200.0) O-methyltransferase ZRP4 (EC 2.1.1.-) (OMT) - Zea mays (Maize) & (gnl|cdd|85101 : 198.0) no description available & (gnl|cdd|38388 : 165.0) no description available & (at4g35160 : 119.0) O-methyltransferase family protein; FUNCTIONS IN: methyltransferase activity, O-methyltransferase activity, protein dimerization …	T
'16.2'	'secondary metabolism.phenylpropanoids'	'evm0030578'	'(loc_os11g20040.1 : 680.0) no description available & (p47917|zrp4_maize : 222.0) O-methyltransferase ZRP4 (EC 2.1.1.-) (OMT) - Zea mays (Maize) & (gnl|cdd|85101 : 191.0) no description available & (gnl|cdd|38388 : 146.0) no description available & (at4g35160 : 126.0) O-methyltransferase family protein; FUNCTIONS IN: methyltransferase activity, O-methyltransferase activity, protein dimerization …	T
'16.2'	'secondary metabolism.phenylpropanoids'	'evm0035598'	'(loc_os11g20160.1 : 757.0) no description available & (p47917|zrp4_maize : 226.0) O-methyltransferase ZRP4 (EC 2.1.1.-) (OMT) - Zea mays (Maize) & (gnl|cdd|85101 : 173.0) no description available & (gnl|cdd|38388 : 143.0) no description available & (at4g35160 : 134.0) O-methyltransferase family protein; FUNCTIONS IN: methyltransferase activity, O-methyltransferase activity, protein dimerization …	T
'16.2'	'secondary metabolism.phenylpropanoids'	'evm0039558'	'(loc_os11g42200.1 : 1126.0) no description available & (gnl|cdd|36477 : 470.0) no description available & (at3g09220 : 439.0) putative laccase, a member of laccase family of genes (17 members in Arabidopsis).; laccase 7 (LAC7); FUNCTIONS IN: laccase activity; INVOLVED IN: oxidation reduction, lignin catabolic process; LOCATED IN: endomembrane system, apoplast; EXPRESSED IN: 18 plant structures; …	T
'16.2'	'secondary metabolism.phenylpropanoids'	'evm0000639'	'(loc_os07g04970.1 : 708.0) no description available & (at5g42830 : 256.0) HXXXD-type acyl-transferase family protein; FUNCTIONS IN: transferase activity, transferring acyl groups other than amino-acyl groups, transferase activity; INVOLVED IN: biological_process unknown; LOCATED IN: cellular_component unknown; EXPRESSED IN: 17 plant structures; EXPRESSED DURING: 12 growth stages; CONTAINS InterP…	T
'16.2'	'secondary metabolism.phenylpropanoids'	'evm0018818'	'(loc_os07g28040.1 : 633.0) no description available & (p47917|zrp4_maize : 254.0) O-methyltransferase ZRP4 (EC 2.1.1.-) (OMT) - Zea mays (Maize) & (gnl|cdd|85101 : 230.0) no description available & (gnl|cdd|38388 : 188.0) no description available & (at4g35160 : 165.0) O-methyltransferase family protein; FUNCTIONS IN: methyltransferase activity, O-methyltransferase activity, protein dimerization …	T
'16.2'	'secondary metabolism.phenylpropanoids'	'evm0016008'	'(loc_os06g06180.1 : 781.0) no description available & (at1g28680 : 341.0) HXXXD-type acyl-transferase family protein; FUNCTIONS IN: transferase activity, transferring acyl groups other than amino-acyl groups, transferase activity; INVOLVED IN: biological_process unknown; LOCATED IN: cellular_component unknown; EXPRESSED IN: 22 plant structures; EXPRESSED DURING: 13 growth stages; CONTAINS InterP…	T
'16.2'	'secondary metabolism.phenylpropanoids'	'evm0042634'	'(loc_os05g37660.1 : 859.0) no description available & (at5g01210 : 432.0) HXXXD-type acyl-transferase family protein; FUNCTIONS IN: transferase activity, transferring acyl groups other than amino-acyl groups, transferase activity; INVOLVED IN: biological_process unknown; LOCATED IN: cellular_component unknown; EXPRESSED IN: 22 plant structures; EXPRESSED DURING: 13 growth stages; CONTAINS InterP…	T
'16.2'	'secondary metabolism.phenylpropanoids'	'evm0038484'	'(loc_os08g19420.1 : 754.0) no description available & (p47917|zrp4_maize : 253.0) O-methyltransferase ZRP4 (EC 2.1.1.-) (OMT) - Zea mays (Maize) & (gnl|cdd|85101 : 228.0) no description available & (gnl|cdd|38388 : 197.0) no description available & (at4g35160 : 177.0) O-methyltransferase family protein; FUNCTIONS IN: methyltransferase activity, O-methyltransferase activity, protein dimerization …	T
'16.2'	'secondary metabolism.phenylpropanoids'	'evm0006895'	'(loc_os12g16220.2 : 643.0) no description available & (at1g32100 : 427.0) Encodes a pinoresinol reductase involved in lignan biosynthesis. Expressed strongly in roots and less strongly in stems. Shows specificity for pinoresinol and not lariciresinol.; pinoresinol reductase 1 (PRR1); CONTAINS InterPro DOMAIN/s: NAD(P)-binding domain (InterPro:IPR016040), NmrA-like (InterPro:IPR008030); BEST Arab…	T
'16.2'	'secondary metabolism.phenylpropanoids'	'evm0031615'	'(loc_os12g15680.1 : 1059.0) no description available & (at3g09220 : 573.0) putative laccase, a member of laccase family of genes (17 members in Arabidopsis).; laccase 7 (LAC7); FUNCTIONS IN: laccase activity; INVOLVED IN: oxidation reduction, lignin catabolic process; LOCATED IN: endomembrane system, apoplast; EXPRESSED IN: 18 plant structures; EXPRESSED DURING: 7 growth stages; CONTAINS InterPr…	T
'16.2.1'	'secondary metabolism.phenylpropanoids.lignin biosynthesis'	'evm0001867'	'(loc_os04g46990.1 : 783.0) no description available & (q93xp7|czog1_maize : 604.0) Cis-zeatin O-glucosyltransferase 1 (EC 2.4.1.215) (cisZOG1) - Zea mays (Maize) & (at2g31750 : 169.0) UDP-glucosyl transferase 74D1 (UGT74D1); FUNCTIONS IN: transferase activity, transferring hexosyl groups, UDP-glycosyltransferase activity, transferase activity, transferring glycosyl groups; INVOLVED IN: metabolic…	T
'16.2.1'	'secondary metabolism.phenylpropanoids.lignin biosynthesis'	'evm0018919'	'(loc_os04g46980.1 : 814.0) no description available & (q93xp7|czog1_maize : 628.0) Cis-zeatin O-glucosyltransferase 1 (EC 2.4.1.215) (cisZOG1) - Zea mays (Maize) & (at2g31750 : 170.0) UDP-glucosyl transferase 74D1 (UGT74D1); FUNCTIONS IN: transferase activity, transferring hexosyl groups, UDP-glycosyltransferase activity, transferase activity, transferring glycosyl groups; INVOLVED IN: metabolic…	T
'16.2.1'	'secondary metabolism.phenylpropanoids.lignin biosynthesis'	'evm0026281'	'(loc_os04g46970.1 : 1020.0) no description available & (q6jah0|czog_sorbi : 364.0) Putative cis-zeatin O-glucosyltransferase (EC 2.4.1.215) - Sorghum bicolor (Sorghum) (Sorghum vulgare) & (at2g15490 : 127.0) UDP-glycosyltransferase 73B4 (UGT73B4); FUNCTIONS IN: quercetin 3-O-glucosyltransferase activity, UDP-glycosyltransferase activity, quercetin 7-O-glucosyltransferase activity, UDP-glucosyltr…	T
'16.2.1'	'secondary metabolism.phenylpropanoids.lignin biosynthesis'	'evm0028217'	'(loc_os04g47720.1 : 833.0) no description available & (q93xp7|czog1_maize : 502.0) Cis-zeatin O-glucosyltransferase 1 (EC 2.4.1.215) (cisZOG1) - Zea mays (Maize) & (at2g15490 : 165.0) UDP-glycosyltransferase 73B4 (UGT73B4); FUNCTIONS IN: quercetin 3-O-glucosyltransferase activity, UDP-glycosyltransferase activity, quercetin 7-O-glucosyltransferase activity, UDP-glucosyltransferase activity, tran…	T
'16.2.1'	'secondary metabolism.phenylpropanoids.lignin biosynthesis'	'evm0039225'	'(loc_os06g18140.1 : 804.0) no description available & (at3g50740 : 201.0) UGT72E1 is an UDPG:coniferyl alcohol glucosyltransferase which specifically glucosylates sinapyl- and coniferyl aldehydes. The enzyme is thought to be involved in lignin metabolism.; UDP-glucosyl transferase 72E1 (UGT72E1); CONTAINS InterPro DOMAIN/s: UDP-glucuronosyl/UDP-glucosyltransferase (InterPro:IPR002213); BEST Arab…	T
'16.2.1.1'	'secondary metabolism.phenylpropanoids.lignin biosynthesis.PAL'	'evm0005820'	'(loc_os02g41670.1 : 1340.0) no description available & (p53443|pal2_orysa : 1289.0) Phenylalanine ammonia-lyase (EC 4.3.1.5) - Oryza sativa (Rice) & (at2g37040 : 1034.0) Encodes PAL1, a phenylalanine ammonia-lyase. Arabidopsis has four PALs: AT2G37040 (PAL1), AT3G53260 (PAL2), AT5G04230 (PAL3) and AT3G10340 (PAL4).; PHE ammonia lyase 1 (PAL1); FUNCTIONS IN: phenylalanine ammonia-lyase activity; …	T
'16.2.1.1'	'secondary metabolism.phenylpropanoids.lignin biosynthesis.PAL'	'evm0031399'	'(p53443|pal2_orysa : 1396.0) Phenylalanine ammonia-lyase (EC 4.3.1.5) - Oryza sativa (Rice) & (loc_os02g41680.1 : 1396.0) no description available & (at2g37040 : 1066.0) Encodes PAL1, a phenylalanine ammonia-lyase. Arabidopsis has four PALs: AT2G37040 (PAL1), AT3G53260 (PAL2), AT5G04230 (PAL3) and AT3G10340 (PAL4).; PHE ammonia lyase 1 (PAL1); FUNCTIONS IN: phenylalanine ammonia-lyase activity; …	T
'16.2.1.1'	'secondary metabolism.phenylpropanoids.lignin biosynthesis.PAL'	'evm0000600'	'(loc_os04g43800.1 : 1363.0) no description available & (q43210|paly_wheat : 1240.0) Phenylalanine ammonia-lyase (EC 4.3.1.5) - Triticum aestivum (Wheat) & (at3g53260 : 1058.0) Encodes phenylalanine lyase. Arabidopsis has four PALs: AT2G37040 (PAL1), AT3G53260 (PAL2), AT5G04230 (PAL3) and AT3G10340 (PAL4).; phenylalanine ammonia-lyase 2 (PAL2); FUNCTIONS IN: phenylalanine ammonia-lyase activity; …	T
'16.2.1.1'	'secondary metabolism.phenylpropanoids.lignin biosynthesis.PAL'	'evm0022027'	'(loc_os05g35290.1 : 1327.0) no description available & (p53443|pal2_orysa : 1257.0) Phenylalanine ammonia-lyase (EC 4.3.1.5) - Oryza sativa (Rice) & (at2g37040 : 1025.0) Encodes PAL1, a phenylalanine ammonia-lyase. Arabidopsis has four PALs: AT2G37040 (PAL1), AT3G53260 (PAL2), AT5G04230 (PAL3) and AT3G10340 (PAL4).; PHE ammonia lyase 1 (PAL1); FUNCTIONS IN: phenylalanine ammonia-lyase activity; …	T
'16.2.1.2'	'secondary metabolism.phenylpropanoids.lignin biosynthesis.C4H'	'evm0017382'	'(loc_os05g25640.1 : 943.0) no description available & (p37115|tcmo_phaau : 739.0) Trans-cinnamate 4-monooxygenase (EC 1.14.13.11) (Cinnamic acid 4-hydroxylase) (CA4H) (C4H) (P450C4H) (Cytochrome P450 73) - Phaseolus aureus (Mung bean) (Vigna radiata) & (at2g30490 : 721.0) Encodes a cinnamate-4-hydroxylase. Mutations in this gene impact phenylpropanoid metabolism, growth and development.; cinnama…	T
'16.2.1.3'	'secondary metabolism.phenylpropanoids.lignin biosynthesis.4CL'	'evm0025451'	'(loc_os02g08100.1 : 917.0) no description available & (o24146|4cl2_tobac : 643.0) 4-coumarate--CoA ligase 2 (EC 6.2.1.12) (4CL 2) (4-coumaroyl-CoA synthase 2) - Nicotiana tabacum (Common tobacco) & (at1g51680 : 623.0) encodes an isoform of 4-coumarate:CoA ligase (4CL), which is involved in the last step of the general phenylpropanoid pathway. In addition to 4-coumarate, it also converts ferulate…	T
'16.2.1.4'	'secondary metabolism.phenylpropanoids.lignin biosynthesis.HCT'	'evm0005565'	'(loc_os10g23820.1 : 820.0) no description available & (gnl|cdd|66174 : 181.0) no description available & (at5g48930 : 140.0) At5g48930 has been shown to encode for the hydroxycinnamoyl-Coenzyme A shikimate/quinate hydroxycinnamoyltransferase (HCT) both synthesizing and catabolizing the hydroxycinnamoylesters (coumaroyl/caffeoyl shikimate and quinate) involved in the phenylpropanoid pathway. Infl…	T
'16.2.1.4'	'secondary metabolism.phenylpropanoids.lignin biosynthesis.HCT'	'evm0030166'	'(loc_os06g08640.1 : 703.0) no description available & (gnl|cdd|66174 : 291.0) no description available & (at5g48930 : 262.0) At5g48930 has been shown to encode for the hydroxycinnamoyl-Coenzyme A shikimate/quinate hydroxycinnamoyltransferase (HCT) both synthesizing and catabolizing the hydroxycinnamoylesters (coumaroyl/caffeoyl shikimate and quinate) involved in the phenylpropanoid pathway. Infl…	T
'16.2.1.4'	'secondary metabolism.phenylpropanoids.lignin biosynthesis.HCT'	'evm0041855'	'(loc_os06g08610.1 : 511.0) no description available & (gnl|cdd|66174 : 180.0) no description available & (at5g48930 : 133.0) At5g48930 has been shown to encode for the hydroxycinnamoyl-Coenzyme A shikimate/quinate hydroxycinnamoyltransferase (HCT) both synthesizing and catabolizing the hydroxycinnamoylesters (coumaroyl/caffeoyl shikimate and quinate) involved in the phenylpropanoid pathway. Infl…	T
'16.2.1.5'	'secondary metabolism.phenylpropanoids.lignin biosynthesis.C3H'	''	''
'16.2.1.6'	'secondary metabolism.phenylpropanoids.lignin biosynthesis.CCoAOMT'	'evm0023632'	'(loc_os08g38910.1 : 543.0) no description available & (o65162|camt_mescr : 263.0) Caffeoyl-CoA O-methyltransferase (EC 2.1.1.104) (Trans-caffeoyl-CoA 3-O-methyltransferase) (CCoAMT) (CCoAOMT) - Mesembryanthemum crystallinum (Common ice plant) & (gnl|cdd|85557 : 261.0) no description available & (at4g34050 : 251.0) caffeoyl coenzyme A O-methyltransferase 1 (CCoAOMT1); FUNCTIONS IN: caffeoyl-CoA O…	T
'16.2.1.6'	'secondary metabolism.phenylpropanoids.lignin biosynthesis.CCoAOMT'	'evm0033120'	'(loc_os08g38900.1 : 430.0) no description available & (gnl|cdd|85557 : 257.0) no description available & (q8h9b6|camt_soltu : 248.0) Caffeoyl-CoA O-methyltransferase (EC 2.1.1.104) (Trans-caffeoyl-CoA 3-O-methyltransferase) (CCoAMT) (CCoAOMT) - Solanum tuberosum (Potato) & (gnl|cdd|36876 : 247.0) no description available & (at4g34050 : 244.0) caffeoyl coenzyme A O-methyltransferase 1 (CCoAOMT1);…	T
'16.2.1.7'	'secondary metabolism.phenylpropanoids.lignin biosynthesis.CCR1'	'evm0022615'	'(loc_os09g25150.1 : 597.0) no description available & (at1g15950 : 411.0) Encodes a cinnamoyl CoA reductase. Involved in lignin biosynthesis.; cinnamoyl coa reductase 1 (CCR1); CONTAINS InterPro DOMAIN/s: NAD-dependent epimerase/dehydratase (InterPro:IPR001509), NAD(P)-binding domain (InterPro:IPR016040); BEST Arabidopsis thaliana protein match is: cinnamoyl coa reductase (TAIR:AT1G80820.1); Has…	T
'16.2.1.7'	'secondary metabolism.phenylpropanoids.lignin biosynthesis.CCR1'	'evm0031870'	'(loc_os09g04050.1 : 566.0) no description available & (at1g15950 : 374.0) Encodes a cinnamoyl CoA reductase. Involved in lignin biosynthesis.; cinnamoyl coa reductase 1 (CCR1); CONTAINS InterPro DOMAIN/s: NAD-dependent epimerase/dehydratase (InterPro:IPR001509), NAD(P)-binding domain (InterPro:IPR016040); BEST Arabidopsis thaliana protein match is: cinnamoyl coa reductase (TAIR:AT1G80820.1); Has…	T
'16.2.1.7'	'secondary metabolism.phenylpropanoids.lignin biosynthesis.CCR1'	'evm0018846'	'(loc_os02g56720.2 : 563.0) no description available & (gnl|cdd|36715 : 337.0) no description available & (at1g80820 : 281.0) Encodes an cinnamoyl CoA reductase isoform. Involved in lignin biosynthesis.; cinnamoyl coa reductase (CCR2); CONTAINS InterPro DOMAIN/s: NAD-dependent epimerase/dehydratase (InterPro:IPR001509), NAD(P)-binding domain (InterPro:IPR016040); BEST Arabidopsis thaliana protein…	T
'16.2.1.7'	'secondary metabolism.phenylpropanoids.lignin biosynthesis.CCR1'	'evm0025132'	'(loc_os08g17500.1 : 588.0) no description available & (gnl|cdd|36715 : 373.0) no description available & (at1g15950 : 351.0) Encodes a cinnamoyl CoA reductase. Involved in lignin biosynthesis.; cinnamoyl coa reductase 1 (CCR1); CONTAINS InterPro DOMAIN/s: NAD-dependent epimerase/dehydratase (InterPro:IPR001509), NAD(P)-binding domain (InterPro:IPR016040); BEST Arabidopsis thaliana protein match …	T
'16.2.1.7'	'secondary metabolism.phenylpropanoids.lignin biosynthesis.CCR1'	'evm0035342'	'(loc_os08g34280.1 : 620.0) no description available & (at1g15950 : 437.0) Encodes a cinnamoyl CoA reductase. Involved in lignin biosynthesis.; cinnamoyl coa reductase 1 (CCR1); CONTAINS InterPro DOMAIN/s: NAD-dependent epimerase/dehydratase (InterPro:IPR001509), NAD(P)-binding domain (InterPro:IPR016040); BEST Arabidopsis thaliana protein match is: cinnamoyl coa reductase (TAIR:AT1G80820.1); Has…	T
'16.2.1.8'	'secondary metabolism.phenylpropanoids.lignin biosynthesis.F5H'	'evm0009622'	'(loc_os03g02180.1 : 822.0) no description available & (at4g36220 : 473.0) encodes ferulate 5-hydroxylase (F5H). Involved in lignin biosynthesis.; ferulic acid 5-hydroxylase 1 (FAH1); FUNCTIONS IN: ferulate 5-hydroxylase activity, monooxygenase activity; INVOLVED IN: lignin biosynthetic process, response to UV-B, phenylpropanoid biosynthetic process; LOCATED IN: endoplasmic reticulum; EXPRESSED I…	T
'16.2.1.9'	'secondary metabolism.phenylpropanoids.lignin biosynthesis.COMT'	'evm0040970'	'(q6zd89|omt1_orysa : 650.0) Quercetin 3-O-methyltransferase 1 precursor (EC 2.1.1.76) (Flavonol 3-O-methyltransferase 1) - Oryza sativa (Rice) & (loc_os08g06100.1 : 650.0) no description available & (at5g54160 : 416.0) A caffeic acid/5-hydroxyferulic acid O-methyltransferase. Interacts with 14-4-3 proteins in yeast 2 hybrid assay. AtOMT1 (At5g54160) encodes a flavonol 3í-O-methyltransferase that…	T
'16.2.1.10'	'secondary metabolism.phenylpropanoids.lignin biosynthesis.CAD'	'evm0045441'	'(loc_os03g12270.1 : 621.0) no description available & (gnl|cdd|35246 : 402.0) no description available & (q9zrf1|mtdh_fraan : 370.0) Probable mannitol dehydrogenase (EC 1.1.1.255) (NAD-dependent mannitol dehydrogenase) - Fragaria ananassa (Strawberry) & (at4g39330 : 350.0) cinnamyl alcohol dehydrogenase 9 (CAD9); FUNCTIONS IN: oxidoreductase activity, zinc ion binding; INVOLVED IN: oxidation red…	T
'16.2.1.10'	'secondary metabolism.phenylpropanoids.lignin biosynthesis.CAD'	'evm0023996'	'(loc_os09g23540.1 : 516.0) no description available & (gnl|cdd|35246 : 429.0) no description available & (q9zrf1|mtdh_fraan : 332.0) Probable mannitol dehydrogenase (EC 1.1.1.255) (NAD-dependent mannitol dehydrogenase) - Fragaria ananassa (Strawberry) & (gnl|cdd|31264 : 324.0) no description available & (at4g37980 : 323.0) elicitor-activated gene 3-1 (ELI3-1); FUNCTIONS IN: oxidoreductase activi…	T
'16.2.1.10'	'secondary metabolism.phenylpropanoids.lignin biosynthesis.CAD'	'evm0024057'	'(loc_os09g23530.1 : 533.0) no description available & (gnl|cdd|35246 : 421.0) no description available & (p93257|mtdh_mescr : 330.0) Probable mannitol dehydrogenase (EC 1.1.1.255) (NAD-dependent mannitol dehydrogenase) - Mesembryanthemum crystallinum (Common ice plant) & (at4g37980 : 321.0) elicitor-activated gene 3-1 (ELI3-1); FUNCTIONS IN: oxidoreductase activity, zinc ion binding; INVOLVED IN…	T
'16.2.1.10'	'secondary metabolism.phenylpropanoids.lignin biosynthesis.CAD'	'evm0030445'	'(loc_os02g09490.1 : 593.0) no description available & (o24562|cadh_maize : 505.0) Cinnamyl alcohol dehydrogenase (EC 1.1.1.195) (CAD) (Brown-midrib 1 protein) - Zea mays (Maize) & (gnl|cdd|35246 : 453.0) no description available & (at4g34230 : 429.0) Encodes a catalytically active cinnamyl alcohol dehydrogenase which uses p-coumaryl aldehyde as a preferred substrate. It can also use sinapyl, caf…	T
'16.2.1.1001'	'secondary metabolism.phenylpropanoids.lignin biosynthesis'	'trans-cinnamate'	'secondary metabolism, phenylpropanoids'	M
'16.2.1.1002'	'secondary metabolism.phenylpropanoids.lignin biosynthesis'	'4-coumarate'	'secondary metabolism, phenylpropanoids'	M
'16.2.1.1003'	'secondary metabolism.phenylpropanoids.lignin biosynthesis'	'4-coumaryl aldehyde'	'secondary metabolism, phenylpropanoids'	M
'16.2.1.1004'	'secondary metabolism.phenylpropanoids.lignin biosynthesis'	'4-coumaryl alcohol'	'secondary metabolism, phenylpropanoids'	M
'16.2.1.1007'	'secondary metabolism.phenylpropanoids.lignin biosynthesis'	'coniferyl alcohol'	'secondary metabolism'	M
'16.2.1.1008'	'secondary metabolism.phenylpropanoids.lignin biosynthesis'	'coniferyl aldehyde'	'secondary metabolism'	M
'16.2.1.1010'	'secondary metabolism.phenylpropanoids.lignin biosynthesis'	'sinapyl alcohol'	'secondary metabolism, phenylpropanoids (lignin biosynthesis)'	M
'16.2.1.1011'	'secondary metabolism.phenylpropanoids.lignin biosynthesis'	'sinapinaldehyde'	'secondary metabolism, phenylpropanoids (lignin biosynthesis)'	M
'16.2.99'	'secondary metabolism.phenylpropanoids.unspecified'	''	''
'16.2.99.1001'	'secondary metabolism.phenylpropanoids.unspecified'	'3-dehydroquinate'	'secondary metabolism, phenylpropanoids'	M
'16.2.99.1002'	'secondary metabolism.phenylpropanoids.unspecified'	'2,5-dimethoxycinnamate'	'secondary metabolism, phenylpropanoids'	M
'16.2.99.1003'	'secondary metabolism.phenylpropanoids.unspecified'	'trans-3,5-dimethoxy-4-hydroxycinnamaldehyde'	'secondary metabolism, phenylpropanoids'	M
'16.2.99.1005'	'secondary metabolism.phenylpropanoids.unspecified'	'n-cinnamoylglycine'	'secondary metabolism, phenylpropanoids'	M
'16.2.99.1006'	'secondary metabolism.phenylpropanoids.unspecified'	'coumarine'	'secondary metabolism, phenylpropanoids'	M
'16.2.99.1007'	'secondary metabolism.phenylpropanoids.unspecified'	'5-caffeoylquinate'	'secondary metabolism, phenylpropanoids'	M
'16.2.99.1008'	'secondary metabolism.phenylpropanoids.unspecified'	'4-methoxycinnamate'	'secondary metabolism, phenylpropanoids'	M
'16.2.99.1009'	'secondary metabolism.phenylpropanoids.unspecified'	'4-hydroxy-3-methoxycinnamaldehyde'	'secondary metabolism, phenylpropanoids'	M
'16.2.99.1011'	'secondary metabolism.phenylpropanoids.unspecified'	'4-caffeoylquinate'	'secondary metabolism, phenylpropanoids'	M
'16.2.99.1012'	'secondary metabolism.phenylpropanoids.unspecified'	'4-aminocinnamate'	'secondary metabolism, phenylpropanoids'	M
'16.2.99.1013'	'secondary metabolism.phenylpropanoids.unspecified'	'3-hydroxycinnamate'	'secondary metabolism, phenylpropanoids'	M
'16.2.99.1014'	'secondary metabolism.phenylpropanoids.unspecified'	'3-methoxycinnamate'	'secondary metabolism, phenylpropanoids'	M
'16.2.99.1015'	'secondary metabolism.phenylpropanoids.unspecified'	'3,4-dihydroxyhydrocinnamate'	'secondary metabolism, phenylpropanoids'	M
'16.2.99.1016'	'secondary metabolism.phenylpropanoids.unspecified'	'3,4-dimethoxycinnamate'	'secondary metabolism, phenylpropanoids'	M
'16.2.99.1017'	'secondary metabolism.phenylpropanoids.unspecified'	'3,5-dimethoxycinnamate'	'secondary metabolism, phenylpropanoids'	M
'16.2.99.1018'	'secondary metabolism.phenylpropanoids.unspecified'	'3,4,5-trimethoxycinnamate'	'secondary metabolism, phenylpropanoids'	M
'16.2.99.1019'	'secondary metabolism.phenylpropanoids.unspecified'	'2-hydroxycinnamate'	'secondary metabolism, phenylpropanoids'	M
'16.2.99.1020'	'secondary metabolism.phenylpropanoids.unspecified'	'2-methoxycinnamate'	'secondary metabolism, phenylpropanoids'	M
'16.2.99.1021'	'secondary metabolism.phenylpropanoids.unspecified'	'2-coumarate'	'secondary metabolism, phenylpropanoids (ligning biosynthesis)'	M
'16.2.99.1022'	'secondary metabolism.phenylpropanoids.unspecified'	'benzoate'	'secondary metabolism, phenylpropanoids (ligning biosynthesis)'	M
'16.2.99.1023'	'secondary metabolism.phenylpropanoids.unspecified'	'caffeate'	'secondary metabolism, phenylpropanoids (lignin biosynthesis)'	M
'16.2.99.1024'	'secondary metabolism.phenylpropanoids.unspecified'	'chlorogenate'	'secondary metabolism, phenylpropanoids'	M
'16.2.99.1025'	'secondary metabolism.phenylpropanoids.unspecified'	'cinnamate'	'secondary metabolism, phenylpropanoids (lignin biosynthesis)'	M
'16.2.99.1026'	'secondary metabolism.phenylpropanoids.unspecified'	'ferulate'	'secondary metabolism, phenylpropanoids (lignin biosyntehesis)'	M
'16.2.99.1027'	'secondary metabolism.phenylpropanoids.unspecified'	'kaempferol-3-o-rutinoside'	'secondary metabolism, phenylpropanoids'	M
'16.2.99.1028'	'secondary metabolism.phenylpropanoids.unspecified'	'naringenin'	'secondary metabolism, phenylpropanoids'	M
'16.2.99.1029'	'secondary metabolism.phenylpropanoids.unspecified'	'rutin'	'secondary metabolism, phenylpropanoids'	M
'16.2.99.1030'	'secondary metabolism.phenylpropanoids.unspecified'	'salicylate'	'secondary metabolism, phenylpropanoids'	M
'16.2.99.1031'	'secondary metabolism.phenylpropanoids.unspecified'	'sinapinate'	'secondary metabolism, phenylpropanoids (lignin biosynthesis)'	M
'16.2.99.1032'	'secondary metabolism.phenylpropanoids.unspecified'	'chavicol'	'p-allylphenol'	M
'16.2.99.1033'	'secondary metabolism.phenylpropanoids.unspecified'	'methyl-chavicol'	'Estragole, or p-allylanisole'	M
'16.2.99.1034'	'secondary metabolism.phenylpropanoids.unspecified'	'eugenol'	'2-methoxy-4-(2-propenyl)phenol'	M
'16.2.99.1035'	'secondary metabolism.phenylpropanoids.unspecified'	'methyl-eugenol'	''	M
'16.2.99.1036'	'secondary metabolism.phenylpropanoids.unspecified'	'dihydro 4-coumaryl alcohol'	''	M
'16.2.99.1037'	'secondary metabolism.phenylpropanoids.unspecified'	'dihydro coniferyl alcohol'	''	M
'16.2.99.1038'	'secondary metabolism.phenylpropanoids.unspecified'	'alpha-hydroxyphenylpropionate'	''	M
'16.2.99.1039'	'secondary metabolism.phenylpropanoids.unspecified'	'acetophenone'	''	M
'16.2.99.1040'	'secondary metabolism.phenylpropanoids.unspecified'	'benzaldehyde'	''	M
'16.2.99.1041'	'secondary metabolism.phenylpropanoids.unspecified'	'benzylalcohol'	''	M
'16.2.99.1042'	'secondary metabolism.phenylpropanoids.unspecified'	'cinnamaldehyde'	''	M
'16.2.99.1043'	'secondary metabolism.phenylpropanoids.unspecified'	'phenylacetate'	''	M
'16.2.99.1044'	'secondary metabolism.phenylpropanoids.unspecified'	'mandelic acid'	''	M
'16.2.99.1045'	'secondary metabolism.phenylpropanoids.unspecified'	'benzoylformic acid'	''	M
'16.2.99.1046'	'secondary metabolism.phenylpropanoids.unspecified'	'beta-hydroxyphenylpropionate'	''	M
'16.2.99.1047'	'secondary metabolism.phenylpropanoids.unspecified'	'beta-oxophenylpropionate'	''	M
'16.2.99.1048'	'secondary metabolism.phenylpropanoids.unspecified'	'phenylethanol'	''	M
'16.2.99.1051'	'secondary metabolism.phenylpropanoids.unspecified'	'3-caffeoylquinate'	''	M
'16.3'	'secondary metabolism.shikimate pathway'	''	''
'16.4'	'secondary metabolism.N misc'	''	''
'16.4.1'	'secondary metabolism.N misc.alkaloid-like'	'evm0000798'	'(loc_os11g25700.1 : 493.0) no description available & (at5g06060 : 298.0) NAD(P)-binding Rossmann-fold superfamily protein; FUNCTIONS IN: oxidoreductase activity, binding, catalytic activity; INVOLVED IN: oxidation reduction, metabolic process; EXPRESSED IN: 23 plant structures; EXPRESSED DURING: 14 growth stages; CONTAINS InterPro DOMAIN/s: Short-chain dehydrogenase/reductase, conserved site (I…	T
'16.4.1'	'secondary metabolism.N misc.alkaloid-like'	'evm0005245'	'(loc_os11g43360.1 : 452.0) no description available & (at5g06060 : 259.0) NAD(P)-binding Rossmann-fold superfamily protein; FUNCTIONS IN: oxidoreductase activity, binding, catalytic activity; INVOLVED IN: oxidation reduction, metabolic process; EXPRESSED IN: 23 plant structures; EXPRESSED DURING: 14 growth stages; CONTAINS InterPro DOMAIN/s: Short-chain dehydrogenase/reductase, conserved site (I…	T
'16.4.1'	'secondary metabolism.N misc.alkaloid-like'	'evm0043552'	'(loc_os11g43200.1 : 456.0) no description available & (at5g06060 : 261.0) NAD(P)-binding Rossmann-fold superfamily protein; FUNCTIONS IN: oxidoreductase activity, binding, catalytic activity; INVOLVED IN: oxidation reduction, metabolic process; EXPRESSED IN: 23 plant structures; EXPRESSED DURING: 14 growth stages; CONTAINS InterPro DOMAIN/s: Short-chain dehydrogenase/reductase, conserved site (I…	T
'16.4.1'	'secondary metabolism.N misc.alkaloid-like'	'evm0014674'	'(loc_os06g41850.1 : 631.0) no description available & (gnl|cdd|36733 : 291.0) no description available & (at3g57030 : 274.0) Calcium-dependent phosphotriesterase superfamily protein; FUNCTIONS IN: strictosidine synthase activity; INVOLVED IN: alkaloid biosynthetic process, biosynthetic process; LOCATED IN: endoplasmic reticulum, plasma membrane, plant-type cell wall; EXPRESSED IN: 24 plant struc…	T
'16.4.1'	'secondary metabolism.N misc.alkaloid-like'	'evm0038571'	'(loc_os06g41830.1 : 630.0) no description available & (gnl|cdd|36733 : 277.0) no description available & (at3g57030 : 251.0) Calcium-dependent phosphotriesterase superfamily protein; FUNCTIONS IN: strictosidine synthase activity; INVOLVED IN: alkaloid biosynthetic process, biosynthetic process; LOCATED IN: endoplasmic reticulum, plasma membrane, plant-type cell wall; EXPRESSED IN: 24 plant struc…	T
'16.4.1'	'secondary metabolism.N misc.alkaloid-like'	'evm0005417'	'(loc_os08g04540.1 : 901.0) no description available & (p17770|ddc_catro : 526.0) Aromatic-L-amino-acid decarboxylase (EC 4.1.1.28) (AADC) (DOPA decarboxylase) (Tryptophan decarboxylase) - Catharanthus roseus (Rosy periwinkle) (Madagascar periwinkle) & (gnl|cdd|35847 : 500.0) no description available & (at2g20340 : 462.0) Pyridoxal phosphate (PLP)-dependent transferases superfamily protein; FUNCT…	T
'16.4.1'	'secondary metabolism.N misc.alkaloid-like'	'evm0002366'	'(loc_os12g04424.1 : 760.0) no description available & (gnl|cdd|36733 : 322.0) no description available & (at3g57030 : 312.0) Calcium-dependent phosphotriesterase superfamily protein; FUNCTIONS IN: strictosidine synthase activity; INVOLVED IN: alkaloid biosynthetic process, biosynthetic process; LOCATED IN: endoplasmic reticulum, plasma membrane, plant-type cell wall; EXPRESSED IN: 24 plant struc…	T
'16.4.1.1001'	'secondary metabolism.N misc.alkaloid-like'	'calystegine a3'	'secondary metabolism, alkaloids'	M
'16.4.1.1001'	'secondary metabolism.N misc.alkaloid-like'	'nicotine'	'secondary metabolism, alkaloids'	M
'16.4.1.1002'	'secondary metabolism.N misc.alkaloid-like'	'calystegine b1'	'secondary metabolism, alkaloids'	M
'16.4.1.1003'	'secondary metabolism.N misc.alkaloid-like'	'calystegine b2'	'secondary metabolism, alkaloids'	M
'16.4.1.1004'	'secondary metabolism.N misc.alkaloid-like'	'calystegine b3'	'secondary metabolism, alkaloids'	M
'16.4.1.1005'	'secondary metabolism.N misc.alkaloid-like'	'calystegine b4'	'secondary metabolism, alkaloids'	M
'16.4.1.1006'	'secondary metabolism.N misc.alkaloid-like'	'calystegine c1'	'secondary metabolism, alkaloids'	M
'16.4.1.1007'	'secondary metabolism.N misc.alkaloid-like'	'n-methyl-calystegine b2'	'secondary metabolism, alkaloids'	M
'16.4.2'	'secondary metabolism.N misc.betaine'	''	''
'16.4.2.1'	'secondary metabolism.N misc.betaine.betaine-aldehyde dehydrogenase'	''	''
'16.4.3'	'secondary metabolism.N misc.cyanogenic glycosides'	''	''
'16.4.3.1'	'secondary metabolism.N misc.cyanogenic glycosides.cyanase'	''	''
'16.5'	'secondary metabolism.sulfur-containing'	''	''
'16.5.1'	'secondary metabolism.sulfur-containing.glucosinolates'	''	''
'16.5.1.1'	'secondary metabolism.sulfur-containing.glucosinolates.synthesis'	''	''
'16.5.1.1.1'	'secondary metabolism.sulfur-containing.glucosinolates.synthesis.aliphatic'	''	''
'16.5.1.1.1.1'	'secondary metabolism.sulfur-containing.glucosinolates.synthesis.aliphatic.branched-chain amino acid aminotransferase (BCAT/MAAT)'	''	''
'16.5.1.1.1.2'	'secondary metabolism.sulfur-containing.glucosinolates.synthesis.aliphatic.methylthioalkylmalate synthase (MAM)'	''	''
'16.5.1.1.1.3'	'secondary metabolism.sulfur-containing.glucosinolates.synthesis.aliphatic.methylthioalkylmalate isomerase large subunit (MAM-IL)'	''	''
'16.5.1.1.1.4'	'secondary metabolism.sulfur-containing.glucosinolates.synthesis.aliphatic.methylthioalkylmalate isomerase small subunit (MAM-IS)'	''	''
'16.5.1.1.1.5'	'secondary metabolism.sulfur-containing.glucosinolates.synthesis.aliphatic.methylthioalkylmalate dehydrogenase (MAM-D)'	''	''
'16.5.1.1.1.6'	'secondary metabolism.sulfur-containing.glucosinolates.synthesis.aliphatic.CYP79F1/F2 monooxygenase'	''	''
'16.5.1.1.1.7'	'secondary metabolism.sulfur-containing.glucosinolates.synthesis.aliphatic.CYP83A1 phenylacetaldoxime monooxygenase'	''	''
'16.5.1.1.1.8'	'secondary metabolism.sulfur-containing.glucosinolates.synthesis.aliphatic.UDP-glycosyltransferase'	'evm0034587'	'(loc_os04g12690.1 : 508.0) no description available & (at1g05680 : 198.0) Encodes a UDP-glucosyltransferase, UGT74E2, that acts on IBA (indole-3-butyric acid) and affects auxin homeostasis. The transcript and protein levels of this enzyme are strongly induced by H2O2 and may allow integration of ROS (reactive oxygen species) and auxin signaling. This enzyme can also transfer glycosyl groups to s…	T
'16.5.1.1.1.9'	'secondary metabolism.sulfur-containing.glucosinolates.synthesis.aliphatic.sulfotransferase'	'evm0012473'	'(loc_os02g45890.1 : 682.0) no description available & (gnl|cdd|36797 : 296.0) no description available & (at2g03770 : 263.0) P-loop containing nucleoside triphosphate hydrolases superfamily protein; FUNCTIONS IN: sulfotransferase activity; CONTAINS InterPro DOMAIN/s: Sulfotransferase domain (InterPro:IPR000863); BEST Arabidopsis thaliana protein match is: sulphotransferase 12 (TAIR:AT2G03760.1);…	T
'16.5.1.1.1.9'	'secondary metabolism.sulfur-containing.glucosinolates.synthesis.aliphatic.sulfotransferase'	'evm0017983'	'(loc_os04g44460.1 : 682.0) no description available & (gnl|cdd|36797 : 279.0) no description available & (at1g13420 : 264.0) Encodes a sulfotransferase. Unlike the related ST4A protein (At2g14920), in vitro experiements show that this enzyme does not act brassinosteroids. ST4B is expressed in the roots and transcript levels rise in response to cytokinin treatment.; sulfotransferase 4B (ST4B); CO…	T
'16.5.1.1.1.9'	'secondary metabolism.sulfur-containing.glucosinolates.synthesis.aliphatic.sulfotransferase'	'evm0008969'	'(loc_os11g30810.1 : 642.0) no description available & (gnl|cdd|36797 : 277.0) no description available & (at3g45070 : 244.0) P-loop containing nucleoside triphosphate hydrolases superfamily protein; FUNCTIONS IN: sulfotransferase activity; INVOLVED IN: biological_process unknown; LOCATED IN: cellular_component unknown; CONTAINS InterPro DOMAIN/s: Sulfotransferase domain (InterPro:IPR000863); BES…	T
'16.5.1.1.1.9'	'secondary metabolism.sulfur-containing.glucosinolates.synthesis.aliphatic.sulfotransferase'	'evm0036851'	'(loc_os11g30910.1 : 755.0) no description available & (gnl|cdd|36797 : 284.0) no description available & (at2g14920 : 239.0) Encodes a brassinosteroid sulfotransferase that may be involved in brassinosteroid inactivation. In vitro experiements show that this enzyme can act on a broad group of naturally occurring brassinosteroids, including the 24-epimers and (22R,23R)-28 homobrassinosteroids, th…	T
'16.5.1.1.1.9'	'secondary metabolism.sulfur-containing.glucosinolates.synthesis.aliphatic.sulfotransferase'	'evm0005680'	'(loc_os08g40380.1 : 665.0) no description available & (gnl|cdd|36797 : 309.0) no description available & (at5g07010 : 250.0) Encodes a sulfotransferase that acts specifically on 11- and 12-hydroxyjasmonic acid. Transcript levels for this enzyme are increased by treatments with jasmonic acid (JA), 12-hydroxyJA, JA-isoleucine, and 12-oxyphytodienoic acid (a JA precursor).; sulfotransferase 2A (ST2…	T
'16.5.1.1.1.10'	'secondary metabolism.sulfur-containing.glucosinolates.synthesis.aliphatic.flavin-containing monooxygenase'	''	''
'16.5.1.1.1.11'	'secondary metabolism.sulfur-containing.glucosinolates.synthesis.aliphatic.glucosinolate 2-oxoglutarate-dependent dioxygenase (AOP)'	''	''
'16.5.1.1.1.12'	'secondary metabolism.sulfur-containing.glucosinolates.synthesis.aliphatic.benzoate-CoA ligase'	''	''
'16.5.1.1.1.13'	'secondary metabolism.sulfur-containing.glucosinolates.synthesis.aliphatic.2-oxoglutarate-dependent dioxygenase'	'evm0039961'	'(loc_os03g48430.1 : 513.0) no description available & (gnl|cdd|35365 : 278.0) no description available & (at1g06650 : 250.0) encodes a protein whose sequence is similar to 2-oxoglutarate-dependent dioxygenase; 2-oxoglutarate (2OG) and Fe(II)-dependent oxygenase superfamily protein; CONTAINS InterPro DOMAIN/s: Oxoglutarate/iron-dependent oxygenase (InterPro:IPR005123); BEST Arabidopsis thaliana p…	T
'16.5.1.1.1.13'	'secondary metabolism.sulfur-containing.glucosinolates.synthesis.aliphatic.2-oxoglutarate-dependent dioxygenase'	'evm0004794'	'(loc_os08g30100.1 : 565.0) no description available & (gnl|cdd|35365 : 266.0) no description available & (at1g06620 : 263.0) encodes a protein whose sequence is similar to a 2-oxoglutarate-dependent dioxygenase; 2-oxoglutarate (2OG) and Fe(II)-dependent oxygenase superfamily protein; CONTAINS InterPro DOMAIN/s: Oxoglutarate/iron-dependent oxygenase (InterPro:IPR005123); BEST Arabidopsis thaliana…	T
'16.5.1.1.2'	'secondary metabolism.sulfur-containing.glucosinolates.synthesis.aromatic'	''	''
'16.5.1.1.2.1'	'secondary metabolism.sulfur-containing.glucosinolates.synthesis.aromatic.CYP79A2 monooxygenase'	''	''
'16.5.1.1.3'	'secondary metabolism.sulfur-containing.glucosinolates.synthesis.indole'	''	''
'16.5.1.1.3.1'	'secondary metabolism.sulfur-containing.glucosinolates.synthesis.indole.CYP79B2 monooxygenase'	''	''
'16.5.1.1.3.2'	'secondary metabolism.sulfur-containing.glucosinolates.synthesis.indole.CYP79B3 monooxygenase'	''	''
'16.5.1.1.3.3'	'secondary metabolism.sulfur-containing.glucosinolates.synthesis.indole.indole-3-methyl-desulfoglucosinolate sulfotransferase'	'evm0012473'	'(loc_os02g45890.1 : 682.0) no description available & (gnl|cdd|36797 : 296.0) no description available & (at2g03770 : 263.0) P-loop containing nucleoside triphosphate hydrolases superfamily protein; FUNCTIONS IN: sulfotransferase activity; CONTAINS InterPro DOMAIN/s: Sulfotransferase domain (InterPro:IPR000863); BEST Arabidopsis thaliana protein match is: sulphotransferase 12 (TAIR:AT2G03760.1);…	T
'16.5.1.1.3.3'	'secondary metabolism.sulfur-containing.glucosinolates.synthesis.indole.indole-3-methyl-desulfoglucosinolate sulfotransferase'	'evm0017983'	'(loc_os04g44460.1 : 682.0) no description available & (gnl|cdd|36797 : 279.0) no description available & (at1g13420 : 264.0) Encodes a sulfotransferase. Unlike the related ST4A protein (At2g14920), in vitro experiements show that this enzyme does not act brassinosteroids. ST4B is expressed in the roots and transcript levels rise in response to cytokinin treatment.; sulfotransferase 4B (ST4B); CO…	T
'16.5.1.1.3.3'	'secondary metabolism.sulfur-containing.glucosinolates.synthesis.indole.indole-3-methyl-desulfoglucosinolate sulfotransferase'	'evm0002039'	'(loc_os11g04540.1 : 647.0) no description available & (gnl|cdd|36797 : 210.0) no description available & (at5g43690 : 188.0) P-loop containing nucleoside triphosphate hydrolases superfamily protein; FUNCTIONS IN: sulfotransferase activity; INVOLVED IN: biological_process unknown; LOCATED IN: cellular_component unknown; EXPRESSED IN: root; CONTAINS InterPro DOMAIN/s: Sulfotransferase domain (Inte…	T
'16.5.1.1.3.3'	'secondary metabolism.sulfur-containing.glucosinolates.synthesis.indole.indole-3-methyl-desulfoglucosinolate sulfotransferase'	'evm0008969'	'(loc_os11g30810.1 : 642.0) no description available & (gnl|cdd|36797 : 277.0) no description available & (at3g45070 : 244.0) P-loop containing nucleoside triphosphate hydrolases superfamily protein; FUNCTIONS IN: sulfotransferase activity; INVOLVED IN: biological_process unknown; LOCATED IN: cellular_component unknown; CONTAINS InterPro DOMAIN/s: Sulfotransferase domain (InterPro:IPR000863); BES…	T
'16.5.1.1.3.3'	'secondary metabolism.sulfur-containing.glucosinolates.synthesis.indole.indole-3-methyl-desulfoglucosinolate sulfotransferase'	'evm0036851'	'(loc_os11g30910.1 : 755.0) no description available & (gnl|cdd|36797 : 284.0) no description available & (at2g14920 : 239.0) Encodes a brassinosteroid sulfotransferase that may be involved in brassinosteroid inactivation. In vitro experiements show that this enzyme can act on a broad group of naturally occurring brassinosteroids, including the 24-epimers and (22R,23R)-28 homobrassinosteroids, th…	T
'16.5.1.1.3.3'	'secondary metabolism.sulfur-containing.glucosinolates.synthesis.indole.indole-3-methyl-desulfoglucosinolate sulfotransferase'	'evm0005680'	'(loc_os08g40380.1 : 665.0) no description available & (gnl|cdd|36797 : 309.0) no description available & (at5g07010 : 250.0) Encodes a sulfotransferase that acts specifically on 11- and 12-hydroxyjasmonic acid. Transcript levels for this enzyme are increased by treatments with jasmonic acid (JA), 12-hydroxyJA, JA-isoleucine, and 12-oxyphytodienoic acid (a JA precursor).; sulfotransferase 2A (ST2…	T
'16.5.1.1.3.4'	'secondary metabolism.sulfur-containing.glucosinolates.synthesis.indole.cytochrome P450 monooxygenase'	'evm0009475'	'(loc_os03g55260.1 : 745.0) no description available & (gnl|cdd|35378 : 423.0) no description available & (at4g37330 : 383.0) member of CYP81D; "cytochrome P450, family 81, subfamily D, polypeptide 4" (CYP81D4); FUNCTIONS IN: electron carrier activity, monooxygenase activity, iron ion binding, oxygen binding, heme binding; INVOLVED IN: oxidation reduction; LOCATED IN: endoplasmic reticulum; EXPRE…	T
'16.5.1.1.3.4'	'secondary metabolism.sulfur-containing.glucosinolates.synthesis.indole.cytochrome P450 monooxygenase'	'evm0009869'	'(loc_os03g55230.1 : 650.0) no description available & (gnl|cdd|35378 : 188.0) no description available & (at5g67310 : 167.0) member of CYP81G; "cytochrome P450, family 81, subfamily G, polypeptide 1" (CYP81G1); FUNCTIONS IN: electron carrier activity, monooxygenase activity, iron ion binding, oxygen binding, heme binding; INVOLVED IN: oxidation reduction; LOCATED IN: endomembrane system; EXPRESS…	T
'16.5.1.1.3.4'	'secondary metabolism.sulfur-containing.glucosinolates.synthesis.indole.cytochrome P450 monooxygenase'	'evm0018271'	'(loc_os03g55240.1 : 1311.0) no description available & (gnl|cdd|35378 : 457.0) no description available & (at4g37320 : 388.0) member of CYP81D; "cytochrome P450, family 81, subfamily D, polypeptide 5" (CYP81D5); FUNCTIONS IN: electron carrier activity, monooxygenase activity, iron ion binding, oxygen binding, heme binding; INVOLVED IN: oxidation reduction; EXPRESSED IN: 19 plant structures; EXPR…	T
'16.5.1.1.3.4'	'secondary metabolism.sulfur-containing.glucosinolates.synthesis.indole.cytochrome P450 monooxygenase'	'evm0034167'	'(loc_os02g30100.1 : 876.0) no description available & (gnl|cdd|35378 : 420.0) no description available & (at4g37320 : 353.0) member of CYP81D; "cytochrome P450, family 81, subfamily D, polypeptide 5" (CYP81D5); FUNCTIONS IN: electron carrier activity, monooxygenase activity, iron ion binding, oxygen binding, heme binding; INVOLVED IN: oxidation reduction; EXPRESSED IN: 19 plant structures; EXPRE…	T
'16.5.1.1.4'	'secondary metabolism.sulfur-containing.glucosinolates.synthesis.shared'	''	''
'16.5.1.1.4.1'	'secondary metabolism.sulfur-containing.glucosinolates.synthesis.shared.CYP83B1 phenylacetaldoxime monooxygenase'	'evm0015062'	'(loc_os04g09920.1 : 919.0) no description available & (o48957|c99a1_sorbi : 518.0) Cytochrome P450 CYP99A1 (EC 1.14.-.-) (Fragment) - Sorghum bicolor (Sorghum) (Sorghum vulgare) & (gnl|cdd|35378 : 418.0) no description available & (gnl|cdd|84486 : 294.0) no description available & (at3g26310 : 286.0) putative cytochrome P450; "cytochrome P450, family 71, subfamily B, polypeptide 35" (CYP71B35); …	T
'16.5.1.1.4.1'	'secondary metabolism.sulfur-containing.glucosinolates.synthesis.shared.CYP83B1 phenylacetaldoxime monooxygenase'	'evm0025610'	'(loc_os04g40470.1 : 803.0) no description available & (gnl|cdd|35378 : 439.0) no description available & (o81970|c71a9_soybn : 320.0) Cytochrome P450 71A9 (EC 1.14.-.-) (P450 CP1) - Glycine max (Soybean) & (at3g26310 : 265.0) putative cytochrome P450; "cytochrome P450, family 71, subfamily B, polypeptide 35" (CYP71B35); FUNCTIONS IN: electron carrier activity, monooxygenase activity, iron ion bi…	T
'16.5.1.1.4.2'	'secondary metabolism.sulfur-containing.glucosinolates.synthesis.shared.alkylthiohydroximate C-S lyase'	''	''
'16.5.1.1.4.3'	'secondary metabolism.sulfur-containing.glucosinolates.synthesis.shared.UDP-glycosyltransferase'	'evm0045423'	'(loc_os09g34230.1 : 856.0) no description available & (at2g43840 : 329.0) UGT74F1 transfers UDP:glucose to salicylic acid (forming a glucoside), benzoic acid, quercetin, and athranilate in vitro. UGT74F1 shows a weak ability to catalyze the formation of the p-aminobenzoate-glucose ester in vitro. But, UGT75B1 appears to be the dominant pABA acylglucosyltransferase in vivo based on assays in leav…	T
'16.5.1.2'	'secondary metabolism.sulfur-containing.glucosinolates.regulation'	''	''
'16.5.1.2.1'	'secondary metabolism.sulfur-containing.glucosinolates.regulation.aliphatic'	''	''
'16.5.1.2.2'	'secondary metabolism.sulfur-containing.glucosinolates.regulation.aromatic'	''	''
'16.5.1.2.3'	'secondary metabolism.sulfur-containing.glucosinolates.regulation.indole'	'evm0021629'	'(loc_os03g55610.1 : 379.0) no description available & (gnl|cdd|66392 : 119.0) no description available & (at5g60850 : 110.0) Encodes a zinc finger protein.; OBF binding protein 4 (OBP4); CONTAINS InterPro DOMAIN/s: Zinc finger, Dof-type (InterPro:IPR003851); BEST Arabidopsis thaliana protein match is: DOF zinc finger protein 1 (TAIR:AT1G51700.1); Has 1807 Blast hits to 1807 proteins in 277 speci…	T
'16.5.1.2.3'	'secondary metabolism.sulfur-containing.glucosinolates.regulation.indole'	'evm0025882'	'(loc_os04g50680.1 : 558.0) no description available & (at3g02940 : 208.0) Encodes a putative transcription factor (MYB107).; myb domain protein 107 (MYB107); CONTAINS InterPro DOMAIN/s: SANT, DNA-binding (InterPro:IPR001005), Homeodomain-like (InterPro:IPR009057), Myb, DNA-binding (InterPro:IPR014778), HTH transcriptional regulator, Myb-type, DNA-binding (InterPro:IPR017930), Homeodomain-related…	T
'16.5.1.2.4'	'secondary metabolism.sulfur-containing.glucosinolates.regulation.shared'	''	''
'16.5.1.3'	'secondary metabolism.sulfur-containing.glucosinolates.degradation'	''	''
'16.5.1.3.1'	'secondary metabolism.sulfur-containing.glucosinolates.degradation.myrosinase'	'evm0009285'	'(loc_os09g31410.1 : 823.0) no description available & (gnl|cdd|35845 : 616.0) no description available & (at2g44480 : 488.0) beta glucosidase 17 (BGLU17); FUNCTIONS IN: cation binding, hydrolase activity, hydrolyzing O-glycosyl compounds, catalytic activity; INVOLVED IN: carbohydrate metabolic process; EXPRESSED IN: stem, hypocotyl, sepal, male gametophyte, root; EXPRESSED DURING: 4 anthesis; CO…	T
'16.5.1.3.1'	'secondary metabolism.sulfur-containing.glucosinolates.degradation.myrosinase'	'evm0003803'	'(loc_os04g39880.1 : 991.0) no description available & (gnl|cdd|35845 : 721.0) no description available & (at5g44640 : 587.0) beta glucosidase 13 (BGLU13); FUNCTIONS IN: cation binding, hydrolase activity, hydrolyzing O-glycosyl compounds, catalytic activity; INVOLVED IN: carbohydrate metabolic process; LOCATED IN: endomembrane system; CONTAINS InterPro DOMAIN/s: Glycoside hydrolase, family 1 (In…	T
'16.5.1.3.1'	'secondary metabolism.sulfur-containing.glucosinolates.degradation.myrosinase'	'evm0009176'	'(loc_os08g39870.1 : 915.0) no description available & (gnl|cdd|35845 : 629.0) no description available & (gnl|cdd|84629 : 477.0) no description available & (at2g44480 : 457.0) beta glucosidase 17 (BGLU17); FUNCTIONS IN: cation binding, hydrolase activity, hydrolyzing O-glycosyl compounds, catalytic activity; INVOLVED IN: carbohydrate metabolic process; EXPRESSED IN: stem, hypocotyl, sepal, male …	T
'16.5.1.3.1.1'	'secondary metabolism.sulfur-containing.glucosinolates.degradation.myrosinase.TGG'	''	''
'16.5.1.3.2'	'secondary metabolism.sulfur-containing.glucosinolates.degradation.nitrilespecifier protein'	''	''
'16.5.1.3.2.1'	'secondary metabolism.sulfur-containing.glucosinolates.degradation.nitrilespecifier protein.epithiospecifier protein'	''	''
'16.5.1.3.3'	'secondary metabolism.sulfur-containing.glucosinolates.degradation.nitrilase'	''	''
'16.5.1.4'	'secondary metabolism.sulfur-containing.glucosinolates.transport'	''	''
'16.5.1.4.1'	'secondary metabolism.sulfur-containing.glucosinolates.transport.aliphatic'	''	''
'16.5.99'	'secondary metabolism.sulfur-containing.misc'	''	''
'16.5.99.1'	'secondary metabolism.sulfur-containing.misc.alliinase'	''	''
'16.7'	'secondary metabolism.wax'	'evm0011822'	'(loc_os03g12030.1 : 986.0) no description available & (at1g68530 : 808.0) Encodes KCS6, a member of the 3-ketoacyl-CoA synthase family involved in the biosynthesis of VLCFA (very long chain fatty acids).; 3-ketoacyl-CoA synthase 6 (KCS6); FUNCTIONS IN: transferase activity, transferring acyl groups other than amino-acyl groups, catalytic activity; INVOLVED IN: in 7 processes; LOCATED IN: endopla…	T
'16.7'	'secondary metabolism.wax'	'evm0017794'	'(loc_os03g06700.1 : 801.0) no description available & (at2g26640 : 536.0) Encodes KCS11, a member of the 3-ketoacyl-CoA synthase family involved in the biosynthesis of VLCFA (very long chain fatty acids).; 3-ketoacyl-CoA synthase 11 (KCS11); FUNCTIONS IN: transferase activity, transferring acyl groups other than amino-acyl groups, catalytic activity; INVOLVED IN: response to cold, response to li…	T
'16.7'	'secondary metabolism.wax'	'evm0009612'	'(loc_os02g49920.1 : 892.0) no description available & (at1g68530 : 600.0) Encodes KCS6, a member of the 3-ketoacyl-CoA synthase family involved in the biosynthesis of VLCFA (very long chain fatty acids).; 3-ketoacyl-CoA synthase 6 (KCS6); FUNCTIONS IN: transferase activity, transferring acyl groups other than amino-acyl groups, catalytic activity; INVOLVED IN: in 7 processes; LOCATED IN: endopla…	T
'16.7'	'secondary metabolism.wax'	'evm0023139'	'(loc_os02g08230.1 : 1232.0) no description available & (at5g57800 : 754.0) encodes a transmembrane protein with similarity to the sterol desaturase family at the N-terminus and to the short-chain dehydrogenase/reductase family at the C-terminus. Mutant analyses indicate this protein is involved in cuticle membrane and wax biosynthesis.; ECERIFERUM 3 (CER3); FUNCTIONS IN: oxidoreductase activity,…	T
'16.7'	'secondary metabolism.wax'	'evm0026348'	'(loc_os04g20880.1 : 486.0) no description available & (at5g55350 : 151.0) MBOAT (membrane bound O-acyl transferase) family protein; CONTAINS InterPro DOMAIN/s: Wax synthase (InterPro:IPR017088); BEST Arabidopsis thaliana protein match is: MBOAT (membrane bound O-acyl transferase) family protein (TAIR:AT5G55360.1); Has 1807 Blast hits to 1807 proteins in 277 species: Archae - 0; Bacteria - 0; Met…	T
'16.7'	'secondary metabolism.wax'	'evm0037240'	'(loc_os04g40730.1 : 520.0) no description available & (at1g67730 : 337.0) Encodes one of the two Arabidopsis homologues to YBR159w encoding a S. cerevisiae beta-ketoacyl reductase (KCR), which catalyzes the first reduction during VLCFA (very long chain fatty acids, >18 carbon) elongation: KCR1 (At1g67730), KCR2 (At1g24470). Complementation of the yeast ybr159Delta mutant demonstrated that the tw…	T
'16.7.1001'	'secondary metabolism.wax'	'pentadecane'	'secondary metabolism, waxes'	M
'16.8'	'secondary metabolism.flavonoids'	''	''
'16.8.1'	'secondary metabolism.flavonoids.anthocyanins'	'evm0023434'	'(loc_os01g63480.1 : 821.0) no description available & (at5g01210 : 432.0) HXXXD-type acyl-transferase family protein; FUNCTIONS IN: transferase activity, transferring acyl groups other than amino-acyl groups, transferase activity; INVOLVED IN: biological_process unknown; LOCATED IN: cellular_component unknown; EXPRESSED IN: 22 plant structures; EXPRESSED DURING: 13 growth stages; CONTAINS InterP…	T
'16.8.1'	'secondary metabolism.flavonoids.anthocyanins'	'evm0003613'	'(loc_os11g27370.1 : 778.0) no description available & (q43716|ufog_pethy : 424.0) Anthocyanidin 3-O-glucosyltransferase (EC 2.4.1.115) (Flavonol 3-O-glucosyltransferase) (UDP-glucose flavonoid 3-O-glucosyltransferase) (Anthocyanin rhamnosyl transferase) - Petunia hybrida (Petunia) & (at5g54010 : 254.0) UDP-Glycosyltransferase superfamily protein; FUNCTIONS IN: transferase activity, transferring …	T
'16.8.1'	'secondary metabolism.flavonoids.anthocyanins'	'evm0042634'	'(loc_os05g37660.1 : 859.0) no description available & (at5g01210 : 432.0) HXXXD-type acyl-transferase family protein; FUNCTIONS IN: transferase activity, transferring acyl groups other than amino-acyl groups, transferase activity; INVOLVED IN: biological_process unknown; LOCATED IN: cellular_component unknown; EXPRESSED IN: 22 plant structures; EXPRESSED DURING: 13 growth stages; CONTAINS InterP…	T
'16.8.1'	'secondary metabolism.flavonoids.anthocyanins'	'oryza_sativa_newgene_5519'	'(loc_os07g10190.1 : 568.0) no description available & (at5g49690 : 210.0) UDP-Glycosyltransferase superfamily protein; FUNCTIONS IN: transferase activity, transferring glycosyl groups; INVOLVED IN: metabolic process; CONTAINS InterPro DOMAIN/s: UDP-glucuronosyl/UDP-glucosyltransferase (InterPro:IPR002213); BEST Arabidopsis thaliana protein match is: UDP-Glycosyltransferase superfamily protein (T…	T
'16.8.1.1'	'secondary metabolism.flavonoids.anthocyanins.leucocyanidin dioxygenase'	''	''
'16.8.1.2'	'secondary metabolism.flavonoids.anthocyanins.anthocyanidin reductase'	'evm0027128'	'(loc_os04g53850.1 : 659.0) no description available & (at1g61720 : 323.0) Negative regulator of flavonoid biosynthesis, mutants accumulate flavonoid pigments in their seed coat, putative oxidoreductase. It is thought that a ternary complex composed of TT2, TT8 and TTG1 is necessary for correct expression of BAN in seed endothelium.; BANYULS (BAN); FUNCTIONS IN: oxidoreductase activity, anthocyan…	T
'16.8.1.10'	'secondary metabolism.flavonoids.anthocyanins.anthocyanidin 3-O-methyltransferase'	''	''
'16.8.1.12'	'secondary metabolism.flavonoids.anthocyanins.anthocyanidin 3-O-glucosyltransferase'	'oryza_sativa_newgene_5519'	'(loc_os07g10190.1 : 568.0) no description available & (at5g49690 : 210.0) UDP-Glycosyltransferase superfamily protein; FUNCTIONS IN: transferase activity, transferring glycosyl groups; INVOLVED IN: metabolic process; CONTAINS InterPro DOMAIN/s: UDP-glucuronosyl/UDP-glucosyltransferase (InterPro:IPR002213); BEST Arabidopsis thaliana protein match is: UDP-Glycosyltransferase superfamily protein (T…	T
'16.8.1.21'	'secondary metabolism.flavonoids.anthocyanins.anthocyanin 5-aromatic acyltransferase'	'evm0019835'	'(loc_os02g57480.1 : 736.0) no description available & (at1g03495 : 218.0) HXXXD-type acyl-transferase family protein; FUNCTIONS IN: transferase activity, transferring acyl groups other than amino-acyl groups, transferase activity; INVOLVED IN: biological_process unknown; CONTAINS InterPro DOMAIN/s: Transferase (InterPro:IPR003480); BEST Arabidopsis thaliana protein match is: HXXXD-type acyl-tran…	T
'16.8.1.21'	'secondary metabolism.flavonoids.anthocyanins.anthocyanin 5-aromatic acyltransferase'	'evm0040049'	'(loc_os02g28340.1 : 681.0) no description available & (gnl|cdd|66174 : 160.0) no description available & (at3g29670 : 154.0) HXXXD-type acyl-transferase family protein; FUNCTIONS IN: transferase activity, transferring acyl groups other than amino-acyl groups, transferase activity; INVOLVED IN: biological_process unknown; LOCATED IN: cellular_component unknown; EXPRESSED IN: stem, inflorescence m…	T
'16.8.1.21'	'secondary metabolism.flavonoids.anthocyanins.anthocyanin 5-aromatic acyltransferase'	'evm0009213'	'(loc_os06g05284.1 : 774.0) no description available & (gnl|cdd|66174 : 160.0) no description available & (at3g29635 : 83.2) HXXXD-type acyl-transferase family protein; FUNCTIONS IN: transferase activity, transferring acyl groups other than amino-acyl groups, transferase activity; INVOLVED IN: biological_process unknown; EXPRESSED IN: root; CONTAINS InterPro DOMAIN/s: Transferase (InterPro:IPR003…	T
'16.8.1.1001'	'secondary metabolism.flavonoids.anthocyanins'	'lycopine'	'secondary metabolism, anthocyanin'	M
'16.8.2'	'secondary metabolism.flavonoids.chalcones'	'evm0027319'	'(loc_os10g02490.2 : 687.0) no description available & (q7g764|nado1_orysa : 368.0) Probable NAD(P)H-dependent oxidoreductase 1 (EC 1.1.1.-) - Oryza sativa (Rice) & (at1g59960 : 333.0) NAD(P)-linked oxidoreductase superfamily protein; FUNCTIONS IN: oxidoreductase activity; INVOLVED IN: response to salt stress; EXPRESSED IN: 21 plant structures; EXPRESSED DURING: 13 growth stages; CONTAINS InterPr…	T
'16.8.2'	'secondary metabolism.flavonoids.chalcones'	'evm0038445'	'(loc_os04g08550.1 : 530.0) no description available & (gnl|cdd|36790 : 306.0) no description available & (q7g765|nado2_orysa : 280.0) Probable NAD(P)H-dependent oxidoreductase 2 (EC 1.-.-.-) - Oryza sativa (Rice) & (gnl|cdd|84642 : 261.0) no description available & (at1g59960 : 258.0) NAD(P)-linked oxidoreductase superfamily protein; FUNCTIONS IN: oxidoreductase activity; INVOLVED IN: response t…	T
'16.8.2'	'secondary metabolism.flavonoids.chalcones'	'evm0018109'	'(loc_os11g02440.2 : 367.0) no description available & (at5g05270 : 233.0) Chalcone-flavanone isomerase family protein; FUNCTIONS IN: intramolecular lyase activity, chalcone isomerase activity; INVOLVED IN: response to karrikin; LOCATED IN: cellular_component unknown; EXPRESSED IN: 20 plant structures; EXPRESSED DURING: 13 growth stages; CONTAINS InterPro DOMAIN/s: Chalcone isomerase, subgroup (I…	T
'16.8.2'	'secondary metabolism.flavonoids.chalcones'	'evm0029273'	'(loc_os07g22850.1 : 704.0) no description available & (at4g34850 : 496.0) LESS ADHESIVE POLLEN 5 (LAP5); FUNCTIONS IN: transferase activity, transferring acyl groups other than amino-acyl groups, catalytic activity, acyltransferase activity; INVOLVED IN: phenylpropanoid biosynthetic process, pollen exine formation; LOCATED IN: cellular_component unknown; EXPRESSED IN: leaf whorl, sepal, anther, …	T
'16.8.2'	'secondary metabolism.flavonoids.chalcones'	'evm0025802'	'(loc_os12g02370.2 : 376.0) no description available & (at5g05270 : 235.0) Chalcone-flavanone isomerase family protein; FUNCTIONS IN: intramolecular lyase activity, chalcone isomerase activity; INVOLVED IN: response to karrikin; LOCATED IN: cellular_component unknown; EXPRESSED IN: 20 plant structures; EXPRESSED DURING: 13 growth stages; CONTAINS InterPro DOMAIN/s: Chalcone isomerase, subgroup (I…	T
'16.8.2.1'	'secondary metabolism.flavonoids.chalcones.naringenin-chalcone synthase'	'evm0034270'	'(loc_os07g17010.1 : 680.0) no description available & (q43188|chs2_soltu : 359.0) Chalcone synthase 2 (EC 2.3.1.74) (Naringenin-chalcone synthase 2) - Solanum tuberosum (Potato) & (gnl|cdd|29418 : 354.0) no description available & (at5g13930 : 351.0) Encodes chalcone synthase (CHS), a key enzyme involved in the biosynthesis of flavonoids. Required for the accumulation of purple anthocyanins in l…	T
'16.8.2.2'	'secondary metabolism.flavonoids.chalcones.chalcone isomerase'	''	''
'16.8.3'	'secondary metabolism.flavonoids.dihydroflavonols'	'evm0037317'	'(loc_os01g53330.1 : 825.0) no description available & (at3g16520 : 278.0) UDP-glucosyl transferase 88A1 (UGT88A1); FUNCTIONS IN: in 6 functions; INVOLVED IN: metabolic process; LOCATED IN: cellular_component unknown; EXPRESSED IN: 22 plant structures; EXPRESSED DURING: 13 growth stages; CONTAINS InterPro DOMAIN/s: UDP-glucuronosyl/UDP-glucosyltransferase (InterPro:IPR002213); BEST Arabidopsis th…	T
'16.8.3'	'secondary metabolism.flavonoids.dihydroflavonols'	'evm0003621'	'(loc_os03g08624.1 : 652.0) no description available & (at4g33360 : 426.0) Encodes an NAD+-dependent dehydrogenase that oxidizes farnesol more efficiently than other prenyl alcohol substrates.; farnesol dehydrogenase (FLDH); CONTAINS InterPro DOMAIN/s: NAD-dependent epimerase/dehydratase (InterPro:IPR001509), NAD(P)-binding domain (InterPro:IPR016040); BEST Arabidopsis thaliana protein match is: …	T
'16.8.3'	'secondary metabolism.flavonoids.dihydroflavonols'	'evm0003794'	'(loc_os09g18450.1 : 549.0) no description available & (gnl|cdd|35365 : 255.0) no description available & (at1g17020 : 248.0) Encodes a novel member of the Fe(II)/ascorbate oxidase gene family; senescence-related gene.; senescence-related gene 1 (SRG1); CONTAINS InterPro DOMAIN/s: Oxoglutarate/iron-dependent oxygenase (InterPro:IPR005123); BEST Arabidopsis thaliana protein match is: 2-oxoglutarat…	T
'16.8.3'	'secondary metabolism.flavonoids.dihydroflavonols'	'evm0029005'	'(loc_os02g14540.1 : 664.0) no description available & (at4g01070 : 279.0) the glycosyltransferase (UGT72B1) is involved in metabolizing xenobiotica (chloroaniline and chlorophenole). Comparison between wild type and knock-out mutant demonstrates the central role of this gene for metabolizing chloroaniline but significantly less for chlorophenole. The glucosyltransferase preferred UDP-xylose over…	T
'16.8.3'	'secondary metabolism.flavonoids.dihydroflavonols'	'evm0001867'	'(loc_os04g46990.1 : 783.0) no description available & (q93xp7|czog1_maize : 604.0) Cis-zeatin O-glucosyltransferase 1 (EC 2.4.1.215) (cisZOG1) - Zea mays (Maize) & (at2g31750 : 169.0) UDP-glucosyl transferase 74D1 (UGT74D1); FUNCTIONS IN: transferase activity, transferring hexosyl groups, UDP-glycosyltransferase activity, transferase activity, transferring glycosyl groups; INVOLVED IN: metabolic…	T
'16.8.3'	'secondary metabolism.flavonoids.dihydroflavonols'	'evm0018919'	'(loc_os04g46980.1 : 814.0) no description available & (q93xp7|czog1_maize : 628.0) Cis-zeatin O-glucosyltransferase 1 (EC 2.4.1.215) (cisZOG1) - Zea mays (Maize) & (at2g31750 : 170.0) UDP-glucosyl transferase 74D1 (UGT74D1); FUNCTIONS IN: transferase activity, transferring hexosyl groups, UDP-glycosyltransferase activity, transferase activity, transferring glycosyl groups; INVOLVED IN: metabolic…	T
'16.8.3'	'secondary metabolism.flavonoids.dihydroflavonols'	'evm0026281'	'(loc_os04g46970.1 : 1020.0) no description available & (q6jah0|czog_sorbi : 364.0) Putative cis-zeatin O-glucosyltransferase (EC 2.4.1.215) - Sorghum bicolor (Sorghum) (Sorghum vulgare) & (at2g15490 : 127.0) UDP-glycosyltransferase 73B4 (UGT73B4); FUNCTIONS IN: quercetin 3-O-glucosyltransferase activity, UDP-glycosyltransferase activity, quercetin 7-O-glucosyltransferase activity, UDP-glucosyltr…	T
'16.8.3'	'secondary metabolism.flavonoids.dihydroflavonols'	'evm0028217'	'(loc_os04g47720.1 : 833.0) no description available & (q93xp7|czog1_maize : 502.0) Cis-zeatin O-glucosyltransferase 1 (EC 2.4.1.215) (cisZOG1) - Zea mays (Maize) & (at2g15490 : 165.0) UDP-glycosyltransferase 73B4 (UGT73B4); FUNCTIONS IN: quercetin 3-O-glucosyltransferase activity, UDP-glycosyltransferase activity, quercetin 7-O-glucosyltransferase activity, UDP-glucosyltransferase activity, tran…	T
'16.8.3'	'secondary metabolism.flavonoids.dihydroflavonols'	'evm0003613'	'(loc_os11g27370.1 : 778.0) no description available & (q43716|ufog_pethy : 424.0) Anthocyanidin 3-O-glucosyltransferase (EC 2.4.1.115) (Flavonol 3-O-glucosyltransferase) (UDP-glucose flavonoid 3-O-glucosyltransferase) (Anthocyanin rhamnosyl transferase) - Petunia hybrida (Petunia) & (at5g54010 : 254.0) UDP-Glycosyltransferase superfamily protein; FUNCTIONS IN: transferase activity, transferring …	T
'16.8.3'	'secondary metabolism.flavonoids.dihydroflavonols'	'evm0003069'	'(loc_os07g31960.1 : 836.0) no description available & (at1g07240 : 254.0) UDP-glucosyl transferase 71C5 (UGT71C5); FUNCTIONS IN: quercetin 3-O-glucosyltransferase activity, UDP-glycosyltransferase activity, transferase activity, transferring glycosyl groups; INVOLVED IN: metabolic process; LOCATED IN: cellular_component unknown; EXPRESSED IN: 22 plant structures; EXPRESSED DURING: 13 growth stag…	T
'16.8.3'	'secondary metabolism.flavonoids.dihydroflavonols'	'evm0010586'	'(loc_os06g23560.1 : 807.0) no description available & (at3g16520 : 285.0) UDP-glucosyl transferase 88A1 (UGT88A1); FUNCTIONS IN: in 6 functions; INVOLVED IN: metabolic process; LOCATED IN: cellular_component unknown; EXPRESSED IN: 22 plant structures; EXPRESSED DURING: 13 growth stages; CONTAINS InterPro DOMAIN/s: UDP-glucuronosyl/UDP-glucosyltransferase (InterPro:IPR002213); BEST Arabidopsis th…	T
'16.8.3'	'secondary metabolism.flavonoids.dihydroflavonols'	'evm0039225'	'(loc_os06g18140.1 : 804.0) no description available & (at3g50740 : 201.0) UGT72E1 is an UDPG:coniferyl alcohol glucosyltransferase which specifically glucosylates sinapyl- and coniferyl aldehydes. The enzyme is thought to be involved in lignin metabolism.; UDP-glucosyl transferase 72E1 (UGT72E1); CONTAINS InterPro DOMAIN/s: UDP-glucuronosyl/UDP-glucosyltransferase (InterPro:IPR002213); BEST Arab…	T
'16.8.3'	'secondary metabolism.flavonoids.dihydroflavonols'	'evm0017085'	'(loc_os05g12450.1 : 771.0) no description available & (at4g01070 : 260.0) the glycosyltransferase (UGT72B1) is involved in metabolizing xenobiotica (chloroaniline and chlorophenole). Comparison between wild type and knock-out mutant demonstrates the central role of this gene for metabolizing chloroaniline but significantly less for chlorophenole. The glucosyltransferase preferred UDP-xylose over…	T
'16.8.3'	'secondary metabolism.flavonoids.dihydroflavonols'	'evm0040395'	'(loc_os05g45080.1 : 893.0) no description available & (at3g16520 : 314.0) UDP-glucosyl transferase 88A1 (UGT88A1); FUNCTIONS IN: in 6 functions; INVOLVED IN: metabolic process; LOCATED IN: cellular_component unknown; EXPRESSED IN: 22 plant structures; EXPRESSED DURING: 13 growth stages; CONTAINS InterPro DOMAIN/s: UDP-glucuronosyl/UDP-glucosyltransferase (InterPro:IPR002213); BEST Arabidopsis th…	T
'16.8.3'	'secondary metabolism.flavonoids.dihydroflavonols'	'evm0041890'	'(loc_os05g45110.1 : 882.0) no description available & (at3g16520 : 304.0) UDP-glucosyl transferase 88A1 (UGT88A1); FUNCTIONS IN: in 6 functions; INVOLVED IN: metabolic process; LOCATED IN: cellular_component unknown; EXPRESSED IN: 22 plant structures; EXPRESSED DURING: 13 growth stages; CONTAINS InterPro DOMAIN/s: UDP-glucuronosyl/UDP-glucosyltransferase (InterPro:IPR002213); BEST Arabidopsis th…	T
'16.8.3.1'	'secondary metabolism.flavonoids.dihydroflavonols.dihydroflavonol 4-reductase'	'evm0033829'	'(loc_os09g32020.1 : 1067.0) no description available & (at4g35420 : 351.0) Encodes DRL1 (Dihydroflavonol 4-reductase-like1), a closely related homolog of the rice anther-specific gene OsDFR2. DRL1 may be involved in a metabolic pathway essential for pollen wall development and male fertility. Mutant plants have impaired pollen formation and seed production.; dihydroflavonol 4-reductase-like1 (DR…	T
'16.8.3.1'	'secondary metabolism.flavonoids.dihydroflavonols.dihydroflavonol 4-reductase'	'evm0024507'	'(loc_os07g40986.1 : 568.0) no description available & (gnl|cdd|36715 : 223.0) no description available & (at4g27250 : 169.0) NAD(P)-binding Rossmann-fold superfamily protein; FUNCTIONS IN: cinnamyl-alcohol dehydrogenase activity; INVOLVED IN: cellular metabolic process, metabolic process; LOCATED IN: cellular_component unknown; EXPRESSED IN: 13 plant structures; EXPRESSED DURING: 6 growth stages…	T
'16.8.3.2'	'secondary metabolism.flavonoids.dihydroflavonols.flavanone 3-hydroxylase'	''	''
'16.8.3.3'	'secondary metabolism.flavonoids.dihydroflavonols.flavonoid 3''-monooxygenase'	'evm0023148'	'(loc_os03g39760.1 : 852.0) no description available & (gnl|cdd|35378 : 438.0) no description available & (o81974|c71d8_soybn : 378.0) Cytochrome P450 71D8 (EC 1.14.-.-) (P450 CP7) - Glycine max (Soybean) & (at3g26330 : 308.0) putative cytochrome P450; "cytochrome P450, family 71, subfamily B, polypeptide 37" (CYP71B37); FUNCTIONS IN: electron carrier activity, monooxygenase activity, iron ion bi…	T
'16.8.3.3'	'secondary metabolism.flavonoids.dihydroflavonols.flavonoid 3''-monooxygenase'	'evm0023739'	'(loc_os10g16974.1 : 890.0) no description available & (q9sbq9|f3ph_pethy : 503.0) Flavonoid 3'-monooxygenase (EC 1.14.13.21) (Flavonoid 3'-hydroxylase) (Cytochrome P450 75B2) - Petunia hybrida (Petunia) & (at5g07990 : 493.0) Required for flavonoid 3' hydroxylase activity.; TRANSPARENT TESTA 7 (TT7); CONTAINS InterPro DOMAIN/s: Cytochrome P450 (InterPro:IPR001128), Cytochrome P450, E-class, group…	T
'16.8.3.3'	'secondary metabolism.flavonoids.dihydroflavonols.flavonoid 3''-monooxygenase'	'evm0017266'	'(loc_os09g26960.1 : 1014.0) no description available & (gnl|cdd|35378 : 481.0) no description available & (at5g07990 : 410.0) Required for flavonoid 3' hydroxylase activity.; TRANSPARENT TESTA 7 (TT7); CONTAINS InterPro DOMAIN/s: Cytochrome P450 (InterPro:IPR001128), Cytochrome P450, E-class, group I (InterPro:IPR002401), Cytochrome P450, conserved site (InterPro:IPR017972); BEST Arabidopsis tha…	T
'16.8.3.3'	'secondary metabolism.flavonoids.dihydroflavonols.flavonoid 3''-monooxygenase'	'evm0001134'	'(loc_os02g09250.1 : 828.0) no description available & (gnl|cdd|35378 : 442.0) no description available & (o81974|c71d8_soybn : 357.0) Cytochrome P450 71D8 (EC 1.14.-.-) (P450 CP7) - Glycine max (Soybean) & (gnl|cdd|84486 : 308.0) no description available & (at3g26230 : 282.0) putative cytochrome P450; "cytochrome P450, family 71, subfamily B, polypeptide 24" (CYP71B24); FUNCTIONS IN: electron ca…	T
'16.8.3.3'	'secondary metabolism.flavonoids.dihydroflavonols.flavonoid 3''-monooxygenase'	'evm0003715'	'(loc_os02g29960.1 : 909.0) no description available & (gnl|cdd|35378 : 465.0) no description available & (at5g07990 : 361.0) Required for flavonoid 3' hydroxylase activity.; TRANSPARENT TESTA 7 (TT7); CONTAINS InterPro DOMAIN/s: Cytochrome P450 (InterPro:IPR001128), Cytochrome P450, E-class, group I (InterPro:IPR002401), Cytochrome P450, conserved site (InterPro:IPR017972); BEST Arabidopsis thal…	T
'16.8.3.3'	'secondary metabolism.flavonoids.dihydroflavonols.flavonoid 3''-monooxygenase'	'evm0011900'	'(loc_os02g09220.1 : 907.0) no description available & (gnl|cdd|35378 : 465.0) no description available & (o81974|c71d8_soybn : 413.0) Cytochrome P450 71D8 (EC 1.14.-.-) (P450 CP7) - Glycine max (Soybean) & (gnl|cdd|84486 : 307.0) no description available & (at3g26300 : 303.0) putative cytochrome P450; "cytochrome P450, family 71, subfamily B, polypeptide 34" (CYP71B34); FUNCTIONS IN: electron ca…	T
'16.8.3.3'	'secondary metabolism.flavonoids.dihydroflavonols.flavonoid 3''-monooxygenase'	'evm0012392'	'(loc_os02g09240.1 : 884.0) no description available & (gnl|cdd|35378 : 460.0) no description available & (o81974|c71d8_soybn : 418.0) Cytochrome P450 71D8 (EC 1.14.-.-) (P450 CP7) - Glycine max (Soybean) & (gnl|cdd|84486 : 310.0) no description available & (at3g26300 : 307.0) putative cytochrome P450; "cytochrome P450, family 71, subfamily B, polypeptide 34" (CYP71B34); FUNCTIONS IN: electron ca…	T
'16.8.3.3'	'secondary metabolism.flavonoids.dihydroflavonols.flavonoid 3''-monooxygenase'	'evm0041324'	'(loc_os02g09200.1 : 831.0) no description available & (gnl|cdd|35378 : 460.0) no description available & (o48923|c71da_soybn : 381.0) Cytochrome P450 71D10 (EC 1.14.-.-) - Glycine max (Soybean) & (gnl|cdd|84486 : 313.0) no description available & (at3g26280 : 296.0) cytochrome P450 monooxygenase; "cytochrome P450, family 71, subfamily B, polypeptide 4" (CYP71B4); FUNCTIONS IN: electron carrier a…	T
'16.8.3.3'	'secondary metabolism.flavonoids.dihydroflavonols.flavonoid 3''-monooxygenase'	'evm0043019'	'(loc_os05g35010.1 : 754.0) no description available & (gnl|cdd|35378 : 434.0) no description available & (gnl|cdd|84486 : 285.0) no description available & (p37118|c71a2_solme : 278.0) Cytochrome P450 71A2 (EC 1.14.-.-) (CYPLXXIA2) (P-450EG4) - Solanum melongena (Eggplant) (Aubergine) & (at5g07990 : 247.0) Required for flavonoid 3' hydroxylase activity.; TRANSPARENT TESTA 7 (TT7); CONTAINS Inter…	T
'16.8.3.4'	'secondary metabolism.flavonoids.dihydroflavonols.flavonoid 3',5'-hydroxylase'	''	''
'16.8.4'	'secondary metabolism.flavonoids.flavonols'	'evm0003621'	'(loc_os03g08624.1 : 652.0) no description available & (at4g33360 : 426.0) Encodes an NAD+-dependent dehydrogenase that oxidizes farnesol more efficiently than other prenyl alcohol substrates.; farnesol dehydrogenase (FLDH); CONTAINS InterPro DOMAIN/s: NAD-dependent epimerase/dehydratase (InterPro:IPR001509), NAD(P)-binding domain (InterPro:IPR016040); BEST Arabidopsis thaliana protein match is: …	T
'16.8.4'	'secondary metabolism.flavonoids.flavonols'	'evm0003928'	'(loc_os03g24430.1 : 785.0) no description available & (at3g53150 : 327.0) UDP-glucosyl transferase 73D1 (UGT73D1); FUNCTIONS IN: transferase activity, transferring hexosyl groups, UDP-glycosyltransferase activity; INVOLVED IN: metabolic process; LOCATED IN: endomembrane system; EXPRESSED IN: stem, sepal, stamen; EXPRESSED DURING: 4 anthesis; CONTAINS InterPro DOMAIN/s: UDP-glucuronosyl/UDP-gluco…	T
'16.8.4'	'secondary metabolism.flavonoids.flavonols'	'evm0003794'	'(loc_os09g18450.1 : 549.0) no description available & (gnl|cdd|35365 : 255.0) no description available & (at1g17020 : 248.0) Encodes a novel member of the Fe(II)/ascorbate oxidase gene family; senescence-related gene.; senescence-related gene 1 (SRG1); CONTAINS InterPro DOMAIN/s: Oxoglutarate/iron-dependent oxygenase (InterPro:IPR005123); BEST Arabidopsis thaliana protein match is: 2-oxoglutarat…	T
'16.8.4'	'secondary metabolism.flavonoids.flavonols'	'evm0030781'	'(loc_os04g57180.1 : 654.0) no description available & (at5g07480 : 257.0) KAR-UP oxidoreductase 1 (KUOX1); FUNCTIONS IN: oxidoreductase activity, acting on paired donors, with incorporation or reduction of molecular oxygen, 2-oxoglutarate as one donor, and incorporation of one atom each of oxygen into both donors, oxidoreductase activity; INVOLVED IN: response to karrikin, flavonoid biosynthetic…	T
'16.8.4'	'secondary metabolism.flavonoids.flavonols'	'evm0032337'	'(loc_os06g07914.1 : 512.0) no description available & (gnl|cdd|35365 : 204.0) no description available & (at5g20550 : 199.0) 2-oxoglutarate (2OG) and Fe(II)-dependent oxygenase superfamily protein; FUNCTIONS IN: oxidoreductase activity, acting on paired donors, with incorporation or reduction of molecular oxygen, 2-oxoglutarate as one donor, and incorporation of one atom each of oxygen into both…	T
'16.8.4'	'secondary metabolism.flavonoids.flavonols'	'evm0009216'	'(loc_os05g42070.1 : 478.0) no description available & (at3g53160 : 107.0) UDP-glucosyl transferase 73C7 (UGT73C7); CONTAINS InterPro DOMAIN/s: UDP-glucuronosyl/UDP-glucosyltransferase (InterPro:IPR002213); BEST Arabidopsis thaliana protein match is: UDP-Glycosyltransferase superfamily protein (TAIR:AT2G36770.1); Has 7083 Blast hits to 7007 proteins in 427 species: Archae - 0; Bacteria - 435; Met…	T
'16.8.4'	'secondary metabolism.flavonoids.flavonols'	'evm0015559'	'(loc_os05g42020.1 : 778.0) no description available & (gnl|cdd|36406 : 190.0) no description available & (at3g53160 : 189.0) UDP-glucosyl transferase 73C7 (UGT73C7); CONTAINS InterPro DOMAIN/s: UDP-glucuronosyl/UDP-glucosyltransferase (InterPro:IPR002213); BEST Arabidopsis thaliana protein match is: UDP-Glycosyltransferase superfamily protein (TAIR:AT2G36770.1); Has 7083 Blast hits to 7007 prote…	T
'16.8.4.1'	'secondary metabolism.flavonoids.flavonols.flavonol synthase (FLS)'	''	''
'16.8.4.2'	'secondary metabolism.flavonoids.flavonols.flavonol 3-O-glycosyltransferase'	'evm0010280'	'(loc_os01g45110.1 : 928.0) no description available & (at2g15490 : 349.0) UDP-glycosyltransferase 73B4 (UGT73B4); FUNCTIONS IN: quercetin 3-O-glucosyltransferase activity, UDP-glycosyltransferase activity, quercetin 7-O-glucosyltransferase activity, UDP-glucosyltransferase activity, transferase activity, transferring glycosyl groups; INVOLVED IN: response to other organism; LOCATED IN: endomembr…	T
'16.8.4.2'	'secondary metabolism.flavonoids.flavonols.flavonol 3-O-glycosyltransferase'	'evm0027952'	'(loc_os01g45140.1 : 981.0) no description available & (at2g15490 : 371.0) UDP-glycosyltransferase 73B4 (UGT73B4); FUNCTIONS IN: quercetin 3-O-glucosyltransferase activity, UDP-glycosyltransferase activity, quercetin 7-O-glucosyltransferase activity, UDP-glucosyltransferase activity, transferase activity, transferring glycosyl groups; INVOLVED IN: response to other organism; LOCATED IN: endomembr…	T
'16.8.4.2'	'secondary metabolism.flavonoids.flavonols.flavonol 3-O-glycosyltransferase'	'evm0001646'	'(loc_os03g59350.1 : 676.0) no description available & (gnl|cdd|36406 : 184.0) no description available & (at2g15480 : 182.0) UDP-glucosyl transferase 73B5 (UGT73B5); FUNCTIONS IN: quercetin 3-O-glucosyltransferase activity, UDP-glycosyltransferase activity, UDP-glucosyltransferase activity, transferase activity, transferring glycosyl groups; INVOLVED IN: response to other organism; LOCATED IN: e…	T
'16.8.4.2'	'secondary metabolism.flavonoids.flavonols.flavonol 3-O-glycosyltransferase'	'evm0009216'	'(loc_os05g42070.1 : 478.0) no description available & (at3g53160 : 107.0) UDP-glucosyl transferase 73C7 (UGT73C7); CONTAINS InterPro DOMAIN/s: UDP-glucuronosyl/UDP-glucosyltransferase (InterPro:IPR002213); BEST Arabidopsis thaliana protein match is: UDP-Glycosyltransferase superfamily protein (TAIR:AT2G36770.1); Has 7083 Blast hits to 7007 proteins in 427 species: Archae - 0; Bacteria - 435; Met…	T
'16.8.4.2'	'secondary metabolism.flavonoids.flavonols.flavonol 3-O-glycosyltransferase'	'evm0015559'	'(loc_os05g42020.1 : 778.0) no description available & (gnl|cdd|36406 : 190.0) no description available & (at3g53160 : 189.0) UDP-glucosyl transferase 73C7 (UGT73C7); CONTAINS InterPro DOMAIN/s: UDP-glucuronosyl/UDP-glucosyltransferase (InterPro:IPR002213); BEST Arabidopsis thaliana protein match is: UDP-Glycosyltransferase superfamily protein (TAIR:AT2G36770.1); Has 7083 Blast hits to 7007 prote…	T
'16.8.4.2'	'secondary metabolism.flavonoids.flavonols.flavonol 3-O-glycosyltransferase'	'evm0024114'	'(loc_os05g42060.1 : 865.0) no description available & (at4g34131 : 218.0) UDP-glucosyl transferase 73B3 (UGT73B3); FUNCTIONS IN: transferase activity, transferring hexosyl groups, quercetin 3-O-glucosyltransferase activity, UDP-glycosyltransferase activity, UDP-glucosyltransferase activity; INVOLVED IN: response to cyclopentenone, response to other organism; LOCATED IN: endomembrane system; CONT…	T
'16.8.4.2'	'secondary metabolism.flavonoids.flavonols.flavonol 3-O-glycosyltransferase'	'evm0038820'	'(loc_os05g42040.1 : 901.0) no description available & (at4g34131 : 226.0) UDP-glucosyl transferase 73B3 (UGT73B3); FUNCTIONS IN: transferase activity, transferring hexosyl groups, quercetin 3-O-glucosyltransferase activity, UDP-glycosyltransferase activity, UDP-glucosyltransferase activity; INVOLVED IN: response to cyclopentenone, response to other organism; LOCATED IN: endomembrane system; CONT…	T
'16.8.4.3'	'secondary metabolism.flavonoids.flavonols.flavonol-3-O-rhamnosyltransferase'	'evm0024354'	'(loc_os07g05420.1 : 698.0) no description available & (p16166|ufo1_maize : 358.0) Anthocyanidin 3-O-glucosyltransferase (EC 2.4.1.115) (Flavonol 3-O-glucosyltransferase) (UDP-glucose flavonoid 3-O-glucosyltransferase) (Bronze-1) (Bz-McC allele) - Zea mays (Maize) & (gnl|cdd|79510 : 272.0) no description available & (at5g17050 : 218.0) The At5g17050 encodes a anthocyanidin 3-O-glucosyltransferase…	T
'16.8.5'	'secondary metabolism.flavonoids.isoflavones'	''	''
'16.8.5.1'	'secondary metabolism.flavonoids.isoflavones.isoflavone reductase'	'evm0006895'	'(loc_os12g16220.2 : 643.0) no description available & (at1g32100 : 427.0) Encodes a pinoresinol reductase involved in lignan biosynthesis. Expressed strongly in roots and less strongly in stems. Shows specificity for pinoresinol and not lariciresinol.; pinoresinol reductase 1 (PRR1); CONTAINS InterPro DOMAIN/s: NAD(P)-binding domain (InterPro:IPR016040), NmrA-like (InterPro:IPR008030); BEST Arab…	T
'16.8.5.2'	'secondary metabolism.flavonoids.isoflavones.chalcone reductase'	''	''
'16.8.5.3'	'secondary metabolism.flavonoids.isoflavones.isoflavone synthase'	''	''
'16.8.5.4'	'secondary metabolism.flavonoids.isoflavones.hydroxyisoflavone dehydrogenase'	''	''
'16.8.6'	'secondary metabolism.flavonoids.flavonones'	''	''
'16.8.6.1'	'secondary metabolism.flavonoids.flavonones.flavone synthase (FNS)'	''	''
'16.8.6.2'	'secondary metabolism.flavonoids.flavonones.flavone 7-O-glycosyltransferase'	''	''
'16.8.6.3'	'secondary metabolism.flavonoids.flavonones.flavone apiosyltransferase'	''	''
'16.8.7'	'secondary metabolism.flavonoids.flavan 3-ol'	''	''
'16.8.7.1'	'secondary metabolism.flavonoids.flavan 3-ol.leucoanthocyanidin 4-reductase (LAR)'	''	''
'16.8.8'	'secondary metabolism.flavonoids.flavonoid glycosylations'	''	''
'16.8.8.1'	'secondary metabolism.flavonoids.flavonoid glycosylations.anthocyanidin-3-O-glycoside-6'-rhamnosyltransferase'	''	''
'16.8.8.2'	'secondary metabolism.flavonoids.flavonoid glycosylations.flavonol-3-O-glycoside-rhamnosyltransferase'	''	''
'16.10'	'secondary metabolism.simple phenols'	'evm0003294'	'(loc_os01g62490.1 : 1108.0) no description available & (at5g60020 : 789.0) putative laccase, a member of laccase family of genes (17 members in Arabidopsis).; laccase 17 (LAC17); FUNCTIONS IN: laccase activity; INVOLVED IN: oxidation reduction, lignin catabolic process; LOCATED IN: endomembrane system, apoplast; EXPRESSED IN: 14 plant structures; EXPRESSED DURING: LP.04 four leaves visible, 4 an…	T
'16.10'	'secondary metabolism.simple phenols'	'evm0005780'	'(loc_os01g62480.1 : 1110.0) no description available & (at5g60020 : 846.0) putative laccase, a member of laccase family of genes (17 members in Arabidopsis).; laccase 17 (LAC17); FUNCTIONS IN: laccase activity; INVOLVED IN: oxidation reduction, lignin catabolic process; LOCATED IN: endomembrane system, apoplast; EXPRESSED IN: 14 plant structures; EXPRESSED DURING: LP.04 four leaves visible, 4 an…	T
'16.10'	'secondary metabolism.simple phenols'	'evm0013340'	'(loc_os01g63180.1 : 1068.0) no description available & (at3g09220 : 556.0) putative laccase, a member of laccase family of genes (17 members in Arabidopsis).; laccase 7 (LAC7); FUNCTIONS IN: laccase activity; INVOLVED IN: oxidation reduction, lignin catabolic process; LOCATED IN: endomembrane system, apoplast; EXPRESSED IN: 18 plant structures; EXPRESSED DURING: 7 growth stages; CONTAINS InterPr…	T
'16.10'	'secondary metabolism.simple phenols'	'evm0018213'	'(loc_os01g44330.1 : 1098.0) no description available & (at5g03260 : 810.0) putative laccase, a member of laccase family of genes (17 members in Arabidopsis).; laccase 11 (LAC11); FUNCTIONS IN: laccase activity; INVOLVED IN: oxidation reduction, lignin catabolic process; LOCATED IN: endomembrane system, apoplast; EXPRESSED IN: 24 plant structures; EXPRESSED DURING: 13 growth stages; CONTAINS Inte…	T
'16.10'	'secondary metabolism.simple phenols'	'evm0008617'	'(loc_os03g16610.1 : 1031.0) no description available & (at5g60020 : 791.0) putative laccase, a member of laccase family of genes (17 members in Arabidopsis).; laccase 17 (LAC17); FUNCTIONS IN: laccase activity; INVOLVED IN: oxidation reduction, lignin catabolic process; LOCATED IN: endomembrane system, apoplast; EXPRESSED IN: 14 plant structures; EXPRESSED DURING: LP.04 four leaves visible, 4 an…	T
'16.10'	'secondary metabolism.simple phenols'	'evm0018866'	'(loc_os03g18640.1 : 986.0) no description available & (at2g40370 : 642.0) putative laccase, a member of laccase family of genes (17 members in Arabidopsis).; laccase 5 (LAC5); FUNCTIONS IN: laccase activity; INVOLVED IN: response to copper ion; LOCATED IN: endomembrane system, apoplast; EXPRESSED IN: 8 plant structures; EXPRESSED DURING: 4 anthesis, petal differentiation and expansion stage; CON…	T
'16.10'	'secondary metabolism.simple phenols'	'evm0003026'	'(loc_os11g48060.1 : 1071.0) no description available & (at2g38080 : 760.0) Encodes a protein with similarity to putative laccase, a member of laccase family (17 members in Arabidopsis). Might be involved in cell wall biosynthesis. Mutants have a mild irregular xylem phenotype.; IRREGULAR XYLEM 12 (IRX12); FUNCTIONS IN: laccase activity; INVOLVED IN: secondary cell wall biogenesis; LOCATED IN: en…	T
'16.10'	'secondary metabolism.simple phenols'	'evm0009426'	'(loc_os11g01730.1 : 1049.0) no description available & (at5g05390 : 749.0) putative laccase, a member of laccase family of genes (17 members in Arabidopsis).; laccase 12 (LAC12); FUNCTIONS IN: laccase activity; INVOLVED IN: oxidation reduction, lignin catabolic process; LOCATED IN: endomembrane system, apoplast; EXPRESSED IN: 7 plant structures; EXPRESSED DURING: petal differentiation and expans…	T
'16.10'	'secondary metabolism.simple phenols'	'evm0039558'	'(loc_os11g42200.1 : 1126.0) no description available & (gnl|cdd|36477 : 470.0) no description available & (at3g09220 : 439.0) putative laccase, a member of laccase family of genes (17 members in Arabidopsis).; laccase 7 (LAC7); FUNCTIONS IN: laccase activity; INVOLVED IN: oxidation reduction, lignin catabolic process; LOCATED IN: endomembrane system, apoplast; EXPRESSED IN: 18 plant structures; …	T
'16.10'	'secondary metabolism.simple phenols'	'evm0017935'	'(loc_os05g38390.1 : 908.0) no description available & (at5g60020 : 680.0) putative laccase, a member of laccase family of genes (17 members in Arabidopsis).; laccase 17 (LAC17); FUNCTIONS IN: laccase activity; INVOLVED IN: oxidation reduction, lignin catabolic process; LOCATED IN: endomembrane system, apoplast; EXPRESSED IN: 14 plant structures; EXPRESSED DURING: LP.04 four leaves visible, 4 ant…	T
'16.10'	'secondary metabolism.simple phenols'	'evm0043183'	'(loc_os05g38420.1 : 1089.0) no description available & (at5g60020 : 758.0) putative laccase, a member of laccase family of genes (17 members in Arabidopsis).; laccase 17 (LAC17); FUNCTIONS IN: laccase activity; INVOLVED IN: oxidation reduction, lignin catabolic process; LOCATED IN: endomembrane system, apoplast; EXPRESSED IN: 14 plant structures; EXPRESSED DURING: LP.04 four leaves visible, 4 an…	T
'16.10'	'secondary metabolism.simple phenols'	'evm0020582'	'(loc_os12g01730.1 : 1049.0) no description available & (at5g05390 : 747.0) putative laccase, a member of laccase family of genes (17 members in Arabidopsis).; laccase 12 (LAC12); FUNCTIONS IN: laccase activity; INVOLVED IN: oxidation reduction, lignin catabolic process; LOCATED IN: endomembrane system, apoplast; EXPRESSED IN: 7 plant structures; EXPRESSED DURING: petal differentiation and expans…	T
'16.10'	'secondary metabolism.simple phenols'	'evm0025500'	'(loc_os12g15920.1 : 1072.0) no description available & (at3g09220 : 582.0) putative laccase, a member of laccase family of genes (17 members in Arabidopsis).; laccase 7 (LAC7); FUNCTIONS IN: laccase activity; INVOLVED IN: oxidation reduction, lignin catabolic process; LOCATED IN: endomembrane system, apoplast; EXPRESSED IN: 18 plant structures; EXPRESSED DURING: 7 growth stages; CONTAINS InterPr…	T
'16.10'	'secondary metabolism.simple phenols'	'evm0031615'	'(loc_os12g15680.1 : 1059.0) no description available & (at3g09220 : 573.0) putative laccase, a member of laccase family of genes (17 members in Arabidopsis).; laccase 7 (LAC7); FUNCTIONS IN: laccase activity; INVOLVED IN: oxidation reduction, lignin catabolic process; LOCATED IN: endomembrane system, apoplast; EXPRESSED IN: 18 plant structures; EXPRESSED DURING: 7 growth stages; CONTAINS InterPr…	T
'16.20'	'secondary metabolism.amino acid derivatives'	''	''
'16.20.1001'	'secondary metabolism.amino acid derivatives'	'dopa'	'secondary metabolism, amino acid derivatives'	M
'16.20.1002'	'secondary metabolism.amino acid derivatives'	'dopamine'	'secondary metabolism, amino acid derivatives'	M
'16.20.1003'	'secondary metabolism.amino acid derivatives'	'noradrenaline'	'secondary metabolism, amino acid derivatives'	M
'16.20.1004'	'secondary metabolism.amino acid derivatives'	'tryptamine'	'secondary metabolism, shikimic acid pathway'	M
'16.20.1005'	'secondary metabolism.amino acid derivatives'	'tyramine'	'secondary metabolism, shikimic acid pathway'	M
'16.20.1006'	'secondary metabolism.amino acid derivatives'	'3,4-dihydroxybenzylamine'	'Dopamine derivative'	M
'16.99'	'secondary metabolism.unspecified'	''	''
'16.99.1001'	'secondary metabolism.unspecified'	'digitoxin'	'secondary metabolism'	M
'16.99.1003'	'secondary metabolism.unspecified'	'acetylsalicylate'	'secondary metabolism'	M
'16.99.1004'	'secondary metabolism.unspecified'	'4-(methylamino)benzoate'	'secondary metabolism'	M
'16.99.1005'	'secondary metabolism.unspecified'	'4-aminobenzoate'	'secondary metabolism'	M
'16.99.1006'	'secondary metabolism.unspecified'	'3-phenylpropionate'	'secondary metabolism'	M
'16.99.1007'	'secondary metabolism.unspecified'	'2-aminobenzoate'	'secondary metabolism'	M
'16.99.1008'	'secondary metabolism.unspecified'	'1-o-benzyl-beta-glucoside'	'secondary metabolism'	M
'16.99.1009'	'secondary metabolism.unspecified'	'salicin'	'secondary metabolism'	M
'16.99.1010'	'secondary metabolism.unspecified'	'3-(2,4-dihydoxyphenyl)propionate'	'secondary metabolism'	M
'16.99.1011'	'secondary metabolism.unspecified'	'1-caffeoylquinate'	'secondary metabolism'	M
'16.99.1012'	'secondary metabolism.unspecified'	'buthylhydroxytoluene'	'secondary metabolism'	M
'16.99.1013'	'secondary metabolism.unspecified'	'mandelate'	'secondary metabolism'	M
'16.99.1014'	'secondary metabolism.unspecified'	'helicin'	'secondary metabolism, glucoside'	M
'16.99.1014'	'secondary metabolism.unspecified'	'quinate'	'secondary metabolism'	M
'16.99.1016'	'secondary metabolism.unspecified'	'acrylamide'	'Styrene degradation (to confirm in plants)'	M
'16.99.1017'	'secondary metabolism.unspecified'	'clotrimazole'	'secondary metabolism (?); Inhibitor of P450'	M
'16.99.1018'	'secondary metabolism.unspecified'	'propyl gallate'	'secondary metabolism, antioxydant'	M
'17'	'hormone metabolism'	''	''
'17.1'	'hormone metabolism.abscisic acid'	''	''
'17.1.1'	'hormone metabolism.abscisic acid.synthesis-degradation'	'evm0003069'	'(loc_os07g31960.1 : 836.0) no description available & (at1g07240 : 254.0) UDP-glucosyl transferase 71C5 (UGT71C5); FUNCTIONS IN: quercetin 3-O-glucosyltransferase activity, UDP-glycosyltransferase activity, transferase activity, transferring glycosyl groups; INVOLVED IN: metabolic process; LOCATED IN: cellular_component unknown; EXPRESSED IN: 22 plant structures; EXPRESSED DURING: 13 growth stag…	T
'17.1.1'	'hormone metabolism.abscisic acid.synthesis-degradation'	'evm0008807'	'(loc_os07g18120.1 : 2522.0) no description available & (q6z351|aldol_orysa : 2437.0) Putative aldehyde oxidase-like protein - Oryza sativa (Rice) & (at2g27150 : 1360.0) Encodes the aldehyde oxidase delta isoform catalyzing the final step in abscisic acid biosynthesis.; abscisic aldehyde oxidase 3 (AAO3); CONTAINS InterPro DOMAIN/s: Aldehyde oxidase/xanthine dehydrogenase (InterPro:IPR016208), Fe…	T
'17.1.1.1'	'hormone metabolism.abscisic acid.synthesis-degradation.synthesis'	''	''
'17.1.1.1.1'	'hormone metabolism.abscisic acid.synthesis-degradation.synthesis.zeaxanthin epoxidase'	''	''
'17.1.1.1.10'	'hormone metabolism.abscisic acid.synthesis-degradation.synthesis.9-cis-epoxycarotenoid dioxygenase'	'evm0035913'	'(loc_os03g44380.1 : 1168.0) no description available & (at3g14440 : 752.0) Encodes 9-<i>cis</i>-epoxycarotenoid dioxygenase, a key enzyme in the biosynthesis of abscisic acid. Regulated in response to drought and salinity. Expressed in roots, flowers and seeds. Localized to the chloroplast stroma and thylakoid membrane.; nine-cis-epoxycarotenoid dioxygenase 3 (NCED3); CONTAINS InterPro DOMAIN/s:…	T
'17.1.1.1.10'	'hormone metabolism.abscisic acid.synthesis-degradation.synthesis.9-cis-epoxycarotenoid dioxygenase'	'evm0003145'	'(loc_os02g47510.1 : 979.0) no description available & (at4g19170 : 605.0) chloroplast-targeted member of a family of enzymes similar to nine-cis-epoxycarotenoid dioxygenase; nine-cis-epoxycarotenoid dioxygenase 4 (NCED4); LOCATED IN: chloroplast, plastoglobule; EXPRESSED IN: 16 plant structures; EXPRESSED DURING: 9 growth stages; CONTAINS InterPro DOMAIN/s: Carotenoid oxygenase (InterPro:IPR0042…	T
'17.1.1.1.10'	'hormone metabolism.abscisic acid.synthesis-degradation.synthesis.9-cis-epoxycarotenoid dioxygenase'	'evm0039644'	'(loc_os07g05940.1 : 1066.0) no description available & (at1g78390 : 716.0) Encodes 9-cis-epoxycarotenoid dioxygenase, a key enzyme in the biosynthesis of abscisic acid. The expression of this gene increases during the first 6h of imbibition.; nine-cis-epoxycarotenoid dioxygenase 9 (NCED9); CONTAINS InterPro DOMAIN/s: Carotenoid oxygenase (InterPro:IPR004294); BEST Arabidopsis thaliana protein ma…	T
'17.1.1.1.10'	'hormone metabolism.abscisic acid.synthesis-degradation.synthesis.9-cis-epoxycarotenoid dioxygenase'	'evm0035425'	'(loc_os12g42280.1 : 1099.0) no description available & (at1g78390 : 712.0) Encodes 9-cis-epoxycarotenoid dioxygenase, a key enzyme in the biosynthesis of abscisic acid. The expression of this gene increases during the first 6h of imbibition.; nine-cis-epoxycarotenoid dioxygenase 9 (NCED9); CONTAINS InterPro DOMAIN/s: Carotenoid oxygenase (InterPro:IPR004294); BEST Arabidopsis thaliana protein ma…	T
'17.1.1.1.11'	'hormone metabolism.abscisic acid.synthesis-degradation.synthesis.short chain alcohol dehydrogenmase (ABA2)'	''	''
'17.1.1.1.12'	'hormone metabolism.abscisic acid.synthesis-degradation.synthesis.abscisic aldehyde oxidase'	'evm0008807'	'(loc_os07g18120.1 : 2522.0) no description available & (q6z351|aldol_orysa : 2437.0) Putative aldehyde oxidase-like protein - Oryza sativa (Rice) & (at2g27150 : 1360.0) Encodes the aldehyde oxidase delta isoform catalyzing the final step in abscisic acid biosynthesis.; abscisic aldehyde oxidase 3 (AAO3); CONTAINS InterPro DOMAIN/s: Aldehyde oxidase/xanthine dehydrogenase (InterPro:IPR016208), Fe…	T
'17.1.1.2'	'hormone metabolism.abscisic acid.synthesis-degradation.degradation'	''	''
'17.1.1.2.1'	'hormone metabolism.abscisic acid.synthesis-degradation.degradation.8-hydroxylase'	'evm0031859'	'(loc_os03g61980.1 : 966.0) no description available & (at1g19630 : 289.0) member of CYP722A; "cytochrome P450, family 722, subfamily A, polypeptide 1" (CYP722A1); FUNCTIONS IN: electron carrier activity, monooxygenase activity, iron ion binding, oxygen binding, heme binding; INVOLVED IN: oxidation reduction; LOCATED IN: endomembrane system; EXPRESSED IN: stem, flower; EXPRESSED DURING: petal dif…	T
'17.1.1.2.1'	'hormone metabolism.abscisic acid.synthesis-degradation.degradation.8-hydroxylase'	'evm0014216'	'(loc_os02g47470.1 : 973.0) no description available & (at4g19230 : 675.0) Encodes a protein with ABA 8'-hydroxylase activity, involved in ABA catabolism. Member of the CYP707A gene family. CYP707A1 appears to play an important role in determining the ABA levels in dry seeds. Gene involved in postgermination growth. Overexpression of CYP707A1 leads to a decrease in ABA levels and a reduction in a…	T
'17.1.1.1001'	'hormone metabolism.abscisic acid.synthesis-degradation'	'mevalonolactone'	'hormone metabolism.abscisic acid precursor'	M
'17.1.1.1002'	'hormone metabolism.abscisic acid.synthesis-degradation'	'aba'	'hormone metabolism.abscisic acid'	M
'17.1.2'	'hormone metabolism.abscisic acid.signal transduction'	''	''
'17.1.3'	'hormone metabolism.abscisic acid.induced-regulated-responsive-activated'	'evm0039156'	'(loc_os03g16170.1 : 556.0) no description available & (at1g07430 : 281.0) highly ABA-induced PP2C gene 2 (HAI2); FUNCTIONS IN: protein serine/threonine phosphatase activity, catalytic activity; INVOLVED IN: protein amino acid dephosphorylation; LOCATED IN: protein serine/threonine phosphatase complex; EXPRESSED IN: 17 plant structures; EXPRESSED DURING: 9 growth stages; CONTAINS InterPro DOMAIN/…	T
'17.1.3'	'hormone metabolism.abscisic acid.induced-regulated-responsive-activated'	'evm0019929'	'(loc_os04g44510.1 : 387.0) no description available & (at5g08350 : 183.0) GRAM domain-containing protein / ABA-responsive protein-related; CONTAINS InterPro DOMAIN/s: GRAM (InterPro:IPR004182); BEST Arabidopsis thaliana protein match is: GRAM domain-containing protein / ABA-responsive protein-related (TAIR:AT5G23370.1); Has 358 Blast hits to 358 proteins in 24 species: Archae - 0; Bacteria - 0; …	T
'17.1.3'	'hormone metabolism.abscisic acid.induced-regulated-responsive-activated'	'evm0023536'	'(loc_os04g44500.1 : 449.0) no description available & (at5g08350 : 182.0) GRAM domain-containing protein / ABA-responsive protein-related; CONTAINS InterPro DOMAIN/s: GRAM (InterPro:IPR004182); BEST Arabidopsis thaliana protein match is: GRAM domain-containing protein / ABA-responsive protein-related (TAIR:AT5G23370.1); Has 358 Blast hits to 358 proteins in 24 species: Archae - 0; Bacteria - 0; …	T
'17.1.3'	'hormone metabolism.abscisic acid.induced-regulated-responsive-activated'	'evm0039420'	'(loc_os11g30500.1 : 213.0) no description available & (q07764|hva22_horvu : 160.0) Protein HVA22 - Hordeum vulgare (Barley) & (at4g24960 : 150.0) Homologous to a eukaryote specific ABA- and stress-inducible gene first isolated from barley. Groups in one subfamily with ATHVA22E. Along with other members of the ATHVA22 family, it may be involved in regulation of autophagy during development.; HVA2…	T
'17.1.3'	'hormone metabolism.abscisic acid.induced-regulated-responsive-activated'	'evm0044650'	'(loc_os08g36440.1 : 223.0) no description available & (q07764|hva22_horvu : 197.0) Protein HVA22 - Hordeum vulgare (Barley) & (at5g50720 : 135.0) Encodes one of five HVA22 homologs in Arabidopsis. HVA22 is an ABA- and stress-inducible gene first isolated from barley. Members of this gene family have only been found in eukaryotes. AtHVA22e mRNA is upregulated to varying degrees in response to col…	T
'17.1.3'	'hormone metabolism.abscisic acid.induced-regulated-responsive-activated'	'evm0035465'	'(loc_os12g29400.1 : 439.0) no description available & (at5g13200 : 265.0) GRAM domain family protein; CONTAINS InterPro DOMAIN/s: GRAM (InterPro:IPR004182); BEST Arabidopsis thaliana protein match is: GRAM domain family protein (TAIR:AT2G22475.1); Has 1807 Blast hits to 1807 proteins in 277 species: Archae - 0; Bacteria - 0; Metazoa - 736; Fungi - 347; Plants - 385; Viruses - 0; Other Eukaryotes…	T
'17.2'	'hormone metabolism.auxin'	''	''
'17.2.1'	'hormone metabolism.auxin.synthesis-degradation'	'evm0029411'	'(loc_os01g08440.1 : 665.0) no description available & (at4g15550 : 266.0) UDP-glucose:indole-3-acetate beta-D-glucosyltransferase; indole-3-acetate beta-D-glucosyltransferase (IAGLU); FUNCTIONS IN: UDP-glycosyltransferase activity, transferase activity, transferring glycosyl groups; INVOLVED IN: metabolic process; LOCATED IN: chloroplast; EXPRESSED IN: 17 plant structures; EXPRESSED DURING: 7 gr…	T
'17.2.1'	'hormone metabolism.auxin.synthesis-degradation'	'evm0036784'	'(loc_os01g51060.1 : 703.0) no description available & (at1g51760 : 441.0) encodes a member of the six Arabidopsis IAA-amino acid conjugate hydrolase subfamily and conjugates and conjugates IAA-Ala in vitro. Gene is expressed most strongly in roots, stems, and flowers.; IAA-ALANINE RESISTANT 3 (IAR3); FUNCTIONS IN: metallopeptidase activity, IAA-Ala conjugate hydrolase activity; INVOLVED IN: prot…	T
'17.2.1'	'hormone metabolism.auxin.synthesis-degradation'	'evm0005004'	'(loc_os03g62060.1 : 697.0) no description available & (at3g02875 : 387.0) Hydrolyzes amino acid conjugates of the plant growth regulator indole-3-acetic acid (IAA), including IAA-Leu and IAA-Phe. Uses Mg and Co ions as cofactors.; IAA-LEUCINE RESISTANT 1 (ILR1); FUNCTIONS IN: metallopeptidase activity, IAA-Leu conjugate hydrolase activity, IAA-Phe conjugate hydrolase activity; INVOLVED IN: prote…	T
'17.2.1'	'hormone metabolism.auxin.synthesis-degradation'	'evm0045423'	'(loc_os09g34230.1 : 856.0) no description available & (at2g43840 : 329.0) UGT74F1 transfers UDP:glucose to salicylic acid (forming a glucoside), benzoic acid, quercetin, and athranilate in vitro. UGT74F1 shows a weak ability to catalyze the formation of the p-aminobenzoate-glucose ester in vitro. But, UGT75B1 appears to be the dominant pABA acylglucosyltransferase in vivo based on assays in leav…	T
'17.2.1'	'hormone metabolism.auxin.synthesis-degradation'	'evm0008594'	'(loc_os04g57090.1 : 740.0) no description available & (at5g55250 : 335.0) Encodes an enzyme which specifically converts IAA to its methyl ester form MelIAA. This gene belongs to the family of carboxyl methyltransferases whose members catalyze the transfer of the methyl group from S-adenosyl-L-methionine to carboxylic acid-containing substrates to form small molecule methyl esters. Expression of …	T
'17.2.1.1001'	'hormone metabolism.auxin.synthesis-degradation'	'beta-indole-3-acetonitrile'	'hormone metabolism.auxin'	M
'17.2.1.1002'	'hormone metabolism.auxin'	'indole-3-acetaldehyde'	'hormone metabolism.auxin'	M
'17.2.1.1003'	'hormone metabolism.auxin'	'indole-3-acetate'	'hormone metabolism.auxin'	M
'17.2.1.1004'	'hormone metabolism.auxin'	'indole-3-acetyl-aspartate'	'hormone metabolism.auxin'	M
'17.2.1.1005'	'hormone metabolism.auxin'	'indole-3-butyrate'	'hormone metabolism.auxin'	M
'17.2.1.1006'	'hormone metabolism.auxin'	'indoxyl-beta-d-glucoside'	'hormone metabolism.auxin'	M
'17.2.1.1007'	'hormone metabolism.auxin'	'n-(3-indolylacetyl)-alanine'	''	M
'17.2.2'	'hormone metabolism.auxin.signal transduction'	'evm0008724'	'(q5vqy3|pin5_orysa : 624.0) Probable auxin efflux carrier component 5 (OsPIN5) - Oryza sativa (Rice) & (loc_os01g58860.1 : 624.0) no description available & (at1g23080 : 175.0) Encodes a novel component of auxin efflux that is located apically in the basal cell and is involved during embryogenesis in setting up the apical-basal axis in the embryo. It is also involved in pattern specification dur…	T
'17.2.2'	'hormone metabolism.auxin.signal transduction'	'evm0018329'	'(q5jlm1|pin6_orysa : 506.0) Probable auxin efflux carrier component 6 (OsPIN6) - Oryza sativa (Rice) & (loc_os01g69070.1 : 506.0) no description available & (at5g16530 : 351.0) Encodes PIN5, an atypical member of the PIN family. PIN5 is a functional auxin transporter that is required for auxin-mediated development. PIN5 does not have a direct role in cell-to-cell transport but regulates intracel…	T
'17.2.2'	'hormone metabolism.auxin.signal transduction'	'evm0013907'	'(q53jg7|lax4_orysa : 742.0) Putative auxin transporter-like protein 4 - Oryza sativa (Rice) & (loc_os11g06820.1 : 742.0) no description available & (at1g77690 : 630.0) Encodes an auxin influx carrier LAX3 (Like Aux1) that promotes lateral root emergence. Auxin-induced expression of LAX3 in turn induces a selection of cell-wall-remodelling enzymes, which are likely to promote cell separation in a…	T
'17.2.3'	'hormone metabolism.auxin.induced-regulated-responsive-activated'	'evm0040390'	'(loc_os01g12160.1 : 1076.0) no description available & (q5naz7|gh33_orysa : 754.0) Probable indole-3-acetic acid-amido synthetase GH3.3 (EC 6.3.2.-) (Auxin-responsive GH3-like protein 3) (OsGH3-3) - Oryza sativa (Rice) & (gnl|cdd|66963 : 620.0) no description available & (at2g46370 : 618.0) Encodes a jasmonate-amido synthetase that is a member of the GH3 family of proteins. JAR1 catalyzes the fo…	T
'17.2.3'	'hormone metabolism.auxin.induced-regulated-responsive-activated'	'evm0005874'	'(loc_os03g09850.1 : 573.0) no description available & (at2g04850 : 368.0) Auxin-responsive family protein; CONTAINS InterPro DOMAIN/s: Cytochrome b561, eukaryote (InterPro:IPR004877), Uncharacterised conserved protein UCP037471 (InterPro:IPR017214), Protein of unknown function DUF568, DOMON-like (InterPro:IPR007613), DOMON related (InterPro:IPR005018), Cytochrome b561/ferric reductase transmembr…	T
'17.2.3'	'hormone metabolism.auxin.induced-regulated-responsive-activated'	'evm0039968'	'(loc_os03g09900.1 : 685.0) no description available & (at3g25290 : 357.0) Auxin-responsive family protein; INVOLVED IN: multicellular organismal development; LOCATED IN: plasma membrane, membrane; EXPRESSED IN: 19 plant structures; EXPRESSED DURING: 9 growth stages; CONTAINS InterPro DOMAIN/s: Cytochrome b561, eukaryote (InterPro:IPR004877), Uncharacterised conserved protein UCP037471 (InterPro:…	T
'17.2.3'	'hormone metabolism.auxin.induced-regulated-responsive-activated'	'evm0045501'	'(loc_os10g36703.1 : 158.0) no description available & (at2g46690 : 85.9) SAUR-like auxin-responsive protein family ; CONTAINS InterPro DOMAIN/s: Auxin responsive SAUR protein (InterPro:IPR003676); BEST Arabidopsis thaliana protein match is: SAUR-like auxin-responsive protein family (TAIR:AT3G61900.1); Has 1291 Blast hits to 1280 proteins in 26 species: Archae - 0; Bacteria - 0; Metazoa - 0; Fung…	T
'17.2.3'	'hormone metabolism.auxin.induced-regulated-responsive-activated'	'evm0019320'	'(loc_os09g32470.1 : 585.0) no description available & (at5g47530 : 290.0) Auxin-responsive family protein; CONTAINS InterPro DOMAIN/s: Cytochrome b561, eukaryote (InterPro:IPR004877), Uncharacterised conserved protein UCP037471 (InterPro:IPR017214), Protein of unknown function DUF568, DOMON-like (InterPro:IPR007613), DOMON related (InterPro:IPR005018), Cytochrome b561/ferric reductase transmembr…	T
'17.2.3'	'hormone metabolism.auxin.induced-regulated-responsive-activated'	'evm0027333'	'(loc_os09g37330.1 : 313.0) no description available & (at5g27780 : 88.2) SAUR-like auxin-responsive protein family ; CONTAINS InterPro DOMAIN/s: Auxin responsive SAUR protein (InterPro:IPR003676); BEST Arabidopsis thaliana protein match is: SAUR-like auxin-responsive protein family (TAIR:AT1G29430.1); Has 1807 Blast hits to 1807 proteins in 277 species: Archae - 0; Bacteria - 0; Metazoa - 736; F…	T
'17.2.3'	'hormone metabolism.auxin.induced-regulated-responsive-activated'	'evm0045234'	'(loc_os09g26610.1 : 230.0) no description available & (at3g43120 : 146.0) SAUR-like auxin-responsive protein family ; CONTAINS InterPro DOMAIN/s: Auxin responsive SAUR protein (InterPro:IPR003676); BEST Arabidopsis thaliana protein match is: SAUR-like auxin-responsive protein family (TAIR:AT5G20810.1); Has 1460 Blast hits to 1446 proteins in 27 species: Archae - 0; Bacteria - 0; Metazoa - 0; Fun…	T
'17.2.3'	'hormone metabolism.auxin.induced-regulated-responsive-activated'	'evm0017690'	'(loc_os02g05060.1 : 221.0) no description available & (at2g24400 : 108.0) SAUR-like auxin-responsive protein family ; CONTAINS InterPro DOMAIN/s: Auxin responsive SAUR protein (InterPro:IPR003676); BEST Arabidopsis thaliana protein match is: SAUR-like auxin-responsive protein family (TAIR:AT4G31320.1); Has 1369 Blast hits to 1358 proteins in 26 species: Archae - 0; Bacteria - 0; Metazoa - 0; Fun…	T
'17.2.3'	'hormone metabolism.auxin.induced-regulated-responsive-activated'	'evm0041829'	'(q6z5m0|iaa8_orysa : 348.0) Auxin-responsive protein IAA8 (Indoleacetic acid-induced protein 8) - Oryza sativa (Rice) & (loc_os02g49160.1 : 348.0) no description available & (at3g62100 : 112.0) Encodes a member of the Aux/IAA family of proteins implicated in auxin signaling. IAA30 lacks the conserved degron (domain II) found in many family members. IAA30 transcripts are induced by auxin treatmen…	T
'17.2.3'	'hormone metabolism.auxin.induced-regulated-responsive-activated'	'evm0005518'	'(loc_os04g26910.1 : 699.0) no description available & (at1g60710 : 551.0) Encodes ATB2.; ATB2; FUNCTIONS IN: oxidoreductase activity; INVOLVED IN: response to cadmium ion; EXPRESSED IN: 23 plant structures; EXPRESSED DURING: 14 growth stages; CONTAINS InterPro DOMAIN/s: Aldo/keto reductase (InterPro:IPR001395), Aldo/keto reductase subgroup (InterPro:IPR020471); BEST Arabidopsis thaliana protein …	T
'17.2.3'	'hormone metabolism.auxin.induced-regulated-responsive-activated'	'evm0007443'	'(loc_os04g47520.2 : 1090.0) no description available & (at1g20550 : 664.0) O-fucosyltransferase family protein; FUNCTIONS IN: molecular_function unknown; INVOLVED IN: biological_process unknown; LOCATED IN: mitochondrion; EXPRESSED IN: 21 plant structures; EXPRESSED DURING: 10 growth stages; CONTAINS InterPro DOMAIN/s: GDP-fucose protein O-fucosyltransferase (InterPro:IPR019378); BEST Arabidopsi…	T
'17.2.3'	'hormone metabolism.auxin.induced-regulated-responsive-activated'	'evm0012807'	'(loc_os04g27060.1 : 669.0) no description available & (at1g60710 : 501.0) Encodes ATB2.; ATB2; FUNCTIONS IN: oxidoreductase activity; INVOLVED IN: response to cadmium ion; EXPRESSED IN: 23 plant structures; EXPRESSED DURING: 14 growth stages; CONTAINS InterPro DOMAIN/s: Aldo/keto reductase (InterPro:IPR001395), Aldo/keto reductase subgroup (InterPro:IPR020471); BEST Arabidopsis thaliana protein …	T
'17.2.3'	'hormone metabolism.auxin.induced-regulated-responsive-activated'	'evm0013742'	'(loc_os04g26910.1 : 558.0) no description available & (at1g60730 : 478.0) NAD(P)-linked oxidoreductase superfamily protein; FUNCTIONS IN: oxidoreductase activity, aldo-keto reductase activity; INVOLVED IN: oxidation reduction; EXPRESSED IN: 7 plant structures; EXPRESSED DURING: LP.06 six leaves visible, LP.04 four leaves visible, 4 anthesis, petal differentiation and expansion stage; CONTAINS In…	T
'17.2.3'	'hormone metabolism.auxin.induced-regulated-responsive-activated'	'evm0021182'	'(gnl|cdd|48483 : 356.0) no description available & (at4g27450 : 331.0) Aluminium induced protein with YGL and LRDR motifs; FUNCTIONS IN: molecular_function unknown; INVOLVED IN: biological_process unknown; LOCATED IN: cytosol, nucleus, plasma membrane; EXPRESSED IN: 25 plant structures; EXPRESSED DURING: 14 growth stages; BEST Arabidopsis thaliana protein match is: Aluminium induced protein with…	T
'17.2.3'	'hormone metabolism.auxin.induced-regulated-responsive-activated'	'evm0025084'	'(loc_os04g56680.1 : 200.0) no description available & (gnl|cdd|66231 : 93.5) no description available & (at4g34750 : 84.0) SAUR-like auxin-responsive protein family ; FUNCTIONS IN: calmodulin binding; INVOLVED IN: response to auxin stimulus; LOCATED IN: cellular_component unknown; EXPRESSED IN: 24 plant structures; EXPRESSED DURING: 15 growth stages; CONTAINS InterPro DOMAIN/s: Auxin responsive …	T
'17.2.3'	'hormone metabolism.auxin.induced-regulated-responsive-activated'	'evm0030398'	'(loc_os04g26870.1 : 682.0) no description available & (at1g60730 : 484.0) NAD(P)-linked oxidoreductase superfamily protein; FUNCTIONS IN: oxidoreductase activity, aldo-keto reductase activity; INVOLVED IN: oxidation reduction; EXPRESSED IN: 7 plant structures; EXPRESSED DURING: LP.06 six leaves visible, LP.04 four leaves visible, 4 anthesis, petal differentiation and expansion stage; CONTAINS In…	T
'17.2.3'	'hormone metabolism.auxin.induced-regulated-responsive-activated'	'evm0016052'	'(q7xin9|gh38_orysa : 1234.0) Probable indole-3-acetic acid-amido synthetase GH3.8 (EC 6.3.2.-) (Auxin-responsive GH3-like protein 8) (OsGH3-8) - Oryza sativa (Rice) & (loc_os07g40290.1 : 1234.0) no description available & (at4g37390 : 905.0) Encodes an IAA-amido synthase that conjugates Asp and other amino acids to auxin in vitro. Lines carrying insertions in this gene are hypersensitive to auxi…	T
'17.2.3'	'hormone metabolism.auxin.induced-regulated-responsive-activated'	'evm0017405'	'(loc_os06g04590.1 : 149.0) no description available & (gnl|cdd|66231 : 98.1) no description available & (at1g75580 : 88.2) SAUR-like auxin-responsive protein family ; CONTAINS InterPro DOMAIN/s: Auxin responsive SAUR protein (InterPro:IPR003676); BEST Arabidopsis thaliana protein match is: SAUR-like auxin-responsive protein family (TAIR:AT1G19830.1); Has 1403 Blast hits to 1386 proteins in 27 sp…	T
'17.2.3'	'hormone metabolism.auxin.induced-regulated-responsive-activated'	'evm0031586'	'(loc_os05g48270.1 : 661.0) no description available & (at3g61750 : 305.0) Cytochrome b561/ferric reductase transmembrane with DOMON related domain; FUNCTIONS IN: dopamine beta-monooxygenase activity; INVOLVED IN: histidine catabolic process; LOCATED IN: membrane; CONTAINS InterPro DOMAIN/s: Cytochrome b561, eukaryote (InterPro:IPR004877), DOMON related (InterPro:IPR005018), Cytochrome b561/ferri…	T
'17.2.3'	'hormone metabolism.auxin.induced-regulated-responsive-activated'	'evm0028908'	'(loc_os08g41290.1 : 229.0) no description available & (at3g07390 : 103.0) isolated from differential screening of a cDNA library from auxin-treated root culture. sequence does not show homology to any known proteins and is predicted to be extracellular.; Auxin-Induced in Root cultures 12 (AIR12); FUNCTIONS IN: extracellular matrix structural constituent; INVOLVED IN: response to auxin stimulus, …	T
'17.2.3'	'hormone metabolism.auxin.induced-regulated-responsive-activated'	'evm0033852'	'(loc_os08g41280.1 : 633.0) no description available & (at3g25290 : 328.0) Auxin-responsive family protein; INVOLVED IN: multicellular organismal development; LOCATED IN: plasma membrane, membrane; EXPRESSED IN: 19 plant structures; EXPRESSED DURING: 9 growth stages; CONTAINS InterPro DOMAIN/s: Cytochrome b561, eukaryote (InterPro:IPR004877), Uncharacterised conserved protein UCP037471 (InterPro:…	T
'17.3'	'hormone metabolism.brassinosteroid'	''	''
'17.3.1'	'hormone metabolism.brassinosteroid.synthesis-degradation'	''	''
'17.3.1.1'	'hormone metabolism.brassinosteroid.synthesis-degradation.BRs'	''	''
'17.3.1.1.1'	'hormone metabolism.brassinosteroid.synthesis-degradation.BRs.DET2'	'evm0019980'	'(loc_os04g48750.1 : 596.0) no description available & (at2g16530 : 310.0) 3-oxo-5-alpha-steroid 4-dehydrogenase family protein; FUNCTIONS IN: oxidoreductase activity, acting on the CH-CH group of donors, 3-oxo-5-alpha-steroid 4-dehydrogenase activity; INVOLVED IN: lipid metabolic process; LOCATED IN: endoplasmic reticulum; EXPRESSED IN: callus; CONTAINS InterPro DOMAIN/s: 3-oxo-5-alpha-steroid 4…	T
'17.3.1.1.2'	'hormone metabolism.brassinosteroid.synthesis-degradation.BRs.DWF4'	''	''
'17.3.1.1.3'	'hormone metabolism.brassinosteroid.synthesis-degradation.BRs.CPD'	'evm0012356'	'(loc_os11g04710.1 : 890.0) no description available & (at5g05690 : 523.0) Encodes a member of the CP90A family, a cytochrome P450 monooxygenase which converts 6-deoxocathasterone to 6-deoxoteasterone in the late C6 oxidation pathway and cathasterone to teasterone in the early C6 oxidation pathway of brassinolide biosynthesis. Expressed in cotyledons and leaves. Mutants display de-etiolation and …	T
'17.3.1.1.4'	'hormone metabolism.brassinosteroid.synthesis-degradation.BRs.BR6OX'	''	''
'17.3.1.1.5'	'hormone metabolism.brassinosteroid.synthesis-degradation.BRs.metabolic regulation'	'evm0017437'	'(loc_os01g29150.1 : 1020.0) no description available & (at2g26710 : 655.0) Encodes a member of the cytochrome p450 family that serves as a control point between multiple photoreceptor systems and brassinosteroid signal transduction. Involved in brassinolide metabolism. Mediates response to a variety of light signals including hypocotyl elongation and cotyledon expansion.; PHYB ACTIVATION TAGGED …	T
'17.3.1.1.5'	'hormone metabolism.brassinosteroid.synthesis-degradation.BRs.metabolic regulation'	'evm0008969'	'(loc_os11g30810.1 : 642.0) no description available & (gnl|cdd|36797 : 277.0) no description available & (at3g45070 : 244.0) P-loop containing nucleoside triphosphate hydrolases superfamily protein; FUNCTIONS IN: sulfotransferase activity; INVOLVED IN: biological_process unknown; LOCATED IN: cellular_component unknown; CONTAINS InterPro DOMAIN/s: Sulfotransferase domain (InterPro:IPR000863); BES…	T
'17.3.1.1.5'	'hormone metabolism.brassinosteroid.synthesis-degradation.BRs.metabolic regulation'	'evm0036851'	'(loc_os11g30910.1 : 755.0) no description available & (gnl|cdd|36797 : 284.0) no description available & (at2g14920 : 239.0) Encodes a brassinosteroid sulfotransferase that may be involved in brassinosteroid inactivation. In vitro experiements show that this enzyme can act on a broad group of naturally occurring brassinosteroids, including the 24-epimers and (22R,23R)-28 homobrassinosteroids, th…	T
'17.3.1.1.5'	'hormone metabolism.brassinosteroid.synthesis-degradation.BRs.metabolic regulation'	'evm0005680'	'(loc_os08g40380.1 : 665.0) no description available & (gnl|cdd|36797 : 309.0) no description available & (at5g07010 : 250.0) Encodes a sulfotransferase that acts specifically on 11- and 12-hydroxyjasmonic acid. Transcript levels for this enzyme are increased by treatments with jasmonic acid (JA), 12-hydroxyJA, JA-isoleucine, and 12-oxyphytodienoic acid (a JA precursor).; sulfotransferase 2A (ST2…	T
'17.3.1.1.5'	'hormone metabolism.brassinosteroid.synthesis-degradation.BRs.metabolic regulation'	'evm0042721'	'(loc_os12g17160.1 : 708.0) no description available & (gnl|cdd|36797 : 286.0) no description available & (at3g45070 : 248.0) P-loop containing nucleoside triphosphate hydrolases superfamily protein; FUNCTIONS IN: sulfotransferase activity; INVOLVED IN: biological_process unknown; LOCATED IN: cellular_component unknown; CONTAINS InterPro DOMAIN/s: Sulfotransferase domain (InterPro:IPR000863); BES…	T
'17.3.1.1.99'	'hormone metabolism.brassinosteroid.synthesis-degradation.BRs.other'	''	''
'17.3.1.2'	'hormone metabolism.brassinosteroid.synthesis-degradation.sterols'	''	''
'17.3.1.2.1'	'hormone metabolism.brassinosteroid.synthesis-degradation.sterols.SMT1'	''	''
'17.3.1.2.2'	'hormone metabolism.brassinosteroid.synthesis-degradation.sterols.SMT2'	''	''
'17.3.1.2.3'	'hormone metabolism.brassinosteroid.synthesis-degradation.sterols.CYP51'	'evm0035445'	'(loc_os02g21810.1 : 1000.0) no description available & (p93846|cp51_sorbi : 462.0) Cytochrome P450 51 (EC 1.14.13.70) (CYPLI) (P450-LIA1) (Obtusifoliol 14-alpha demethylase) - Sorghum bicolor (Sorghum) (Sorghum vulgare) & (at1g11680 : 456.0) putative obtusifoliol 14-alpha demethylase involved in sterol biosynthesis.; CYTOCHROME P450 51G1 (CYP51G1); FUNCTIONS IN: sterol 14-demethylase activity, o…	T
'17.3.1.2.3'	'hormone metabolism.brassinosteroid.synthesis-degradation.sterols.CYP51'	'evm0008452'	'(loc_os05g12040.1 : 862.0) no description available & (p93846|cp51_sorbi : 486.0) Cytochrome P450 51 (EC 1.14.13.70) (CYPLI) (P450-LIA1) (Obtusifoliol 14-alpha demethylase) - Sorghum bicolor (Sorghum) (Sorghum vulgare) & (at1g11680 : 483.0) putative obtusifoliol 14-alpha demethylase involved in sterol biosynthesis.; CYTOCHROME P450 51G1 (CYP51G1); FUNCTIONS IN: sterol 14-demethylase activity, ox…	T
'17.3.1.2.3'	'hormone metabolism.brassinosteroid.synthesis-degradation.sterols.CYP51'	'evm0026492'	'(loc_os05g34330.1 : 664.0) no description available & (p93846|cp51_sorbi : 450.0) Cytochrome P450 51 (EC 1.14.13.70) (CYPLI) (P450-LIA1) (Obtusifoliol 14-alpha demethylase) - Sorghum bicolor (Sorghum) (Sorghum vulgare) & (at1g11680 : 437.0) putative obtusifoliol 14-alpha demethylase involved in sterol biosynthesis.; CYTOCHROME P450 51G1 (CYP51G1); FUNCTIONS IN: sterol 14-demethylase activity, ox…	T
'17.3.1.2.4'	'hormone metabolism.brassinosteroid.synthesis-degradation.sterols.FACKEL'	''	''
'17.3.1.2.5'	'hormone metabolism.brassinosteroid.synthesis-degradation.sterols.HYD1'	''	''
'17.3.1.2.6'	'hormone metabolism.brassinosteroid.synthesis-degradation.sterols.DWF7'	''	''
'17.3.1.2.7'	'hormone metabolism.brassinosteroid.synthesis-degradation.sterols.DWF5'	''	''
'17.3.1.2.8'	'hormone metabolism.brassinosteroid.synthesis-degradation.sterols.DWF1'	''	''
'17.3.1.2.99'	'hormone metabolism.brassinosteroid.synthesis-degradation.sterols.other'	'evm0040652'	'(loc_os11g18366.1 : 1309.0) no description available & (gnl|cdd|35718 : 801.0) no description available & (at2g07050 : 766.0) Involved in the biosynthesis of brassinosteroids. Catalyzes the reaction from epoxysqualene to cycloartenol.; cycloartenol synthase 1 (CAS1); FUNCTIONS IN: cycloartenol synthase activity; INVOLVED IN: pentacyclic triterpenoid biosynthetic process, thylakoid membrane organ…	T
'17.3.1.1001'	'hormone metabolism.brassinosteroid.synthesis-degradation'	'22(s),23(s)-homobrassinolide'	'hormone metabolism.brassinosteroid'	M
'17.3.1.1002'	'hormone metabolism.brassinosteroid.synthesis-degradation'	'24-epibrassinolide'	'hormone metabolism.brassinosteroid'	M
'17.3.1.1003'	'hormone metabolism.brassinosteroid.synthesis-degradation'	'24-epicastasterone'	'hormone metabolism.brassinosteroid'	M
'17.3.1.1004'	'hormone metabolism.brassinosteroid.synthesis-degradation'	'28-homocastasterone√ç¬†'	'hormone metabolism.brassinosteroid'	M
'17.3.1.1005'	'hormone metabolism.brassinosteroid.synthesis-degradation'	'brassinolide'	'hormone metabolism.brassinosteroid'	M
'17.3.1.1006'	'hormone metabolism.brassinosteroid.synthesis-degradation'	'castasterone'	'hormone metabolism.brassinosteroid'	M
'17.3.2'	'hormone metabolism.brassinosteroid.signal transduction'	''	''
'17.3.2.1'	'hormone metabolism.brassinosteroid.signal transduction.BRI'	'evm0039182'	'(loc_os07g12480.1 : 892.0) no description available & (gnl|cdd|36401 : 307.0) no description available & (at1g21240 : 210.0) encodes a wall-associated kinase; wall associated kinase 3 (WAK3); FUNCTIONS IN: protein serine/threonine kinase activity, kinase activity; INVOLVED IN: protein amino acid phosphorylation; LOCATED IN: plasma membrane; EXPRESSED IN: 9 plant structures; EXPRESSED DURING: 9 g…	T
'17.3.2.2'	'hormone metabolism.brassinosteroid.signal transduction.BZR'	''	''
'17.3.2.99'	'hormone metabolism.brassinosteroid.signal transduction.other'	'evm0034118'	'(loc_os03g26930.1 : 955.0) no description available & (gnl|cdd|36496 : 479.0) no description available & (gnl|cdd|84781 : 450.0) no description available & (at4g30610 : 412.0) Encodes a secreted glycosylated serine carboxypeptidase with broad substrate preference that is involved in brassinosteroid signalling via BRI1. It is proteolytically processed in vivo by a separate as yet unidentified pro…	T
'17.3.3'	'hormone metabolism.brassinosteroid.induced-regulated-responsive-activated'	'evm0023199'	'(loc_os02g45710.1 : 305.0) no description available & (at3g61460 : 111.0) Encodes a novel ring finger protein and forms an N-terminal hydrophobic domain and a C-terminal RING-H2 signature. Expression is down regulated by brassinolide.; brassinosteroid-responsive RING-H2 (BRH1); FUNCTIONS IN: zinc ion binding; INVOLVED IN: response to brassinosteroid stimulus, response to chitin; LOCATED IN: endo…	T
'17.4'	'hormone metabolism.cytokinin'	''	''
[truncated: 5,609 more rows]
