# Supplementary material for: Integrated RNA-seq Analysis and Meta-QTLs Mapping Provide Insights into Cold Stress Response in Rice Seedling Roots
Source: Int J Mol Sci. 2020 Jun 29;21(13):4615. doi: 10.3390/ijms21134615 (PMC7369714; doi:10.3390/ijms21134615)
Supplement: Supplementary file 1 [file ijms-21-04615-s001.zip › Supplementary/Table S6.xlsx]

## Sheet: Sheet1
	MCqtl	Chr	Linkage marker	Left	Right	Interval(Mb)	DEGs
	MCqtl4-1	Chr4	RM335-RM16294	689354	921475	0.232121	0
	MCqtl4-2	Chr4	RM16408-RM16423	3850023	4292909	0.442886	0
	MCqtl5-4	Chr5	RM6200-RM7271	26988308	27034829	0.046521	0
	MCqtl6-2	Chr6	RM197-RM204	3086624	3169544	0.08292	0
	MCqtl8-3	Chr8	RM23144-RM6699	20627944	20672832	0.044888	0
	MCqtl11-3	Chr11	RM26397-RM26401	8988592	8995123	0.006531	0
	MCqtl9-3	Chr9	RM24714-RM215	21181538	21189733	0.008195	1
	MCqtl4-4	Chr4	RM17558-RM17572	32944727	33219547	0.27482	2
	MCqtl12-4	Chr12	RM28642-RM28669	25155146	25556943	0.401797	2
	MCqtl1-2	Chr1	RM10268-RM10271	4579532	4657607	0.078075	3
	MCqtl7-2	Chr7	RM7571-RM542	10370905	12713180	2.34227	3
	MCqtl8-4	Chr8	RM23343-RM5353	24069924	24121932	0.052008	3
	MCqtl2-2	Chr2	RM13061-RM13076	12191394	12683073	0.491679	4
	MCqtl5-3	Chr5	RM6621-RM7568	18842906	19490593	0.647687	4
	MCqtl10-1	Chr10	RM6370-RM3590	345475	1097137	0.751662	5
	MCqtl11-4	Chr11	RM26981-RM26993	22156064	22555966	0.399902	5
	MCqtl4-3	Chr4	RM5424-RM16990	20599528	21258357	0.658829	6
	MCqtl11-1	Chr11	RM25949-RM286	110414	384837	0.274423	6
	MCqtl12-2	Chr12	RM27714-RM27747	5187379	6137068	0.949689	6
	MCqtl10-3	Chr10	RM25544-RM6150	17456324	18376117	0.919793	7
	MCqtl3-4	Chr3	RM16152-RM1221	35020665	35676908	0.656243	8
	MCqtl9-1	Chr9	RM24265-RM24327	14203617	14944554	0.740937	8
	MCqtl8-2	Chr8	RM1148-RM22508	3740075	4746491	1.00642	9
	MCqtl3-2	Chr3	RM14663-RM14677	7469540	7965631	0.496091	10
	MCqtl5-1	Chr5	RM17776-RM17811	701437	1464406	0.762969	10
	MCqtl7-3	Chr7	RM21690-RM3826	19482335	20808557	1.32622	10
	MCqtl8-1	Chr8	RM22225-RM22265	319431	774859	0.455428	11
	MCqtl9-2	Chr9	RM24497-RM3320	17495549	18307575	0.812026	11
	MCqtl11-2	Chr11	RM1812-RM332	2409218	2844477	0.435259	11
	MCqtl2-1	Chr2	RM3497-RM6378	4699429	5477658	0.778229	12
	MCqtl6-4	Chr6	RM30-RM340	27253297	28600295	1.347	13
	MCqtl5-2	Chr5	RM18126-RM18193	7432591	9338309	1.90572	14
	MCqtl1-3	Chr1	RM11476-RM11520	27278202	28020130	0.741928	15
	MCqtl7-1	Chr7	RM3386-RM21019	1644048	3298758	1.65471	15
	MCqtl3-1	Chr3	RM14331-RM231	1616238	2454279	0.838041	16
	MCqtl12-3	Chr12	RM27988-RM28148	12839947	16997528	4.15758	20
	MCqtl1-4	Chr1	RM11929-RM11986	37592115	38603987	1.01187	22
	MCqtl10-2	Chr10	RM2125-RM2887	4892582	8990511	4.09793	23
	MCqtl6-3	Chr6	RM20340-RM20487	23716861	26463142	2.74628	32
	MCqtl7-4	Chr7	RM22068-RM420	27493478	29432438	1.93896	42
	MCqtl10-4	Chr10	RM25661-RM25785	19001860	21018334	2.01647	48
