# Supplementary material for: Integrated RNA-seq Analysis and Meta-QTLs Mapping Provide Insights into Cold Stress Response in Rice Seedling Roots
Source: Int J Mol Sci. 2020 Jun 29;21(13):4615. doi: 10.3390/ijms21134615 (PMC7369714; doi:10.3390/ijms21134615)
Supplement: Supplementary file 1 [file ijms-21-04615-s001.zip › Supplementary/Table S7.xls]

## Sheet: Sheet1
Meta-QTLs	Gene IDs in study	No. Chromosome (Chr)in study	Start in Chr	End in Chr	Transcript IDs in IRGSP1.0	No. Chr in IRGSP 1.0	Start in Chr	End in Chr	RPYCK3d-1_FPKM	RPYCK3d-1_count	RPYCK3d-2_FPKM	RPYCK3d-2_count	RPYCK3d-3_FPKM	RPYCK3d-3_count	RPYCo3d-1_FPKM	RPYCo3d-1_count	RPYCo3d-2_FPKM	RPYCo3d-2_count	RPYCo3d-3_FPKM	RPYCo3d-3_count	RPYCK3d-1_RPYCK3d-2_RPYCK3d-3_vs_RPYCo3d-1_RPYCo3d-2_RPYCo3d-3_DESeq2_FDR	RPYCK3d-1_RPYCK3d-2_RPYCK3d-3_vs_RPYCo3d-1_RPYCo3d-2_RPYCo3d-3_DESeq2_log2FC	RPYCK3d-1_RPYCK3d-2_RPYCK3d-3_vs_RPYCo3d-1_RPYCo3d-2_RPYCo3d-3_DESeq2_(FDR_0.01_FC_4)_regulated	COG_class	COG_class_annotation	GO_annotation	KEGG_annotation	KEGG_pathway_annotation	KOG_class	KOG_class_annotation	Pfam_annotation	Swiss_Prot_annotation	eggNOG_class	eggNOG_class_annotation	NR_annotation	GO_second_level_annotation
MCqtl11-1	EVM0008060	Lachesis_group4	21999	24348	Os11t0103400-00	chr11	136630	139200	0.031286	2	0.181868	10	0.614958	31	2.79198	141	3.19491	149	2.56189	123	7.78046e-09	3.69967	up	--	--	Cellular Component: ubiquitin ligase complex (GO:0000151);; Biological Process: protein polyubiquitination (GO:0000209);; Molecular Function: nucleic acid binding (GO:0003676);; Cellular Component: cytoplasm (GO:0005737);; Molecular Function: zinc ion binding (GO:0008270);; Molecular Function: ubiquitin conjugating enzyme binding (GO:0031624);; Biological Process: positive regulation of proteasom…	--	--	[O]	Posttranslational modification, protein turnover, chaperones	Reverse transcriptase-like;; IBR domain, a half RING-finger domain	--	S	Function unknown	IBR domain containing protein [Oryza sativa Japonica Group]	cellular component: cell (GO:0005623);; cellular component: macromolecular complex (GO:0032991);; cellular component: cell part (GO:0044464);; biological process: metabolic process (GO:0008152);; biological process: cellular process (GO:0009987);; molecular function: binding (GO:0005488);; biological process: biological regulation (GO:0065007);; molecular function: catalytic activity (GO:0003824)
MCqtl11-1	EVM0012630	Lachesis_group4	79198	84729	Os11t0104300-01	chr11	194381	199061	22.5989	3005	22.4719	3049	22.5937	2843	3.22391	415	4.21784	503	3.772	463	1.01732e-47	-2.00321	down	[O]	Posttranslational modification, protein turnover, chaperones	Cellular Component: nucleus (GO:0005634);; Biological Process: protein metabolic process (GO:0019538);;	--	--	[O]	Posttranslational modification, protein turnover, chaperones	--	Protein DWARF 53 OS=Oryza sativa subsp. japonica OX=39947 GN=D53 PE=1 SV=1	O	Posttranslational modification, protein turnover, chaperones	PREDICTED: uncharacterized protein LOC4349543 [Oryza sativa Japonica Group]	cellular component: cell (GO:0005623);; cellular component: organelle (GO:0043226);; cellular component: cell part (GO:0044464);; biological process: metabolic process (GO:0008152)
MCqtl11-1	EVM0014993	Lachesis_group4	130754	131203	Os11t0105000-00	chr11	245031	245651	0.141996	3	0.054726	1	0.247302	4	6.82279	93	6.75191	86	7.378	96	2.02331e-21	5.53395	up	[T]	Signal transduction mechanisms	Molecular Function: calcium ion binding (GO:0005509);;	K13448|9.79289e-93|osa:4351256|K13448 calcium-binding protein CML | (RefSeq) probable calcium-binding protein CML25/26	Plant-pathogen interaction (ko04626)	[T]	Signal transduction mechanisms	EF-hand domain pair;; EF hand;; EF hand;; EF-hand domain pair;; EF-hand domain;; Secreted protein acidic and rich in cysteine Ca binding region;; Cytoskeletal-regulatory complex EF hand	Probable calcium-binding protein CML25/26 OS=Oryza sativa subsp. japonica OX=39947 GN=CML25 PE=3 SV=1	DTZ	Cell cycle control, cell division, chromosome partitioning;; Signal transduction mechanisms;; Cytoskeleton	PREDICTED: probable calcium-binding protein CML25/26 [Oryza sativa Japonica Group]	molecular function: binding (GO:0005488)
MCqtl11-1	EVM0043588	Lachesis_group4	142301	147547	Os11t0105750-01	chr11	256918	262015	16.9113	1750	18.8028	1986	26.9532	2640	3.39259	340	2.99466	278	3.3672	322	4.82898e-22	-2.09509	down	--	--	Cellular Component: chloroplast outer membrane (GO:0009707);; Biological Process: chloroplast relocation (GO:0009902);; Cellular Component: integral component of membrane (GO:0016021);;	--	--	--	--	--	Protein CHUP1, chloroplastic OS=Arabidopsis thaliana OX=3702 GN=CHUP1 PE=1 SV=1	S	Function unknown	PREDICTED: protein CHUP1, chloroplastic [Oryza sativa Japonica Group]	cellular component: cell (GO:0005623);; cellular component: membrane (GO:0016020);; cellular component: organelle (GO:0043226);; cellular component: organelle part (GO:0044422);; cellular component: cell part (GO:0044464);; biological process: cellular process (GO:0009987);; biological process: localization (GO:0051179);; biological process: cellular component organization or biogenesis (GO:00718…
MCqtl11-1	EVM0023313	Lachesis_group4	190467	193529	Os11t0106700-02	chr11	305050	307725	10.9603	466	11.62	504	6.11378	246	223.282	9171	252.951	9617	225.711	8832	6.23603e-150	5.18048	up	[P]	Inorganic ion transport and metabolism	Molecular Function: ferroxidase activity (GO:0004322);; Cellular Component: cell (GO:0005623);; Biological Process: iron ion transport (GO:0006826);; Biological Process: cellular iron ion homeostasis (GO:0006879);; Molecular Function: ferric iron binding (GO:0008199);; Biological Process: oxidation-reduction process (GO:0055114);;	--	--	[P]	Inorganic ion transport and metabolism	Ferritin-like domain	Ferritin-1, chloroplastic OS=Zea mays OX=4577 GN=FER1 PE=1 SV=2	P	Inorganic ion transport and metabolism	ferritin [Oryza sativa Japonica Group]	molecular function: catalytic activity (GO:0003824);; biological process: metabolic process (GO:0008152);; biological process: single-organism process (GO:0044699);; cellular component: cell (GO:0005623);; biological process: localization (GO:0051179);; biological process: cellular process (GO:0009987);; biological process: biological regulation (GO:0065007);; molecular function: binding (GO:0005…
MCqtl11-1	EVM0042085	Lachesis_group4	214892	218728	Os11t0107000-01	chr11	329049	332820	47.6729	2764	47.4499	2808	53.5698	2939	1.53254	86	1.50256	79	1.49532	80	4.97355e-165	-4.43473	down	--	--	Cellular Component: Golgi apparatus (GO:0005794);; Cellular Component: integral component of membrane (GO:0016021);; Molecular Function: O-acetyltransferase activity (GO:0016413);; Biological Process: cell wall organization or biogenesis (GO:0071554);;	--	--	--	--	GDSL/SGNH-like Acyl-Esterase family found in Pmr5 and Cas1p;; PMR5 N terminal Domain	Protein trichome birefringence-like 34 OS=Arabidopsis thaliana OX=3702 GN=TBL34 PE=2 SV=2	S	Function unknown	PREDICTED: protein trichome birefringence-like 34 [Oryza sativa Japonica Group]	cellular component: cell (GO:0005623);; cellular component: organelle (GO:0043226);; cellular component: cell part (GO:0044464);; cellular component: membrane (GO:0016020);; cellular component: membrane part (GO:0044425);; molecular function: catalytic activity (GO:0003824);; biological process: cellular process (GO:0009987)
MCqtl11-2	EVM0028590	Lachesis_group4	2343318	2344220	Os11t0152400-02	chr11	2451959	2455673	89.7687	1467	90.9646	1517	53.4681	827	3.31604	53	3.53345	52	2.29958	35	6.95804e-53	-4.03924	down	--	--	--	--	--	[R]	General function prediction only	Phosphatidylethanolamine-binding protein	CEN-like protein 2 OS=Nicotiana tabacum OX=4097 GN=CET2 PE=2 SV=1	S	Function unknown	PREDICTED: CEN-like protein 2 [Oryza sativa Japonica Group]	--
MCqtl11-2	EVM0017536	Lachesis_group4	2372136	2372408	Os11t0153100-01	chr11	2481639	2482137	9.82348	84	8.49936	75	11.1155	90	24.0883	200	30.1432	231	28.1769	222	7.5973e-17	2.05081	up	--	--	--	--	--	--	--	--	--	--	--	Os11g0153100, partial [Oryza sativa Japonica Group]	--
MCqtl11-2	EVM0016434	Lachesis_group4	2380966	2382025	Os11t0153300-02	chr11	2490716	2491687	12.1328	403	12.7476	432	14.5327	457	0.556722	18	0.70706	22	0.457042	14	2.03594e-37	-3.86771	down	--	--	--	--	--	--	--	--	--	S	Function unknown	PREDICTED: uncharacterized protein At1g76070 [Oryza sativa Japonica Group]	--
MCqtl11-2	EVM0024713	Lachesis_group4	2397258	2398701	Os11t0153500-01	chr11	2506941	2508402	0.374613	15	0.052437	2	0	0	2.82553	103	2.91332	98	3.79396	131	1.18288e-11	4.71033	up	--	--	--	--	--	--	--	Fantastic Four meristem regulator	--	S	Function unknown	PREDICTED: protein FAF-like, chloroplastic [Oryza sativa Japonica Group]	--
MCqtl11-2	EVM0004279	Lachesis_group4	2430175	2433000	Os11t0154300-01	chr11	2539779	2542990	6.14754	130	8.24628	178	6.81309	137	0.952544	20	1.13354	22	1.10482	22	4.12952e-09	-2.08756	down	--	--	--	--	--	--	--	Senescence regulator	--	S	Function unknown	PREDICTED: uncharacterized protein LOC4349813 [Oryza sativa Japonica Group]	--
MCqtl11-2	EVM0019365	Lachesis_group4	2441097	2442065	Os11t0154500-02	chr11	2550674	2551929	3.3475	93	2.77017	79	3.53591	93	0.373723	11	0.671114	17	0	0	0.00158628	-2.39588	down	--	--	Molecular Function: DNA binding (GO:0003677);; Cellular Component: nucleus (GO:0005634);; Biological Process: regulation of transcription, DNA-templated (GO:0006355);; Molecular Function: purine ribonucleoside binding (GO:0032550);; Molecular Function: adenyl ribonucleotide binding (GO:0032559);; Molecular Function: anion binding (GO:0043168);;	--	--	--	--	No apical meristem (NAM) protein	NAC domain-containing protein 90 OS=Arabidopsis thaliana OX=3702 GN=NAC090 PE=1 SV=1	S	Function unknown	PREDICTED: NAC domain-containing protein 90 [Oryza sativa Japonica Group]	molecular function: binding (GO:0005488);; cellular component: cell (GO:0005623);; cellular component: organelle (GO:0043226);; cellular component: cell part (GO:0044464);; biological process: biological regulation (GO:0065007)
MCqtl11-2	EVM0028800	Lachesis_group4	2521648	2524206	Os11t0156000-01	chr11	2631709	2633563	3.97461	118	3.73018	113	3.59129	101	0.711658	21	0.22549	6	0.840765	23	3.63349e-05	-2.0112	down	--	--	Biological Process: amino acid transmembrane transport (GO:0003333);; Molecular Function: DNA binding (GO:0003677);; Cellular Component: nucleus (GO:0005634);; Cellular Component: integral component of plasma membrane (GO:0005887);; Biological Process: regulation of transcription, DNA-templated (GO:0006355);; Molecular Function: L-amino acid transmembrane transporter activity (GO:0015179);; Molec…	--	--	--	--	B3 DNA binding domain	B3 domain-containing protein Os11g0156000 OS=Oryza sativa subsp. japonica OX=39947 GN=Os11g0156000 PE=2 SV=1	K	Transcription	Similar to probable RAV2-like DNA binding protein [imported] - Arabidopsis thaliana [Oryza sativa Japonica Group]	biological process: single-organism process (GO:0044699);; biological process: localization (GO:0051179);; molecular function: binding (GO:0005488);; cellular component: cell (GO:0005623);; cellular component: organelle (GO:0043226);; cellular component: cell part (GO:0044464);; cellular component: membrane (GO:0016020);; cellular component: membrane part (GO:0044425);; biological process: biolog…
MCqtl11-2	EVM0014500	Lachesis_group4	2553516	2557183	Os11t0156401-01	chr11	2665216	2666529	6.9399	354	7.74875	403	10.1547	490	0.466609	23	0.415787	19	0.700325	33	2.46987e-25	-3.35369	down	--	--	--	--	--	--	--	Transcriptional repressor, ovate	--	S	Function unknown	PREDICTED: transcription repressor OFP7 [Oryza sativa Japonica Group]	--
MCqtl11-2	EVM0000666	Lachesis_group4	2587266	2590347	Os11t0156800-01	chr11	2697883	2699704	5.47074	495	6.13484	566	3.48663	298	43.5149	3803	43.7788	3542	44.7127	3723	2.88919e-95	3.70539	up	--	--	Cellular Component: mitochondrion (GO:0005739);; Biological Process: protein metabolic process (GO:0019538);;	--	--	[O]	Posttranslational modification, protein turnover, chaperones	Clp amino terminal domain, pathogenicity island component	Protein SMAX1-LIKE 3 OS=Arabidopsis thaliana OX=3702 GN=SMXL3 PE=2 SV=1	O	Posttranslational modification, protein turnover, chaperones	hypothetical protein OsI_35183 [Oryza sativa Indica Group]	cellular component: cell (GO:0005623);; cellular component: organelle (GO:0043226);; cellular component: cell part (GO:0044464);; biological process: metabolic process (GO:0008152)
MCqtl11-2	EVM0018079	Lachesis_group4	2678223	2682927	Os11t0157600-01	chr11	2789002	2793728	16.1054	1175	14.9848	1115	16.9491	1170	54.0604	3814	54.1089	3534	56.7615	3815	5.20186e-101	2.35866	up	[TK]	Signal transduction mechanisms;; Transcription	Biological Process: phosphorelay signal transduction system (GO:0000160);; Cellular Component: intracellular (GO:0005622);;	K12130|0|osa:4349831|K12130 pseudo-response regulator 5 | (RefSeq) two-component response regulator-like APRR3	Circadian rhythm - plant (ko04712)	[K]	Transcription	Response regulator receiver domain;; CCT motif	Two-component response regulator-like APRR5 OS=Arabidopsis thaliana OX=3702 GN=APRR5 PE=1 SV=2	T	Signal transduction mechanisms	PREDICTED: two-component response regulator-like APRR3 [Oryza sativa Japonica Group]	biological process: cellular process (GO:0009987);; biological process: signaling (GO:0023052);; biological process: single-organism process (GO:0044699);; biological process: response to stimulus (GO:0050896);; biological process: biological regulation (GO:0065007);; cellular component: cell (GO:0005623);; cellular component: cell part (GO:0044464)
MCqtl11-2	EVM0026781	Lachesis_group4	2683323	2684184	Os11t0157701-00	chr11	2794074	2794750	4.07036	110	3.01671	84	2.21549	57	21.2313	555	19.1717	464	23.2196	578	6.43924e-49	3.33552	up	--	--	Cellular Component: integral component of membrane (GO:0016021);;	--	--	--	--	--	--	--	--	hypothetical protein OsJ_33037 [Oryza sativa Japonica Group]	cellular component: membrane (GO:0016020);; cellular component: membrane part (GO:0044425)
MCqtl11-4	EVM0033087	Lachesis_group4	24211497	24217994	Os11t0590900-00	chr11	22444128	22445393	11.6234	1207	12.83	1359	14.1592	1391	1.9368	195	1.75986	164	1.80431	173	1.46391e-40	-2.21969	down	[R]	General function prediction only	Molecular Function: ADP binding (GO:0043531);;	--	--	[T]	Signal transduction mechanisms	NB-ARC domain	Disease resistance protein RPM1 OS=Arabidopsis thaliana OX=3702 GN=RPM1 PE=1 SV=1	S	Function unknown	PREDICTED: putative disease resistance RPP13-like protein 3 [Oryza sativa Japonica Group]	molecular function: binding (GO:0005488)
MCqtl11-4	EVM0023176	Lachesis_group4	24276935	24278890	Os11t0591800-01	chr11	22498563	22500355	13.189	380	12.9698	381	15.0059	409	2.06916	58	1.46834	38	1.50809	40	6.53205e-21	-2.42145	down	--	--	Molecular Function: chitin binding (GO:0008061);; Molecular Function: carbohydrate binding (GO:0030246);; Biological Process: defense response to bacterium (GO:0042742);; Biological Process: defense response to fungus (GO:0050832);;	--	--	[R]	General function prediction only	Barwin family	Barwin OS=Hordeum vulgare OX=4513 PE=1 SV=1	G	Carbohydrate transport and metabolism	hypothetical protein OsI_36720 [Oryza sativa Indica Group]	molecular function: binding (GO:0005488);; biological process: response to stimulus (GO:0050896);; biological process: multi-organism process (GO:0051704)
MCqtl11-4	EVM0009449	Lachesis_group4	24280739	24281677	Os11t0592000-01	chr11	22502008	22502923	8.57983	206	8.74551	214	6.57689	150	0.933903	22	0.931255	20	1.03631	23	1.47867e-13	-2.41816	down	--	--	Molecular Function: nuclease activity (GO:0004518);; Biological Process: plant-type hypersensitive response (GO:0009626);; Molecular Function: carbohydrate binding (GO:0030246);; Biological Process: killing of cells of other organism (GO:0031640);; Biological Process: defense response to bacterium (GO:0042742);; Biological Process: defense response to fungus (GO:0050832);; Biological Process: nuc…	--	--	[R]	General function prediction only	Barwin family	Barwin OS=Hordeum vulgare OX=4513 PE=1 SV=1	G	Carbohydrate transport and metabolism	PREDICTED: barwin [Oryza sativa Japonica Group]	molecular function: catalytic activity (GO:0003824);; biological process: immune system process (GO:0002376);; biological process: cellular process (GO:0009987);; biological process: single-organism process (GO:0044699);; biological process: response to stimulus (GO:0050896);; molecular function: binding (GO:0005488);; biological process: cell killing (GO:0001906);; biological process: multi-orga…
MCqtl11-4	Oryza_sativa_newGene_4556	Lachesis_group4	24284529	24286278	Os11t0592100-01	chr11	22505993	22507412	13.6481	454	12.3884	420	15.9758	503	2.11836	69	1.60216	48	1.50353	47	8.85798e-21	-2.38974	down	--	--	Molecular Function: nuclease activity (GO:0004518);; Biological Process: plant-type hypersensitive response (GO:0009626);; Molecular Function: carbohydrate binding (GO:0030246);; Biological Process: killing of cells of other organism (GO:0031640);; Biological Process: defense response to bacterium (GO:0042742);; Biological Process: defense response to fungus (GO:0050832);; Biological Process: nuc…	--	--	[R]	General function prediction only	Barwin family	Barwin OS=Hordeum vulgare OX=4513 PE=1 SV=1	G	Carbohydrate transport and metabolism	PREDICTED: barwin [Oryza sativa Japonica Group]	molecular function: catalytic activity (GO:0003824);; biological process: immune system process (GO:0002376);; biological process: cellular process (GO:0009987);; biological process: single-organism process (GO:0044699);; biological process: response to stimulus (GO:0050896);; molecular function: binding (GO:0005488);; biological process: cell killing (GO:0001906);; biological process: multi-orga…
MCqtl11-4	EVM0034705	Lachesis_group4	24420547	24425159	Os11t0592600-01	chr11	22550323	22554889	14.9572	857	16.2429	949	23.9527	1298	1.04232	58	0.868782	45	0.687858	37	5.66044e-42	-3.78259	down	--	--	--	--	--	--	--	Targeting protein for Xklp2 (TPX2)	Protein WVD2-like 3 OS=Arabidopsis thaliana OX=3702 GN=WDL3 PE=1 SV=1	S	Function unknown	PREDICTED: protein WVD2-like 1 [Oryza sativa Japonica Group]	--
MCqtl1-2	EVM0014113	Lachesis_group0	38498013	38499846	Os01t0187000-01	chr01	4650156	4651884	1.17639	52	0.980163	45	0.812216	34	15.6556	668	20.7111	818	17.532	712	1.23904e-101	4.72914	up	--	--	--	--	--	--	--	--	--	--	--	hypothetical protein OsI_00699 [Oryza sativa Indica Group]	--
MCqtl1-2	EVM0014160	Lachesis_group0	38501708	38503528	Os01t0186900-02	chr01	4646434	4647956	1.59003	91	1.832	107	1.62303	88	1313.04	72419	1265.7	64622	1313.48	69021	0	10.1522	up	--	--	--	--	--	[L]	Replication, recombination and repair	DDE superfamily endonuclease	Protein ANTAGONIST OF LIKE HETEROCHROMATIN PROTEIN 1 OS=Arabidopsis thaliana OX=3702 GN=ALP1 PE=1 SV=1	S	Function unknown	PREDICTED: putative nuclease HARBI1 [Oryza sativa Japonica Group]	--
MCqtl1-2	EVM0013116	Lachesis_group0	38546028	38549744	Os01t0186200-01	chr01	4581254	4584592	7.48867	455	10.2493	635	11.3528	652	30.5739	1794	33.2268	1805	30.4456	1702	1.19382e-34	2.26521	up	[T]	Signal transduction mechanisms	Molecular Function: phosphorelay sensor kinase activity (GO:0000155);; Biological Process: phosphorelay signal transduction system (GO:0000160);; Molecular Function: protein serine/threonine kinase activity (GO:0004674);; Cellular Component: nucleus (GO:0005634);; Cellular Component: cytoplasm (GO:0005737);; Biological Process: signal transduction by protein phosphorylation (GO:0023014);;	--	--	--	--	PAS domain;; PAS fold;; PAS fold;; PAS fold	Protein TWIN LOV 1 OS=Arabidopsis thaliana OX=3702 GN=TLP1 PE=1 SV=2	T	Signal transduction mechanisms	hypothetical protein OsI_00692 [Oryza sativa Indica Group]	molecular function: catalytic activity (GO:0003824);; molecular function: signal transducer activity (GO:0004871);; molecular function: molecular transducer activity (GO:0060089);; biological process: metabolic process (GO:0008152);; biological process: cellular process (GO:0009987);; biological process: signaling (GO:0023052);; biological process: single-organism process (GO:0044699);; biologica…
MCqtl12-2	EVM0011470	Lachesis_group9	5451119	5453448	Os12t0203200-01	chr12	5399052	5401325	187.49	3345	223.355	4067	209.919	3545	11.0586	191	5.87526	94	8.19256	135	3.22236e-83	-4.02065	down	--	--	--	--	--	--	--	--	--	--	--	PREDICTED: uncharacterized protein LOC4351742 [Oryza sativa Japonica Group]	--
MCqtl12-2	EVM0019300	Lachesis_group9	5507454	5509516	Os12t0204500-01	chr12	5455305	5456824	36.5832	2363	36.8942	2432	33.3179	2037	3.58957	225	2.77049	161	2.32002	139	2.47843e-69	-3.01744	down	[R]	General function prediction only	Biological Process: xylan biosynthetic process (GO:0045492);;	K18801|1.60344e-156|osa:4351745|K18801 glucuronoxylan 4-O-methyltransferase [EC:2.1.1.112] | (RefSeq) glucuronoxylan 4-O-methyltransferase 1	--	--	--	Polysaccharide biosynthesis	Glucuronoxylan 4-O-methyltransferase 1 OS=Arabidopsis thaliana OX=3702 GN=GXM1 PE=1 SV=1	S	Function unknown	PREDICTED: glucuronoxylan 4-O-methyltransferase 1 [Oryza sativa Japonica Group]	biological process: metabolic process (GO:0008152);; biological process: cellular process (GO:0009987);; biological process: single-organism process (GO:0044699);; biological process: cellular component organization or biogenesis (GO:0071840)
MCqtl12-2	EVM0043720	Lachesis_group9	5528481	5530645	Os12t0204800-01	chr12	5475227	5477351	10.58	717	10.4037	720	5.10893	328	1.31519	87	1.09335	67	0.623188	39	3.18302e-12	-2.46262	down	[R]	General function prediction only	Molecular Function: ADP binding (GO:0043531);;	--	--	[T]	Signal transduction mechanisms	NB-ARC domain	Putative disease resistance protein RGA4 OS=Solanum bulbocastanum OX=147425 GN=RGA4 PE=2 SV=1	S	Function unknown	Os12g0204800, partial [Oryza sativa Japonica Group]	molecular function: binding (GO:0005488)
MCqtl12-2	EVM0017428	Lachesis_group9	5667525	5671440	Os12t0207600-00	chr12	5614140	5615573	0.294549	14	0.113116	6	0.349115	16	2.49305	112	1.88556	79	1.77292	76	1.24491e-13	3.4582	up	[G]	Carbohydrate transport and metabolism	Molecular Function: nucleotide binding (GO:0000166);; Molecular Function: magnesium ion binding (GO:0000287);; Molecular Function: structural constituent of ribosome (GO:0003735);; Molecular Function: monooxygenase activity (GO:0004497);; Cellular Component: ribosome (GO:0005840);; Biological Process: translation (GO:0006412);; Cellular Component: chloroplast ribulose bisphosphate carboxylase com…	K01601|0|sita:101756247|K01601 ribulose-bisphosphate carboxylase large chain [EC:4.1.1.39] | (RefSeq) ribulose bisphosphate carboxylase large chain	Glyoxylate and dicarboxylate metabolism (ko00630);; Carbon fixation in photosynthetic organisms (ko00710);; Carbon metabolism (ko01200)	--	--	Ribulose bisphosphate carboxylase large chain, catalytic domain;; Ribulose bisphosphate carboxylase large chain, N-terminal domain;; Ribosomal protein S15	Ribulose bisphosphate carboxylase large chain OS=Oryza sativa subsp. japonica OX=39947 GN=rbcL PE=1 SV=1	G	Carbohydrate transport and metabolism	Ribulose bisphosphate carboxylase large chain precursor, putative [Oryza sativa Japonica Group]	molecular function: binding (GO:0005488);; molecular function: structural molecule activity (GO:0005198);; molecular function: catalytic activity (GO:0003824);; biological process: metabolic process (GO:0008152);; biological process: single-organism process (GO:0044699);; cellular component: cell (GO:0005623);; cellular component: macromolecular complex (GO:0032991);; cellular component: organell…
MCqtl12-2	EVM0005160	Lachesis_group9	5756319	5761588	Os12t0209300-00	chr12	5703041	5708215	4.58194	506	4.17708	471	2.02172	212	0.569042	61	0.581365	58	0.57423	59	1.27911e-09	-2.01369	down	[L]	Replication, recombination and repair	Molecular Function: DNA clamp loader activity (GO:0003689);; Molecular Function: DNA-directed DNA polymerase activity (GO:0003887);; Molecular Function: ATP binding (GO:0005524);; Cellular Component: DNA replication factor C complex (GO:0005663);; Biological Process: DNA-dependent DNA replication (GO:0006261);; Cellular Component: DNA polymerase III complex (GO:0009360);; Biological Process: DNA …	--	--	[L]	Replication, recombination and repair	DNA polymerase III, delta subunit;; DNA polymerase III subunits gamma and tau domain III;; ATPase family associated with various cellular activities (AAA)	Protein STICHEL OS=Arabidopsis thaliana OX=3702 GN=STI PE=1 SV=2	L	Replication, recombination and repair	PREDICTED: protein STICHEL [Oryza sativa Japonica Group]	molecular function: catalytic activity (GO:0003824);; molecular function: binding (GO:0005488);; biological process: metabolic process (GO:0008152);; biological process: cellular process (GO:0009987);; cellular component: cell (GO:0005623);; cellular component: macromolecular complex (GO:0032991);; cellular component: organelle (GO:0043226);; cellular component: organelle part (GO:0044422);; cell…
MCqtl12-2	EVM0026080	Lachesis_group7	28816278	28823390	Os12t0207200-01	chr12	5596782	5598867	3.05446	65	5.80367	126	3.73452	75	0	0	0.109093	3	0.218761	5	6.47994e-09	-4.09883	down	--	--	--	--	--	--	--	--	--	--	--	hypothetical protein OsJ_13926 [Oryza sativa Japonica Group]	--
MCqtl12-3	EVM0028008	Contig236	8972	10801	Os12t0471100-01	chr12	16909020	16910848	10.5043	602	9.02895	528	11.797	640	197.502	10947	208.058	10676	205.102	10831	1.16867e-283	4.85551	up	[MDT]	Cell wall/membrane/envelope biogenesis;; Cell cycle control, cell division, chromosome partitioning;; Signal transduction mechanisms	Molecular Function: ATP binding (GO:0005524);; Biological Process: cell division (GO:0051301);;	--	--	[O]	Posttranslational modification, protein turnover, chaperones	Domain associated at C-terminal with AAA;; ATPase family associated with various cellular activities (AAA)	AAA-ATPase ASD, mitochondrial OS=Arabidopsis thaliana OX=3702 GN=AATP1 PE=1 SV=1	O	Posttranslational modification, protein turnover, chaperones	PREDICTED: AAA-ATPase At3g28580 [Oryza sativa Japonica Group]	molecular function: binding (GO:0005488);; biological process: cellular process (GO:0009987);; biological process: single-organism process (GO:0044699)
MCqtl12-3	EVM0032697	Contig70_ERROPOS68812_plus	23181	24502	Os12t0423142-00	chr12	13375575	13375991	0.215679	9	0.12603	6	0.132639	6	1.10407	45	1.4346	54	1.18463	46	2.21898e-10	3.35961	up	[C]	Energy production and conversion	Molecular Function: structural constituent of ribosome (GO:0003735);; Cellular Component: mitochondrial respiratory chain complex I (GO:0005747);; Biological Process: translation (GO:0006412);; Molecular Function: NADH dehydrogenase (ubiquinone) activity (GO:0008137);; Cellular Component: small ribosomal subunit (GO:0015935);; Cellular Component: integral component of membrane (GO:0016021);; Biol…	K03880|6.51509e-156|osa:107279592|K03880 NADH-ubiquinone oxidoreductase chain 3 [EC:1.6.5.3] | (RefSeq) NADH-ubiquinone oxidoreductase chain 3	--	[C]	Energy production and conversion	NADH-ubiquinone/plastoquinone oxidoreductase, chain 3;; Ribosomal protein L16p/L10e	NADH-ubiquinone oxidoreductase chain 3 OS=Panax ginseng OX=4054 GN=ND3 PE=3 SV=1	C	Energy production and conversion	PREDICTED: NADH-ubiquinone oxidoreductase chain 3 [Oryza sativa Japonica Group]	molecular function: structural molecule activity (GO:0005198);; cellular component: cell (GO:0005623);; cellular component: membrane (GO:0016020);; cellular component: macromolecular complex (GO:0032991);; cellular component: organelle (GO:0043226);; cellular component: organelle part (GO:0044422);; cellular component: membrane part (GO:0044425);; cellular component: cell part (GO:0044464);; biol…
MCqtl12-3	EVM0041341	Contig236	63981	65583	Os12t0472300-00	chr12	16964046	16965071	0.462528	20	0.097646	5	0.185651	8	197.362	8034	199.793	7529	211.086	8187	0	10.0819	up	--	--	Molecular Function: ATP binding (GO:0005524);; Biological Process: cell division (GO:0051301);;	--	--	[O]	Posttranslational modification, protein turnover, chaperones	Domain associated at C-terminal with AAA	AAA-ATPase ASD, mitochondrial OS=Arabidopsis thaliana OX=3702 GN=AATP1 PE=1 SV=1	O	Posttranslational modification, protein turnover, chaperones	Cell Division Protein AAA ATPase family, putative, expressed [Oryza sativa Japonica Group]	molecular function: binding (GO:0005488);; biological process: cellular process (GO:0009987);; biological process: single-organism process (GO:0044699)
MCqtl12-3	EVM0008049	Contig330	111134	112319	Os12t0451300-00	chr12	15498809	15499781	3.51243	131	5.10734	194	3.99847	141	0.08296	3	0.4505	15	0.175316	6	5.75592e-11	-3.4665	down	--	--	--	--	--	--	--	--	--	S	Function unknown	PREDICTED: uncharacterized protein LOC107277319 [Oryza sativa Japonica Group]	--
MCqtl12-3	EVM0005939	Lachesis_group0	9782501	9783484	Os12t0424180-00	chr12	13404036	13404562	1.1784	25	0.341298	8	0.450619	9	4.43525	90	1.62006	31	4.86061	94	1.78497e-06	2.90196	up	[C]	Energy production and conversion	Cellular Component: mitochondrial proton-transporting ATP synthase complex, coupling factor F(o) (GO:0000276);; Biological Process: multicellular organism development (GO:0007275);; Molecular Function: hydrogen ion transmembrane transporter activity (GO:0015078);; Cellular Component: integral component of membrane (GO:0016021);; Molecular Function: hydrolase activity (GO:0016787);; Biological Pro…	K02126|3.49872e-96|osa:6450195|K02126 F-type H+-transporting ATPase subunit a | (RefSeq) atp6, OrsajM_p29; ATP synthase F0 subunit 6	Oxidative phosphorylation (ko00190)	[C]	Energy production and conversion	ATP synthase A chain	ATP synthase subunit a OS=Triticum aestivum OX=4565 GN=ATP6 PE=3 SV=1	C	Energy production and conversion	ATP synthase F0 subunit 6 (mitochondrion) [Oryza sativa Indica Group]	cellular component: cell (GO:0005623);; cellular component: membrane (GO:0016020);; cellular component: macromolecular complex (GO:0032991);; cellular component: organelle (GO:0043226);; cellular component: organelle part (GO:0044422);; cellular component: membrane part (GO:0044425);; cellular component: cell part (GO:0044464);; biological process: multicellular organismal process (GO:0032501);; …
MCqtl12-3	EVM0036492	Lachesis_group9	12362164	12363182	Os12t0424700-00	chr12	13444520	13445604	0.479289	16	0.587186	20	1.45894	45	40.896	1263	45.4949	1300	40.3113	1186	2.69309e-90	6.11965	up	[T]	Signal transduction mechanisms	Molecular Function: cyclin-dependent protein serine/threonine kinase activity (GO:0004693);; Molecular Function: ATP binding (GO:0005524);; Biological Process: protein phosphorylation (GO:0006468);; Molecular Function: RNA polymerase II carboxy-terminal domain kinase activity (GO:0008353);; Biological Process: regulation of cell cycle (GO:0051726);;	K08818|0|osa:4352099|K08818 cell division cycle 2-like [EC:2.7.11.22] | (RefSeq) CDKF-2; putative cyclin-dependent kinase F-2	--	[R]	General function prediction only	Protein kinase domain;; Protein tyrosine kinase;; Phosphotransferase enzyme family;; Lipopolysaccharide kinase (Kdo/WaaP) family	Putative cyclin-dependent kinase F-2 OS=Oryza sativa subsp. japonica OX=39947 GN=CDKF-2 PE=3 SV=1	T	Signal transduction mechanisms	PREDICTED: putative cyclin-dependent kinase F-2 [Oryza sativa Japonica Group]	molecular function: catalytic activity (GO:0003824);; biological process: metabolic process (GO:0008152);; biological process: cellular process (GO:0009987);; biological process: biological regulation (GO:0065007);; molecular function: binding (GO:0005488)
MCqtl12-3	EVM0025087	Lachesis_group9	12574554	12576494	Os12t0428000-01	chr12	13657101	13658736	21.1427	1137	22.1804	1218	23.2832	1185	74.2907	3866	70.6829	3405	77.1146	3824	2.21866e-101	2.31703	up	[P]	Inorganic ion transport and metabolism	--	--	--	[P]	Inorganic ion transport and metabolism	Rhodanese-like domain	Thiosulfate sulfurtransferase 18 OS=Arabidopsis thaliana OX=3702 GN=STR18 PE=1 SV=1	P	Inorganic ion transport and metabolism	Os12g0428000, partial [Oryza sativa Japonica Group]	--
MCqtl12-3	EVM0027699	Lachesis_group9	12579357	12583412	Os12t0428200-00	chr12	13664455	13675555	0.782653	54	0.789755	55	0.585422	38	12.6378	830	13.091	795	14.5086	907	6.29388e-139	4.76872	up	[Q]	Secondary metabolites biosynthesis, transport and catabolism	Molecular Function: cellulase activity (GO:0008810);; Cellular Component: integral component of membrane (GO:0016021);; Biological Process: cellulose catabolic process (GO:0030245);; Biological Process: cell wall organization (GO:0071555);;	--	--	--	--	Glycosyl hydrolase family 9;; Xylanase inhibitor N-terminal	Endoglucanase 18 OS=Oryza sativa subsp. japonica OX=39947 GN=Os06g0715300 PE=2 SV=1	--	--	Glycosyl hydrolase family 9 protein, expressed [Oryza sativa Japonica Group]	molecular function: catalytic activity (GO:0003824);; cellular component: membrane (GO:0016020);; cellular component: membrane part (GO:0044425);; biological process: metabolic process (GO:0008152);; biological process: cellular process (GO:0009987);; biological process: cellular component organization or biogenesis (GO:0071840)
MCqtl12-3	EVM0007793	Lachesis_group9	12803426	12806145	Os12t0431300-01	chr12	13885480	13888224	5.40489	461	5.65247	492	4.26282	344	0.795646	66	0.783976	60	0.648916	51	6.54679e-21	-2.17561	down	--	--	--	--	--	--	--	WD40-like Beta Propeller Repeat	--	S	Function unknown	PREDICTED: uncharacterized protein LOC4352117 [Oryza sativa Japonica Group]	--
MCqtl12-3	EVM0029282	Lachesis_group9	12831788	12833919	Os12t0431700-00	chr12	13913818	13915949	16.2452	970	14.9239	909	10.4561	591	0.553152	32	0.603214	33	1.04298	58	2.96418e-37	-3.60317	down	[R]	General function prediction only	--	--	--	--	--	von Willebrand factor type A domain;; von Willebrand factor type A domain;; von Willebrand factor type A domain;; VWA / Hh protein intein-like;; VWA domain containing CoxE-like protein	E3 ubiquitin-protein ligase WAV3 OS=Arabidopsis thaliana OX=3702 GN=WAV3 PE=1 SV=1	S	Function unknown	PREDICTED: uncharacterized protein LOC4352118 [Oryza sativa Japonica Group]	--
MCqtl12-3	EVM0018304	Lachesis_group9	12899586	12900894	Os12t0432600-01	chr12	13982073	13982902	6.3773	262	4.57817	192	4.91747	191	14.5017	575	14.7509	542	14.194	537	5.01449e-30	2.02977	up	--	--	Molecular Function: zinc ion binding (GO:0008270);; Cellular Component: integral component of membrane (GO:0016021);; Biological Process: protein ubiquitination (GO:0016567);; Biological Process: proteasome-mediated ubiquitin-dependent protein catabolic process (GO:0043161);; Molecular Function: ubiquitin protein ligase activity (GO:0061630);;	--	--	[O]	Posttranslational modification, protein turnover, chaperones	Ring finger domain;; Zinc finger, C3HC4 type (RING finger);; RING-like zinc finger;; RING-H2 zinc finger domain;; Zinc finger, C3HC4 type (RING finger);; Anaphase-promoting complex subunit 11 RING-H2 finger	E3 ubiquitin-protein ligase ATL9 OS=Arabidopsis thaliana OX=3702 GN=ATL9 PE=1 SV=1	O	Posttranslational modification, protein turnover, chaperones	PREDICTED: E3 ubiquitin-protein ligase ATL6 [Oryza sativa Japonica Group]	molecular function: binding (GO:0005488);; cellular component: membrane (GO:0016020);; cellular component: membrane part (GO:0044425);; biological process: metabolic process (GO:0008152);; biological process: cellular process (GO:0009987);; molecular function: catalytic activity (GO:0003824)
MCqtl12-3	EVM0024379	Lachesis_group9	12972233	12975343	Os12t0433700-01	chr12	14054315	14057340	33.9388	767	41.7293	963	50.694	1085	0.178042	4	0.461992	10	0.28623	6	3.59982e-59	-6.3509	down	--	--	--	--	--	--	--	cAMP-regulated phosphoprotein/endosulfine conserved region	--	S	Function unknown	PREDICTED: uncharacterized protein LOC9272205 [Oryza sativa Japonica Group]	--
MCqtl12-3	EVM0040858	Lachesis_group9	13329511	13330231	Os12t0437800-01	chr12	14411366	14412019	35.0427	570	36.6644	608	42.0851	648	4.19658	66	3.2712	48	3.59584	54	9.37058e-35	-2.76027	down	--	--	Molecular Function: serine-type endopeptidase inhibitor activity (GO:0004867);; Biological Process: response to wounding (GO:0009611);; Biological Process: negative regulation of endopeptidase activity (GO:0010951);;	--	--	--	--	Potato inhibitor I family	Subtilisin-chymotrypsin inhibitor-2A OS=Hordeum vulgare OX=4513 PE=1 SV=2	S	Function unknown	hypothetical protein OsI_38185 [Oryza sativa Indica Group]	molecular function: molecular function regulator (GO:0098772);; biological process: biological regulation (GO:0065007);; biological process: response to stimulus (GO:0050896)
MCqtl12-3	EVM0017692	Lachesis_group9	13368144	13369882	Os12t0438300-01	chr12	14449900	14451648	2.66629	146	3.28879	183	3.04169	157	0.143663	8	0.245711	12	0.277658	14	1.54014e-14	-3.0994	down	--	--	Molecular Function: ADP binding (GO:0043531);;	--	--	[T]	Signal transduction mechanisms	NB-ARC domain	Disease resistance protein RGA2 OS=Solanum bulbocastanum OX=147425 GN=RGA2 PE=1 SV=1	S	Function unknown	PREDICTED: disease resistance protein RGA2 [Oryza sativa Japonica Group]	molecular function: binding (GO:0005488)
MCqtl12-3	EVM0022862	Lachesis_group9	13784636	13786266	Os12t0443000-00	chr12	14866174	14867766	1.33085	68	0.880353	46	1.96071	95	27.7951	1374	34.9512	1599	36.0405	1697	8.1369e-86	5.10263	up	[QV]	Secondary metabolites biosynthesis, transport and catabolism;; Defense mechanisms	Molecular Function: monooxygenase activity (GO:0004497);; Molecular Function: iron ion binding (GO:0005506);; Cellular Component: membrane (GO:0016020);; Molecular Function: oxidoreductase activity, acting on paired donors, with incorporation or reduction of molecular oxygen (GO:0016705);; Molecular Function: heme binding (GO:0020037);; Biological Process: oxidation-reduction process (GO:0055114)…	K20665|0|osa:4352145|K20665 jasmonoyl-isoleucine 12-hydroxylase [EC:1.14.-.-] | (RefSeq) cytochrome P450 94B3	--	[QI]	Secondary metabolites biosynthesis, transport and catabolism;; Lipid transport and metabolism	Cytochrome P450	Cytochrome P450 94B3 OS=Arabidopsis thaliana OX=3702 GN=CYP94B3 PE=1 SV=1	Q	Secondary metabolites biosynthesis, transport and catabolism	PREDICTED: cytochrome P450 94B3 [Oryza sativa Japonica Group]	molecular function: catalytic activity (GO:0003824);; biological process: metabolic process (GO:0008152);; biological process: single-organism process (GO:0044699);; molecular function: binding (GO:0005488);; cellular component: membrane (GO:0016020)
MCqtl12-3	EVM0020905	Lachesis_group9	14284555	14286537	Os12t0454600-00	chr12	15758649	15760484	54.683	1683	60.8096	1910	60.0557	1749	10.6396	317	5.77881	160	9.83971	280	4.48928e-22	-2.14324	down	--	--	Molecular Function: electron carrier activity (GO:0009055);; Cellular Component: anchored component of plasma membrane (GO:0046658);;	--	--	--	--	Plastocyanin-like domain	Uclacyanin 1 OS=Arabidopsis thaliana OX=3702 GN=UCC1 PE=1 SV=1	S	Function unknown	Os12g0454600 [Oryza sativa Japonica Group]	molecular function: electron carrier activity (GO:0009055);; cellular component: cell (GO:0005623);; cellular component: membrane (GO:0016020);; cellular component: membrane part (GO:0044425);; cellular component: cell part (GO:0044464)
MCqtl12-3	EVM0005350	Lachesis_group9	14302315	14305921	Os12t0454800-01	chr12	15776462	15779912	15.1082	1615	15.7178	1715	20.7362	2098	1.54476	160	0.721156	70	1.46998	145	4.2963e-31	-3.17699	down	[T]	Signal transduction mechanisms	Biological Process: phosphorelay signal transduction system (GO:0000160);; Molecular Function: protein serine/threonine kinase activity (GO:0004674);; Molecular Function: ATP binding (GO:0005524);; Cellular Component: intracellular (GO:0005622);; Cellular Component: plasma membrane (GO:0005886);; Biological Process: protein phosphorylation (GO:0006468);; Biological Process: cytokinin-activated si…	--	--	--	--	Protein kinase domain;; Protein tyrosine kinase;; CHASE domain	Probable kinase CHARK OS=Oryza sativa subsp. japonica OX=39947 GN=CHARK PE=2 SV=1	T	Signal transduction mechanisms	hypothetical protein OsI_38233 [Oryza sativa Indica Group]	biological process: cellular process (GO:0009987);; biological process: signaling (GO:0023052);; biological process: single-organism process (GO:0044699);; biological process: response to stimulus (GO:0050896);; biological process: biological regulation (GO:0065007);; molecular function: catalytic activity (GO:0003824);; biological process: metabolic process (GO:0008152);; molecular function: bin…
MCqtl12-3	EVM0038026	Lachesis_group9	14543228	14546746	Os12t0459100-00	chr12	16079745	16082151	0.907259	47	0.939611	50	1.40673	69	0	0	0	0	0.042107	2	1.29696e-07	-4.99407	down	--	--	Molecular Function: transferase activity, transferring acyl groups other than amino-acyl groups (GO:0016747);;	--	--	--	--	Transferase family	Spermidine hydroxycinnamoyltransferase 2 OS=Oryza sativa subsp. japonica OX=39947 GN=Os12g0458100 PE=3 SV=1	S	Function unknown	Transferase family protein [Oryza sativa Japonica Group]	molecular function: catalytic activity (GO:0003824)
MCqtl12-3	EVM0036490	Lachesis_group9	15152848	15154968	Os12t0468300-00	chr12	16686982	16687801	0.563689	28	1.47558	74	1.15461	54	2.9761	141	3.2852	144	3.78141	171	7.39246e-09	2.18837	up	--	--	Molecular Function: ADP binding (GO:0043531);;	--	--	[T]	Signal transduction mechanisms	NB-ARC domain	Putative disease resistance RPP13-like protein 3 OS=Arabidopsis thaliana OX=3702 GN=RPP13L3 PE=3 SV=1	S	Function unknown	NB-ARC domain containing protein, expressed [Oryza sativa Japonica Group]	molecular function: binding (GO:0005488)
MCqtl12-3	EVM0038050	Lachesis_group9	15523003	15523929	Os12t0453500-01	chr12	15639469	15640442	2.75583	80	4.1265	123	4.06517	112	0	0	0.307806	8	0	0	1.47645e-07	-4.23157	down	--	--	--	--	--	--	--	--	--	S	Function unknown	PREDICTED: uncharacterized protein LOC4352164 [Oryza sativa Japonica Group]	--
MCqtl12-4	EVM0025632	Lachesis_group9	22984893	22990255	Os12t0601300-01	chr12	25310893	25316150	76.6237	3965	80.7284	4263	100.444	4919	11.7848	591	11.4638	532	15.4129	736	1.74469e-32	-2.14913	down	--	--	Cellular Component: nucleus (GO:0005634);; Biological Process: regulation of transcription, DNA-templated (GO:0006355);; Biological Process: auxin-activated signaling pathway (GO:0009734);;	K14484|2.44857e-111|osa:4352721|K14484 auxin-responsive protein IAA | (RefSeq) IAA30; auxin-responsive protein IAA30	Plant hormone signal transduction (ko04075)	--	--	AUX/IAA family	Auxin-responsive protein IAA30 OS=Oryza sativa subsp. japonica OX=39947 GN=IAA30 PE=2 SV=1	K	Transcription	PREDICTED: auxin-responsive protein IAA30 [Oryza sativa Japonica Group]	cellular component: cell (GO:0005623);; cellular component: organelle (GO:0043226);; cellular component: cell part (GO:0044464);; biological process: biological regulation (GO:0065007);; biological process: cellular process (GO:0009987);; biological process: signaling (GO:0023052);; biological process: single-organism process (GO:0044699);; biological process: response to stimulus (GO:0050896)
MCqtl12-4	EVM0013862	Lachesis_group9	23147782	23149316	Os12t0603700-00	chr12	25444907	25446226	41.1726	1979	45.5141	2232	51.4708	2341	6.37584	297	6.82608	294	7.16141	318	2.23618e-43	-2.17359	down	[T]	Signal transduction mechanisms	Molecular Function: protein serine/threonine kinase activity (GO:0004674);; Molecular Function: ATP binding (GO:0005524);; Cellular Component: nucleus (GO:0005634);; Cellular Component: mitochondrion (GO:0005739);; Biological Process: protein phosphorylation (GO:0006468);; Biological Process: intracellular signal transduction (GO:0035556);;	--	--	[T]	Signal transduction mechanisms	Protein kinase domain;; Protein tyrosine kinase;; NAF domain;; Kinase-like	CBL-interacting protein kinase 4 OS=Oryza sativa subsp. japonica OX=39947 GN=CIPK4 PE=2 SV=2	T	Signal transduction mechanisms	PREDICTED: LOW QUALITY PROTEIN: CBL-interacting protein kinase 4-like [Oryza sativa Japonica Group]	molecular function: catalytic activity (GO:0003824);; biological process: metabolic process (GO:0008152);; biological process: cellular process (GO:0009987);; molecular function: binding (GO:0005488);; cellular component: cell (GO:0005623);; cellular component: organelle (GO:0043226);; cellular component: cell part (GO:0044464);; biological process: signaling (GO:0023052);; biological process: si…
MCqtl1-3	EVM0027502	Lachesis_group0	15307826	15309501	Os01t0680200-01	chr01	27995961	27997544	47.3152	2483	45.2875	2425	26.5073	1317	2.22202	113	1.5931	75	1.99957	97	1.9466e-55	-3.73464	down	--	--	Molecular Function: transporter activity (GO:0005215);; Biological Process: transport (GO:0006810);; Cellular Component: integral component of membrane (GO:0016021);;	--	--	--	--	Purine nucleobase transmembrane transport;; EamA-like transporter family	Probable purine permease 4 OS=Arabidopsis thaliana OX=3702 GN=PUP4 PE=2 SV=1	S	Function unknown	PREDICTED: probable purine permease 4 [Oryza sativa Japonica Group]	molecular function: transporter activity (GO:0005215);; biological process: localization (GO:0051179);; cellular component: membrane (GO:0016020);; cellular component: membrane part (GO:0044425)
MCqtl1-3	EVM0021203	Lachesis_group0	15406278	15409076	Os01t0678400-01	chr01	27896354	27898031	0.570724	50	0.461615	42	0.168604	14	2.78866	237	2.71175	213	3.28267	266	1.19912e-20	3.40442	up	--	--	Cellular Component: integral component of membrane (GO:0016021);;	--	--	--	--	Protein of unknown function (DUF2921)	--	--	--	PREDICTED: uncharacterized protein LOC4325271 [Oryza sativa Japonica Group]	cellular component: membrane (GO:0016020);; cellular component: membrane part (GO:0044425)
MCqtl1-3	EVM0028644	Lachesis_group0	15449469	15452909	Os01t0677400-01	chr01	27854298	27854925	0.852158	41	1.87759	92	1.86008	85	0.086319	5	0.08295	4	0.087316	4	4.86341e-07	-3.24048	down	[K]	Transcription	Cellular Component: integral component of membrane (GO:0016021);;	--	--	--	--	--	Probable LRR receptor-like serine/threonine-protein kinase At1g74360 OS=Arabidopsis thaliana OX=3702 GN=At1g74360 PE=1 SV=1	S	Function unknown	hypothetical protein OsJ_02996 [Oryza sativa Japonica Group]	cellular component: membrane (GO:0016020);; cellular component: membrane part (GO:0044425)
MCqtl1-3	EVM0027220	Lachesis_group0	15550459	15551574	Os01t0675400-00	chr01	27754650	27755765	0	0	0	0	0	0	7.95684	269	10.5184	330	8.73972	282	1.14011e-21	9.69571	up	--	--	Cellular Component: plastid (GO:0009536);;	--	--	--	--	--	--	S	Function unknown	hypothetical protein [Oryza sativa Japonica Group]	cellular component: cell (GO:0005623);; cellular component: organelle (GO:0043226);; cellular component: cell part (GO:0044464)
MCqtl1-3	EVM0042122	Lachesis_group0	15561270	15563607	Os01t0675000-01	chr01	27742228	27745141	0	0	0	0	0	0	2.21421	112	3.89437	182	2.91497	141	1.72336e-16	8.76296	up	--	--	Molecular Function: Rho guanyl-nucleotide exchange factor activity (GO:0005089);; Cellular Component: mitochondrion (GO:0005739);; Biological Process: positive regulation of GTPase activity (GO:0043547);;	--	--	--	--	PRONE (Plant-specific Rop nucleotide exchanger)	Rop guanine nucleotide exchange factor 9 OS=Arabidopsis thaliana OX=3702 GN=ROPGEF9 PE=1 SV=1	S	Function unknown	PREDICTED: rop guanine nucleotide exchange factor 9 [Oryza sativa Japonica Group]	molecular function: molecular function regulator (GO:0098772);; biological process: biological regulation (GO:0065007);; cellular component: cell (GO:0005623);; cellular component: organelle (GO:0043226);; cellular component: cell part (GO:0044464)
MCqtl1-3	EVM0023232	Lachesis_group0	15624772	15628098	Os01t0673800-02	chr01	27677194	27681560	5.81995	271	6.94989	330	7.31691	322	27.3896	1232	29.3627	1222	29.1846	1250	3.62163e-71	2.67096	up	--	--	Cellular Component: integral component of membrane (GO:0016021);;	K02116|0|osa:4325906|K02116 ATP synthase protein I | (RefSeq) uncharacterized LOC4325906	--	--	--	--	--	S	Function unknown	PREDICTED: uncharacterized protein LOC4325906 [Oryza sativa Japonica Group]	cellular component: membrane (GO:0016020);; cellular component: membrane part (GO:0044425)
MCqtl1-3	EVM0041736	Lachesis_group0	15647106	15647375	Os01t0673400-00	chr01	27658843	27659146	0	0	0	0	0	0	8.71161	72	11.9031	91	9.50379	75	4.19926e-13	8.00004	up	--	--	--	--	--	--	--	--	--	--	--	hypothetical protein [Oryza sativa Japonica Group]	--
MCqtl1-3	EVM0036855	Lachesis_group0	15672557	15675150	Os01t0672800-01	chr01	27631023	27633082	11.0952	734	10.5156	710	7.58159	475	68.2285	4365	65.4715	3877	62.5174	3811	2.08068e-121	3.32971	up	--	--	--	--	--	--	--	UBA-like domain (DUF1421)	--	S	Function unknown	PREDICTED: uncharacterized protein LOC4325902 [Oryza sativa Japonica Group]	--
MCqtl1-3	EVM0012466	Lachesis_group0	15745382	15750139	Os01t0672100-02	chr01	27556027	27560681	23.8787	1214	24.2118	1256	26.1235	1256	3.88266	191	4.44223	203	2.8618	135	8.9644e-28	-2.13277	down	--	--	Cellular Component: nucleus (GO:0005634);; Molecular Function: transcription regulatory region DNA binding (GO:0044212);; Biological Process: positive regulation of transcription, DNA-templated (GO:0045893);; Biological Process: regulation of secondary cell wall biogenesis (GO:2000652);;	--	--	--	--	No apical meristem (NAM) protein	NAC domain-containing protein 73 OS=Arabidopsis thaliana OX=3702 GN=NAC073 PE=2 SV=1	S	Function unknown	PREDICTED: NAC domain-containing protein 73 isoform X2 [Oryza sativa Japonica Group]	cellular component: cell (GO:0005623);; cellular component: organelle (GO:0043226);; cellular component: cell part (GO:0044464);; molecular function: binding (GO:0005488);; biological process: biological regulation (GO:0065007)
MCqtl1-3	EVM0017026	Lachesis_group0	15829401	15832062	Os01t0670100-01	chr01	27474092	27476781	2.15411	180	1.75811	150	3.45695	273	0.453457	37	0.198299	15	0.228337	18	9.84021e-08	-2.41357	down	[M]	Cell wall/membrane/envelope biogenesis	Molecular Function: protein serine/threonine kinase activity (GO:0004674);; Molecular Function: protein tyrosine kinase activity (GO:0004713);; Molecular Function: ATP binding (GO:0005524);; Cellular Component: plasma membrane (GO:0005886);; Biological Process: protein phosphorylation (GO:0006468);; Cellular Component: integral component of membrane (GO:0016021);; Biological Process: recognition …	--	--	--	--	Protein kinase domain;; Protein tyrosine kinase;; D-mannose binding lectin;; S-locus glycoprotein domain;; PAN-like domain	Putative receptor protein kinase ZmPK1 OS=Zea mays OX=4577 GN=PK1 PE=2 SV=2	T	Signal transduction mechanisms	PREDICTED: putative receptor protein kinase ZmPK1 [Oryza sativa Japonica Group]	molecular function: catalytic activity (GO:0003824);; biological process: metabolic process (GO:0008152);; biological process: cellular process (GO:0009987);; molecular function: binding (GO:0005488);; cellular component: cell (GO:0005623);; cellular component: membrane (GO:0016020);; cellular component: cell part (GO:0044464);; cellular component: membrane part (GO:0044425);; biological process:…
MCqtl1-3	EVM0020362	Lachesis_group0	15886066	15888935	Os01t0669100-02	chr01	27417414	27420050	7.45539	670	5.44096	499	9.02344	768	0.241512	21	0.283845	23	0.163732	14	4.53367e-40	-4.34535	down	[T]	Signal transduction mechanisms	Molecular Function: protein serine/threonine kinase activity (GO:0004674);; Molecular Function: protein tyrosine kinase activity (GO:0004713);; Molecular Function: ATP binding (GO:0005524);; Cellular Component: plasma membrane (GO:0005886);; Biological Process: protein phosphorylation (GO:0006468);; Cellular Component: integral component of membrane (GO:0016021);; Biological Process: recognition …	--	--	--	--	Protein kinase domain;; Protein tyrosine kinase;; D-mannose binding lectin;; S-locus glycoprotein domain;; PAN-like domain	Putative receptor protein kinase ZmPK1 OS=Zea mays OX=4577 GN=PK1 PE=2 SV=2	T	Signal transduction mechanisms	PREDICTED: putative receptor protein kinase ZmPK1 [Oryza sativa Japonica Group]	molecular function: catalytic activity (GO:0003824);; biological process: metabolic process (GO:0008152);; biological process: cellular process (GO:0009987);; molecular function: binding (GO:0005488);; cellular component: cell (GO:0005623);; cellular component: membrane (GO:0016020);; cellular component: cell part (GO:0044464);; cellular component: membrane part (GO:0044425);; biological process:…
MCqtl1-3	EVM0033309	Lachesis_group0	15928473	15930955	Os01t0668600-00	chr01	27375122	27377698	2.64977	206	2.03085	162	2.53778	187	0.264704	20	0.175247	13	0.314209	23	6.68831e-13	-2.60198	down	--		Molecular Function: protein serine/threonine kinase activity (GO:0004674);; Molecular Function: ATP binding (GO:0005524);; Cellular Component: plasma membrane (GO:0005886);; Biological Process: protein phosphorylation (GO:0006468);; Cellular Component: integral component of membrane (GO:0016021);; Biological Process: recognition of pollen (GO:0048544);;	--	--	--	--	Protein kinase domain;; Protein tyrosine kinase;; D-mannose binding lectin;; S-locus glycoprotein domain;; PAN domain	Putative receptor protein kinase ZmPK1 OS=Zea mays OX=4577 GN=PK1 PE=2 SV=2	T	Signal transduction mechanisms	PREDICTED: putative receptor protein kinase ZmPK1 [Oryza sativa Japonica Group]	molecular function: catalytic activity (GO:0003824);; biological process: metabolic process (GO:0008152);; biological process: cellular process (GO:0009987);; molecular function: binding (GO:0005488);; cellular component: cell (GO:0005623);; cellular component: membrane (GO:0016020);; cellular component: cell part (GO:0044464);; cellular component: membrane part (GO:0044425);; biological process:…
MCqtl1-3	EVM0041439	Lachesis_group0	15964241	15965265	Os01t0668100-01	chr01	27340911	27341950	225.601	7238	227.491	7449	379.011	11509	44.9322	1395	39.9047	1147	51.2469	1516	1.16715e-18	-2.02777	down	--	--	Cellular Component: integral component of membrane (GO:0016021);;	--	--	--	--	Fasciclin domain	Fasciclin-like arabinogalactan protein 11 OS=Arabidopsis thaliana OX=3702 GN=FLA11 PE=2 SV=2	M	Cell wall/membrane/envelope biogenesis	PREDICTED: fasciclin-like arabinogalactan protein 11 [Oryza sativa Japonica Group]	cellular component: membrane (GO:0016020);; cellular component: membrane part (GO:0044425)
MCqtl1-3	EVM0012012	Lachesis_group0	15979075	15980117	Os01t0667900-01	chr01	27326050	27327025	12.3071	402	14.9764	499	14.912	461	175.521	5545	190.368	5567	194.554	5856	3.36285e-244	4.30574	up	--	--	Cellular Component: nucleus (GO:0005634);; Cellular Component: cytoplasm (GO:0005737);; Molecular Function: electron carrier activity (GO:0009055);; Molecular Function: protein disulfide oxidoreductase activity (GO:0015035);; Biological Process: cell redox homeostasis (GO:0045454);; Molecular Function: metal ion binding (GO:0046872);; Molecular Function: 2 iron, 2 sulfur cluster binding (GO:00515…	--	--	[O]	Posttranslational modification, protein turnover, chaperones	Glutaredoxin	Monothiol glutaredoxin-S5 OS=Oryza sativa subsp. japonica OX=39947 GN=GRXS5 PE=2 SV=1	O	Posttranslational modification, protein turnover, chaperones	PREDICTED: monothiol glutaredoxin-S5 [Oryza sativa Japonica Group]	cellular component: cell (GO:0005623);; cellular component: organelle (GO:0043226);; cellular component: cell part (GO:0044464);; molecular function: electron carrier activity (GO:0009055);; molecular function: catalytic activity (GO:0003824);; biological process: metabolic process (GO:0008152);; biological process: single-organism process (GO:0044699);; biological process: cellular process (GO:0…
MCqtl1-3	EVM0030918	Lachesis_group0	15991783	15992121	Os01t0667750-01	chr01	27312997	27314433	0	0	0	0	0	0	4.59707	48	5.78459	55	4.79229	47	9.71221e-11	7.39493	up	--	--	--	--	--	--	--	--	--	--	--	Os01g0667750 [Oryza sativa Japonica Group]	--
MCqtl1-4	EVM0024164	Lachesis_group0	4755022	4757642	Os01t0885700-01	chr01	38481235	38484005	0.605339	50	0.673159	57	1.26064	98	2.64405	210	3.76139	277	3.63386	275	3.16848e-13	2.51804	up	--		Molecular Function: protein serine/threonine kinase activity (GO:0004674);; Molecular Function: protein tyrosine kinase activity (GO:0004713);; Molecular Function: ATP binding (GO:0005524);; Cellular Component: plasma membrane (GO:0005886);; Biological Process: protein phosphorylation (GO:0006468);; Cellular Component: integral component of membrane (GO:0016021);; Biological Process: recognition …	--	--	--	--	Protein kinase domain;; Protein tyrosine kinase;; D-mannose binding lectin;; S-locus glycoprotein domain;; PAN-like domain	Putative receptor protein kinase ZmPK1 OS=Zea mays OX=4577 GN=PK1 PE=2 SV=2	--	--	PREDICTED: putative receptor protein kinase ZmPK1 [Oryza sativa Japonica Group]	molecular function: catalytic activity (GO:0003824);; biological process: metabolic process (GO:0008152);; biological process: cellular process (GO:0009987);; molecular function: binding (GO:0005488);; cellular component: cell (GO:0005623);; cellular component: membrane (GO:0016020);; cellular component: cell part (GO:0044464);; cellular component: membrane part (GO:0044425);; biological process:…
MCqtl1-4	EVM0001397	Lachesis_group0	4837519	4840099	Os01t0884300-01	chr01	38398996	38401481	43.1265	2189	42.6213	2207	59.4452	2855	5431.51	266665	5635.62	256129	5599.79	261939	0	7.39763	up	--	--	Molecular Function: DNA binding (GO:0003677);; Cellular Component: nucleus (GO:0005634);; Biological Process: regulation of transcription, DNA-templated (GO:0006355);;	--	--	--	--	No apical meristem (NAM) protein	NAC domain-containing protein 48 OS=Oryza sativa subsp. japonica OX=39947 GN=NAC048 PE=1 SV=1	S	Function unknown	PREDICTED: NAC domain-containing protein 48 [Oryza sativa Japonica Group]	molecular function: binding (GO:0005488);; cellular component: cell (GO:0005623);; cellular component: organelle (GO:0043226);; cellular component: cell part (GO:0044464);; biological process: biological regulation (GO:0065007)
MCqtl1-4	EVM0002280	Lachesis_group0	4926480	4928426	Os01t0882800-01	chr01	38310588	38313631	9.50908	531	9.91536	565	6.85888	363	0.730779	40	1.00205	51	0.700967	37	2.50999e-26	-2.79629	down	--	--	Biological Process: amino acid transmembrane transport (GO:0003333);; Cellular Component: plasma membrane (GO:0005886);; Molecular Function: amino acid transmembrane transporter activity (GO:0015171);; Cellular Component: integral component of membrane (GO:0016021);;	--	--	[E]	Amino acid transport and metabolism	Transmembrane amino acid transporter protein	Amino acid permease 2 OS=Arabidopsis thaliana OX=3702 GN=AAP2 PE=1 SV=1	E	Amino acid transport and metabolism	PREDICTED: amino acid permease 4 [Oryza sativa Japonica Group]	biological process: single-organism process (GO:0044699);; biological process: localization (GO:0051179);; cellular component: cell (GO:0005623);; cellular component: membrane (GO:0016020);; cellular component: cell part (GO:0044464);; molecular function: transporter activity (GO:0005215);; cellular component: membrane part (GO:0044425)
MCqtl1-4	EVM0027415	Lachesis_group0	4931343	4932290	Os01t0882500-00	chr01	38306570	38307754	6.39083	128	4.85063	99	9.61457	182	19.7934	382	22.0857	394	22.3109	410	1.26755e-14	2.1729	up	--	--	Cellular Component: mitochondrion (GO:0005739);; Cellular Component: chloroplast thylakoid membrane (GO:0009535);; Biological Process: defense response to fungus, incompatible interaction (GO:0009817);; Cellular Component: chloroplast envelope (GO:0009941);; Biological Process: NADH dehydrogenase complex (plastoquinone) assembly (GO:0010258);; Molecular Function: oxidoreductase activity, acting o…	--	--	--	--	NADH-quinone oxidoreductase cyanobacterial subunit N	NAD(P)H-quinone oxidoreductase subunit N, chloroplastic OS=Arabidopsis thaliana OX=3702 GN=ndhN PE=2 SV=1	C	Energy production and conversion	PREDICTED: NAD(P)H-quinone oxidoreductase subunit N, chloroplastic [Oryza sativa Japonica Group]	cellular component: cell (GO:0005623);; cellular component: organelle (GO:0043226);; cellular component: cell part (GO:0044464);; cellular component: membrane (GO:0016020);; cellular component: organelle part (GO:0044422);; biological process: immune system process (GO:0002376);; biological process: response to stimulus (GO:0050896);; biological process: multi-organism process (GO:0051704);; biol…
MCqtl1-4	EVM0044543	Lachesis_group0	4932503	4933186	Os01t0882400-01	chr01	38305824	38306726	4.29258	92	3.3929	75	3.93964	80	25.2053	523	23.7464	456	27.9854	553	1.07106e-66	3.29327	up	--	--	Molecular Function: magnesium ion transmembrane transporter activity (GO:0015095);; Biological Process: magnesium ion transport (GO:0015693);; Cellular Component: integral component of membrane (GO:0016021);; Biological Process: magnesium ion transmembrane transport (GO:1903830);;	--	--	--	--	Protein of unknown function (DUF679)	Protein DMP1 OS=Arabidopsis thaliana OX=3702 GN=DMP1 PE=2 SV=1	S	Function unknown	PREDICTED: uncharacterized protein LOC4324997 [Oryza sativa Japonica Group]	molecular function: transporter activity (GO:0005215);; biological process: localization (GO:0051179);; cellular component: membrane (GO:0016020);; cellular component: membrane part (GO:0044425)
MCqtl1-4	EVM0025732	Lachesis_group0	4981412	4985287	Os01t0881300-02	chr01	38254055	38257595	63.9615	3084	71.855	3535	96.8166	4417	3.57285	167	3.70289	160	2.77128	124	3.38497e-75	-3.93131	down	--	--	Cellular Component: endoplasmic reticulum (GO:0005783);; Cellular Component: integral component of plasma membrane (GO:0005887);; Biological Process: carbohydrate transmembrane transport (GO:0034219);; Molecular Function: sugar transmembrane transporter activity (GO:0051119);;	K15382|8.35564e-153|osa:4324848|K15382 solute carrier family 50 (sugar transporter) | (RefSeq) OsJ_04300, OsSWEET1a, SWEET1A; bidirectional sugar transporter SWEET1a	--	[R]	General function prediction only	Sugar efflux transporter for intercellular exchange	Bidirectional sugar transporter SWEET1a OS=Oryza sativa subsp. japonica OX=39947 GN=SWEET1A PE=2 SV=1	U	Intracellular trafficking, secretion, and vesicular transport	PREDICTED: bidirectional sugar transporter SWEET1a [Oryza sativa Japonica Group]	cellular component: cell (GO:0005623);; cellular component: organelle (GO:0043226);; cellular component: cell part (GO:0044464);; cellular component: membrane (GO:0016020);; cellular component: membrane part (GO:0044425);; biological process: single-organism process (GO:0044699);; biological process: localization (GO:0051179);; molecular function: transporter activity (GO:0005215)
MCqtl1-4	EVM0033348	Lachesis_group0	5013101	5014606	Os01t0880800-01	chr01	38224446	38225878	3.34431	149	3.33082	152	4.07763	172	0.16276	8	0.122909	5	0.336919	14	6.69455e-14	-3.38467	down	[F]	Nucleotide transport and metabolism	Biological Process: fatty acid biosynthetic process (GO:0006633);; Cellular Component: chloroplast (GO:0009507);; Cellular Component: integral component of membrane (GO:0016021);; Molecular Function: acyl-[acyl-carrier-protein] desaturase activity (GO:0045300);; Molecular Function: metal ion binding (GO:0046872);; Biological Process: oxidation-reduction process (GO:0055114);;	K03921|0|osa:4324844|K03921 acyl-[acyl-carrier-protein] desaturase [EC:1.14.19.2 1.14.19.11 1.14.19.26] | (RefSeq) stearoyl-[acyl-carrier-protein] 9-desaturase 1, chloroplastic	Fatty acid biosynthesis (ko00061);; Biosynthesis of unsaturated fatty acids (ko01040);; Fatty acid metabolism (ko01212)	--	--	Fatty acid desaturase	Stearoyl-[acyl-carrier-protein] 9-desaturase 1, chloroplastic OS=Oryza sativa subsp. japonica OX=39947 GN=Os01g0880800 PE=2 SV=1	I	Lipid transport and metabolism	PREDICTED: stearoyl-[acyl-carrier-protein] 9-desaturase 1, chloroplastic [Oryza sativa Japonica Group]	biological process: metabolic process (GO:0008152);; biological process: cellular process (GO:0009987);; biological process: single-organism process (GO:0044699);; cellular component: cell (GO:0005623);; cellular component: organelle (GO:0043226);; cellular component: cell part (GO:0044464);; cellular component: membrane (GO:0016020);; cellular component: membrane part (GO:0044425);; molecular fu…
MCqtl1-4	EVM0001898	Lachesis_group0	5027354	5032204	Os01t0880300-02	chr01	38206952	38211683	45.9922	2805	40.8435	2542	28.9372	1670	5.07956	300	5.43978	298	4.6929	264	3.80416e-37	-2.32515	down	[GI]	Carbohydrate transport and metabolism;; Lipid transport and metabolism	Cellular Component: extracellular region (GO:0005576);; Cellular Component: cell wall (GO:0005618);; Molecular Function: pectinesterase activity (GO:0030599);; Biological Process: cell wall modification (GO:0042545);; Biological Process: negative regulation of catalytic activity (GO:0043086);; Molecular Function: aspartyl esterase activity (GO:0045330);; Biological Process: pectin catabolic proce…	--	--	--	--	Pectinesterase	Probable pectinesterase/pectinesterase inhibitor 51 OS=Arabidopsis thaliana OX=3702 GN=PME51 PE=2 SV=1	G	Carbohydrate transport and metabolism	PREDICTED: probable pectinesterase/pectinesterase inhibitor 51 [Oryza sativa Japonica Group]	cellular component: extracellular region (GO:0005576);; cellular component: cell (GO:0005623);; cellular component: cell part (GO:0044464);; molecular function: catalytic activity (GO:0003824);; biological process: cellular process (GO:0009987);; biological process: cellular component organization or biogenesis (GO:0071840);; biological process: biological regulation (GO:0065007);; biological pro…
MCqtl1-4	EVM0026994	Lachesis_group0	5118347	5121102	Os01t0878400-01	chr01	38118010	38120760	5.63451	312	6.67568	377	4.68455	245	0.716247	39	0.666896	34	0.658942	34	9.69112e-19	-2.42014	down	--	--	Biological Process: amino acid transmembrane transport (GO:0003333);; Cellular Component: plasma membrane (GO:0005886);; Molecular Function: amino acid transmembrane transporter activity (GO:0015171);; Cellular Component: integral component of membrane (GO:0016021);;	--	--	[E]	Amino acid transport and metabolism	Transmembrane amino acid transporter protein	Amino acid permease 8 OS=Arabidopsis thaliana OX=3702 GN=AAP8 PE=1 SV=1	E	Amino acid transport and metabolism	PREDICTED: amino acid permease 8 [Oryza sativa Japonica Group]	biological process: single-organism process (GO:0044699);; biological process: localization (GO:0051179);; cellular component: cell (GO:0005623);; cellular component: membrane (GO:0016020);; cellular component: cell part (GO:0044464);; molecular function: transporter activity (GO:0005215);; cellular component: membrane part (GO:0044425)
MCqtl1-4	EVM0006554	Lachesis_group0	5121171	5127009	Os01t0878300-01	chr01	38112112	38117971	42.9339	4427	48.7643	5132	60.1947	5874	2.06382	206	2.20724	204	2.28173	217	5.3073e-110	-3.9418	down	[K]	Transcription	Molecular Function: protein serine/threonine kinase activity (GO:0004674);; Molecular Function: ATP binding (GO:0005524);; Biological Process: protein phosphorylation (GO:0006468);; Cellular Component: integral component of membrane (GO:0016021);;	--	--	--	--	Protein kinase domain;; Protein tyrosine kinase;; Leucine rich repeat;; Leucine Rich repeats (2 copies);; Leucine rich repeat N-terminal domain;; Leucine Rich Repeat	Receptor protein-tyrosine kinase CEPR2 OS=Arabidopsis thaliana OX=3702 GN=CEPR2 PE=1 SV=1	S	Function unknown	PREDICTED: receptor-like protein kinase HSL1 [Oryza sativa Japonica Group]	molecular function: catalytic activity (GO:0003824);; biological process: metabolic process (GO:0008152);; biological process: cellular process (GO:0009987);; molecular function: binding (GO:0005488);; cellular component: membrane (GO:0016020);; cellular component: membrane part (GO:0044425)
MCqtl1-4	Oryza_sativa_newGene_1569	Lachesis_group0	5201064	5202966	Os01t0876650-00	chr01	38037620	38038360	1.51101	80	1.57097	81	1.873	96	0.185593	10	0.040098	2	0.161081	9	5.31765e-07	-2.85087	down	--	--	--	--	--	--	--	--	--	--	--	hypothetical protein [Oryza sativa Japonica Group]	--
MCqtl1-4	EVM0013559	Lachesis_group0	5214792	5216780	Os01t0876300-01	chr01	38022820	38024140	9.49661	592	9.32665	593	17.1209	1009	0.890057	54	0.836595	47	1.06349	62	2.89635e-22	-3.0669	down	--	--	--	--	--	--	--	F-box domain	F-box protein At5g07610 OS=Arabidopsis thaliana OX=3702 GN=At5g07610 PE=2 SV=1	S	Function unknown	PREDICTED: F-box protein At5g07610 [Oryza sativa Japonica Group]	--
MCqtl1-4	EVM0026690	Lachesis_group0	5217713	5221381	Os01t0876100-00	chr01	38013613	38021799	0.046559	4	0.140143	11	0.114902	9	1.23956	90	1.35089	91	1.20159	83	3.29983e-18	4.0322	up	[P]	Inorganic ion transport and metabolism	Molecular Function: voltage-gated chloride channel activity (GO:0005247);; Biological Process: chloride transport (GO:0006821);; Cellular Component: integral component of membrane (GO:0016021);; Biological Process: regulation of anion transmembrane transport (GO:1903959);;	--	--	[P]	Inorganic ion transport and metabolism	Voltage gated chloride channel;; CBS domain	Chloride channel protein CLC-c OS=Arabidopsis thaliana OX=3702 GN=CLC-C PE=1 SV=1	P	Inorganic ion transport and metabolism	hypothetical protein OsI_04638 [Oryza sativa Indica Group]	molecular function: transporter activity (GO:0005215);; biological process: localization (GO:0051179);; biological process: biological regulation (GO:0065007);; cellular component: membrane (GO:0016020);; cellular component: membrane part (GO:0044425)
MCqtl1-4	EVM0025968	Lachesis_group0	5225252	5226699	Os01t0875800-01	chr01	38012799	38014299	0.82044	35	0.911043	40	0.67648	27	3.69552	151	3.67139	139	2.27091	89	3.58155e-13	2.54118	up	--	--	Molecular Function: acetylglucosaminyltransferase activity (GO:0008375);; Cellular Component: integral component of membrane (GO:0016021);;	--	--	--	--	Core-2/I-Branching enzyme	--	S	Function unknown	PREDICTED: uncharacterized protein LOC4324779 [Oryza sativa Japonica Group]	molecular function: catalytic activity (GO:0003824);; cellular component: membrane (GO:0016020);; cellular component: membrane part (GO:0044425)
MCqtl1-4	EVM0006049	Lachesis_group0	5306216	5307161	Os01t0874300-01	chr01	37932258	37933372	32.8102	888	33.2135	917	49.1642	1259	102.606	2686	107.418	2603	108.905	2716	5.89209e-26	2.03661	up	--	--	Molecular Function: DNA binding (GO:0003677);;	K09422|6.06665e-132|osa:4324770|K09422 myb proto-oncogene protein, plant | (RefSeq) P0648C09.6, P0698A10.4; myb-related protein 308	--	[K]	Transcription	Myb-like DNA-binding domain;; Myb-like DNA-binding domain	Transcription repressor MYB4 OS=Arabidopsis thaliana OX=3702 GN=MYB4 PE=1 SV=1	K	Transcription	PREDICTED: myb-related protein 308 [Oryza sativa Japonica Group]	molecular function: binding (GO:0005488)
MCqtl1-4	EVM0045240	Lachesis_group0	5387935	5395245	Os01t0872700-03	chr01	37844995	37846520	25.357	2546	24.5055	2511	21.1455	2009	102.875	9993	105.639	9499	97.097	8986	8.55331e-169	2.6899	up	--	--	Molecular Function: nucleic acid binding (GO:0003676);; Molecular Function: 5'-3' exoribonuclease activity (GO:0004534);; Cellular Component: nucleus (GO:0005634);; Molecular Function: zinc ion binding (GO:0008270);; Cellular Component: integral component of membrane (GO:0016021);; Biological Process: RNA phosphodiester bond hydrolysis, exonucleolytic (GO:0090503);;	K12619|0|osa:4324952|K12619 5'-3' exoribonuclease 2 [EC:3.1.13.-] | (RefSeq) 5'-3' exoribonuclease 3	Ribosome biogenesis in eukaryotes (ko03008);; RNA degradation (ko03018)	[LA]	Replication, recombination and repair;; RNA processing and modification	XRN 5'-3' exonuclease N-terminus	5&apos;-3&apos; exoribonuclease 3 OS=Arabidopsis thaliana OX=3702 GN=XRN3 PE=1 SV=1	ADL	RNA processing and modification;; Cell cycle control, cell division, chromosome partitioning;; Replication, recombination and repair	PREDICTED: 5&apos;-3&apos; exoribonuclease 3 isoform X1 [Oryza sativa Japonica Group]	molecular function: binding (GO:0005488);; molecular function: catalytic activity (GO:0003824);; biological process: metabolic process (GO:0008152);; biological process: cellular process (GO:0009987);; cellular component: cell (GO:0005623);; cellular component: organelle (GO:0043226);; cellular component: cell part (GO:0044464);; cellular component: membrane (GO:0016020);; cellular component: mem…
MCqtl1-4	EVM0017617	Lachesis_group0	5413884	5439775	Os01t0871900-00	chr01	37810770	37812129	0.183906	19	0.443491	45	0.208891	20	9.02339	858	10.1957	898	9.35032	847	1.27994e-101	5.59673	up	[E]	Amino acid transport and metabolism	Molecular Function: transporter activity (GO:0005215);; Biological Process: transport (GO:0006810);; Cellular Component: integral component of membrane (GO:0016021);;	--	--	[E]	Amino acid transport and metabolism	POT family	Protein NRT1/ PTR FAMILY 5.10 OS=Arabidopsis thaliana OX=3702 GN=NPF5.10 PE=2 SV=1	E	Amino acid transport and metabolism	PREDICTED: protein NRT1/ PTR FAMILY 5.16-like [Brachypodium distachyon]	molecular function: transporter activity (GO:0005215);; biological process: localization (GO:0051179);; cellular component: membrane (GO:0016020);; cellular component: membrane part (GO:0044425)
MCqtl1-4	EVM0043660	Lachesis_group0	5442920	5450904	Os01t0871600-01	chr01	37795606	37797741	61.3241	5135	67.135	5737	88.8052	7038	10.5101	852	9.9717	748	10.2926	795	6.1301e-37	-2.23414	down	[E]	Amino acid transport and metabolism	Molecular Function: transporter activity (GO:0005215);; Cellular Component: mitochondrion (GO:0005739);; Biological Process: transport (GO:0006810);; Cellular Component: integral component of membrane (GO:0016021);;	--	--	[E]	Amino acid transport and metabolism	POT family;; Major Facilitator Superfamily	Protein NRT1/ PTR FAMILY 5.10 OS=Arabidopsis thaliana OX=3702 GN=NPF5.10 PE=2 SV=1	E	Amino acid transport and metabolism	OSJNBb0008G24.11 [Oryza sativa Japonica Group]	molecular function: transporter activity (GO:0005215);; cellular component: cell (GO:0005623);; cellular component: organelle (GO:0043226);; cellular component: cell part (GO:0044464);; biological process: localization (GO:0051179);; cellular component: membrane (GO:0016020);; cellular component: membrane part (GO:0044425)
MCqtl1-4	EVM0023125	Lachesis_group0	5502956	5505948	Os01t0870300-02	chr01	37727434	37737822	1.67423	112	2.15967	147	1.74443	110	5.50615	355	5.17519	309	5.38865	331	4.52104e-27	2.10042	up	[P]	Inorganic ion transport and metabolism	Cellular Component: integral component of plasma membrane (GO:0005887);; Molecular Function: ammonium transmembrane transporter activity (GO:0008519);; Biological Process: organic cation transport (GO:0015695);; Biological Process: nitrogen utilization (GO:0019740);; Biological Process: ammonium transmembrane transport (GO:0072488);;	K03320|0|osa:4324937|K03320 ammonium transporter, Amt family | (RefSeq) AMT3-1, OsJ_04233; ammonium transporter 3 member 1	--	[P]	Inorganic ion transport and metabolism	Ammonium Transporter Family	Ammonium transporter 3 member 1 OS=Oryza sativa subsp. japonica OX=39947 GN=AMT3-1 PE=2 SV=1	P	Inorganic ion transport and metabolism	PREDICTED: ammonium transporter 3 member 1 [Oryza sativa Japonica Group]	cellular component: cell (GO:0005623);; cellular component: membrane (GO:0016020);; cellular component: membrane part (GO:0044425);; cellular component: cell part (GO:0044464);; molecular function: transporter activity (GO:0005215);; biological process: localization (GO:0051179);; biological process: single-organism process (GO:0044699)
MCqtl1-4	EVM0015019	Lachesis_group0	5541044	5544026	Os01t0869800-01	chr01	37697024	37699582	58.052	2704	65.4453	3111	89.8297	3960	3.15925	143	2.77842	116	3.69349	159	3.91507e-70	-3.86851	down	--	--	Cellular Component: plastid (GO:0009536);; Cellular Component: integral component of membrane (GO:0016021);;	K03542|5.04555e-145|osa:4324933|K03542 photosystem II 22kDa protein | (RefSeq) P0039A07.6; photosystem II 22 kDa protein, chloroplastic	Photosynthesis (ko00195)	--	--	Chlorophyll A-B binding protein	Photosystem II 22 kDa protein, chloroplastic OS=Nicotiana tabacum OX=4097 GN=PSBS PE=2 SV=1	I	Lipid transport and metabolism	PREDICTED: photosystem II 22 kDa protein, chloroplastic [Oryza sativa Japonica Group]	cellular component: cell (GO:0005623);; cellular component: organelle (GO:0043226);; cellular component: cell part (GO:0044464);; cellular component: membrane (GO:0016020);; cellular component: membrane part (GO:0044425)
MCqtl1-4	EVM0017431	Lachesis_group0	5586361	5588945	Os01t0868900-01	chr01	37651834	37654381	0.24447	20	0.132809	11	0.651461	50	1.9393	152	1.25863	92	1.24648	93	3.23494e-06	2.58255	up	[O]	Posttranslational modification, protein turnover, chaperones	Molecular Function: serine-type endopeptidase activity (GO:0004252);; Cellular Component: cell wall (GO:0005618);; Biological Process: proteolysis (GO:0006508);;	--	--	--	--	Subtilase family;; Peptidase inhibitor I9	Subtilisin-like protease SBT1.9 OS=Arabidopsis thaliana OX=3702 GN=SBT1.9 PE=2 SV=1	O	Posttranslational modification, protein turnover, chaperones	PREDICTED: uncharacterized protein LOC4324925 [Oryza sativa Japonica Group]	molecular function: catalytic activity (GO:0003824);; biological process: metabolic process (GO:0008152);; cellular component: cell (GO:0005623);; cellular component: cell part (GO:0044464)
MCqtl1-4	EVM0006655	Lachesis_group0	5597592	5599233	Os01t0868600-01	chr01	37641515	37643418	12.3533	635	14.3716	754	10.3697	505	0.903512	45	0.276735	13	0.803672	39	5.72453e-26	-3.56766	down	--	--	Molecular Function: aspartic-type endopeptidase activity (GO:0004190);; Biological Process: proteolysis (GO:0006508);; Cellular Component: integral component of membrane (GO:0016021);; Biological Process: protein catabolic process (GO:0030163);;	--	--	[O]	Posttranslational modification, protein turnover, chaperones	Xylanase inhibitor N-terminal;; Xylanase inhibitor C-terminal;; Eukaryotic aspartyl protease	Aspartic proteinase nepenthesin-1 OS=Nepenthes gracilis OX=150966 GN=nep1 PE=1 SV=1	O	Posttranslational modification, protein turnover, chaperones	PREDICTED: aspartic proteinase nepenthesin-1-like [Oryza sativa Japonica Group]	molecular function: catalytic activity (GO:0003824);; biological process: metabolic process (GO:0008152);; cellular component: membrane (GO:0016020);; cellular component: membrane part (GO:0044425)
MCqtl2-1	EVM0041324	Lachesis_group2	4717991	4719704	Os02t0184700-00	chr02	4724319	4726015	2.48813	123	2.91677	147	4.93362	231	0	0	0.031592	2	0.351596	17	0.00552138	-3.30928	down	[QV]	Secondary metabolites biosynthesis, transport and catabolism;; Defense mechanisms	Molecular Function: iron ion binding (GO:0005506);; Cellular Component: integral component of membrane (GO:0016021);; Molecular Function: oxidoreductase activity, acting on paired donors, with incorporation or reduction of molecular oxygen, NAD(P)H as one donor, and incorporation of one atom of oxygen (GO:0016709);; Molecular Function: heme binding (GO:0020037);; Biological Process: secondary met…	--	--	[Q]	Secondary metabolites biosynthesis, transport and catabolism	Cytochrome P450	Premnaspirodiene oxygenase OS=Hyoscyamus muticus OX=35626 GN=CYP71D55 PE=1 SV=1	Q	Secondary metabolites biosynthesis, transport and catabolism	PREDICTED: cytochrome P450 71D7 [Oryza sativa Japonica Group]	molecular function: binding (GO:0005488);; cellular component: membrane (GO:0016020);; cellular component: membrane part (GO:0044425);; molecular function: catalytic activity (GO:0003824);; biological process: metabolic process (GO:0008152);; biological process: single-organism process (GO:0044699)
MCqtl2-1	EVM0011900	Lachesis_group2	4733553	4736915	Os02t0184800-00	chr02	4740035	4742889	303.158	18504	325.934	20303	435.732	25171	10.623	628	8.91506	488	8.40348	473	2.35621e-143	-4.65573	down	[QV]	Secondary metabolites biosynthesis, transport and catabolism;; Defense mechanisms	Molecular Function: iron ion binding (GO:0005506);; Cellular Component: integral component of membrane (GO:0016021);; Molecular Function: oxidoreductase activity, acting on paired donors, with incorporation or reduction of molecular oxygen, NAD(P)H as one donor, and incorporation of one atom of oxygen (GO:0016709);; Molecular Function: heme binding (GO:0020037);; Biological Process: secondary met…	--	--	[Q]	Secondary metabolites biosynthesis, transport and catabolism	Cytochrome P450	Cytochrome P450 71D8 OS=Glycine max OX=3847 GN=CYP71D8 PE=2 SV=1	Q	Secondary metabolites biosynthesis, transport and catabolism	PREDICTED: premnaspirodiene oxygenase [Oryza sativa Japonica Group]	molecular function: binding (GO:0005488);; cellular component: membrane (GO:0016020);; cellular component: membrane part (GO:0044425);; molecular function: catalytic activity (GO:0003824);; biological process: metabolic process (GO:0008152);; biological process: single-organism process (GO:0044699)
MCqtl2-1	EVM0012392	Lachesis_group2	4747866	4749863	Os02t0185200-01	chr02	4754173	4756298	56.6462	2740	57.953	2861	74.2433	3398	2.75705	130	1.54542	67	1.58385	71	6.20214e-74	-4.38604	down	[QV]	Secondary metabolites biosynthesis, transport and catabolism;; Defense mechanisms	Molecular Function: iron ion binding (GO:0005506);; Cellular Component: integral component of membrane (GO:0016021);; Molecular Function: oxidoreductase activity, acting on paired donors, with incorporation or reduction of molecular oxygen, NAD(P)H as one donor, and incorporation of one atom of oxygen (GO:0016709);; Molecular Function: heme binding (GO:0020037);; Biological Process: secondary met…	--	--	[Q]	Secondary metabolites biosynthesis, transport and catabolism	Cytochrome P450	Cytochrome P450 71D8 OS=Glycine max OX=3847 GN=CYP71D8 PE=2 SV=1	Q	Secondary metabolites biosynthesis, transport and catabolism	PREDICTED: cytochrome P450 71D8 [Oryza sativa Japonica Group]	molecular function: binding (GO:0005488);; cellular component: membrane (GO:0016020);; cellular component: membrane part (GO:0044425);; molecular function: catalytic activity (GO:0003824);; biological process: metabolic process (GO:0008152);; biological process: single-organism process (GO:0044699)
MCqtl2-1	EVM0001134	Lachesis_group2	4758736	4761009	Os02t0185300-01	chr02	4765151	4767187	13.1068	832	14.1381	916	14.1777	852	1.44354	89	1.68117	96	1.99582	117	7.14707e-38	-2.41985	down	[QV]	Secondary metabolites biosynthesis, transport and catabolism;; Defense mechanisms	Molecular Function: iron ion binding (GO:0005506);; Cellular Component: integral component of membrane (GO:0016021);; Molecular Function: oxidoreductase activity, acting on paired donors, with incorporation or reduction of molecular oxygen, NAD(P)H as one donor, and incorporation of one atom of oxygen (GO:0016709);; Molecular Function: heme binding (GO:0020037);; Biological Process: secondary met…	--	--	[Q]	Secondary metabolites biosynthesis, transport and catabolism	Cytochrome P450	Cytochrome P450 71D8 OS=Glycine max OX=3847 GN=CYP71D8 PE=2 SV=1	Q	Secondary metabolites biosynthesis, transport and catabolism	hypothetical protein OsJ_05660 [Oryza sativa Japonica Group]	molecular function: binding (GO:0005488);; cellular component: membrane (GO:0016020);; cellular component: membrane part (GO:0044425);; molecular function: catalytic activity (GO:0003824);; biological process: metabolic process (GO:0008152);; biological process: single-organism process (GO:0044699)
MCqtl2-1	EVM0030445	Lachesis_group2	4863857	4867780	Os02t0187800-02	chr02	4870185	4872957	309.524	13845	303.651	13861	311.745	13197	34.1059	1477	35.4106	1419	35.6129	1469	2.60755e-176	-2.55052	down	[G]	Carbohydrate transport and metabolism	Molecular Function: zinc ion binding (GO:0008270);; Biological Process: lignin biosynthetic process (GO:0009809);; Molecular Function: cinnamyl-alcohol dehydrogenase activity (GO:0045551);; Molecular Function: sinapyl alcohol dehydrogenase activity (GO:0052747);; Biological Process: oxidation-reduction process (GO:0055114);;	K00083|0|osa:4328552|K00083 cinnamyl-alcohol dehydrogenase [EC:1.1.1.195] | (RefSeq) CAD, CAD2, GH2, OJ1073_F05.31, OJ1145_F01.6, OsCAD2; cinnamyl alcohol dehydrogenase 2	Phenylpropanoid biosynthesis (ko00940)	[Q]	Secondary metabolites biosynthesis, transport and catabolism	Alcohol dehydrogenase GroES-like domain;; Zinc-binding dehydrogenase	Cinnamyl alcohol dehydrogenase 2 OS=Oryza sativa subsp. japonica OX=39947 GN=CAD2 PE=1 SV=1	C	Energy production and conversion	PREDICTED: cinnamyl alcohol dehydrogenase 2 [Oryza sativa Japonica Group]	molecular function: binding (GO:0005488);; biological process: metabolic process (GO:0008152);; biological process: cellular process (GO:0009987);; biological process: single-organism process (GO:0044699);; molecular function: catalytic activity (GO:0003824)
MCqtl2-1	EVM0023520	Lachesis_group2	4882134	4884072	Os02t0188000-01	chr02	4888511	4890272	16.0817	977	18.4186	1141	23.1689	1331	1.16391	69	1.95571	107	1.88921	106	2.18912e-30	-2.91913	down	[G]	Carbohydrate transport and metabolism	Biological Process: flavonoid biosynthetic process (GO:0009813);; Cellular Component: intracellular membrane-bounded organelle (GO:0043231);; Biological Process: flavonoid glucuronidation (GO:0052696);; Molecular Function: quercetin 3-O-glucosyltransferase activity (GO:0080043);; Molecular Function: quercetin 7-O-glucosyltransferase activity (GO:0080044);;	--	--	[GC]	Carbohydrate transport and metabolism;; Energy production and conversion	UDP-glucoronosyl and UDP-glucosyl transferase	Gallate 1-beta-glucosyltransferase OS=Quercus robur OX=38942 GN=UGT84A13 PE=1 SV=1	S	Function unknown	PREDICTED: cinnamate beta-D-glucosyltransferase [Oryza sativa Japonica Group]	biological process: metabolic process (GO:0008152);; cellular component: cell (GO:0005623);; cellular component: organelle (GO:0043226);; cellular component: cell part (GO:0044464);; biological process: cellular process (GO:0009987);; biological process: single-organism process (GO:0044699);; molecular function: catalytic activity (GO:0003824)
MCqtl2-1	EVM0018514	Lachesis_group2	4936439	4937855	Os02t0189200-01	chr02	4942762	4944255	3.03166	129	3.82622	165	5.73494	230	0.04895	3	0.052879	3	0.051378	3	4.02643e-17	-4.98758	down	--	--	Molecular Function: hydrolase activity, acting on ester bonds (GO:0016788);;	--	--	--	--	GDSL-like Lipase/Acylhydrolase	GDSL esterase/lipase At2g04570 OS=Arabidopsis thaliana OX=3702 GN=At2g04570 PE=2 SV=1	S	Function unknown	PREDICTED: GDSL esterase/lipase At2g04570 [Oryza sativa Japonica Group]	molecular function: catalytic activity (GO:0003824)
MCqtl2-1	EVM0010406	Lachesis_group8	5014031	5015989	Os02t0188201-01	chr02	4901744	4905927	3.35516	89	1.87596	51	2.19963	55	6.7222	172	6.12507	145	7.54228	184	2.41379e-11	2.01859	up	[O]	Posttranslational modification, protein turnover, chaperones	Cellular Component: cytoplasm (GO:0005737);; Cellular Component: integral component of membrane (GO:0016021);;	--	--	[J]	Translation, ribosomal structure and biogenesis	Ubiquitin family;; Ubiquitin-2 like Rad60 SUMO-like	Ubiquitin-60S ribosomal protein L40-2 OS=Arabidopsis thaliana OX=3702 GN=RPL40B PE=2 SV=2	O	Posttranslational modification, protein turnover, chaperones	monoubiquitin/carboxy-extension protein fusion-like [Oryza sativa Japonica Group]	cellular component: cell (GO:0005623);; cellular component: cell part (GO:0044464);; cellular component: membrane (GO:0016020);; cellular component: membrane part (GO:0044425)
MCqtl2-1	EVM0043954	Lachesis_group2	5048238	5051968	Os02t0191200-00	chr02	5054297	5056546	0.691342	52	0.570235	44	0.400057	28	3.96889	284	4.3091	286	3.846	263	3.79416e-40	3.40957	up	--	--	Molecular Function: zinc ion binding (GO:0008270);;	--	--	[R]	General function prediction only	PPR repeat family;; PPR repeat;; PPR repeat;; Pentatricopeptide repeat domain;; DYW family of nucleic acid deaminases;; Pentacotripeptide-repeat region of PRORP;; Tetratricopeptide repeat	Pentatricopeptide repeat-containing protein At1g08070, chloroplastic OS=Arabidopsis thaliana OX=3702 GN=PCMP-H12 PE=2 SV=1	S	Function unknown	hypothetical protein OsJ_05706 [Oryza sativa Japonica Group]	molecular function: binding (GO:0005488)
MCqtl2-1	EVM0040074	Lachesis_group2	5052629	5056434	Os02t0191300-01	chr02	5058825	5061929	4.24868	324	4.07621	317	3.38597	245	33.4689	2467	35.0313	2390	35.4643	2490	2.75431e-218	3.72823	up	--	--	Biological Process: amino acid transmembrane transport (GO:0003333);; Molecular Function: amino acid transmembrane transporter activity (GO:0015171);; Cellular Component: integral component of membrane (GO:0016021);;	K14207|0|osa:4328577|K14207 solute carrier family 38 (sodium-coupled neutral amino acid transporter), member 2 | (RefSeq) P0453H10.7; sodium-coupled neutral amino acid transporter 1	--	[E]	Amino acid transport and metabolism	Transmembrane amino acid transporter protein;; Tryptophan/tyrosine permease family	Amino acid transporter AVT6A OS=Arabidopsis thaliana OX=3702 GN=AVT6A PE=2 SV=1	E	Amino acid transport and metabolism	PREDICTED: sodium-coupled neutral amino acid transporter 1 [Oryza sativa Japonica Group]	biological process: single-organism process (GO:0044699);; biological process: localization (GO:0051179);; molecular function: transporter activity (GO:0005215);; cellular component: membrane (GO:0016020);; cellular component: membrane part (GO:0044425)
MCqtl2-1	EVM0030976	Lachesis_group2	5188892	5189875	Os02t0193300-01	chr02	5194540	5195290	0.720371	23	0.910729	29	0.890353	26	3.92805	118	3.54617	98	5.98348	170	5.60729e-16	2.93661	up	--	--	Cellular Component: mitochondrion (GO:0005739);;	--	--	--	--	Domain of unknown function (DUF4228)	--	S	Function unknown	PREDICTED: uncharacterized protein LOC4328591 [Oryza sativa Japonica Group]	cellular component: cell (GO:0005623);; cellular component: organelle (GO:0043226);; cellular component: cell part (GO:0044464)
MCqtl2-1	EVM0034995	Lachesis_group2	5264843	5270940	Os02t0194600-00	chr02	5270614	5276091	0.115898	9	0.301824	24	0.160553	12	0.677164	51	0.457627	32	0.552849	40	0.000192211	2.05771	up	[K]	Transcription	Molecular Function: protein kinase activity (GO:0004672);; Molecular Function: ATP binding (GO:0005524);; Biological Process: protein phosphorylation (GO:0006468);; Cellular Component: integral component of membrane (GO:0016021);;	--	--	[T]	Signal transduction mechanisms	Protein tyrosine kinase;; Protein kinase domain;; Leucine rich repeat;; Leucine Rich repeats (2 copies);; Leucine Rich Repeat;; Leucine Rich repeat	Protein STRUBBELIG-RECEPTOR FAMILY 8 OS=Arabidopsis thaliana OX=3702 GN=SRF8 PE=2 SV=1	T	Signal transduction mechanisms	PREDICTED: protein STRUBBELIG-RECEPTOR FAMILY 8 isoform X2 [Oryza sativa Japonica Group]	molecular function: catalytic activity (GO:0003824);; biological process: metabolic process (GO:0008152);; biological process: cellular process (GO:0009987);; molecular function: binding (GO:0005488);; cellular component: membrane (GO:0016020);; cellular component: membrane part (GO:0044425)
MCqtl2-2	EVM0025831	Lachesis_group6	6641516	6642210	Os02t0313450-01	chr02	12378127	12382321	5.1688	70	5.68109	79	3.58122	46	0.584757	8	0.606003	8	0.516157	7	1.65884e-05	-2.31575	down	--	--	Cellular Component: mitochondrion (GO:0005739);; Cellular Component: integral component of membrane (GO:0016021);;	--	--	--	--	--	--	--	--	PREDICTED: uncharacterized protein LOC9272178 isoform X2 [Oryza sativa Japonica Group]	cellular component: cell (GO:0005623);; cellular component: organelle (GO:0043226);; cellular component: cell part (GO:0044464);; cellular component: membrane (GO:0016020);; cellular component: membrane part (GO:0044425)
MCqtl2-2	EVM0023693	Lachesis_group2	12405486	12408015	Os02t0312600-01	chr02	12324596	12326744	18.6806	723	18.165	718	23.9978	879	1.86126	70	1.19088	42	0.68672	25	3.91477e-26	-3.38674	down	[R]	General function prediction only	Molecular Function: GTP binding (GO:0005525);; Cellular Component: cytoplasm (GO:0005737);; Cellular Component: plasma membrane (GO:0005886);; Biological Process: small GTPase mediated signal transduction (GO:0007264);;	K04392|1.01896e-135|osa:4329132|K04392 Ras-related C3 botulinum toxin substrate 1 | (RefSeq) OJ1233_A01.27, OsJ_06426, OsRac7, P0705A04.1, RAC7, ROP5; rac-like GTP-binding protein 7	Phagosome (ko04145);; AGE-RAGE signaling pathway in diabetic complications (ko04933)	[R]	General function prediction only	Ras family;; Ras of Complex, Roc, domain of DAPkinase	Rac-like GTP-binding protein 7 OS=Oryza sativa subsp. japonica OX=39947 GN=RAC7 PE=2 SV=1	S	Function unknown	PREDICTED: rac-like GTP-binding protein 7 [Oryza sativa Japonica Group]	molecular function: binding (GO:0005488);; cellular component: cell (GO:0005623);; cellular component: cell part (GO:0044464);; cellular component: membrane (GO:0016020);; biological process: cellular process (GO:0009987);; biological process: signaling (GO:0023052);; biological process: single-organism process (GO:0044699);; biological process: response to stimulus (GO:0050896);; biological proc…
MCqtl2-2	EVM0012109	Lachesis_group2	12545379	12547619	Os02t0314600-01	chr02	12464431	12466397	4.99496	351	5.06468	363	4.37481	291	48.4576	3290	47.0557	2957	49.097	3175	3.78401e-304	3.90319	up	--	--	Molecular Function: aspartic-type endopeptidase activity (GO:0004190);; Biological Process: proteolysis (GO:0006508);; Biological Process: protein catabolic process (GO:0030163);;	--	--	[O]	Posttranslational modification, protein turnover, chaperones	Xylanase inhibitor N-terminal;; Xylanase inhibitor C-terminal;; Eukaryotic aspartyl protease	Protein ASPARTIC PROTEASE IN GUARD CELL 1 OS=Arabidopsis thaliana OX=3702 GN=ASPG1 PE=1 SV=1	O	Posttranslational modification, protein turnover, chaperones	PREDICTED: protein ASPARTIC PROTEASE IN GUARD CELL 1 [Oryza sativa Japonica Group]	molecular function: catalytic activity (GO:0003824);; biological process: metabolic process (GO:0008152)
MCqtl2-2	EVM0024094	Lachesis_group2	12609830	12614353	Os02t0316200-02	chr02	12528770	12533263	5.99111	293	4.85207	243	5.19654	241	27.0915	1282	33.5136	1468	28.288	1276	7.44548e-84	3.04554	up	--	--	Molecular Function: ubiquitin-protein transferase activity (GO:0004842);; Biological Process: protein ubiquitination (GO:0016567);; Cellular Component: Cul3-RING ubiquitin ligase complex (GO:0031463);;	--	--	[R]	General function prediction only	Kelch motif;; Kelch motif;; Galactose oxidase, central domain;; Galactose oxidase, central domain	F-box/kelch-repeat protein OR23 OS=Arabidopsis thaliana OX=3702 GN=OR23 PE=2 SV=1	S	Function unknown	PREDICTED: F-box/kelch-repeat protein OR23 [Oryza sativa Japonica Group]	molecular function: catalytic activity (GO:0003824);; biological process: metabolic process (GO:0008152);; biological process: cellular process (GO:0009987);; cellular component: cell (GO:0005623);; cellular component: macromolecular complex (GO:0032991);; cellular component: cell part (GO:0044464)
MCqtl3-1	EVM0044625	Lachesis_group1	1675346	1678786	Os03t0129100-01	chr03	1645164	1648764	12.9203	746	13.3211	785	14.494	792	52.231	2918	45.7932	2368	53.4646	2845	1.17824e-85	2.47238	up	--	--	Molecular Function: calmodulin binding (GO:0005516);; Cellular Component: plasma membrane (GO:0005886);; Biological Process: defense response (GO:0006952);; Biological Process: cell death (GO:0008219);; Biological Process: response to biotic stimulus (GO:0009607);; Cellular Component: integral component of membrane (GO:0016021);;	K08472|0|osa:4331493|K08472 mlo protein | (RefSeq) MLO protein homolog 1-like	--	--	--	Mlo family	MLO protein homolog 1 OS=Oryza sativa subsp. indica OX=39946 GN=MLO1 PE=3 SV=2	D	Cell cycle control, cell division, chromosome partitioning	PREDICTED: MLO protein homolog 1-like isoform X1 [Oryza sativa Japonica Group]	molecular function: binding (GO:0005488);; cellular component: cell (GO:0005623);; cellular component: membrane (GO:0016020);; cellular component: cell part (GO:0044464);; biological process: response to stimulus (GO:0050896);; biological process: cellular process (GO:0009987);; biological process: single-organism process (GO:0044699);; cellular component: membrane part (GO:0044425)
MCqtl3-1	EVM0002605	Lachesis_group1	1874362	1875400	Os03t0132550-00	chr03	1844173	1845058	0.380274	13	0.180779	6	0.088806	3	4.48151	142	4.3899	128	6.50591	196	5.28936e-27	4.96672	up	--	--	Cellular Component: mitochondrion (GO:0005739);;	--	--	--	--	Arabidopsis protein of unknown function	--	S	Function unknown	PREDICTED: uncharacterized protein LOC9267031 [Oryza sativa Japonica Group]	cellular component: cell (GO:0005623);; cellular component: organelle (GO:0043226);; cellular component: cell part (GO:0044464)
MCqtl3-1	EVM0043405	Lachesis_group1	1890658	1892002	Os03t0132900-01	chr03	1860429	1861772	0.440488	15	0.776049	27	1.58237	51	8.68018	286	10.29	314	9.31024	293	2.51532e-22	3.8419	up	[G]	Carbohydrate transport and metabolism	Biological Process: polysaccharide catabolic process (GO:0000272);; Molecular Function: chitinase activity (GO:0004568);; Cellular Component: mitochondrion (GO:0005739);; Biological Process: chitin catabolic process (GO:0006032);; Biological Process: cell wall macromolecule catabolic process (GO:0016998);; Biological Process: response to other organism (GO:0051707);;	--	--	[R]	General function prediction only	Chitinase class I	Chitinase 11 OS=Oryza sativa subsp. japonica OX=39947 GN=Cht11 PE=2 SV=1	G	Carbohydrate transport and metabolism	PREDICTED: chitinase 11 [Oryza sativa Japonica Group]	biological process: metabolic process (GO:0008152);; molecular function: catalytic activity (GO:0003824);; cellular component: cell (GO:0005623);; cellular component: organelle (GO:0043226);; cellular component: cell part (GO:0044464);; biological process: cellular process (GO:0009987);; biological process: response to stimulus (GO:0050896);; biological process: multi-organism process (GO:0051704)
MCqtl3-1	EVM0028407	Lachesis_group1	1892623	1894455	Os03t0133000-01	chr03	1862381	1864245	2.78508	109	2.12305	85	1.8819	70	199.822	7499	209.709	7285	203.686	7283	0	7.05016	up	--	--	Molecular Function: DNA binding (GO:0003677);; Cellular Component: nucleus (GO:0005634);; Biological Process: regulation of transcription, DNA-templated (GO:0006355);;	--	--	--	--	No apical meristem (NAM) protein	NAC domain-containing protein 22 OS=Oryza sativa subsp. japonica OX=39947 GN=NAC022 PE=2 SV=1	S	Function unknown	PREDICTED: NAC domain-containing protein 67-like [Oryza sativa Japonica Group]	molecular function: binding (GO:0005488);; cellular component: cell (GO:0005623);; cellular component: organelle (GO:0043226);; cellular component: cell part (GO:0044464);; biological process: biological regulation (GO:0065007)
MCqtl3-1	EVM0045467	Lachesis_group1	1901038	1901542	Os03t0133100-01	chr03	1870804	1871499	0	0	0	0	0	0	2.75164	43	3.82615	55	4.93072	72	3.35399e-11	7.53553	up	--	--	--	--	--	--	--	--	--	S	Function unknown	PREDICTED: uncharacterized protein LOC4331521 [Oryza sativa Japonica Group]	--
MCqtl3-1	EVM0035552	Lachesis_group1	1961850	1963175	Os03t0134800-00	chr03	1936269	1937270	5.35777	208	6.61305	262	10.6167	389	0.838015	32	0.389568	14	0.23851	9	5.4122e-12	-3.24442	down	--	--	--	--	--	--	--	IQ calmodulin-binding motif	Protein IQ-DOMAIN 31 OS=Arabidopsis thaliana OX=3702 GN=IQD31 PE=1 SV=1	S	Function unknown	PREDICTED: uncharacterized protein LOC107276810 [Oryza sativa Japonica Group]	--
MCqtl3-1	EVM0036470	Lachesis_group1	1963782	1965271	Os03t0134900-01	chr03	1938240	1939691	39.6437	1657	40.1349	1712	39.325	1556	4.05421	164	3.83815	144	2.55446	99	1.89822e-54	-2.9108	down	[O]	Posttranslational modification, protein turnover, chaperones	Molecular Function: glutathione transferase activity (GO:0004364);; Cellular Component: cytoplasm (GO:0005737);; Biological Process: glutathione metabolic process (GO:0006749);;	--	--	[O]	Posttranslational modification, protein turnover, chaperones	Glutathione S-transferase, C-terminal domain;; Glutathione S-transferase, N-terminal domain;; Glutathione S-transferase, N-terminal domain;; Glutathione S-transferase, C-terminal domain;; Glutathione S-transferase, C-terminal domain	Glutathione S-transferase F10 OS=Arabidopsis thaliana OX=3702 GN=GSTF10 PE=1 SV=3	O	Posttranslational modification, protein turnover, chaperones	PREDICTED: glutathione S-transferase F12 [Oryza sativa Japonica Group]	molecular function: catalytic activity (GO:0003824);; cellular component: cell (GO:0005623);; cellular component: cell part (GO:0044464);; biological process: metabolic process (GO:0008152);; biological process: cellular process (GO:0009987)
MCqtl3-1	EVM0036899	Lachesis_group1	2037149	2038907	Os03t0136400-01	chr03	2010988	2013532	0	0	0	0	0	0	0.691625	37	0.807832	40	1.39628	71	2.19441e-10	7.32539	up	[GEPR]	Carbohydrate transport and metabolism;; Amino acid transport and metabolism;; Inorganic ion transport and metabolism;; General function prediction only	Molecular Function: inorganic phosphate transmembrane transporter activity (GO:0005315);; Cellular Component: integral component of plasma membrane (GO:0005887);; Biological Process: phosphate ion transport (GO:0006817);; Molecular Function: symporter activity (GO:0015293);; Molecular Function: substrate-specific transmembrane transporter activity (GO:0022891);; Biological Process: transmembrane …	K08176|0|osa:4331542|K08176 MFS transporter, PHS family, inorganic phosphate transporter | (RefSeq) OsJ_008981, OsPT7, PHT1-7, PT7; probable inorganic phosphate transporter 1-7	--	[P]	Inorganic ion transport and metabolism	Sugar (and other) transporter;; Major Facilitator Superfamily	Probable inorganic phosphate transporter 1-7 OS=Oryza sativa subsp. japonica OX=39947 GN=PHT1-7 PE=2 SV=1	G	Carbohydrate transport and metabolism	PREDICTED: probable inorganic phosphate transporter 1-7 [Oryza sativa Japonica Group]	molecular function: transporter activity (GO:0005215);; biological process: localization (GO:0051179);; cellular component: cell (GO:0005623);; cellular component: membrane (GO:0016020);; cellular component: membrane part (GO:0044425);; cellular component: cell part (GO:0044464)
MCqtl3-1	EVM0011228	Lachesis_group1	2100843	2102968	Os03t0137700-01	chr03	2075322	2077636	1.48798	74	1.1452	58	0.807109	38	4.06008	194	2.53792	112	4.83367	220	9.98333e-11	2.27951	up	--	--	Cellular Component: plastid (GO:0009536);; Molecular Function: magnesium ion transmembrane transporter activity (GO:0015095);; Biological Process: magnesium ion transport (GO:0015693);; Cellular Component: integral component of membrane (GO:0016021);; Biological Process: magnesium ion transmembrane transport (GO:1903830);;	--	--	[P]	Inorganic ion transport and metabolism	--	Putative magnesium transporter MRS2-H OS=Oryza sativa subsp. japonica OX=39947 GN=MRS2-H PE=2 SV=1	U	Intracellular trafficking, secretion, and vesicular transport	PREDICTED: putative magnesium transporter MRS2-H [Oryza sativa Japonica Group]	cellular component: cell (GO:0005623);; cellular component: organelle (GO:0043226);; cellular component: cell part (GO:0044464);; molecular function: transporter activity (GO:0005215);; biological process: localization (GO:0051179);; cellular component: membrane (GO:0016020);; cellular component: membrane part (GO:0044425)
MCqtl3-1	EVM0029035	Lachesis_group1	2151481	2154954	Os03t0138600-01	chr03	2125787	2129505	0	0	0	0	0	0	2.86746	274	1.86815	165	1.7303	158	1.66555e-18	9.15518	up	--	--	--	--	--	--	--	Plant family of unknown function (DUF810)	Protein unc-13 homolog OS=Arabidopsis thaliana OX=3702 GN=PATROL1 PE=2 SV=1	S	Function unknown	PREDICTED: uncharacterized protein LOC9271469 [Oryza sativa Japonica Group]	--
MCqtl3-1	EVM0037154	Lachesis_group1	2157477	2162206	Os03t0138700-01	chr03	2131982	2136725	0.608444	42	1.54839	110	1.27794	84	18.1042	1209	20.4501	1264	19.8417	1262	1.219e-63	4.61933	up	[E]	Amino acid transport and metabolism	Molecular Function: transporter activity (GO:0005215);; Biological Process: transport (GO:0006810);; Cellular Component: integral component of membrane (GO:0016021);;	--	--	[E]	Amino acid transport and metabolism	POT family	Protein NRT1/ PTR FAMILY 5.2 OS=Arabidopsis thaliana OX=3702 GN=NPF5.2 PE=2 SV=1	E	Amino acid transport and metabolism	PREDICTED: protein NRT1/ PTR FAMILY 5.2 [Oryza sativa Japonica Group]	molecular function: transporter activity (GO:0005215);; biological process: localization (GO:0051179);; cellular component: membrane (GO:0016020);; cellular component: membrane part (GO:0044425)
MCqtl3-1	EVM0015621	Lachesis_group1	2225362	2227257	Os03t0140100-01	chr03	2199772	2201429	4.25225	253	3.39699	206	5.06633	285	0	0	0	0	0.036555	3	1.05398e-19	-6.73862	down	[QV]	Secondary metabolites biosynthesis, transport and catabolism;; Defense mechanisms	Molecular Function: monooxygenase activity (GO:0004497);; Molecular Function: iron ion binding (GO:0005506);; Cellular Component: integral component of membrane (GO:0016021);; Molecular Function: oxidoreductase activity, acting on paired donors, with incorporation or reduction of molecular oxygen (GO:0016705);; Molecular Function: heme binding (GO:0020037);; Biological Process: oxidation-reductio…	--	--	[QI]	Secondary metabolites biosynthesis, transport and catabolism;; Lipid transport and metabolism	Cytochrome P450	Alkane hydroxylase MAH1 OS=Arabidopsis thaliana OX=3702 GN=CYP96A15 PE=2 SV=1	Q	Secondary metabolites biosynthesis, transport and catabolism	PREDICTED: alkane hydroxylase MAH1 [Oryza sativa Japonica Group]	molecular function: catalytic activity (GO:0003824);; biological process: metabolic process (GO:0008152);; biological process: single-organism process (GO:0044699);; molecular function: binding (GO:0005488);; cellular component: membrane (GO:0016020);; cellular component: membrane part (GO:0044425)
MCqtl3-1	EVM0016707	Lachesis_group1	2237401	2239500	Os03t0140200-02	chr03	2211807	2213941	26.6715	1754	27.11	1819	32.862	2045	2.54672	162	2.32244	137	2.23074	136	1.77061e-67	-3.01496	down	[QV]	Secondary metabolites biosynthesis, transport and catabolism;; Defense mechanisms	Molecular Function: monooxygenase activity (GO:0004497);; Molecular Function: iron ion binding (GO:0005506);; Cellular Component: integral component of membrane (GO:0016021);; Molecular Function: oxidoreductase activity, acting on paired donors, with incorporation or reduction of molecular oxygen (GO:0016705);; Molecular Function: heme binding (GO:0020037);; Biological Process: oxidation-reductio…	--	--	[QI]	Secondary metabolites biosynthesis, transport and catabolism;; Lipid transport and metabolism	Cytochrome P450	Cytochrome P450 86B1 OS=Arabidopsis thaliana OX=3702 GN=CYP86B1 PE=2 SV=1	Q	Secondary metabolites biosynthesis, transport and catabolism	hypothetical protein OsI_09948 [Oryza sativa Indica Group]	molecular function: catalytic activity (GO:0003824);; biological process: metabolic process (GO:0008152);; biological process: single-organism process (GO:0044699);; molecular function: binding (GO:0005488);; cellular component: membrane (GO:0016020);; cellular component: membrane part (GO:0044425)
MCqtl3-1	EVM0032783	Lachesis_group1	2298580	2302013	Os03t0141200-01	chr03	2272966	2276161	68.853	4959	65.5969	4822	86.745	5913	9.46728	660	7.03586	454	8.76489	582	1.44061e-46	-2.54219	down	[G]	Carbohydrate transport and metabolism	Biological Process: polysaccharide catabolic process (GO:0000272);; Molecular Function: beta-amylase activity (GO:0016161);;	K01177|0|osa:4331577|K01177 beta-amylase [EC:3.2.1.2] | (RefSeq) beta-amylase 1, chloroplastic	Starch and sucrose metabolism (ko00500)	--	--	Glycosyl hydrolase family 14	Beta-amylase 2, chloroplastic OS=Oryza sativa subsp. japonica OX=39947 GN=BAMY2 PE=1 SV=1	S	Function unknown	PREDICTED: beta-amylase 1, chloroplastic [Oryza sativa Japonica Group]	biological process: metabolic process (GO:0008152);; molecular function: catalytic activity (GO:0003824)
MCqtl3-1	EVM0021579	Lachesis_group1	2393414	2394775	Os03t0142600-00	chr03	2341955	2343111	7.76625	281	7.95569	293	9.91594	339	0.209414	8	0.457641	15	0.120327	4	9.09214e-25	-4.31664	down	--	--	Molecular Function: DNA binding (GO:0003677);;	K09422|7.80547e-111|osa:4331584|K09422 myb proto-oncogene protein, plant | (RefSeq) transcription factor WER	--	[K]	Transcription	Myb-like DNA-binding domain;; Myb-like DNA-binding domain	Transcription factor MYB57 OS=Arabidopsis thaliana OX=3702 GN=MYB57 PE=2 SV=1	K	Transcription	PREDICTED: transcription factor WER [Oryza sativa Japonica Group]	molecular function: binding (GO:0005488)
MCqtl3-1	EVM0035635	Lachesis_group1	2465261	2471293	Os03t0143700-01	chr03	2415606	2419559	22.8452	1995	23.1087	2060	25.5305	2111	3.72267	315	3.18713	250	3.39149	274	8.72848e-54	-2.20394	down	--	--	--	--	--	--	--	Domain of unknown function (DUF4378);; Protein of unknown function (DUF3741)	--	S	Function unknown	PREDICTED: uncharacterized protein LOC4331592 [Oryza sativa Japonica Group]	--
MCqtl3-2	EVM0012751	Lachesis_group1	7557197	7560115	Os03t0241300-01	chr03	7480379	7483214	57.8779	3361	55.2536	3275	59.5377	3272	294.484	16546	285.121	14829	298.485	15978	2.19065e-219	2.92646	up	--	--	--	--	--	--	--	--	--	S	Function unknown	PREDICTED: stress response protein nst1 isoform X1 [Oryza sativa Japonica Group]	--
MCqtl3-2	EVM0010179	Lachesis_group1	7596587	7598327	Os03t0242300-01	chr03	7519754	7521478	100.174	5459	104.217	5796	134.012	6912	2.53213	134	2.1698	106	2.16856	109	2.55755e-165	-5.02104	down	--	--	--	--	--	--	--	--	--	S	Function unknown	PREDICTED: formin-like protein 5 [Oryza sativa Japonica Group]	--
MCqtl3-2	EVM0031953	Lachesis_group1	7685368	7689121	Os03t0243900-01	chr03	7611453	7614083	32.8755	2926	37.6012	3415	45.0855	3798	1.95965	169	2.55344	204	2.44086	201	3.73188e-75	-3.45865	down	--	--	--	--	--	--	--	Thaumatin family	Thaumatin-like protein 1 OS=Arabidopsis thaliana OX=3702 GN=TLP1 PE=2 SV=1	S	Function unknown	PREDICTED: thaumatin-like protein 1b [Oryza sativa Japonica Group]	--
MCqtl3-2	EVM0023047	Lachesis_group1	7690621	7693754	Os03t0244000-02	chr03	7615960	7618902	10.7506	407	13.9656	539	16.7068	598	1.07285	40	2.02596	69	1.69873	60	4.5024e-16	-2.49162	down	--	--	Molecular Function: protein disulfide isomerase activity (GO:0003756);; Biological Process: protein folding (GO:0006457);; Cellular Component: chloroplast thylakoid membrane (GO:0009535);; Cellular Component: chloroplast stroma (GO:0009570);; Biological Process: photosystem II repair (GO:0010206);; Cellular Component: integral component of membrane (GO:0016021);; Molecular Function: heat shock pr…	--	--	--	--	--	Protein SPA, chloroplastic OS=Solanum lycopersicum OX=4081 GN=SPA PE=2 SV=1	S	Function unknown	PREDICTED: protein SPA, chloroplastic [Oryza sativa Japonica Group]	molecular function: catalytic activity (GO:0003824);; biological process: cellular process (GO:0009987);; cellular component: cell (GO:0005623);; cellular component: membrane (GO:0016020);; cellular component: organelle (GO:0043226);; cellular component: organelle part (GO:0044422);; cellular component: cell part (GO:0044464);; biological process: metabolic process (GO:0008152);; cellular compone…
MCqtl3-2	EVM0000809	Lachesis_group1	7714198	7717321	Os03t0244200-01	chr03	7626455	7628048	168.192	9855	173.792	10393	96.7855	5368	511.051	28976	616.275	32346	491.993	26578	1.32179e-34	2.46768	up	--	--	--	--	--	--	--	Thaumatin family	Thaumatin-like protein 1 OS=Prunus persica OX=3760 PE=2 SV=1	S	Function unknown	PREDICTED: thaumatin-like protein 1b isoform X1 [Oryza sativa Japonica Group]	--
MCqtl3-2	EVM0024307	Lachesis_group1	7767269	7770124	Os03t0244950-00	chr03	7669855	7670370	20.855	798	20.8697	814	23.4761	850	2.43312	90	2.24758	77	3.95999	140	3.42432e-21	-2.31769	down	--	--	Cellular Component: plastid (GO:0009536);;	--	--	[O]	Posttranslational modification, protein turnover, chaperones	DnaJ domain	Chaperone protein dnaJ 11, chloroplastic OS=Arabidopsis thaliana OX=3702 GN=ATJ11 PE=1 SV=2	--	--	expressed protein [Oryza sativa Japonica Group]	cellular component: cell (GO:0005623);; cellular component: organelle (GO:0043226);; cellular component: cell part (GO:0044464)
MCqtl3-2	EVM0027107	Lachesis_group1	7780867	7782219	Os03t0245500-01	chr03	7681570	7682838	9.91596	420	11.5383	499	17.8981	718	0.145929	6	0.685047	26	0.65842	26	8.94697e-20	-4.05394	down	--	--	Cellular Component: membrane (GO:0016020);;	--	--	--	--	--	--	S	Function unknown	PREDICTED: uncharacterized protein LOC4332235 [Oryza sativa Japonica Group]	cellular component: membrane (GO:0016020)
MCqtl3-2	EVM0039098	Lachesis_group1	7990215	7992648	Os03t0248300-01	chr03	7840812	7841454	0	0	0.110684	7	0.071612	4	2.24498	116	2.54398	122	2.78799	137	5.59425e-25	5.56858	up	[QV]	Secondary metabolites biosynthesis, transport and catabolism;; Defense mechanisms	Molecular Function: iron ion binding (GO:0005506);; Cellular Component: integral component of membrane (GO:0016021);; Molecular Function: oxidoreductase activity, acting on paired donors, with incorporation or reduction of molecular oxygen, NAD(P)H as one donor, and incorporation of one atom of oxygen (GO:0016709);; Molecular Function: heme binding (GO:0020037);; Biological Process: secondary met…	--	--	[Q]	Secondary metabolites biosynthesis, transport and catabolism	Cytochrome P450	Geraniol 8-hydroxylase OS=Swertia mussotii OX=137888 GN=CYP76B10 PE=1 SV=1	Q	Secondary metabolites biosynthesis, transport and catabolism	hypothetical protein OsI_10756 [Oryza sativa Indica Group]	molecular function: binding (GO:0005488);; cellular component: membrane (GO:0016020);; cellular component: membrane part (GO:0044425);; molecular function: catalytic activity (GO:0003824);; biological process: metabolic process (GO:0008152);; biological process: single-organism process (GO:0044699)
MCqtl3-2	EVM0020745	Lachesis_group1	7994420	7994893	Os03t0248500-01	chr03	7844778	7845420	0	0	0	0	0	0	14.8493	214	16.7425	223	14.3481	197	2.45373e-19	9.27816	up	--	--	--	--	--	--	--	--	--	S	Function unknown	PREDICTED: uncharacterized protein LOC9269682 [Oryza sativa Japonica Group]	--
MCqtl3-2	EVM0031535	Lachesis_group1	8056147	8057204	Os03t0249700-02	chr03	7907082	7907675	83.9356	2780	86.2962	2917	94.4644	2961	11.6059	372	13.2993	395	13.5418	414	3.56032e-57	-2.19565	down	--	--	Cellular Component: integral component of membrane (GO:0016021);;	--	--	--	--	--	--	S	Function unknown	PREDICTED: uncharacterized protein LOC9272607 [Oryza sativa Japonica Group]	cellular component: membrane (GO:0016020);; cellular component: membrane part (GO:0044425)
MCqtl3-4	EVM0029573	Lachesis_group1	35400700	35403373	Os03t0834050-01	chr03	35053006	35055367	0.593546	29	0.311153	16	0.502559	24	1.33168	63	1.70869	75	1.31597	60	4.29525e-07	2.15213	up	[H]	Coenzyme transport and metabolism	Molecular Function: structural constituent of ribosome (GO:0003735);; Cellular Component: ribosome (GO:0005840);; Biological Process: translation (GO:0006412);; Molecular Function: 5S rRNA binding (GO:0008097);; Molecular Function: hydrolase activity (GO:0016787);;	--	--	[R]	General function prediction only	Haloacid dehalogenase-like hydrolase;; haloacid dehalogenase-like hydrolase	--	S	Function unknown	PREDICTED: uncharacterized protein LOC9266306 [Oryza sativa Japonica Group]	molecular function: structural molecule activity (GO:0005198);; cellular component: cell (GO:0005623);; cellular component: macromolecular complex (GO:0032991);; cellular component: organelle (GO:0043226);; cellular component: cell part (GO:0044464);; biological process: metabolic process (GO:0008152);; biological process: cellular process (GO:0009987);; molecular function: binding (GO:0005488);;…
MCqtl3-4	EVM0014254	Lachesis_group1	35488340	35489330	Os03t0836300-01	chr03	35140216	35141197	17.9978	559	19.6033	621	17.7435	521	3.02851	91	2.1729	61	1.97248	57	8.05933e-26	-2.33883	down	--	--	Molecular Function: signal transducer activity (GO:0004871);; Biological Process: defense response (GO:0006952);; Cellular Component: plasmodesma (GO:0009506);; Cellular Component: integral component of membrane (GO:0016021);; Cellular Component: anchored component of plasma membrane (GO:0046658);;	--	--	--	--	Late embryogenesis abundant protein	--	S	Function unknown	PREDICTED: uncharacterized protein LOC4334704 [Oryza sativa Japonica Group]	molecular function: signal transducer activity (GO:0004871);; biological process: response to stimulus (GO:0050896);; cellular component: cell junction (GO:0030054);; cellular component: membrane (GO:0016020);; cellular component: membrane part (GO:0044425);; cellular component: cell (GO:0005623);; cellular component: cell part (GO:0044464)
MCqtl3-4	EVM0005004	Lachesis_group1	35508592	35511095	Os03t0836800-01	chr03	35161307	35163174	77.4812	3042	78.6484	3151	146.507	5443	0.583342	23	3.94111	139	0.532862	20	5.34371e-08	-4.80731	down	[R]	General function prediction only	Biological Process: metabolic process (GO:0008152);; Molecular Function: hydrolase activity (GO:0016787);;	K14664|0|osa:4334707|K14664 IAA-amino acid hydrolase [EC:3.5.1.-] | (RefSeq) ILL3; IAA-amino acid hydrolase ILR1-like 3	--	--	--	Peptidase family M20/M25/M40;; Peptidase dimerisation domain	IAA-amino acid hydrolase ILR1-like 3 OS=Oryza sativa subsp. japonica OX=39947 GN=ILL3 PE=2 SV=1	E	Amino acid transport and metabolism	PREDICTED: IAA-amino acid hydrolase ILR1-like 3 [Oryza sativa Japonica Group]	biological process: metabolic process (GO:0008152);; molecular function: catalytic activity (GO:0003824)
MCqtl3-4	EVM0013816	Lachesis_group1	35680369	35682660	Os03t0840200-02	chr03	35332122	35334407	17.5573	1260	16.979	1244	19.122	1299	2.86484	199	2.6133	168	2.91929	194	1.32548e-41	-2.08553	down	[U]	Intracellular trafficking, secretion, and vesicular transport	--	--	--	--	--	WD40-like Beta Propeller Repeat;; Dipeptidyl peptidase IV (DPP IV) N-terminal region	--	U	Intracellular trafficking, secretion, and vesicular transport	PREDICTED: protein TolB [Oryza sativa Japonica Group]	--
MCqtl3-4	EVM0043012	Lachesis_group1	35777272	35778727	Os03t0842900-01	chr03	35428647	35430487	0	0	0	0	0	0	3.46679	113	2.56152	77	2.74627	85	7.03995e-14	8.17937	up	[R]	General function prediction only	Molecular Function: oxidoreductase activity (GO:0016491);; Biological Process: oxidation-reduction process (GO:0055114);;	--	--	[Q]	Secondary metabolites biosynthesis, transport and catabolism	short chain dehydrogenase;; Enoyl-(Acyl carrier protein) reductase	11-beta-hydroxysteroid dehydrogenase-like 5 OS=Arabidopsis thaliana OX=3702 GN=HSD5 PE=2 SV=1	S	Function unknown	PREDICTED: 11-beta-hydroxysteroid dehydrogenase-like 5 [Oryza sativa Japonica Group]	molecular function: catalytic activity (GO:0003824);; biological process: metabolic process (GO:0008152);; biological process: single-organism process (GO:0044699)
MCqtl3-4	EVM0038482	Lachesis_group1	35822516	35824624	Os03t0844000-01	chr03	35474092	35479958	1.11254	74	0.814547	55	0.752611	48	4.22307	270	4.66744	276	5.07615	309	1.69791e-34	2.93595	up	--	--	Molecular Function: zinc ion binding (GO:0008270);;	--	--	[R]	General function prediction only	PPR repeat family;; PPR repeat;; PPR repeat;; Pentatricopeptide repeat domain;; Tetratricopeptide repeat;; Pentacotripeptide-repeat region of PRORP;; DYW family of nucleic acid deaminases;; Tetratricopeptide repeat	Pentatricopeptide repeat-containing protein At2g27610 OS=Arabidopsis thaliana OX=3702 GN=PCMP-H60 PE=2 SV=1	S	Function unknown	putative pentatricopeptide repeat domain contianing protein [Oryza sativa Japonica Group]	molecular function: binding (GO:0005488)
MCqtl3-4	EVM0045347	Lachesis_group1	35847290	35851928	Os03t0844500-01	chr03	35498877	35503469	17.071	1393	17.1369	1428	18.7702	1450	2.92397	231	2.74215	201	3.05143	230	3.85886e-43	-2.01395	down	--	--	Cellular Component: protein phosphatase type 2A complex (GO:0000159);; Biological Process: signal transduction (GO:0007165);; Cellular Component: plastid (GO:0009536);; Biological Process: regulation of phosphoprotein phosphatase activity (GO:0034047);;	K11584|0|osa:4334757|K11584 serine/threonine-protein phosphatase 2A regulatory subunit B' | (RefSeq) B'zeta; serine/threonine protein phosphatase 2A 57 kDa regulatory subunit B' theta isoform	mRNA surveillance pathway (ko03015)	[T]	Signal transduction mechanisms	Protein phosphatase 2A regulatory B subunit (B56 family)	Serine/threonine protein phosphatase 2A 59 kDa regulatory subunit B&apos; eta isoform OS=Arabidopsis thaliana OX=3702 GN=B&apos;ETA PE=1 SV=1	T	Signal transduction mechanisms	PREDICTED: serine/threonine protein phosphatase 2A 57 kDa regulatory subunit B&apos; theta isoform [Oryza sativa Japonica Group]	cellular component: cell (GO:0005623);; cellular component: macromolecular complex (GO:0032991);; cellular component: cell part (GO:0044464);; biological process: cellular process (GO:0009987);; biological process: biological regulation (GO:0065007);; cellular component: organelle (GO:0043226)
MCqtl3-4	EVM0024263	Lachesis_group1	35996259	36002210	Os03t0847800-01	chr03	35647670	35650832	12.4186	1297	11.7826	1256	11.9514	1181	40.0161	4042	37.2277	3481	37.4079	3601	1.2222e-123	2.24686	up	--	--	Cellular Component: mitochondrion (GO:0005739);;	--	--	--	--	--	--	S	Function unknown	hypothetical protein OsJ_13359 [Oryza sativa Japonica Group]	cellular component: cell (GO:0005623);; cellular component: organelle (GO:0043226);; cellular component: cell part (GO:0044464)
MCqtl4-3	EVM0011048	Lachesis_group3	14514496	14515846	Os04t0423800-01	chr04	20954485	20955826	95.4142	4035	90.1469	3891	110.255	4413	7.80222	320	8.26247	313	7.68701	300	5.85863e-97	-3.04893	down	--	--	Molecular Function: peroxidase activity (GO:0004601);; Cellular Component: extracellular region (GO:0005576);; Biological Process: response to oxidative stress (GO:0006979);; Molecular Function: heme binding (GO:0020037);; Biological Process: hydrogen peroxide catabolic process (GO:0042744);; Molecular Function: metal ion binding (GO:0046872);; Biological Process: oxidation-reduction process (GO:…	K00430|0|osa:4335846|K00430 peroxidase [EC:1.11.1.7] | (RefSeq) peroxidase 72	Phenylpropanoid biosynthesis (ko00940)	--	--	Peroxidase	Peroxidase 72 OS=Arabidopsis thaliana OX=3702 GN=PER72 PE=1 SV=1	S	Function unknown	PREDICTED: peroxidase 72 [Oryza sativa Japonica Group]	molecular function: catalytic activity (GO:0003824);; molecular function: antioxidant activity (GO:0016209);; biological process: metabolic process (GO:0008152);; biological process: cellular process (GO:0009987);; biological process: single-organism process (GO:0044699);; biological process: response to stimulus (GO:0050896);; biological process: detoxification (GO:0098754);; cellular component:…
MCqtl4-3	EVM0004526	Lachesis_group3	14534412	14535605	Os04t0423400-01	chr04	20934962	20936052	9.63195	335	13.9092	494	16.1255	531	307.713	10345	361.921	11264	324.501	10395	9.57326e-159	5.20156	up	--	--	Biological Process: response to stress (GO:0006950);;	--	--	--	--	ABA/WDS induced protein	Abscisic stress-ripening protein 3 OS=Solanum lycopersicum OX=4081 GN=ASR3 PE=4 SV=2	S	Function unknown	OSIGBa0076I14.3 [Oryza sativa]	biological process: response to stimulus (GO:0050896)
MCqtl4-3	EVM0045092	Lachesis_group3	14555132	14556695	Os04t0423200-00	chr04	20927838	20928900	0.133214	6	0	0	0.211128	9	1.76703	78	2.4634	100	2.11312	88	2.6743e-14	4.59667	up	--	--	Cellular Component: integral component of membrane (GO:0016021);;	--	--	--	--	Protein of unknown function (DUF677)	UPF0496 protein At3g49070 OS=Arabidopsis thaliana OX=3702 GN=At3g49070 PE=2 SV=1	S	Function unknown	Os04g0423200 [Oryza sativa Japonica Group]	cellular component: membrane (GO:0016020);; cellular component: membrane part (GO:0044425)
MCqtl4-3	EVM0044068	Lachesis_group3	14581499	14586524	Os04t0422600-01	chr04	20897566	20902860	1.51492	54	1.26311	46	1.14543	39	0	0	0.217704	7	0.218933	8	0.00358738	-2.32674	down	--	--	Cellular Component: plasma membrane (GO:0005886);; Cellular Component: integral component of membrane (GO:0016021);; Molecular Function: transmembrane transporter activity (GO:0022857);; Biological Process: transmembrane transport (GO:0055085);;	--	--	--	--	EamA-like transporter family	WAT1-related protein At1g09380 OS=Arabidopsis thaliana OX=3702 GN=At1g09380 PE=2 SV=1	S	Function unknown	PREDICTED: WAT1-related protein At1g68170 [Oryza sativa Japonica Group]	cellular component: cell (GO:0005623);; cellular component: membrane (GO:0016020);; cellular component: cell part (GO:0044464);; cellular component: membrane part (GO:0044425);; molecular function: transporter activity (GO:0005215);; biological process: localization (GO:0051179)
MCqtl4-3	EVM0032808	Lachesis_group3	14598720	14601666	Os04t0422300-01	chr04	20882277	20885593	2.16345	77	2.79732	101	1.38369	47	0.069826	3	0	0	0.565797	19	0.00669355	-2.41783	down	--	--	Cellular Component: plasma membrane (GO:0005886);; Cellular Component: integral component of membrane (GO:0016021);; Molecular Function: transmembrane transporter activity (GO:0022857);; Biological Process: transmembrane transport (GO:0055085);;	--	--	--	--	EamA-like transporter family	WAT1-related protein At4g01440 OS=Arabidopsis thaliana OX=3702 GN=At4g01440 PE=2 SV=1	S	Function unknown	PREDICTED: WAT1-related protein At3g30340 [Oryza sativa Japonica Group]	cellular component: cell (GO:0005623);; cellular component: membrane (GO:0016020);; cellular component: cell part (GO:0044464);; cellular component: membrane part (GO:0044425);; molecular function: transporter activity (GO:0005215);; biological process: localization (GO:0051179)
MCqtl4-3	EVM0006184	Lachesis_group3	14793711	14795627	Os04t0418500-01	chr04	20690867	20692518	13.078	785	14.5083	889	22.1199	1257	2.00043	117	2.20725	119	2.37572	132	4.02944e-19	-2.31876	down	[L]	Replication, recombination and repair	Molecular Function: ubiquitin-protein transferase activity (GO:0004842);; Biological Process: protein ubiquitination (GO:0016567);;	--	--	--	--	U-box domain	U-box domain-containing protein 29 OS=Arabidopsis thaliana OX=3702 GN=PUB29 PE=1 SV=1	O	Posttranslational modification, protein turnover, chaperones	OSJNBb0108J11.6 [Oryza sativa Japonica Group]	molecular function: catalytic activity (GO:0003824);; biological process: metabolic process (GO:0008152);; biological process: cellular process (GO:0009987)
MCqtl4-4	EVM0032414	Lachesis_group3	2401849	2404840	Os04t0650700-03	chr04	33161549	33162987	108.096	4416	92.1865	3843	43.0662	1665	240.233	9496	221.679	8111	240.196	9046	2.86107e-16	2.11112	up	[E]	Amino acid transport and metabolism	Molecular Function: asparaginase activity (GO:0004067);;	K13051|0|osa:4337229|K13051 beta-aspartyl-peptidase (threonine type) [EC:3.4.19.5] | (RefSeq) probable isoaspartyl peptidase/L-asparaginase 2	--	[E]	Amino acid transport and metabolism	Asparaginase	Probable isoaspartyl peptidase/L-asparaginase 2 OS=Arabidopsis thaliana OX=3702 GN=At3g16150 PE=2 SV=2	E	Amino acid transport and metabolism	PREDICTED: probable isoaspartyl peptidase/L-asparaginase 2 [Oryza sativa Japonica Group]	molecular function: catalytic activity (GO:0003824)
MCqtl4-4	EVM0018896	Lachesis_group3	2464129	2464461	Os04t0649500-01	chr04	33101621	33102439	70.693	737	77.6289	826	113.638	1121	1.44693	15	0.342746	4	0.95533	10	8.47313e-52	-5.78245	down	--	--	--	--	--	--	--	--	--	S	Function unknown	PREDICTED: uncharacterized protein LOC4337219 [Oryza sativa Japonica Group]	--
MCqtl5-1	EVM0035625	Lachesis_group7	848322	852184	Os05t0113000-01	chr05	701583	705308	21.5305	1685	23.544	1880	24.2001	1792	77.6373	5877	80.5101	5641	74.7794	5393	9.19744e-101	2.32897	up	--	--	Biological Process: metabolic process (GO:0008152);; Molecular Function: amino acid binding (GO:0016597);;	--	--	--	--	ACT domain;; ACT domain	ACT domain-containing protein ACR9 OS=Arabidopsis thaliana OX=3702 GN=ACR9 PE=2 SV=1	S	Function unknown	unknown protein [Oryza sativa Japonica Group]	biological process: metabolic process (GO:0008152);; molecular function: binding (GO:0005488)
MCqtl5-1	EVM0038867	Lachesis_group7	858283	862645	Os05t0113300-01	chr05	711549	715894	0.804205	71	0.790316	71	0.743594	62	1.91488	163	2.50299	197	1.99502	162	3.54893e-15	2.02332	up	[T]	Signal transduction mechanisms	Molecular Function: monovalent cation:proton antiporter activity (GO:0005451);; Biological Process: regulation of pH (GO:0006885);; Cellular Component: endomembrane system (GO:0012505);; Cellular Component: integral component of membrane (GO:0016021);; Biological Process: hydrogen ion transmembrane transport (GO:1902600);;	--	--	[P]	Inorganic ion transport and metabolism	Sodium/hydrogen exchanger family	Cation/H(+) antiporter 20 OS=Arabidopsis thaliana OX=3702 GN=CHX20 PE=2 SV=1	P	Inorganic ion transport and metabolism	PREDICTED: cation/H(+) antiporter 20 [Oryza sativa Japonica Group]	molecular function: transporter activity (GO:0005215);; biological process: single-organism process (GO:0044699);; biological process: localization (GO:0051179);; biological process: biological regulation (GO:0065007);; cellular component: cell (GO:0005623);; cellular component: cell part (GO:0044464);; cellular component: membrane (GO:0016020);; cellular component: membrane part (GO:0044425)
MCqtl5-1	EVM0006945	Lachesis_group7	886320	889529	Os05t0114000-01	chr05	739658	742961	93.5595	3125	105.822	3607	121.36	3836	8.27118	268	6.7617	203	6.08315	188	2.69131e-77	-3.32752	down	[CP]	Energy production and conversion;; Inorganic ion transport and metabolism	Molecular Function: magnesium ion binding (GO:0000287);; Molecular Function: inorganic diphosphatase activity (GO:0004427);; Cellular Component: cytoplasm (GO:0005737);; Biological Process: phosphate-containing compound metabolic process (GO:0006796);;	K01507|5.02259e-147|osa:4337608|K01507 inorganic pyrophosphatase [EC:3.6.1.1] | (RefSeq) soluble inorganic pyrophosphatase 4	Oxidative phosphorylation (ko00190)	[C]	Energy production and conversion	Inorganic pyrophosphatase	Soluble inorganic pyrophosphatase 4 OS=Arabidopsis thaliana OX=3702 GN=PPA4 PE=1 SV=1	C	Energy production and conversion	PREDICTED: soluble inorganic pyrophosphatase 4 [Oryza sativa Japonica Group]	molecular function: binding (GO:0005488);; molecular function: catalytic activity (GO:0003824);; cellular component: cell (GO:0005623);; cellular component: cell part (GO:0044464);; biological process: metabolic process (GO:0008152);; biological process: cellular process (GO:0009987)
MCqtl5-1	EVM0017524	Lachesis_group7	982523	984969	Os05t0115100-02	chr05	835764	838113	11.3948	530	11.3735	540	9.64686	425	1.18194	54	1.2893	54	0.419895	18	6.13668e-16	-2.84601	down	--	--	--	--	--	--	--	Protein of unknown function (DUF1635)	--	S	Function unknown	PREDICTED: uncharacterized protein LOC4337615 isoform X1 [Oryza sativa Japonica Group]	--
MCqtl5-1	EVM0004039	Lachesis_group7	1041852	1043279	Os05t0116600-01	chr05	894978	896572	0.044747	2	0.175378	8	0	0	1.88576	82	2.57329	104	1.02652	43	5.93139e-12	4.91	up	--	--	Molecular Function: ubiquitin-protein transferase activity (GO:0004842);; Biological Process: protein ubiquitination (GO:0016567);; Cellular Component: SCF ubiquitin ligase complex (GO:0019005);; Biological Process: SCF-dependent proteasomal ubiquitin-dependent protein catabolic process (GO:0031146);;	--	--	--	--	--	F-box protein At2g34280 OS=Arabidopsis thaliana OX=3702 GN=At2g34280 PE=2 SV=1	S	Function unknown	PREDICTED: putative F-box/kelch-repeat protein At1g12870 [Oryza sativa Japonica Group]	molecular function: catalytic activity (GO:0003824);; biological process: metabolic process (GO:0008152);; biological process: cellular process (GO:0009987);; cellular component: cell (GO:0005623);; cellular component: macromolecular complex (GO:0032991);; cellular component: cell part (GO:0044464)
MCqtl5-1	EVM0001438	Lachesis_group7	1138327	1141021	Os05t0119100-01	chr05	993324	993804	2.11516	52	1.65528	42	1.27359	30	139.73	3314	151.863	3334	153.055	3459	0	7.0061	up	--	--	Cellular Component: mitochondrion (GO:0005739);; Cellular Component: membrane (GO:0016020);;	--	--	--	--	--	--	--	--	hypothetical protein OsI_18229 [Oryza sativa Indica Group]	cellular component: cell (GO:0005623);; cellular component: organelle (GO:0043226);; cellular component: cell part (GO:0044464);; cellular component: membrane (GO:0016020)
MCqtl5-1	EVM0027759	Lachesis_group7	1151457	1155582	Os05t0119400-00	chr05	1004569	1008694	1.40586	141	1.42595	146	1.29986	124	0.182641	18	0.042044	4	0.119014	11	8.61803e-10	-2.89925	down	--	--	Molecular Function: actin binding (GO:0003779);;	--	--	--	--	KIP1-like protein	Protein NETWORKED 2D OS=Arabidopsis thaliana OX=3702 GN=NET2D PE=3 SV=1	S	Function unknown	PREDICTED: protein NETWORKED 2B-like [Oryza sativa Japonica Group]	molecular function: binding (GO:0005488)
MCqtl5-1	EVM0006994	Lachesis_group7	1160909	1164737	Os05t0119700-01	chr05	1014025	1014658	38.6116	3919	38.8697	4026	38.9385	3740	4.74114	466	4.53184	412	5.24066	491	5.36284e-103	-2.41545	down	--	--	Cellular Component: plastid (GO:0009536);;	--	--	--	--	--	WEB family protein At5g16730, chloroplastic OS=Arabidopsis thaliana OX=3702 GN=At5g16730 PE=1 SV=1	S	Function unknown	PREDICTED: WEB family protein At3g02930, chloroplastic-like [Oryza sativa Japonica Group]	cellular component: cell (GO:0005623);; cellular component: organelle (GO:0043226);; cellular component: cell part (GO:0044464)
MCqtl5-1	EVM0036567	Lachesis_group7	1196933	1199294	Os05t0120200-01	chr05	1050046	1052382	5.20772	386	5.50837	416	5.77157	404	0.391023	28	0.949813	63	0.469098	32	3.90617e-14	-2.57268	down	[T]	Signal transduction mechanisms	Molecular Function: nucleic acid binding (GO:0003676);; Molecular Function: ATP binding (GO:0005524);; Molecular Function: zinc ion binding (GO:0008270);; Molecular Function: ATPase activity, coupled to transmembrane movement of substances (GO:0042626);; Cellular Component: ATP-binding cassette (ABC) transporter complex (GO:0043190);; Biological Process: transmembrane transport (GO:0055085);;	--	--	[Q]	Secondary metabolites biosynthesis, transport and catabolism	ABC-2 type transporter;; ABC transporter	ABC transporter G family member 16 OS=Arabidopsis thaliana OX=3702 GN=ABCG16 PE=2 SV=2	V	Defense mechanisms	Os05g0120200 [Oryza sativa Japonica Group]	molecular function: binding (GO:0005488);; molecular function: catalytic activity (GO:0003824);; molecular function: transporter activity (GO:0005215);; biological process: localization (GO:0051179);; cellular component: cell (GO:0005623);; cellular component: membrane (GO:0016020);; cellular component: macromolecular complex (GO:0032991);; cellular component: membrane part (GO:0044425);; cellula…
MCqtl5-1	EVM0028041	Lachesis_group7	1426018	1432523	Os05t0123150-00	chr05	1279392	1280215	66.0701	4298	69.3799	4606	70.8379	4361	3.41716	216	3.62072	211	3.75748	226	3.73175e-193	-3.66351	down	--	--	Cellular Component: Golgi membrane (GO:0000139);; Cellular Component: mitochondrion (GO:0005739);; Biological Process: plant-type secondary cell wall biogenesis (GO:0009834);; Biological Process: glucuronoxylan biosynthetic process (GO:0010417);; Molecular Function: galactosylgalactosylxylosylprotein 3-beta-glucuronosyltransferase activity (GO:0015018);; Cellular Component: integral component of …	K20869|0|osa:4337665|K20869 putative beta-1,4-xylosyltransferase IRX9 [EC:2.4.2.-] | (RefSeq) GT43A, OJ1729_E02.10, OsGT43A, P0008A07.2; probable glucuronosyltransferase Os05g0123100	--	[O]	Posttranslational modification, protein turnover, chaperones	Glycosyltransferase family 43	Probable glucuronosyltransferase Os05g0123100 OS=Oryza sativa subsp. japonica OX=39947 GN=Os05g0123100 PE=2 SV=1	S	Function unknown	PREDICTED: probable glucuronosyltransferase Os05g0123100 [Oryza sativa Japonica Group]	cellular component: cell (GO:0005623);; cellular component: membrane (GO:0016020);; cellular component: organelle (GO:0043226);; cellular component: organelle part (GO:0044422);; cellular component: cell part (GO:0044464);; biological process: cellular process (GO:0009987);; biological process: cellular component organization or biogenesis (GO:0071840);; biological process: metabolic process (GO:…
MCqtl5-2	EVM0034966	Lachesis_group7	7541986	7543314	Os05t0221900-00	chr05	7476840	7478765	0.254795	7	0.212747	6	0.249779	7	2.53301	67	5.92327	145	2.87606	73	6.76097e-16	4.3692	up	--	--	--	--	--	--	--	BURP domain	BURP domain-containing protein 8 OS=Oryza sativa subsp. japonica OX=39947 GN=BURP8 PE=2 SV=2	--	--	unknown protein [Oryza sativa Japonica Group]	--
MCqtl5-2	EVM0029703	Lachesis_group7	7694263	7697971	Os05t0224700-00	chr05	7628540	7630705	0	0	0	0	0	0	0.863397	62	0.937535	62	1.12592	77	3.31818e-12	7.77887	up	[T]	Signal transduction mechanisms	Molecular Function: DNA-directed 5'-3' RNA polymerase activity (GO:0003899);; Molecular Function: protein serine/threonine kinase activity (GO:0004674);; Molecular Function: ATP binding (GO:0005524);; Biological Process: transcription, DNA-templated (GO:0006351);; Biological Process: protein phosphorylation (GO:0006468);; Cellular Component: integral component of membrane (GO:0016021);; Molecular…	--	--	--	--	Legume lectin domain;; Protein kinase domain;; Protein tyrosine kinase;; SHS2 domain found in N terminus of Rpb7p/Rpc25p/MJ0397	L-type lectin-domain containing receptor kinase IV.3 OS=Arabidopsis thaliana OX=3702 GN=LECRK43 PE=2 SV=1	T	Signal transduction mechanisms	Os05g0224700 [Oryza sativa Japonica Group]	molecular function: catalytic activity (GO:0003824);; biological process: metabolic process (GO:0008152);; biological process: cellular process (GO:0009987);; molecular function: binding (GO:0005488);; cellular component: membrane (GO:0016020);; cellular component: membrane part (GO:0044425)
MCqtl5-2	EVM0009414	Lachesis_group7	7795827	7796445	Os05t0227100-01	chr05	7731803	7732436	2.14715	42	2.83987	57	2.44825	45	0.105612	2	0.115241	3	0.223936	4	6.22286e-06	-3.13252	down	--	--	--	--	--	--	--	--	--	--	--	hypothetical protein OsJ_17613 [Oryza sativa Japonica Group]	--
MCqtl5-2	Oryza_sativa_newGene_6995	Lachesis_group7	7853597	7855258	Os05t0227600-01	chr05	7746542	7748227	190.33	9598	218.776	11259	210.198	10032	14.0997	688	17.9487	811	12.4644	580	8.3362e-91	-3.20434	down	--	--	--	--	--	--	--	Procyclic acidic repetitive protein (PARP);; Keratin-associated matrix	--	--	--	--	--
MCqtl5-2	EVM0005673	Lachesis_group7	7882588	7888047	Os05t0228000-02	chr05	7775450	7780892	2.3979	105	2.17272	97	2.13867	89	0.161709	7	0.051136	3	0.0931	4	3.52282e-11	-3.58057	down	[F]	Nucleotide transport and metabolism	Molecular Function: catalytic activity (GO:0003824);; Biological Process: nucleoside metabolic process (GO:0009116);; Cellular Component: membrane (GO:0016020);;	--	--	--	--	Phosphorylase superfamily	Bark storage protein A OS=Populus deltoides OX=3696 GN=BSPA PE=2 SV=1	F	Nucleotide transport and metabolism	PREDICTED: bark storage protein A [Oryza sativa Japonica Group]	molecular function: catalytic activity (GO:0003824);; biological process: metabolic process (GO:0008152);; biological process: cellular process (GO:0009987);; biological process: single-organism process (GO:0044699);; cellular component: membrane (GO:0016020)
MCqtl5-2	EVM0043860	Lachesis_group7	8542248	8546177	Os05t0237800-00	chr05	8427409	8429533	0	0	0	0	0	0	66.9779	2727	69.8938	2634	65.2802	2532	1.95347e-43	12.5317	up	--	--	Biological Process: amino acid transmembrane transport (GO:0003333);; Cellular Component: plasma membrane (GO:0005886);; Molecular Function: amino acid transmembrane transporter activity (GO:0015171);; Cellular Component: integral component of membrane (GO:0016021);;	--	--	[E]	Amino acid transport and metabolism	Transmembrane amino acid transporter protein;; Tryptophan/tyrosine permease family	Lysine histidine transporter 1 OS=Arabidopsis thaliana OX=3702 GN=LHT1 PE=1 SV=1	E	Amino acid transport and metabolism	PREDICTED: lysine histidine transporter 1-like [Oryza sativa Japonica Group]	biological process: single-organism process (GO:0044699);; biological process: localization (GO:0051179);; cellular component: cell (GO:0005623);; cellular component: membrane (GO:0016020);; cellular component: cell part (GO:0044464);; molecular function: transporter activity (GO:0005215);; cellular component: membrane part (GO:0044425)
MCqtl5-2	EVM0014885	Lachesis_group7	8881845	8889509	Os05t0244500-01	chr05	8769569	8774386	26.207	1600	23.5231	1466	30.1003	1739	2.39845	142	3.12626	171	2.81759	159	2.72717e-46	-2.66571	down	[G]	Carbohydrate transport and metabolism	Molecular Function: hydrolase activity, hydrolyzing O-glycosyl compounds (GO:0004553);; Biological Process: carbohydrate metabolic process (GO:0005975);; Biological Process: actin filament organization (GO:0007015);; Molecular Function: protein binding, bridging (GO:0030674);; Molecular Function: actin filament binding (GO:0051015);;	--	--	--	--	Cellulase (glycosyl hydrolase family 5)	Glucan 1,3-beta-glucosidase (Fragments) OS=Pseudotsuga menziesii OX=3357 PE=1 SV=1	G	Carbohydrate transport and metabolism	PREDICTED: glucan 1,3-beta-glucosidase [Oryza sativa Japonica Group]	molecular function: catalytic activity (GO:0003824);; biological process: metabolic process (GO:0008152);; biological process: cellular process (GO:0009987);; biological process: single-organism process (GO:0044699);; biological process: cellular component organization or biogenesis (GO:0071840);; molecular function: binding (GO:0005488)
MCqtl5-2	EVM0042536	Lachesis_group7	8970844	8972915	Os05t0245300-01	chr05	8846666	8848604	16.4305	447	15.6193	434	18.8555	485	1.17411	31	2.51477	62	0.74179	19	1.24001e-13	-2.87583	down	--	--	Molecular Function: catalytic activity (GO:0003824);; Cellular Component: plasma membrane (GO:0005886);; Biological Process: multicellular organism development (GO:0007275);; Biological Process: response to auxin (GO:0009733);; Biological Process: response to brassinosteroid (GO:0009741);; Biological Process: unidimensional cell growth (GO:0009826);; Cellular Component: integral component of memb…	--	--	--	--	Domain of unknown function (DUF588)	CASP-like protein BLE3 OS=Oryza sativa subsp. japonica OX=39947 GN=BLE3 PE=2 SV=1	S	Function unknown	PREDICTED: CASP-like protein BLE3 [Oryza sativa Japonica Group]	molecular function: catalytic activity (GO:0003824);; cellular component: cell (GO:0005623);; cellular component: membrane (GO:0016020);; cellular component: cell part (GO:0044464);; biological process: multicellular organismal process (GO:0032501);; biological process: developmental process (GO:0032502);; biological process: single-organism process (GO:0044699);; biological process: response to …
MCqtl5-2	EVM0007474	Lachesis_group7	9083694	9084798	Os05t0247800-01	chr05	8959416	8960566	0.057826	2	0	0	0	0	9.79078	328	13.3	413	14.2754	456	7.31869e-33	9.03319	up	--	--	Molecular Function: chitinase activity (GO:0004568);; Cellular Component: extracellular region (GO:0005576);; Biological Process: carbohydrate metabolic process (GO:0005975);; Biological Process: chitin catabolic process (GO:0006032);; Molecular Function: chitin binding (GO:0008061);;	--	--	[M]	Cell wall/membrane/envelope biogenesis	Glycosyl hydrolases family 18	Xylanase inhibitor protein 2 OS=Oryza sativa subsp. japonica OX=39947 GN=Chib3H-h PE=1 SV=1	G	Carbohydrate transport and metabolism	PREDICTED: xylanase inhibitor protein 2-like [Oryza sativa Japonica Group]	molecular function: catalytic activity (GO:0003824);; cellular component: extracellular region (GO:0005576);; biological process: metabolic process (GO:0008152);; molecular function: binding (GO:0005488)
MCqtl5-2	EVM0037267	Lachesis_group7	9186185	9186741	Os05t0249100-02	chr05	9061309	9062758	0	0	0.425187	6	0	0	2.89976	36	3.65775	42	4.77457	56	1.20409e-08	4.74251	up	--	--	--	--	--	--	--	--	--	--	--	unknown protein [Oryza sativa Japonica Group]	--
MCqtl5-2	EVM0015945	Lachesis_group7	9275617	9279251	Os05t0250700-00	chr05	9151522	9154993	0.641196	63	1.00073	101	0.47136	44	0	0	0.06538	6	0.044216	5	9.03568e-06	-3.2962	down	[R]	General function prediction only	Cellular Component: mitochondrion (GO:0005739);; Molecular Function: ADP binding (GO:0043531);;	--	--	[T]	Signal transduction mechanisms	NB-ARC domain;; Leucine rich repeat	Putative disease resistance protein RGA4 OS=Solanum bulbocastanum OX=147425 GN=RGA4 PE=2 SV=1	S	Function unknown	hypothetical protein [Oryza sativa Japonica Group]	cellular component: cell (GO:0005623);; cellular component: organelle (GO:0043226);; cellular component: cell part (GO:0044464);; molecular function: binding (GO:0005488)
MCqtl5-2	EVM0038455	Lachesis_group7	9356572	9358527	Os05t0252100-01	chr05	9232257	9234349	4.26357	232	4.91858	273	4.19871	216	1.02178	54	0.448288	22	0.496943	25	4.22069e-09	-2.13807	down	--	--	--	--	--	--	--	Protein of unknown function (DUF620)	--	S	Function unknown	PREDICTED: uncharacterized protein LOC4338225 [Oryza sativa Japonica Group]	--
MCqtl5-2	EVM0018569	Lachesis_group7	9442440	9442941	Os05t0253200-01	chr05	9318025	9328269	1.61305	17	1.98167	21	1.89572	19	25.6491	250	18.5513	167	22.3723	208	1.62962e-38	4.0777	up	--	--	Molecular Function: protein serine/threonine kinase activity (GO:0004674);; Molecular Function: ATP binding (GO:0005524);; Cellular Component: mitochondrion (GO:0005739);; Cellular Component: plasma membrane (GO:0005886);; Biological Process: protein phosphorylation (GO:0006468);; Cellular Component: integral component of membrane (GO:0016021);;	--	--	--	--	--	Probable LRR receptor-like serine/threonine-protein kinase At1g56130 OS=Arabidopsis thaliana OX=3702 GN=At1g56130 PE=2 SV=2	--	--	hypothetical protein OsI_19193 [Oryza sativa Indica Group]	molecular function: catalytic activity (GO:0003824);; biological process: metabolic process (GO:0008152);; biological process: cellular process (GO:0009987);; molecular function: binding (GO:0005488);; cellular component: cell (GO:0005623);; cellular component: organelle (GO:0043226);; cellular component: cell part (GO:0044464);; cellular component: membrane (GO:0016020);; cellular component: mem…
MCqtl5-2	Oryza_sativa_newGene_3812	Lachesis_group3	32924483	32932046	Os05t0247400-01	chr05	8935703	8937728	41.8844	2197	40.8748	2186	45.4069	2266	2.76076	152	3.45546	162	2.96225	155	1.59325e-98	-3.14421	down	--	--	--	--	--	--	--	--	--	--	--	hypothetical protein [Oryza sativa Japonica Group]	--
MCqtl5-3	EVM0042483	Lachesis_group7	18438082	18445153	Os05t0390000-01	chr05	18880611	18887896	16.2441	936	15.5025	912	20.0693	1094	2.96364	166	1.96531	102	2.6931	143	8.83704e-23	-2.16878	down	[I]	Lipid transport and metabolism	Biological Process: transcription, DNA-templated (GO:0006351);; Biological Process: lipid metabolic process (GO:0006629);; Cellular Component: plastid (GO:0009536);; Molecular Function: hydrolase activity (GO:0016787);;	--	--	[I]	Lipid transport and metabolism	Lipase (class 3)	Phospholipase A1-Igamma1, chloroplastic OS=Arabidopsis thaliana OX=3702 GN=At1g06800 PE=1 SV=2	S	Function unknown	PREDICTED: phospholipase A1-Igamma1, chloroplastic [Oryza sativa Japonica Group]	biological process: metabolic process (GO:0008152);; biological process: cellular process (GO:0009987);; biological process: single-organism process (GO:0044699);; cellular component: cell (GO:0005623);; cellular component: organelle (GO:0043226);; cellular component: cell part (GO:0044464);; molecular function: catalytic activity (GO:0003824)
MCqtl5-3	EVM0008189	Lachesis_group7	18476351	18477758	Os05t0390300-00	chr05	18919135	18920528	3.82951	169	4.35454	196	2.84761	119	10.9625	468	9.558	378	11.8579	482	2.34494e-25	2.13097	up	--	--	Molecular Function: phosphoprotein phosphatase activity (GO:0004721);; Cellular Component: nucleus (GO:0005634);; Biological Process: protein dephosphorylation (GO:0006470);;	--	--	--	--	Fantastic Four meristem regulator	--	S	Function unknown	hypothetical protein [Oryza sativa Japonica Group]	molecular function: catalytic activity (GO:0003824);; biological process: metabolic process (GO:0008152);; biological process: cellular process (GO:0009987);; cellular component: cell (GO:0005623);; cellular component: organelle (GO:0043226);; cellular component: cell part (GO:0044464)
MCqtl5-3	EVM0026634	Lachesis_group7	18822846	18823634	Os05t0395400-00	chr05	19240768	19241359	6.62388	164	9.20766	233	7.83471	184	31.6936	758	32.3797	717	34.6433	789	1.32278e-52	2.63099	up	--	--	--	--	--	--	--	--	--	S	Function unknown	Os05g0395400 [Oryza sativa Japonica Group]	--
MCqtl5-3	EVM0018175	Lachesis_group7	19067112	19068653	Os05t0400500-01	chr05	19480823	19482167	9.09151	269	11.754	355	10.4289	292	1.62147	47	1.55741	42	1.08833	30	2.57731e-15	-2.24843	down	--	--	Cellular Component: integral component of membrane (GO:0016021);;	--	--	--	--	AWPM-19-like family	Membrane protein PM19L OS=Oryza sativa subsp. japonica OX=39947 GN=PM19L PE=2 SV=1	S	Function unknown	hypothetical protein OsI_19891 [Oryza sativa Indica Group]	cellular component: membrane (GO:0016020);; cellular component: membrane part (GO:0044425)
MCqtl6-3	EVM0021887	Lachesis_group6	4746164	4752518	Os06t0646700-01	chr06	26421563	26427830	18.8796	890	16.6397	800	18.8761	842	97.0919	4426	96.8418	4087	102.831	4466	2.81779e-163	3.0265	up	--	--	--	--	--	--	--	--	--	--	--	PREDICTED: translation initiation factor IF-2 [Oryza sativa Japonica Group]	--
MCqtl6-3	EVM0018597	Lachesis_group6	4788336	4789216	Os06t0646100-01	chr06	26384994	26385658	2.75998	77	3.06796	87	2.44997	64	11.2736	301	14.7494	365	13.9178	354	3.55295e-37	2.83182	up	--	--	--	--	--	--	--	--	--	S	Function unknown	PREDICTED: uncharacterized protein LOC4341658 [Oryza sativa Japonica Group]	--
MCqtl6-3	EVM0024100	Lachesis_group6	4815008	4818566	Os06t0645600-00	chr06	26355715	26358802	2.16153	132	2.42849	151	2.49277	144	10.6225	625	10.4504	570	11.5572	648	7.05479e-64	2.77504	up	--	--	Cellular Component: integral component of membrane (GO:0016021);;	--	--	--	--	--	--	S	Function unknown	PREDICTED: uncharacterized protein LOC4341654 [Oryza sativa Japonica Group]	cellular component: membrane (GO:0016020);; cellular component: membrane part (GO:0044425)
MCqtl6-3	EVM0038228	Lachesis_group6	4880593	4894329	Os06t0644466-00	chr06	26288371	26292345	7.46881	1781	7.99937	1946	9.44553	2131	84.1762	19415	83.3404	17794	80.8232	17761	9.59116e-192	3.88959	up	[K]	Transcription	Molecular Function: formate dehydrogenase (NAD+) activity (GO:0008863);; Molecular Function: electron carrier activity (GO:0009055);; Biological Process: formate metabolic process (GO:0015942);; Molecular Function: molybdenum ion binding (GO:0030151);; Molecular Function: ADP binding (GO:0043531);; Biological Process: oxidation-reduction process (GO:0055114);;	--	--	[T]	Signal transduction mechanisms	NB-ARC domain;; Leucine Rich repeats (2 copies)	Putative disease resistance protein RGA1 OS=Solanum bulbocastanum OX=147425 GN=RGA1 PE=2 SV=2	S	Function unknown	PREDICTED: uncharacterized protein LOC4341646 isoform X1 [Oryza sativa Japonica Group]	molecular function: catalytic activity (GO:0003824);; biological process: metabolic process (GO:0008152);; biological process: single-organism process (GO:0044699);; molecular function: electron carrier activity (GO:0009055);; biological process: cellular process (GO:0009987);; molecular function: binding (GO:0005488)
MCqtl6-3	EVM0010465	Lachesis_group6	4935644	4939143	Os06t0643750-00	chr06	26235335	26237922	13.2379	767	13.7526	813	21.0398	1154	2.14971	121	2.52578	132	1.33593	72	1.28252e-15	-2.38908	down	--	--	Biological Process: negative regulation of abscisic acid-activated signaling pathway (GO:0009788);; Cellular Component: integral component of membrane (GO:0016021);;	K07297|4.0645e-173|osa:4341641|K07297 adiponectin receptor | (RefSeq) ADIPOR1, P0017B12.2; heptahelical transmembrane protein ADIPOR1	--	[RT]	General function prediction only;; Signal transduction mechanisms	Haemolysin-III related	Heptahelical transmembrane protein ADIPOR1 OS=Oryza sativa subsp. japonica OX=39947 GN=ADIPOR1 PE=2 SV=1	S	Function unknown	PREDICTED: heptahelical transmembrane protein ADIPOR1 [Oryza sativa Japonica Group]	biological process: biological regulation (GO:0065007);; cellular component: membrane (GO:0016020);; cellular component: membrane part (GO:0044425)
MCqtl6-3	EVM0029257	Lachesis_group6	5066932	5069160	Os06t0641866-00	chr06	26105242	26107212	8.02895	455	10.4696	605	13.3275	714	1.22457	68	0.787952	40	1.24911	66	2.7947e-19	-2.66852	down	[QV]	Secondary metabolites biosynthesis, transport and catabolism;; Defense mechanisms	Molecular Function: iron ion binding (GO:0005506);; Cellular Component: integral component of membrane (GO:0016021);; Molecular Function: oxidoreductase activity, acting on paired donors, with incorporation or reduction of molecular oxygen, NAD(P)H as one donor, and incorporation of one atom of oxygen (GO:0016709);; Molecular Function: heme binding (GO:0020037);; Biological Process: secondary met…	--	--	[Q]	Secondary metabolites biosynthesis, transport and catabolism	Cytochrome P450	Ent-cassadiene C2-hydroxylase OS=Oryza sativa subsp. japonica OX=39947 GN=CYP71Z7 PE=1 SV=1	Q	Secondary metabolites biosynthesis, transport and catabolism	PREDICTED: premnaspirodiene oxygenase [Oryza sativa Japonica Group]	molecular function: binding (GO:0005488);; cellular component: membrane (GO:0016020);; cellular component: membrane part (GO:0044425);; molecular function: catalytic activity (GO:0003824);; biological process: metabolic process (GO:0008152);; biological process: single-organism process (GO:0044699)
MCqtl6-3	EVM0006408	Lachesis_group6	5079620	5081785	Os06t0641500-00	chr06	26092456	26094621	42.7461	2108	46.3408	2332	74.7408	3488	6.60673	316	4.12817	183	7.52755	343	7.41753e-20	-2.56677	down	[QV]	Secondary metabolites biosynthesis, transport and catabolism;; Defense mechanisms	Molecular Function: iron ion binding (GO:0005506);; Cellular Component: integral component of membrane (GO:0016021);; Molecular Function: oxidoreductase activity, acting on paired donors, with incorporation or reduction of molecular oxygen, NAD(P)H as one donor, and incorporation of one atom of oxygen (GO:0016709);; Molecular Function: heme binding (GO:0020037);; Biological Process: secondary met…	--	--	[Q]	Secondary metabolites biosynthesis, transport and catabolism	Cytochrome P450	Premnaspirodiene oxygenase OS=Hyoscyamus muticus OX=35626 GN=CYP71D55 PE=1 SV=1	Q	Secondary metabolites biosynthesis, transport and catabolism	PREDICTED: premnaspirodiene oxygenase [Oryza sativa Japonica Group]	molecular function: binding (GO:0005488);; cellular component: membrane (GO:0016020);; cellular component: membrane part (GO:0044425);; molecular function: catalytic activity (GO:0003824);; biological process: metabolic process (GO:0008152);; biological process: single-organism process (GO:0044699)
MCqtl6-3	EVM0019364	Lachesis_group6	5086913	5092104	Os06t0641066-00	chr06	26082422	26087072	22.0024	1425	21.6406	1431	26.0692	1598	2.31465	146	3.91436	228	2.65062	159	7.95384e-26	-2.37165	down	[QV]	Secondary metabolites biosynthesis, transport and catabolism;; Defense mechanisms	Molecular Function: iron ion binding (GO:0005506);; Cellular Component: integral component of membrane (GO:0016021);; Molecular Function: oxidoreductase activity, acting on paired donors, with incorporation or reduction of molecular oxygen, NAD(P)H as one donor, and incorporation of one atom of oxygen (GO:0016709);; Molecular Function: heme binding (GO:0020037);; Biological Process: secondary met…	--	--	[Q]	Secondary metabolites biosynthesis, transport and catabolism	Cytochrome P450	Cytochrome P450 71D7 OS=Solanum chacoense OX=4108 GN=CYP71D7 PE=3 SV=1	Q	Secondary metabolites biosynthesis, transport and catabolism	PREDICTED: cytochrome P450 71D7 [Oryza sativa Japonica Group]	molecular function: binding (GO:0005488);; cellular component: membrane (GO:0016020);; cellular component: membrane part (GO:0044425);; molecular function: catalytic activity (GO:0003824);; biological process: metabolic process (GO:0008152);; biological process: single-organism process (GO:0044699)
MCqtl6-3	EVM0023905	Lachesis_group6	5100201	5101963	Os06t0640800-00	chr06	26073119	26074058	1.24512	64	0.783301	41	1.09844	53	0.040193	2	0.087719	4	0	0	2.45511e-06	-3.73149	down	[QV]	Secondary metabolites biosynthesis, transport and catabolism;; Defense mechanisms	Molecular Function: iron ion binding (GO:0005506);; Cellular Component: integral component of membrane (GO:0016021);; Molecular Function: oxidoreductase activity, acting on paired donors, with incorporation or reduction of molecular oxygen, NAD(P)H as one donor, and incorporation of one atom of oxygen (GO:0016709);; Molecular Function: heme binding (GO:0020037);; Biological Process: secondary met…	--	--	[Q]	Secondary metabolites biosynthesis, transport and catabolism	Cytochrome P450	Cytochrome P450 71D7 OS=Solanum chacoense OX=4108 GN=CYP71D7 PE=3 SV=1	Q	Secondary metabolites biosynthesis, transport and catabolism	PREDICTED: premnaspirodiene oxygenase [Oryza sativa Japonica Group]	molecular function: binding (GO:0005488);; cellular component: membrane (GO:0016020);; cellular component: membrane part (GO:0044425);; molecular function: catalytic activity (GO:0003824);; biological process: metabolic process (GO:0008152);; biological process: single-organism process (GO:0044699)
MCqtl6-3	EVM0006374	Lachesis_group6	5206548	5210356	Os06t0638900-01	chr06	25963878	25967328	23.5485	1288	24.9923	1395	26.1552	1354	97.7399	5172	90.3427	4426	100.728	5078	5.17309e-117	2.52991	up	--	--	Molecular Function: calcium ion binding (GO:0005509);; Molecular Function: calcium-dependent phospholipid binding (GO:0005544);; Cellular Component: cytosol (GO:0005829);; Cellular Component: plasma membrane (GO:0005886);; Cellular Component: plasmodesma (GO:0009506);;	--	--	[R]	General function prediction only	C2 domain	Elicitor-responsive protein 1 OS=Oryza sativa subsp. japonica OX=39947 GN=ERG1 PE=1 SV=1	S	Function unknown	PREDICTED: extensin [Oryza sativa Japonica Group]	molecular function: binding (GO:0005488);; cellular component: cell (GO:0005623);; cellular component: cell part (GO:0044464);; cellular component: membrane (GO:0016020);; cellular component: cell junction (GO:0030054)
MCqtl6-3	EVM0024439	Lachesis_group6	5441203	5447056	Os06t0634500-01	chr06	25727513	25733219	25.7046	2428	27.5706	2658	33.2662	2974	2.31225	212	2.67768	227	2.92717	255	2.58117e-59	-2.85877	down	[M]	Cell wall/membrane/envelope biogenesis	Molecular Function: protein kinase activity (GO:0004672);; Molecular Function: ATP binding (GO:0005524);; Biological Process: protein phosphorylation (GO:0006468);; Cellular Component: integral component of membrane (GO:0016021);;	--	--	[T]	Signal transduction mechanisms	Protein kinase domain;; Protein tyrosine kinase;; Leucine rich repeat;; Leucine Rich repeats (2 copies);; Leucine rich repeat N-terminal domain	Protein STRUBBELIG-RECEPTOR FAMILY 8 OS=Arabidopsis thaliana OX=3702 GN=SRF8 PE=2 SV=1	T	Signal transduction mechanisms	PREDICTED: protein STRUBBELIG-RECEPTOR FAMILY 8 [Oryza sativa Japonica Group]	molecular function: catalytic activity (GO:0003824);; biological process: metabolic process (GO:0008152);; biological process: cellular process (GO:0009987);; molecular function: binding (GO:0005488);; cellular component: membrane (GO:0016020);; cellular component: membrane part (GO:0044425)
MCqtl6-3	EVM0037303	Lachesis_group6	5502422	5504161	Os06t0633300-01	chr06	25670034	25671891	2.53509	48	2.15622	42	1.7123	31	0.329623	7	0	0	0.378916	7	0.00524109	-2.26258	down	--	--	Cellular Component: extracellular region (GO:0005576);; Biological Process: multicellular organism development (GO:0007275);; Molecular Function: growth factor activity (GO:0008083);; Biological Process: cell differentiation (GO:0030154);;	--	--	--	--	--	Phytosulfokines 1 OS=Oryza sativa subsp. japonica OX=39947 GN=PSK1 PE=1 SV=1	G	Carbohydrate transport and metabolism	PREDICTED: phytosulfokines 1 [Oryza sativa Japonica Group]	cellular component: extracellular region (GO:0005576);; biological process: multicellular organismal process (GO:0032501);; biological process: developmental process (GO:0032502);; biological process: single-organism process (GO:0044699);; molecular function: binding (GO:0005488);; biological process: cellular process (GO:0009987)
MCqtl6-3	EVM0011310	Lachesis_group6	5518303	5518984	Os06t0633100-01	chr06	25655524	25656224	1.03062	23	6.01435	132	3.95878	80	15.9837	331	14.2093	272	15.8376	312	4.15829e-08	2.57048	up	--	--	Cellular Component: integral component of membrane (GO:0016021);;	--	--	--	--	--	Protein GLUTAMINE DUMPER 4 OS=Arabidopsis thaliana OX=3702 GN=GDU4 PE=2 SV=1	S	Function unknown	PREDICTED: protein GLUTAMINE DUMPER 6 [Oryza sativa Japonica Group]	cellular component: membrane (GO:0016020);; cellular component: membrane part (GO:0044425)
MCqtl6-3	EVM0038252	Lachesis_group6	5689685	5693857	Os06t0631300-01	chr06	25544480	25546478	11.4694	1158	11.1675	1151	9.92317	948	40.6341	3968	36.2555	3278	37.9144	3528	1.19377e-125	2.40089	up	--	--	Molecular Function: DNA binding (GO:0003677);; Cellular Component: mitochondrion (GO:0005739);; Biological Process: transcription elongation from RNA polymerase II promoter (GO:0006368);; Cellular Component: elongin complex (GO:0070449);;	--	--	--	--	--	--	S	Function unknown	PREDICTED: uncharacterized protein LOC9267232 [Oryza sativa Japonica Group]	molecular function: binding (GO:0005488);; cellular component: cell (GO:0005623);; cellular component: organelle (GO:0043226);; cellular component: cell part (GO:0044464);; biological process: metabolic process (GO:0008152);; biological process: cellular process (GO:0009987);; cellular component: membrane-enclosed lumen (GO:0031974);; cellular component: macromolecular complex (GO:0032991);; cell…
MCqtl6-3	EVM0043418	Lachesis_group6	5810297	5817974	Os06t0628500-00	chr06	25410601	25418246	0	0	0	0	0	0	0.601501	46	0.633439	45	0.411581	30	1.24943e-09	7.08806	up	[G]	Carbohydrate transport and metabolism	Molecular Function: beta-galactosidase activity (GO:0004565);; Cellular Component: cell wall (GO:0005618);; Cellular Component: vacuole (GO:0005773);; Biological Process: carbohydrate metabolic process (GO:0005975);; Molecular Function: carbohydrate binding (GO:0030246);; Cellular Component: apoplast (GO:0048046);;	--	--	[G]	Carbohydrate transport and metabolism	Glycosyl hydrolases family 35;; Galactose binding lectin domain;; Beta-galactosidase jelly roll domain	Putative beta-galactosidase 10 OS=Oryza sativa subsp. japonica OX=39947 GN=Os06g0628500 PE=3 SV=1	G	Carbohydrate transport and metabolism	hypothetical protein OsI_23787 [Oryza sativa Indica Group]	molecular function: catalytic activity (GO:0003824);; cellular component: cell (GO:0005623);; cellular component: cell part (GO:0044464);; cellular component: organelle (GO:0043226);; biological process: metabolic process (GO:0008152);; molecular function: binding (GO:0005488);; cellular component: extracellular region (GO:0005576)
MCqtl6-3	EVM0002035	Lachesis_group6	5908424	5908735	Os06t0627100-01	chr06	25315693	25316400	10.6716	105	11.5139	115	11.7493	109	0.442344	5	1.77649	16	0.362537	4	1.51311e-07	-2.92133	down	--	--	--	--	--	--	--	--	--	--	--	Os06g0627101 [Oryza sativa Japonica Group]	--
MCqtl6-3	EVM0018474	Lachesis_group6	5998818	6000119	Os06t0625800-01	chr06	25235825	25238208	1.19274	49	1.00246	42	0.911596	36	5.7899	229	4.20517	154	5.85909	221	4.19369e-25	2.89823	up	--	--	Cellular Component: mitochondrion (GO:0005739);; Cellular Component: integral component of membrane (GO:0016021);;	--	--	[R]	General function prediction only	PPR repeat family;; PPR repeat;; PPR repeat;; Pentatricopeptide repeat domain;; Pentacotripeptide-repeat region of PRORP	Pentatricopeptide repeat-containing protein At4g16470 OS=Arabidopsis thaliana OX=3702 GN=PCMP-E12 PE=2 SV=2	S	Function unknown	PREDICTED: pentatricopeptide repeat-containing protein At4g16470 [Oryza sativa Japonica Group]	cellular component: cell (GO:0005623);; cellular component: organelle (GO:0043226);; cellular component: cell part (GO:0044464);; cellular component: membrane (GO:0016020);; cellular component: membrane part (GO:0044425)
MCqtl6-3	EVM0043539	Lachesis_group6	6000807	6005710	Os06t0625700-01	chr06	25231214	25235848	1.96009	146	1.99999	152	1.0223	72	7.00576	502	4.98178	331	5.69569	389	3.22982e-18	2.39206	up	[N]	Cell motility	Cellular Component: Golgi membrane (GO:0000139);; Biological Process: DNA mediated transformation (GO:0009294);; Biological Process: response to bacterium (GO:0009617);; Cellular Component: integral component of membrane (GO:0016021);; Molecular Function: mannan synthase activity (GO:0051753);; Biological Process: cell wall organization (GO:0071555);; Biological Process: mannosylation (GO:0097502…	K13680|0|osa:4341571|K13680 beta-mannan synthase [EC:2.4.1.32] | (RefSeq) CSLA9, OsCslA9, OsJ_021176, OsJ_22033; probable mannan synthase 9	--	--	--	Glycosyltransferase like family 2;; Glycosyl transferase family group 2;; Glycosyl transferase family 2;; Glycosyl transferase family 21	Probable mannan synthase 9 OS=Oryza sativa subsp. japonica OX=39947 GN=CSLA9 PE=2 SV=1	M	Cell wall/membrane/envelope biogenesis	PREDICTED: probable mannan synthase 9 [Oryza sativa Japonica Group]	cellular component: cell (GO:0005623);; cellular component: membrane (GO:0016020);; cellular component: organelle (GO:0043226);; cellular component: organelle part (GO:0044422);; cellular component: cell part (GO:0044464);; biological process: cellular process (GO:0009987);; biological process: multi-organism process (GO:0051704);; biological process: response to stimulus (GO:0050896);; cellular …
MCqtl6-3	EVM0014674	Lachesis_group6	6132735	6133787	Os06t0623700-01	chr06	25093242	25094294	0.175371	6	0	0	0.032058	1	0.913273	30	1.139	34	1.1185	34	5.03187e-07	4.12672	up	[G]	Carbohydrate transport and metabolism	Cellular Component: endoplasmic reticulum (GO:0005783);; Biological Process: biosynthetic process (GO:0009058);; Cellular Component: membrane (GO:0016020);; Molecular Function: hydrolase activity, acting on ester bonds (GO:0016788);; Molecular Function: strictosidine synthase activity (GO:0016844);;	--	--	[R]	General function prediction only	Strictosidine synthase;; SMP-30/Gluconolaconase/LRE-like region	Protein STRICTOSIDINE SYNTHASE-LIKE 10 OS=Arabidopsis thaliana OX=3702 GN=SSL10 PE=2 SV=1	G	Carbohydrate transport and metabolism	hypothetical protein OsI_23751 [Oryza sativa Indica Group]	cellular component: cell (GO:0005623);; cellular component: organelle (GO:0043226);; cellular component: cell part (GO:0044464);; biological process: metabolic process (GO:0008152);; cellular component: membrane (GO:0016020);; molecular function: catalytic activity (GO:0003824)
MCqtl6-3	EVM0029470	Lachesis_group6	6228690	6239029	Os06t0622000-01	chr06	24986845	24997890	1.77132	141	1.86493	152	1.55188	117	4.78979	369	6.49846	463	4.213	309	3.02925e-20	2.15068	up	[L]	Replication, recombination and repair	Molecular Function: zinc ion binding (GO:0008270);;	--	--	[D]	Cell cycle control, cell division, chromosome partitioning	Histidine kinase-, DNA gyrase B-, and HSP90-like ATPase;; CW-type Zinc Finger	Protein MICRORCHIDIA 6 OS=Arabidopsis thaliana OX=3702 GN=MORC6 PE=1 SV=1	S	Function unknown	PREDICTED: MORC family CW-type zinc finger protein 3 isoform X1 [Oryza sativa Japonica Group]	molecular function: binding (GO:0005488)
MCqtl6-3	EVM0016160	Lachesis_group6	6239832	6244347	Os06t0621900-01	chr06	24982296	24986652	16.2594	661	17.7487	736	17.3024	666	2.58286	102	3.18219	116	1.16386	44	1.24871e-12	-2.27216	down	--	--	Cellular Component: extracellular region (GO:0005576);; Cellular Component: cell wall (GO:0005618);; Biological Process: plant-type cell wall organization (GO:0009664);; Cellular Component: membrane (GO:0016020);;	--	--	--	--	Pollen allergen;; Lytic transglycolase	Expansin-A16 OS=Oryza sativa subsp. japonica OX=39947 GN=EXPA16 PE=2 SV=1	G	Carbohydrate transport and metabolism	PREDICTED: expansin-A16 [Oryza sativa Japonica Group]	cellular component: extracellular region (GO:0005576);; cellular component: cell (GO:0005623);; cellular component: cell part (GO:0044464);; biological process: cellular process (GO:0009987);; biological process: cellular component organization or biogenesis (GO:0071840);; cellular component: membrane (GO:0016020)
MCqtl6-3	EVM0000089	Lachesis_group6	6381759	6382820	Os06t0618700-01	chr06	24843829	24844743	4.16803	139	3.89848	133	3.34244	106	34.7135	1117	31.9577	952	38.0058	1165	7.89681e-131	3.76557	up	--	--	Cellular Component: plastid (GO:0009536);;	--	--	--	--	VQ motif	--	S	Function unknown	hypothetical protein OsI_23715 [Oryza sativa Indica Group]	cellular component: cell (GO:0005623);; cellular component: organelle (GO:0043226);; cellular component: cell part (GO:0044464)
MCqtl6-3	EVM0007711	Lachesis_group6	6874353	6879769	Os06t0610800-01	chr06	24348670	24353951	53.3059	3222	51.1964	3158	49.8932	2855	7.1623	419	6.66179	361	7.56804	422	2.31353e-94	-2.2626	down	--	--	Molecular Function: DNA binding (GO:0003677);; Molecular Function: aspartic-type endopeptidase activity (GO:0004190);; Cellular Component: mitochondrion (GO:0005739);; Biological Process: proteolysis (GO:0006508);; Biological Process: protein catabolic process (GO:0030163);;	--	--	[O]	Posttranslational modification, protein turnover, chaperones	Xylanase inhibitor N-terminal;; Xylanase inhibitor C-terminal;; Eukaryotic aspartyl protease	Aspartyl protease family protein At5g10770 OS=Arabidopsis thaliana OX=3702 GN=At5g10770 PE=2 SV=1	O	Posttranslational modification, protein turnover, chaperones	PREDICTED: protein ASPARTIC PROTEASE IN GUARD CELL 2 isoform X2 [Oryza sativa Japonica Group]	molecular function: binding (GO:0005488);; molecular function: catalytic activity (GO:0003824);; biological process: metabolic process (GO:0008152);; cellular component: cell (GO:0005623);; cellular component: organelle (GO:0043226);; cellular component: cell part (GO:0044464)
MCqtl6-3	EVM0021208	Lachesis_group6	6912021	6919440	Os06t0610350-01	chr06	24313523	24316697	0.679637	100	0.605959	91	0.62937	88	0.046836	7	0.106102	14	0.014516	2	2.13673e-06	-2.79788	down	--	--	Molecular Function: transcription factor activity, sequence-specific DNA binding (GO:0003700);; Cellular Component: nucleus (GO:0005634);; Biological Process: regulation of transcription, DNA-templated (GO:0006355);; Biological Process: meristem initiation (GO:0010014);; Biological Process: secondary shoot formation (GO:0010223);; Molecular Function: sequence-specific DNA binding (GO:0043565);;	--	--	--	--	GRAS domain family	Protein MONOCULM 1 OS=Oryza sativa subsp. japonica OX=39947 GN=MOC1 PE=2 SV=1	K	Transcription	PREDICTED: protein MONOCULM 1 [Oryza sativa Japonica Group]	molecular function: nucleic acid binding transcription factor activity (GO:0001071);; biological process: biological regulation (GO:0065007);; cellular component: cell (GO:0005623);; cellular component: organelle (GO:0043226);; cellular component: cell part (GO:0044464);; biological process: developmental process (GO:0032502);; biological process: single-organism process (GO:0044699);; biological…
MCqtl6-3	EVM0003647	Lachesis_group6	7035811	7041199	Os06t0607900-01	chr06	24189866	24192933	0.227106	24	0.135465	15	0.159686	16	1.14654	114	0.943535	87	0.717284	68	1.44378e-12	2.90754	up	--	--	Biological Process: pollen maturation (GO:0010152);; Cellular Component: integral component of membrane (GO:0016021);; Biological Process: calcium-mediated signaling (GO:0019722);; Biological Process: phosphatidylinositol-mediated signaling (GO:0048015);;	--	--	[S]	Function unknown	Domain of unknown function (DUF4782);; C2 domain;; GRAM domain	C2 and GRAM domain-containing protein At1g03370 OS=Arabidopsis thaliana OX=3702 GN=At1g03370 PE=2 SV=4	S	Function unknown	PREDICTED: C2 and GRAM domain-containing protein At1g03370 isoform X1 [Oryza sativa Japonica Group]	biological process: developmental process (GO:0032502);; biological process: single-organism process (GO:0044699);; cellular component: membrane (GO:0016020);; cellular component: membrane part (GO:0044425);; biological process: cellular process (GO:0009987);; biological process: signaling (GO:0023052);; biological process: response to stimulus (GO:0050896);; biological process: biological regula…
MCqtl6-3	EVM0021819	Lachesis_group6	7274518	7275377	Os06t0604600-01	chr06	23949819	23950657	18.4001	430	16.8722	402	21.4269	473	49.7224	1122	59.5342	1244	52.2777	1124	1.79115e-36	2.08442	up	--	--	--	--	--	--	--	--	--	S	Function unknown	PREDICTED: uncharacterized protein LOC4341471 [Oryza sativa Japonica Group]	--
MCqtl6-3	EVM0006783	Lachesis_group6	7300458	7303266	Os06t0604300-01	chr06	23921940	23924919	9.02344	730	8.13373	672	5.66433	434	83.0101	6495	77.7055	5628	69.1763	5157	5.5648e-126	3.91016	up	[I]	Lipid transport and metabolism	Molecular Function: phospholipase D activity (GO:0004630);; Molecular Function: calcium ion binding (GO:0005509);; Biological Process: membrane lipid metabolic process (GO:0006643);; Cellular Component: membrane (GO:0016020);; Biological Process: lipid catabolic process (GO:0016042);; Biological Process: phosphatidylcholine metabolic process (GO:0046470);; Molecular Function: N-acylphosphatidylet…	K01115|0|osa:4341468|K01115 phospholipase D1/2 [EC:3.1.4.4] | (RefSeq) P0481H08.3; phospholipase D alpha 2-like	Glycerophospholipid metabolism (ko00564);; Ether lipid metabolism (ko00565);; Endocytosis (ko04144)	[I]	Lipid transport and metabolism	Phospholipase D C terminal;; Phospholipase D Active site motif;; C2 domain;; PLD-like domain	Phospholipase D alpha 2 OS=Oryza sativa subsp. japonica OX=39947 GN=PLD2 PE=2 SV=2	I	Lipid transport and metabolism	PREDICTED: phospholipase D alpha 2-like [Oryza sativa Japonica Group]	molecular function: catalytic activity (GO:0003824);; molecular function: binding (GO:0005488);; biological process: metabolic process (GO:0008152);; biological process: cellular process (GO:0009987);; biological process: single-organism process (GO:0044699);; cellular component: membrane (GO:0016020)
MCqtl6-3	EVM0000275	Lachesis_group6	7311377	7316037	Os06t0604200-02	chr06	23908918	23913796	3.4454	281	2.7508	229	1.92911	149	107.821	8498	115.579	8432	104.743	7865	1.47414e-260	5.90403	up	[I]	Lipid transport and metabolism	Molecular Function: phospholipase D activity (GO:0004630);; Molecular Function: calcium ion binding (GO:0005509);; Biological Process: membrane lipid metabolic process (GO:0006643);; Cellular Component: membrane (GO:0016020);; Biological Process: lipid catabolic process (GO:0016042);; Biological Process: phosphatidylcholine metabolic process (GO:0046470);; Molecular Function: N-acylphosphatidylet…	K01115|0|osa:4341467|K01115 phospholipase D1/2 [EC:3.1.4.4] | (RefSeq) P0481H08.1; phospholipase D alpha 2-like	Glycerophospholipid metabolism (ko00564);; Ether lipid metabolism (ko00565);; Endocytosis (ko04144)	[I]	Lipid transport and metabolism	Phospholipase D C terminal;; Phospholipase D Active site motif;; C2 domain;; PLD-like domain	Phospholipase D alpha 2 OS=Oryza sativa subsp. japonica OX=39947 GN=PLD2 PE=2 SV=2	I	Lipid transport and metabolism	PREDICTED: phospholipase D alpha 2-like [Oryza sativa Japonica Group]	molecular function: catalytic activity (GO:0003824);; molecular function: binding (GO:0005488);; biological process: metabolic process (GO:0008152);; biological process: cellular process (GO:0009987);; biological process: single-organism process (GO:0044699);; cellular component: membrane (GO:0016020)
MCqtl6-3	EVM0031981	Lachesis_group6	7345240	7349891	Os06t0603600-02	chr06	23875437	23879853	12.1594	575	13.3027	642	9.68597	433	64.7452	2960	66.0666	2796	65.3792	2847	1.47846e-128	3.06217	up	--	--	Cellular Component: nucleus (GO:0005634);; Cellular Component: endoplasmic reticulum (GO:0005783);; Biological Process: cellular response to cold (GO:0070417);; Biological Process: positive regulation of cellular response to phosphate starvation (GO:0080040);;	--	--	[P]	Inorganic ion transport and metabolism	SPX domain	SPX domain-containing protein 1 OS=Oryza sativa subsp. japonica OX=39947 GN=SPX1 PE=1 SV=1	T	Signal transduction mechanisms	PREDICTED: SPX domain-containing protein 1 isoform X1 [Oryza sativa Japonica Group]	cellular component: cell (GO:0005623);; cellular component: organelle (GO:0043226);; cellular component: cell part (GO:0044464);; biological process: cellular process (GO:0009987);; biological process: response to stimulus (GO:0050896);; biological process: biological regulation (GO:0065007)
MCqtl6-3	EVM0009462	Lachesis_group6	7350454	7352460	Os06t0603400-02	chr06	23873628	23874723	5.49105	345	6.97372	448	5.13425	306	36.6693	2230	36.5254	2056	37.0563	2147	2.70208e-123	3.22504	up	--	--	Molecular Function: RNA polymerase III activity (GO:0001056);; Cellular Component: DNA-directed RNA polymerase III complex (GO:0005666);; Biological Process: regulation of transcription from RNA polymerase III promoter (GO:0006359);; Cellular Component: chloroplast (GO:0009507);;	K03025|5.01507e-155|osa:4341464|K03025 DNA-directed RNA polymerase III subunit RPC6 | (RefSeq) DNA-directed RNA polymerase III subunit RPC6	--	[K]	Transcription	RNA polymerase Rpc34 subunit	--	K	Transcription	PREDICTED: DNA-directed RNA polymerase III subunit RPC6 [Oryza sativa Japonica Group]	molecular function: catalytic activity (GO:0003824);; biological process: metabolic process (GO:0008152);; biological process: cellular process (GO:0009987);; cellular component: cell (GO:0005623);; cellular component: membrane-enclosed lumen (GO:0031974);; cellular component: macromolecular complex (GO:0032991);; cellular component: organelle (GO:0043226);; cellular component: organelle part (GO…
MCqtl6-3	EVM0004863	Lachesis_group6	7374251	7377702	Os06t0602900-01	chr06	23847493	23851042	0.162729	7	0.394693	15	0	0	3.06146	110	2.62389	87	1.76302	60	1.24316e-09	4.04089	up	[QR]	Secondary metabolites biosynthesis, transport and catabolism;; General function prediction only	Molecular Function: zinc ion binding (GO:0008270);; Molecular Function: oxidoreductase activity (GO:0016491);; Biological Process: oxidation-reduction process (GO:0055114);;	--	--	[R]	General function prediction only	Zinc-binding dehydrogenase;; N-terminal domain of oxidoreductase;; Zinc-binding dehydrogenase	NADP-dependent alkenal double bond reductase P2 OS=Arabidopsis thaliana OX=3702 GN=P2 PE=2 SV=2	S	Function unknown	PREDICTED: NADP-dependent alkenal double bond reductase P2 [Oryza sativa Japonica Group]	molecular function: binding (GO:0005488);; molecular function: catalytic activity (GO:0003824);; biological process: metabolic process (GO:0008152);; biological process: single-organism process (GO:0044699)
MCqtl6-3	EVM0005997	Lachesis_group6	7487166	7488677	Os06t0601100-02	chr06	23736841	23737876	45.7666	1923	50.9183	2183	57.8865	2302	3.66799	150	3.17985	120	4.55909	177	5.52346e-63	-3.16222	down	--	--	--	--	--	--	--	Domain of unknown function (DUF4666)	--	S	Function unknown	PREDICTED: uncharacterized protein At1g15400 [Oryza sativa Japonica Group]	--
MCqtl6-4	EVM0003900	Lachesis_group6	2680033	2680817	Os06t0683800-01	chr06	28493187	28493877	1.2994	32	1.34631	34	2.13608	50	6.32385	151	5.70279	126	5.91225	134	7.3719e-14	2.45456	up	--	--	--	--	--	--	--	--	--	--	--	PREDICTED: uncharacterized protein LOC4341874 [Oryza sativa Japonica Group]	--
MCqtl6-4	EVM0011699	Lachesis_group6	2685371	2686179	Os06t0683500-00	chr06	28488022	28488642	2.40244	55	2.30142	54	2.0429	44	41.3749	907	50.1403	1017	46.3629	968	1.25966e-148	4.90319	up	--	--	Molecular Function: nucleic acid binding (GO:0003676);; Molecular Function: RNA-DNA hybrid ribonuclease activity (GO:0004523);; Cellular Component: mitochondrion (GO:0005739);; Biological Process: transport (GO:0006810);; Cellular Component: plastid (GO:0009536);; Biological Process: RNA phosphodiester bond hydrolysis, endonucleolytic (GO:0090502);;	--	--	[R]	General function prediction only	Reverse transcriptase-like	Putative ribonuclease H protein At1g65750 OS=Arabidopsis thaliana OX=3702 GN=At1g65750 PE=3 SV=1	S	Function unknown	hypothetical protein [Oryza sativa Japonica Group]	molecular function: binding (GO:0005488);; molecular function: catalytic activity (GO:0003824);; biological process: metabolic process (GO:0008152);; biological process: cellular process (GO:0009987);; cellular component: cell (GO:0005623);; cellular component: organelle (GO:0043226);; cellular component: cell part (GO:0044464);; biological process: localization (GO:0051179)
MCqtl6-4	EVM0008495	Lachesis_group6	2689531	2690192	Os06t0683400-02	chr06	28483812	28484488	14.9508	310	25.5427	541	27.7851	545	394.089	7902	373.589	6935	394.081	7529	1.07261e-103	4.64057	up	--	--	Molecular Function: calcium ion binding (GO:0005509);;	--	--	[ZD]	Cytoskeleton;; Cell cycle control, cell division, chromosome partitioning	EF-hand domain pair	Calcium-binding protein KIC OS=Arabidopsis thaliana OX=3702 GN=KIC PE=1 SV=2	DTZ	Cell cycle control, cell division, chromosome partitioning;; Signal transduction mechanisms;; Cytoskeleton	hypothetical protein OsI_24211 [Oryza sativa Indica Group]	molecular function: binding (GO:0005488)
MCqtl6-4	EVM0043983	Lachesis_group6	2707710	2710215	Os06t0682900-01	chr06	28463798	28466237	18.9944	803	21.4874	926	22.165	886	2.78822	114	3.98269	151	2.14964	84	1.91507e-19	-2.21182	down	[H]	Coenzyme transport and metabolism	Molecular Function: catalytic activity (GO:0003824);; Biological Process: heat acclimation (GO:0010286);; Biological Process: posttranscriptional regulation of gene expression (GO:0010608);;	--	--	--	--	(2R)-phospho-3-sulfolactate synthase (ComA)	Protein HEAT-STRESS-ASSOCIATED 32 OS=Arabidopsis thaliana OX=3702 GN=HSA32 PE=2 SV=1	S	Function unknown	PREDICTED: protein HEAT-STRESS-ASSOCIATED 32 [Oryza sativa Japonica Group]	molecular function: catalytic activity (GO:0003824);; biological process: response to stimulus (GO:0050896);; biological process: biological regulation (GO:0065007)
MCqtl6-4	EVM0002511	Lachesis_group6	2748519	2760094	Os06t0681600-01	chr06	28414034	28425443	52.0895	2316	51.7665	2349	90.0212	3787	4.5097	194	5.77371	230	4.76226	196	1.62073e-33	-3.0898	down	--	--	Molecular Function: peroxidase activity (GO:0004601);; Cellular Component: extracellular region (GO:0005576);; Biological Process: response to oxidative stress (GO:0006979);; Cellular Component: plant-type cell wall (GO:0009505);; Biological Process: plant-type cell wall organization (GO:0009664);; Molecular Function: heme binding (GO:0020037);; Biological Process: hydrogen peroxide catabolic pro…	K00430|0|osa:4341861|K00430 peroxidase [EC:1.11.1.7] | (RefSeq) peroxidase 3	Phenylpropanoid biosynthesis (ko00940)	--	--	Peroxidase	Peroxidase 3 OS=Arabidopsis thaliana OX=3702 GN=PER3 PE=2 SV=1	G	Carbohydrate transport and metabolism	PREDICTED: peroxidase 3 [Oryza sativa Japonica Group]	molecular function: catalytic activity (GO:0003824);; molecular function: antioxidant activity (GO:0016209);; biological process: metabolic process (GO:0008152);; biological process: cellular process (GO:0009987);; biological process: single-organism process (GO:0044699);; biological process: response to stimulus (GO:0050896);; biological process: detoxification (GO:0098754);; cellular component:…
MCqtl6-4	EVM0041434	Lachesis_group6	3067763	3073034	Os06t0676700-02	chr06	28100871	28105861	16.6381	1606	16.9332	1668	24.6529	2252	3.10845	291	2.60669	226	3.0741	274	1.80059e-23	-2.1376	down	[G]	Carbohydrate transport and metabolism	Biological Process: maltose metabolic process (GO:0000023);; Molecular Function: alpha-1,4-glucosidase activity (GO:0004558);; Cellular Component: vacuole (GO:0005773);; Cellular Component: plant-type cell wall (GO:0009505);; Molecular Function: carbohydrate binding (GO:0030246);; Molecular Function: maltose alpha-glucosidase activity (GO:0032450);; Cellular Component: apoplast (GO:0048046);;	K01187|0|osa:4341833|K01187 alpha-glucosidase [EC:3.2.1.20] | (RefSeq) probable alpha-glucosidase Os06g0675700	Galactose metabolism (ko00052);; Starch and sucrose metabolism (ko00500)	[G]	Carbohydrate transport and metabolism	Glycosyl hydrolases family 31;; N-terminal barrel of NtMGAM and CtMGAM, maltase-glucoamylase;; Galactose mutarotase-like	Probable alpha-glucosidase Os06g0675700 OS=Oryza sativa subsp. japonica OX=39947 GN=Os06g0675700 PE=1 SV=1	G	Carbohydrate transport and metabolism	PREDICTED: probable alpha-glucosidase Os06g0675700 [Oryza sativa Japonica Group]	biological process: metabolic process (GO:0008152);; biological process: cellular process (GO:0009987);; biological process: single-organism process (GO:0044699);; molecular function: catalytic activity (GO:0003824);; cellular component: cell (GO:0005623);; cellular component: organelle (GO:0043226);; cellular component: cell part (GO:0044464);; molecular function: binding (GO:0005488);; cellular…
MCqtl6-4	EVM0025420	Lachesis_group6	3209827	3211817	Os06t0673800-01	chr06	27962695	27964029	1.32964	83	1.87358	120	2.01016	119	25.9018	1562	23.0848	1289	24.2299	1393	7.79686e-127	4.37166	up	--	--	Cellular Component: integral component of membrane (GO:0016021);;	--	--	--	--	--	--	--	--	PREDICTED: uncharacterized protein LOC4341816 [Oryza sativa Japonica Group]	cellular component: membrane (GO:0016020);; cellular component: membrane part (GO:0044425)
MCqtl6-4	EVM0008740	Lachesis_group6	3413700	3417309	Os06t0670100-01	chr06	27756424	27760044	1.76153	98	1.11531	63	0.93269	49	3.06861	164	3.64015	180	4.1314	210	2.09163e-11	2.06781	up	--	--	Cellular Component: integral component of membrane (GO:0016021);;	--	--	--	--	--	Protein JASON OS=Arabidopsis thaliana OX=3702 GN=JASON PE=2 SV=1	S	Function unknown	PREDICTED: protein JASON [Oryza sativa Japonica Group]	cellular component: membrane (GO:0016020);; cellular component: membrane part (GO:0044425)
MCqtl6-4	EVM0021188	Lachesis_group6	3503264	3507327	Os06t0667900-00	chr06	27666632	27670507	3.24486	413	2.84395	370	3.67875	443	0.121864	16	0.541559	62	0.32096	38	2.61937e-10	-2.65903	down	[R]	General function prediction only	Molecular Function: ADP binding (GO:0043531);;	--	--	[T]	Signal transduction mechanisms	NB-ARC domain	Disease resistance protein RGA2 OS=Solanum bulbocastanum OX=147425 GN=RGA2 PE=1 SV=1	S	Function unknown	putative disease resistance protein I2 [Oryza sativa Japonica Group]	molecular function: binding (GO:0005488)
MCqtl6-4	EVM0013037	Lachesis_group6	3578214	3579145	Os06t0666400-01	chr06	27594625	27595417	3.34598	98	4.7571	142	5.32096	147	135.79	3834	146.167	3820	140.272	3773	3.61622e-223	5.53511	up	--	--	--	--	--	--	--	VQ motif	VQ motif-containing protein 22 OS=Arabidopsis thaliana OX=3702 GN=VQ22 PE=2 SV=1	S	Function unknown	PREDICTED: VQ motif-containing protein 22 [Oryza sativa Japonica Group]	--
MCqtl6-4	EVM0031862	Lachesis_group6	3612155	3616581	Os06t0666100-01	chr06	27557239	27561598	1.6918	75	1.74492	79	0.791517	33	4.0035	171	4.22951	167	5.31182	215	2.36472e-11	2.23498	up	--	--	Cellular Component: intracellular (GO:0005622);; Molecular Function: zinc ion binding (GO:0008270);;	--	--	--	--	PLATZ transcription factor	--	S	Function unknown	PREDICTED: uncharacterized protein LOC4341780 [Oryza sativa Japonica Group]	cellular component: cell (GO:0005623);; cellular component: cell part (GO:0044464);; molecular function: binding (GO:0005488)
MCqtl6-4	EVM0007396	Lachesis_group6	3895902	3899354	Os06t0661800-01	chr06	27275526	27278844	9.45625	575	8.70223	540	9.3321	537	36.6053	2154	35.8764	1954	36.1524	2026	6.49114e-123	2.56333	up	[L]	Replication, recombination and repair	Molecular Function: DNA binding (GO:0003677);; Molecular Function: DNA photolyase activity (GO:0003913);; Cellular Component: mitochondrion (GO:0005739);; Biological Process: DNA repair (GO:0006281);; Cellular Component: chloroplast (GO:0009507);; Biological Process: protein-chromophore linkage (GO:0018298);;	K01669|0|osa:4341749|K01669 deoxyribodipyrimidine photo-lyase [EC:4.1.99.3] | (RefSeq) CRYD; cryptochrome DASH, chloroplastic/mitochondrial	--	[LT]	Replication, recombination and repair;; Signal transduction mechanisms	FAD binding domain of DNA photolyase;; DNA photolyase	Cryptochrome DASH, chloroplastic/mitochondrial OS=Oryza sativa subsp. japonica OX=39947 GN=CRYD PE=2 SV=1	L	Replication, recombination and repair	PREDICTED: cryptochrome DASH, chloroplastic/mitochondrial isoform X1 [Oryza sativa Japonica Group]	molecular function: binding (GO:0005488);; molecular function: catalytic activity (GO:0003824);; cellular component: cell (GO:0005623);; cellular component: organelle (GO:0043226);; cellular component: cell part (GO:0044464);; biological process: metabolic process (GO:0008152);; biological process: cellular process (GO:0009987);; biological process: response to stimulus (GO:0050896)
MCqtl6-4	EVM0025285	Lachesis_group6	3899547	3902827	Os06t0661766-00	chr06	27272157	27275123	12.6818	463	12.7098	474	14.3527	496	88.2432	3117	89.1332	2914	82.3491	2771	7.52589e-156	3.28467	up	--	--	Cellular Component: mitochondrion (GO:0005739);; Cellular Component: membrane (GO:0016020);;	--	--	--	--	--	--	S	Function unknown	PREDICTED: uncharacterized protein LOC9271699 [Oryza sativa Japonica Group]	cellular component: cell (GO:0005623);; cellular component: organelle (GO:0043226);; cellular component: cell part (GO:0044464);; cellular component: membrane (GO:0016020)
MCqtl7-1	Oryza_sativa_newGene_5532	Contig273	18516	20014	Os07t0157000-00	chr07	3061684	3062830	0.895544	37	1.7915	76	1.67933	66	0.189338	8	0	0	0.101862	4	0.000102917	-3.02439	down	--	--	Molecular Function: peroxidase activity (GO:0004601);; Molecular Function: transporter activity (GO:0005215);; Cellular Component: extracellular region (GO:0005576);; Biological Process: transport (GO:0006810);; Biological Process: response to oxidative stress (GO:0006979);; Cellular Component: plant-type cell wall (GO:0009505);; Biological Process: plant-type cell wall organization (GO:0009664);…	--	--	--	--	Peroxidase	Peroxidase 5 OS=Vitis vinifera OX=29760 GN=GSVIVT00037159001 PE=1 SV=2	S	Function unknown	PREDICTED: peroxidase 5-like [Oryza sativa Japonica Group]	molecular function: catalytic activity (GO:0003824);; molecular function: antioxidant activity (GO:0016209);; biological process: metabolic process (GO:0008152);; biological process: cellular process (GO:0009987);; biological process: single-organism process (GO:0044699);; biological process: response to stimulus (GO:0050896);; biological process: detoxification (GO:0098754);; molecular function:…
MCqtl7-1	Oryza_sativa_newGene_8946	Contig388	28637	29333	Os07t0158900-01	chr07	3153690	3157109	5.28663	100	2.52112	49	11.2859	201	0	0	0	0	0	0	8.21013e-10	-7.19352	down	--	--	--	--	--	--	--	F-box domain	F-box/FBD/LRR-repeat protein At1g13570 OS=Arabidopsis thaliana OX=3702 GN=At1g13570 PE=2 SV=1	--	--	PREDICTED: F-box/FBD/LRR-repeat protein At1g13570 [Oryza sativa Japonica Group]	--
MCqtl7-1	EVM0022746	Lachesis_group5	26571766	26575651	Os07t0160600-01	chr07	3258325	3262106	105.82	6678	114.494	7374	132.88	7936	17.7803	1086	18.6498	1055	19.783	1151	6.66438e-49	-2.06628	down	[R]	General function prediction only	--	--	--	[MW]	Cell wall/membrane/envelope biogenesis;; Extracellular structures	Fasciclin domain	Fasciclin-like arabinogalactan protein 16 OS=Arabidopsis thaliana OX=3702 GN=FLA16 PE=2 SV=1	M	Cell wall/membrane/envelope biogenesis	PREDICTED: fasciclin-like arabinogalactan protein 15 [Oryza sativa Japonica Group]	--
MCqtl7-1	EVM0029210	Lachesis_group5	26632677	26635725	Os07t0159800-02	chr07	3199137	3201809	126.364	3232	124.106	3239	119.938	2903	22.3942	555	18.7244	429	19.9996	472	2.87673e-68	-2.00979	down	--	--	Cellular Component: integral component of membrane (GO:0016021);;	--	--	[R]	General function prediction only	ML domain	MD-2-related lipid-recognition protein ROSY1 OS=Arabidopsis thaliana OX=3702 GN=ROSY1 PE=1 SV=1	U	Intracellular trafficking, secretion, and vesicular transport	PREDICTED: phosphatidylglycerol/phosphatidylinositol transfer protein [Oryza sativa Japonica Group]	cellular component: membrane (GO:0016020);; cellular component: membrane part (GO:0044425)
MCqtl7-1	EVM0039644	Lachesis_group5	26782140	26784069	Os07t0154100-01	chr07	2870686	2872829	1.97235	120	2.02363	125	2.38445	137	165.429	9671	191.335	10354	167.612	9335	0	6.92267	up	[Q]	Secondary metabolites biosynthesis, transport and catabolism	Cellular Component: chloroplast stroma (GO:0009570);; Biological Process: abscisic acid biosynthetic process (GO:0009688);; Molecular Function: 9-cis-epoxycarotenoid dioxygenase activity (GO:0045549);; Molecular Function: metal ion binding (GO:0046872);; Biological Process: oxidation-reduction process (GO:0055114);;	K09840|0|osa:4342424|K09840 9-cis-epoxycarotenoid dioxygenase [EC:1.13.11.51] | (RefSeq) 9-cis-epoxycarotenoid dioxygenase 1, chloroplastic	Carotenoid biosynthesis (ko00906)	[Q]	Secondary metabolites biosynthesis, transport and catabolism	Retinal pigment epithelial membrane protein	9-cis-epoxycarotenoid dioxygenase NCED4, chloroplastic OS=Oryza sativa subsp. japonica OX=39947 GN=NCED4 PE=2 SV=1	Q	Secondary metabolites biosynthesis, transport and catabolism	PREDICTED: LOW QUALITY PROTEIN: 9-cis-epoxycarotenoid dioxygenase 1, chloroplastic [Oryza sativa Japonica Group]	cellular component: cell (GO:0005623);; cellular component: organelle (GO:0043226);; cellular component: organelle part (GO:0044422);; cellular component: cell part (GO:0044464);; biological process: metabolic process (GO:0008152);; biological process: cellular process (GO:0009987);; biological process: single-organism process (GO:0044699);; molecular function: catalytic activity (GO:0003824);; m…
MCqtl7-1	EVM0030075	Lachesis_group5	26851075	26853127	Os07t0153000-00	chr07	2801920	2803989	0.210534	4	0.147758	3	0	0	26.0692	443	27.1082	427	26.8573	435	1.91476e-52	7.9401	up	--	--	Molecular Function: transcription corepressor activity (GO:0003714);; Cellular Component: nucleus (GO:0005634);; Biological Process: regulation of transcription, DNA-templated (GO:0006355);; Biological Process: response to wounding (GO:0009611);; Biological Process: regulation of defense response (GO:0031347);; Biological Process: negative regulation of nucleic acid-templated transcription (GO:19…	--	--	--	--	Divergent CCT motif;; tify domain	Protein TIFY 5 OS=Oryza sativa subsp. japonica OX=39947 GN=TIFY5 PE=2 SV=1	S	Function unknown	PREDICTED: protein TIFY 5 [Oryza sativa Japonica Group]	molecular function: transcription factor activity, protein binding (GO:0000988);; biological process: biological regulation (GO:0065007);; cellular component: cell (GO:0005623);; cellular component: organelle (GO:0043226);; cellular component: cell part (GO:0044464);; biological process: response to stimulus (GO:0050896)
MCqtl7-1	EVM0018539	Lachesis_group5	27062139	27065291	Os07t0149900-01	chr07	2595756	2599060	2.81294	72	1.16301	31	0.309792	8	6.54967	162	6.67233	153	5.26447	124	3.98849e-06	2.60134	up	--	--	Molecular Function: hydrolase activity, hydrolyzing O-glycosyl compounds (GO:0004553);; Molecular Function: polysaccharide binding (GO:0030247);; Cellular Component: anchored component of plasma membrane (GO:0046658);;	--	--	--	--	X8 domain	Glucan endo-1,3-beta-glucosidase 13 OS=Arabidopsis thaliana OX=3702 GN=At5g56590 PE=1 SV=1	--	--	PREDICTED: glucan endo-1,3-beta-glucosidase 13 isoform X2 [Oryza sativa Japonica Group]	molecular function: catalytic activity (GO:0003824);; molecular function: binding (GO:0005488);; cellular component: cell (GO:0005623);; cellular component: membrane (GO:0016020);; cellular component: membrane part (GO:0044425);; cellular component: cell part (GO:0044464)
MCqtl7-1	EVM0040203	Lachesis_group5	27113584	27114767	Os07t0148900-01	chr07	2546465	2547298	112.906	3354	117.709	3569	168.281	4731	15.9848	460	21.8242	581	17.7196	486	3.15793e-26	-2.25506	down	--	--	Cellular Component: photosystem I (GO:0009522);; Cellular Component: chloroplast thylakoid membrane (GO:0009535);; Biological Process: photosynthesis (GO:0015979);; Cellular Component: integral component of membrane (GO:0016021);; Molecular Function: chlorophyll binding (GO:0016168);;	K02698|9.21471e-87|osa:4342404|K02698 photosystem I subunit X | (RefSeq) OJ1027_G06.2; photosystem I reaction center subunit psaK, chloroplastic	Photosynthesis (ko00195)	--	--	Photosystem I psaG / psaK	Photosystem I reaction center subunit psaK, chloroplastic OS=Hordeum vulgare OX=4513 GN=PSAK PE=1 SV=1	S	Function unknown	PREDICTED: photosystem I reaction center subunit psaK, chloroplastic [Oryza sativa Japonica Group]	cellular component: cell (GO:0005623);; cellular component: membrane (GO:0016020);; cellular component: macromolecular complex (GO:0032991);; cellular component: membrane part (GO:0044425);; cellular component: cell part (GO:0044464);; cellular component: organelle (GO:0043226);; cellular component: organelle part (GO:0044422);; biological process: metabolic process (GO:0008152);; biological proc…
MCqtl7-1	EVM0024354	Lachesis_group5	27170722	27172155	Os07t0148200-01	chr07	2488798	2490401	23.0906	989	24.6752	1079	37.1908	1508	2.07344	86	1.28351	50	1.24885	50	4.79282e-36	-3.58314	down	[G]	Carbohydrate transport and metabolism	Biological Process: flavonoid biosynthetic process (GO:0009813);; Cellular Component: intracellular membrane-bounded organelle (GO:0043231);; Biological Process: flavonoid glucuronidation (GO:0052696);; Molecular Function: quercetin 3-O-glucosyltransferase activity (GO:0080043);; Molecular Function: quercetin 7-O-glucosyltransferase activity (GO:0080044);;	--	--	[GC]	Carbohydrate transport and metabolism;; Energy production and conversion	UDP-glucoronosyl and UDP-glucosyl transferase	Anthocyanidin 3-O-glucosyltransferase OS=Zea mays OX=4577 GN=BZ1 PE=3 SV=1	S	Function unknown	PREDICTED: anthocyanidin 3-O-glucosyltransferase [Oryza sativa Japonica Group]	biological process: metabolic process (GO:0008152);; cellular component: cell (GO:0005623);; cellular component: organelle (GO:0043226);; cellular component: cell part (GO:0044464);; biological process: cellular process (GO:0009987);; biological process: single-organism process (GO:0044699);; molecular function: catalytic activity (GO:0003824)
MCqtl7-1	EVM0027772	Lachesis_group5	27431621	27433730	Os07t0143600-01	chr07	2222974	2224906	4.05964	141	4.01431	142	3.7348	123	11.0979	371	13.4649	417	11.6245	370	6.28616e-32	2.18527	up	--	--	Cellular Component: plastid (GO:0009536);; Cellular Component: integral component of membrane (GO:0016021);;	--	--	--	--	--	Cadmium-induced protein AS8 OS=Arabidopsis thaliana OX=3702 GN=At4g19070 PE=2 SV=1	S	Function unknown	PREDICTED: cadmium-induced protein AS8 [Oryza sativa Japonica Group]	cellular component: cell (GO:0005623);; cellular component: organelle (GO:0043226);; cellular component: cell part (GO:0044464);; cellular component: membrane (GO:0016020);; cellular component: membrane part (GO:0044425)
MCqtl7-1	EVM0000639	Lachesis_group5	27467616	27469305	Os07t0142700-00	chr07	2187512	2188973	1.6911	90	1.56389	85	2.21531	111	5.3175	273	6.65996	316	8.85902	433	3.37768e-19	2.48487	up	--	--	Cellular Component: plastid (GO:0009536);; Molecular Function: transferase activity, transferring acyl groups other than amino-acyl groups (GO:0016747);;	--	--	--	--	Transferase family	Uncharacterized acetyltransferase At3g50280 OS=Arabidopsis thaliana OX=3702 GN=At3g50280 PE=3 SV=1	S	Function unknown	hypothetical protein OsJ_23059 [Oryza sativa Japonica Group]	cellular component: cell (GO:0005623);; cellular component: organelle (GO:0043226);; cellular component: cell part (GO:0044464);; molecular function: catalytic activity (GO:0003824)
MCqtl7-1	EVM0017655	Lachesis_group5	27483850	27486056	Os07t0142000-01	chr07	2170647	2172805	22.2278	819	21.4391	807	21.699	757	3.26112	117	3.117	103	2.63454	90	1.77064e-38	-2.26004	down	--	--	Cellular Component: endoplasmic reticulum membrane (GO:0005789);; Cellular Component: integral component of membrane (GO:0016021);;	--	--	[U]	Intracellular trafficking, secretion, and vesicular transport	Reticulon	Reticulon-like protein B8 OS=Arabidopsis thaliana OX=3702 GN=RTNLB8 PE=2 SV=1	U	Intracellular trafficking, secretion, and vesicular transport	PREDICTED: reticulon-like protein B8 [Oryza sativa Japonica Group]	cellular component: cell (GO:0005623);; cellular component: membrane (GO:0016020);; cellular component: organelle (GO:0043226);; cellular component: organelle part (GO:0044422);; cellular component: membrane part (GO:0044425);; cellular component: cell part (GO:0044464)
MCqtl7-1	EVM0016883	Lachesis_group5	27526674	27528439	Os07t0141100-01	chr07	2128467	2130049	2.59442	133	3.0423	159	3.5234	171	10.4263	517	8.23578	378	8.98082	424	9.34721e-25	2.16337	up	[T]	Signal transduction mechanisms	Molecular Function: protein serine/threonine kinase activity (GO:0004674);; Molecular Function: ATP binding (GO:0005524);; Biological Process: protein phosphorylation (GO:0006468);; Cellular Component: integral component of membrane (GO:0016021);;	--	--	--	--	Protein kinase domain;; Protein tyrosine kinase	G-type lectin S-receptor-like serine/threonine-protein kinase At1g34300 OS=Arabidopsis thaliana OX=3702 GN=At1g34300 PE=1 SV=1	T	Signal transduction mechanisms	PREDICTED: G-type lectin S-receptor-like serine/threonine-protein kinase At1g34300 [Oryza sativa Japonica Group]	molecular function: catalytic activity (GO:0003824);; biological process: metabolic process (GO:0008152);; biological process: cellular process (GO:0009987);; molecular function: binding (GO:0005488);; cellular component: membrane (GO:0016020);; cellular component: membrane part (GO:0044425)
MCqtl7-1	EVM0033863	Lachesis_group5	27861332	27867168	Os07t0134000-03	chr07	1788844	1794319	73.79	4675	77.2058	4992	86.2249	5170	4.03785	248	5.64893	321	4.76027	279	8.13094e-99	-3.4426	down	--	--	Biological Process: amino acid transmembrane transport (GO:0003333);; Cellular Component: plasma membrane (GO:0005886);; Molecular Function: amino acid transmembrane transporter activity (GO:0015171);; Cellular Component: integral component of membrane (GO:0016021);;	--	--	[E]	Amino acid transport and metabolism	Transmembrane amino acid transporter protein	Amino acid permease 6 OS=Arabidopsis thaliana OX=3702 GN=AAP6 PE=1 SV=1	E	Amino acid transport and metabolism	PREDICTED: amino acid permease 6 [Oryza sativa Japonica Group]	biological process: single-organism process (GO:0044699);; biological process: localization (GO:0051179);; cellular component: cell (GO:0005623);; cellular component: membrane (GO:0016020);; cellular component: cell part (GO:0044464);; molecular function: transporter activity (GO:0005215);; cellular component: membrane part (GO:0044425)
MCqtl7-1	EVM0008917	Lachesis_group5	27977595	27981877	Os07t0131600-01	chr07	1669310	1671321	6.3675	837	6.65617	893	8.44079	1050	0.196671	25	0.356861	42	0.076801	10	3.57995e-33	-4.42908	down	[G]	Carbohydrate transport and metabolism	Molecular Function: protein serine/threonine kinase activity (GO:0004674);; Molecular Function: sugar:proton symporter activity (GO:0005351);; Molecular Function: glucose transmembrane transporter activity (GO:0005355);; Molecular Function: ATP binding (GO:0005524);; Cellular Component: integral component of plasma membrane (GO:0005887);; Biological Process: protein phosphorylation (GO:0006468);;…	--	--	--	--	Legume lectin domain;; Protein kinase domain;; Protein tyrosine kinase;; Sugar (and other) transporter;; Major Facilitator Superfamily	L-type lectin-domain containing receptor kinase IV.1 OS=Arabidopsis thaliana OX=3702 GN=LECRK41 PE=2 SV=1	T	Signal transduction mechanisms	hypothetical protein OsI_24779 [Oryza sativa Indica Group]	molecular function: catalytic activity (GO:0003824);; biological process: metabolic process (GO:0008152);; biological process: cellular process (GO:0009987);; molecular function: transporter activity (GO:0005215);; biological process: single-organism process (GO:0044699);; biological process: localization (GO:0051179);; molecular function: binding (GO:0005488);; cellular component: cell (GO:00056…
MCqtl7-2	EVM0020751	Lachesis_group5	16804870	16807724	Os07t0408500-01	chr07	12705367	12708020	6.66585	404	5.80457	359	2.47621	142	0.678902	40	0.362637	20	0.601293	34	2.47717e-09	-2.52032	down	--	--	Biological Process: signal transduction (GO:0007165);;	--	--	[T]	Signal transduction mechanisms	RhoGAP domain;; P21-Rho-binding domain	Rho GTPase-activating protein 2 OS=Arabidopsis thaliana OX=3702 GN=ROPGAP2 PE=1 SV=1	S	Function unknown	hypothetical protein OsI_25716 [Oryza sativa Indica Group]	biological process: cellular process (GO:0009987);; biological process: biological regulation (GO:0065007)
MCqtl7-2	EVM0017208	Lachesis_group5	18471185	18472118	Os07t0287400-01	chr07	11090524	11091253	1235.79	36128	1412.4	42140	1758.7	48661	8.97753	254	9.90684	260	7.10966	192	7.11939e-287	-6.79701	down	--	--	--	--	--	--	--	Probable lipid transfer;; Protease inhibitor/seed storage/LTP family	Putative lipid-transfer protein DIR1 OS=Arabidopsis thaliana OX=3702 GN=DIR1 PE=1 SV=1	S	Function unknown	PREDICTED: putative lipid-transfer protein DIR1 [Oryza sativa Japonica Group]	--
MCqtl7-2	EVM0008807	Lachesis_group5	18874496	18899644	Os07t0282300-01	chr07	10748746	10760846	2.35487	297	1.72936	223	2.56244	306	0.167244	21	0.135439	16	0.162375	19	1.49287e-20	-3.17676	down	[F]	Nucleotide transport and metabolism	Molecular Function: xanthine dehydrogenase activity (GO:0004854);; Molecular Function: iron ion binding (GO:0005506);; Cellular Component: cytosol (GO:0005829);; Molecular Function: electron carrier activity (GO:0009055);; Biological Process: xanthine catabolic process (GO:0009115);; Cellular Component: plastid (GO:0009536);; Molecular Function: oxidoreductase activity, acting on CH-OH group of d…	K09842|0|osa:4342930|K09842 abscisic-aldehyde oxidase [EC:1.2.3.14] | (RefSeq) putative aldehyde oxidase-like protein	--	[F]	Nucleotide transport and metabolism	Molybdopterin-binding domain of aldehyde dehydrogenase;; FAD binding domain in molybdopterin dehydrogenase;; Aldehyde oxidase and xanthine dehydrogenase, a/b hammerhead domain;; CO dehydrogenase flavoprotein C-terminal domain;; [2Fe-2S] binding domain;; 2Fe-2S iron-sulfur cluster binding domain	Putative aldehyde oxidase-like protein OS=Oryza sativa subsp. japonica OX=39947 GN=Os07g0281700 PE=3 SV=1	F	Nucleotide transport and metabolism	PREDICTED: putative aldehyde oxidase-like protein isoform X1 [Oryza sativa Japonica Group]	molecular function: catalytic activity (GO:0003824);; biological process: metabolic process (GO:0008152);; biological process: single-organism process (GO:0044699);; molecular function: binding (GO:0005488);; cellular component: cell (GO:0005623);; cellular component: cell part (GO:0044464);; molecular function: electron carrier activity (GO:0009055);; biological process: cellular process (GO:000…
MCqtl7-3	EVM0019745	Lachesis_group5	9033457	9033885	Os07t0531200-01	chr07	20789837	20790707	0.096815	2	0.031135	1	0	0	12.0349	157	18.0569	218	14.7233	183	2.78627e-26	7.63219	up	--	--	--	--	--	--	--	--	--	S	Function unknown	PREDICTED: uncharacterized protein LOC4343452 [Oryza sativa Japonica Group]	--
MCqtl7-3	EVM0035960	Lachesis_group5	9055404	9058047	Os07t0530700-02	chr07	20769105	20771529	13.4056	227	11.4897	199	15.4728	248	92.999	1522	92.3469	1399	95.9459	1496	1.01191e-102	3.37098	up	--	--	Cellular Component: integral component of membrane (GO:0016021);;	--	--	--	--	--	--	S	Function unknown	PREDICTED: uncharacterized protein LOC4343451 [Oryza sativa Japonica Group]	cellular component: membrane (GO:0016020);; cellular component: membrane part (GO:0044425)
MCqtl7-3	EVM0042693	Lachesis_group5	9106501	9107997	Os07t0529600-02	chr07	20724581	20726069	7.88289	351	7.92266	360	5.68517	239	522.185	22443	610.851	24303	546.346	22372	0	6.85899	up	[H]	Coenzyme transport and metabolism	Cellular Component: cytosol (GO:0005829);; Biological Process: response to stress (GO:0006950);; Biological Process: thiamine biosynthetic process (GO:0009228);; Cellular Component: chloroplast stroma (GO:0009570);; Molecular Function: oxidoreductase activity (GO:0016491);; Biological Process: thiazole biosynthetic process (GO:0052837);; Biological Process: oxidation-reduction process (GO:0055114…	K03146|0|osa:4343443|K03146 thiamine thiazole synthase | (RefSeq) thiamine thiazole synthase 2, chloroplastic	Thiamine metabolism (ko00730)	[R]	General function prediction only	Thi4 family;; FAD dependent oxidoreductase;; FAD binding domain;; NAD(P)-binding Rossmann-like domain;; GMC oxidoreductase	Thiamine thiazole synthase 2, chloroplastic OS=Sorghum bicolor OX=4558 GN=THI1-2 PE=3 SV=1	H	Coenzyme transport and metabolism	hypothetical protein OsI_26282 [Oryza sativa Indica Group]	cellular component: cell (GO:0005623);; cellular component: cell part (GO:0044464);; biological process: response to stimulus (GO:0050896);; biological process: metabolic process (GO:0008152);; biological process: cellular process (GO:0009987);; biological process: single-organism process (GO:0044699);; cellular component: organelle (GO:0043226);; cellular component: organelle part (GO:0044422);;…
MCqtl7-3	EVM0022470	Lachesis_group5	9447866	9450023	Os07t0524900-01	chr07	20365632	20367832	2.63659	121	1.93811	91	2.02233	88	10.9654	484	11.9483	488	13.3536	561	1.7913e-52	3.02005	up	--	--	Cellular Component: plasma membrane (GO:0005886);; Cellular Component: integral component of membrane (GO:0016021);; Molecular Function: transmembrane transporter activity (GO:0022857);; Biological Process: transmembrane transport (GO:0055085);;	--	--	--	--	EamA-like transporter family	WAT1-related protein At5g64700 OS=Arabidopsis thaliana OX=3702 GN=At5g64700 PE=2 SV=1	S	Function unknown	PREDICTED: WAT1-related protein At5g64700 [Oryza sativa Japonica Group]	cellular component: cell (GO:0005623);; cellular component: membrane (GO:0016020);; cellular component: cell part (GO:0044464);; cellular component: membrane part (GO:0044425);; molecular function: transporter activity (GO:0005215);; biological process: localization (GO:0051179)
MCqtl7-3	EVM0017790	Lachesis_group5	9486713	9487995	Os07t0524000-01	chr07	20327925	20329007	8.55254	262	11.2841	352	10.2926	298	0.669022	20	0.352159	10	1.75865	50	4.49896e-09	-2.76909	down	--	--	--	--	--	--	--	--	Vascular-related unknown protein 1 OS=Arabidopsis thaliana OX=3702 GN=VUP1 PE=2 SV=1	S	Function unknown	PREDICTED: uncharacterized protein LOC4343419 [Oryza sativa Japonica Group]	--
MCqtl7-3	EVM0029442	Lachesis_group5	9578776	9592208	Os07t0522500-01	chr07	20214297	20218689	6.45336	958	7.79624	1181	8.04757	1130	23.0364	3307	26.2222	3485	22.8095	3120	1.80512e-56	2.26902	up	[V]	Defense mechanisms	Molecular Function: ATP binding (GO:0005524);; Cellular Component: plasma membrane (GO:0005886);; Cellular Component: integral component of membrane (GO:0016021);; Molecular Function: ATPase activity, coupled to transmembrane movement of substances (GO:0042626);; Biological Process: transmembrane transport (GO:0055085);;	--	--	[Q]	Secondary metabolites biosynthesis, transport and catabolism	ABC-2 type transporter;; ABC transporter;; Plant PDR ABC transporter associated;; ABC-transporter extracellular N-terminal;; AAA domain, putative AbiEii toxin, Type IV TA system;; P-loop containing region of AAA domain;; 50S ribosome-binding GTPase	ABC transporter G family member 43 OS=Oryza sativa subsp. japonica OX=39947 GN=ABCG43 PE=2 SV=2	V	Defense mechanisms	PREDICTED: ABC transporter G family member 43 [Oryza sativa Japonica Group]	molecular function: binding (GO:0005488);; cellular component: cell (GO:0005623);; cellular component: membrane (GO:0016020);; cellular component: cell part (GO:0044464);; cellular component: membrane part (GO:0044425);; molecular function: catalytic activity (GO:0003824);; molecular function: transporter activity (GO:0005215);; biological process: localization (GO:0051179)
MCqtl7-3	EVM0030315	Lachesis_group5	9619932	9624301	Os07t0521800-01	chr07	20173960	20177774	2.48554	268	2.75437	303	2.72061	277	0.112268	12	0.152956	15	0.370331	37	1.79037e-13	-2.99295	down	[K]	Transcription	Cellular Component: integral component of membrane (GO:0016021);; Molecular Function: ADP binding (GO:0043531);;	--	--	[T]	Signal transduction mechanisms	NB-ARC domain;; AAA domain	Putative disease resistance RPP13-like protein 1 OS=Arabidopsis thaliana OX=3702 GN=RPPL1 PE=3 SV=1	S	Function unknown	PREDICTED: putative disease resistance RPP13-like protein 1 [Oryza sativa Japonica Group]	cellular component: membrane (GO:0016020);; cellular component: membrane part (GO:0044425);; molecular function: binding (GO:0005488)
MCqtl7-3	EVM0021894	Lachesis_group5	9809798	9811836	Os07t0518100-01	chr07	19985763	19987668	4.04711	248	5.20373	325	5.89255	342	1.09618	65	0.291661	16	0.526317	30	7.5506e-08	-2.34826	down	[QV]	Secondary metabolites biosynthesis, transport and catabolism;; Defense mechanisms	Molecular Function: monooxygenase activity (GO:0004497);; Molecular Function: iron ion binding (GO:0005506);; Biological Process: multicellular organism development (GO:0007275);; Biological Process: brassinosteroid homeostasis (GO:0010268);; Cellular Component: integral component of membrane (GO:0016021);; Biological Process: sterol metabolic process (GO:0016125);; Biological Process: brassinost…	--	--	[QI]	Secondary metabolites biosynthesis, transport and catabolism;; Lipid transport and metabolism	Cytochrome P450	Cytochrome P450 716B1 OS=Picea sitchensis OX=3332 GN=CYP716B1 PE=2 SV=1	Q	Secondary metabolites biosynthesis, transport and catabolism	PREDICTED: taxadiene 5-alpha hydroxylase [Oryza sativa Japonica Group]	molecular function: catalytic activity (GO:0003824);; biological process: metabolic process (GO:0008152);; biological process: single-organism process (GO:0044699);; molecular function: binding (GO:0005488);; biological process: multicellular organismal process (GO:0032501);; biological process: developmental process (GO:0032502);; biological process: biological regulation (GO:0065007);; cellular…
MCqtl7-3	EVM0040318	Lachesis_group5	9880155	9880478	Os07t0516700-01	chr07	19916969	19917631	11.7035	119	11.0096	114	10.15	98	0.104622	2	0.289153	3	0.236732	3	7.70303e-14	-4.48643	down	--	--	--	--	--	--	--	--	--	S	Function unknown	PREDICTED: uncharacterized protein LOC9268153 [Oryza sativa Japonica Group]	--
MCqtl7-3	EVM0007094	Lachesis_group5	9909266	9910145	Os07t0516300-01	chr07	19887349	19888283	15.8669	438	16.1726	455	29.7008	775	416.356	11098	423.131	10440	423.505	10755	8.70388e-94	4.89247	up	--	--	Cellular Component: mitochondrion (GO:0005739);;	--	--	--	--	Senescence regulator	--	S	Function unknown	PREDICTED: eukaryotic translation initiation factor 4B1 [Oryza sativa Japonica Group]	cellular component: cell (GO:0005623);; cellular component: organelle (GO:0043226);; cellular component: cell part (GO:0044464)
MCqtl7-4	EVM0007440	Lachesis_group5	329564	330715	Os07t0690600-00	chr07	29370536	29371698	0	0	0	0	0	0	1.45367	51	1.30717	43	1.45736	49	1.59991e-10	7.33159	up	--	--	--	--	--	--	--	Protein of unknown function (DUF1668)	--	S	Function unknown	PREDICTED: uncharacterized protein LOC107275361 [Oryza sativa Japonica Group]	--
MCqtl7-4	EVM0024318	Lachesis_group5	349151	349975	Os07t0690200-01	chr07	29351294	29352069	1.20645	32	1.2689	34	0.852723	21	5.51432	138	4.17427	97	3.70792	89	8.23738e-13	2.54054	up	--	--	--	--	--	--	--	Domain of unknown function (DUF3511)	--	S	Function unknown	PREDICTED: uncharacterized protein LOC4344364 [Oryza sativa Japonica Group]	--
MCqtl7-4	EVM0015363	Lachesis_group5	457757	459233	Os07t0688200-01	chr07	29242089	29243584	2.00078	88	2.43657	109	3.75025	156	20.6294	875	22.0672	867	21.8438	883	4.43403e-48	3.52964	up	--	--	Molecular Function: DNA binding (GO:0003677);;	K09422|0|osa:4344354|K09422 myb proto-oncogene protein, plant | (RefSeq) OJ1150_E04.133, OJ1165_F02.110; myb-related protein 340	--	[K]	Transcription	Myb-like DNA-binding domain;; Myb-like DNA-binding domain	Transcription factor MYB2 OS=Oryza sativa subsp. japonica OX=39947 GN=MYB2 PE=2 SV=1	K	Transcription	PREDICTED: myb-related protein 340 [Oryza sativa Japonica Group]	molecular function: binding (GO:0005488)
MCqtl7-4	EVM0029727	Lachesis_group5	529069	530175	Os07t0686600-01	chr07	29171078	29172225	3.9249	136	5.50217	195	5.84573	192	29.0208	974	30.8822	959	33.5478	1072	2.85596e-61	3.17981	up	--	--	--	--	--	--	--	VQ motif	--	S	Function unknown	PREDICTED: calmodulin-binding protein 25 [Oryza sativa Japonica Group]	--
MCqtl7-4	EVM0031569	Lachesis_group5	582526	585269	Os07t0685700-01	chr07	29116058	29118472	71.0127	5408	73.706	5729	82.5529	5950	578.232	42610	631.403	43071	599.084	42061	8.79115e-209	3.56862	up	--	--	Molecular Function: transcription factor activity, sequence-specific DNA binding (GO:0003700);; Cellular Component: nucleus (GO:0005634);; Biological Process: regulation of transcription, DNA-templated (GO:0006355);;	K14514|0|osa:4344331|K14514 ethylene-insensitive protein 3 | (RefSeq) OJ1200_C08.104, OsEIL2; ETHYLENE INSENSITIVE 3-like 1 protein	Plant hormone signal transduction (ko04075)	--	--	Ethylene insensitive 3	ETHYLENE INSENSITIVE 3-like 1 protein OS=Arabidopsis thaliana OX=3702 GN=EIL1 PE=1 SV=1	S	Function unknown	PREDICTED: ETHYLENE INSENSITIVE 3-like 1 protein [Oryza sativa Japonica Group]	molecular function: nucleic acid binding transcription factor activity (GO:0001071);; biological process: biological regulation (GO:0065007);; cellular component: cell (GO:0005623);; cellular component: organelle (GO:0043226);; cellular component: cell part (GO:0044464)
MCqtl7-4	EVM0019552	Lachesis_group5	658968	660778	Os07t0684800-02	chr07	29040452	29042127	34.5512	1744	32.0016	1648	50.4472	2410	159.386	7782	179.507	8113	159.902	7439	8.05319e-42	2.65593	up	--	--	Molecular Function: DNA binding (GO:0003677);; Cellular Component: nucleus (GO:0005634);; Biological Process: regulation of transcription, DNA-templated (GO:0006355);;	--	--	--	--	No apical meristem (NAM) protein	NAC domain-containing protein 87 OS=Arabidopsis thaliana OX=3702 GN=NAC087 PE=2 SV=1	S	Function unknown	PREDICTED: NAC domain-containing protein 92 [Oryza sativa Japonica Group]	molecular function: binding (GO:0005488);; cellular component: cell (GO:0005623);; cellular component: organelle (GO:0043226);; cellular component: cell part (GO:0044464);; biological process: biological regulation (GO:0065007)
MCqtl7-4	EVM0029654	Lachesis_group5	687938	689736	Os07t0684100-01	chr07	29011661	29013252	12.8229	566	13.8221	622	14.0435	586	48.0326	2049	62.1732	2455	51.1682	2079	4.03242e-67	2.56452	up	[O]	Posttranslational modification, protein turnover, chaperones	Biological Process: sulfate assimilation (GO:0000103);; Biological Process: protein folding (GO:0006457);; Biological Process: glycerol ether metabolic process (GO:0006662);; Cellular Component: chloroplast (GO:0009507);; Molecular Function: protein disulfide oxidoreductase activity (GO:0015035);; Molecular Function: oxidoreductase activity, acting on a sulfur group of donors, disulfide as accept…	--	--	[O]	Posttranslational modification, protein turnover, chaperones	Thioredoxin	Thioredoxin-like 1-1, chloroplastic OS=Oryza sativa subsp. japonica OX=39947 GN=Os07g0684100 PE=2 SV=1	O	Posttranslational modification, protein turnover, chaperones	PREDICTED: thioredoxin-like 1-1, chloroplastic [Oryza sativa Japonica Group]	biological process: metabolic process (GO:0008152);; biological process: cellular process (GO:0009987);; biological process: single-organism process (GO:0044699);; cellular component: cell (GO:0005623);; cellular component: organelle (GO:0043226);; cellular component: cell part (GO:0044464);; molecular function: catalytic activity (GO:0003824);; biological process: response to stimulus (GO:005089…
MCqtl7-4	EVM0044316	Lachesis_group5	691352	692290	Os07t0684000-01	chr07	29008876	29009943	0.573418	16	1.83349	51	0.894673	23	5.09112	133	4.34386	105	5.92207	147	3.15138e-10	2.72412	up	--	--	--	--	--	--	--	Ricin-type beta-trefoil lectin domain-like	Ricin B-like lectin R40G3 OS=Oryza sativa subsp. japonica OX=39947 GN=R40G3 PE=2 SV=1	S	Function unknown	RecName: Full=Ricin B-like lectin R40G3; AltName: Full=Osr40g3	--
MCqtl7-4	EVM0007077	Lachesis_group5	713300	715486	Os07t0683200-01	chr07	28985802	28987953	7.64271	384	10.2943	528	15.4806	737	46.5791	2265	54.119	2436	50.094	2321	5.26887e-28	2.72743	up	--	--	Molecular Function: DNA binding (GO:0003677);; Cellular Component: nucleus (GO:0005634);; Biological Process: regulation of transcription, DNA-templated (GO:0006355);;	--	--	--	--	No apical meristem (NAM) protein	NAC transcription factor 29 OS=Arabidopsis thaliana OX=3702 GN=NAC029 PE=2 SV=1	S	Function unknown	PREDICTED: NAC transcription factor 29 [Oryza sativa Japonica Group]	molecular function: binding (GO:0005488);; cellular component: cell (GO:0005623);; cellular component: organelle (GO:0043226);; cellular component: cell part (GO:0044464);; biological process: biological regulation (GO:0065007)
MCqtl7-4	EVM0013626	Lachesis_group5	732799	733389	Os07t0683025-00	chr07	28968391	28968562	0	0	0	0	0	0	2.65887	48	3.58441	60	2.93143	50	5.68484e-11	7.46077	up	[OK]	Posttranslational modification, protein turnover, chaperones;; Transcription	Molecular Function: metalloendopeptidase activity (GO:0004222);; Cellular Component: mitochondrion (GO:0005739);; Biological Process: proteolysis (GO:0006508);; Cellular Component: integral component of membrane (GO:0016021);;	--	--	--	--	--	Probable membrane metalloprotease ARASP2, chloroplastic OS=Arabidopsis thaliana OX=3702 GN=ARASP2 PE=2 SV=1	M	Cell wall/membrane/envelope biogenesis	Os05g0388025, partial [Oryza sativa Japonica Group]	molecular function: catalytic activity (GO:0003824);; biological process: metabolic process (GO:0008152);; cellular component: cell (GO:0005623);; cellular component: organelle (GO:0043226);; cellular component: cell part (GO:0044464);; cellular component: membrane (GO:0016020);; cellular component: membrane part (GO:0044425)
MCqtl7-4	EVM0018867	Lachesis_group5	780217	781643	Os07t0682000-01	chr07	28919586	28920774	25.7776	953	27.5227	1038	31.8563	1114	1.18493	43	1.2884	43	1.82923	63	7.45475e-58	-3.68926	down	--	--	Cellular Component: cytoplasm (GO:0005737);; Biological Process: metal ion transport (GO:0030001);; Molecular Function: transition metal ion binding (GO:0046914);; Biological Process: cellular transition metal ion homeostasis (GO:0046916);;	--	--	--	--	--	Protein PYRICULARIA ORYZAE RESISTANCE 21 OS=Oryza sativa subsp. indica OX=39946 GN=PI21 PE=4 SV=1	S	Function unknown	PREDICTED: uncharacterized protein LOC4344309 [Oryza sativa Japonica Group]	cellular component: cell (GO:0005623);; cellular component: cell part (GO:0044464);; biological process: localization (GO:0051179);; molecular function: binding (GO:0005488);; biological process: cellular process (GO:0009987);; biological process: single-organism process (GO:0044699);; biological process: biological regulation (GO:0065007)
MCqtl7-4	EVM0006738	Lachesis_group5	810709	812148	Os07t0681400-01	chr07	28889240	28892030	14.0629	530	14.5657	561	18.3985	657	1.57352	58	2.27471	77	1.98254	69	1.93471e-22	-2.41171	down	[T]	Signal transduction mechanisms	Molecular Function: calcium ion binding (GO:0005509);;	K13448|6.13546e-116|osa:4344304|K13448 calcium-binding protein CML | (RefSeq) CML24, OsJ_024595; probable calcium-binding protein CML24	Plant-pathogen interaction (ko04626)	[T]	Signal transduction mechanisms	EF hand;; EF-hand domain;; EF-hand domain pair;; EF hand;; EF-hand domain pair;; Cytoskeletal-regulatory complex EF hand;; Caleosin related protein	Probable calcium-binding protein CML24 OS=Oryza sativa subsp. japonica OX=39947 GN=CML24 PE=2 SV=1	DTZ	Cell cycle control, cell division, chromosome partitioning;; Signal transduction mechanisms;; Cytoskeleton	PREDICTED: probable calcium-binding protein CML24 [Oryza sativa Japonica Group]	molecular function: binding (GO:0005488)
MCqtl7-4	EVM0029473	Lachesis_group5	847461	852438	Os07t0680600-01	chr07	28848894	28852236	9.49083	1232	9.76128	1293	10.6074	1303	129.591	16273	125.721	14614	128.74	15403	0	4.26216	up	--	--	--	--	--	--	--	Probable zinc-ribbon domain	Protein ENHANCED DISEASE RESISTANCE 4 OS=Arabidopsis thaliana OX=3702 GN=EDR4 PE=1 SV=1	S	Function unknown	PREDICTED: uncharacterized protein At5g05190 [Oryza sativa Japonica Group]	--
MCqtl7-4	EVM0037848	Lachesis_group5	932021	936918	Os07t0679300-01	chr07	28764426	28769160	41.7162	2338	46.1584	2640	59.8502	3174	4.77542	259	4.31631	217	5.45961	283	6.12808e-45	-2.75191	down	[S]	Function unknown	Biological Process: carbohydrate metabolic process (GO:0005975);; Cellular Component: plant-type cell wall (GO:0009505);; Molecular Function: raffinose alpha-galactosidase activity (GO:0052692);;	K07407|0|osa:4344290|K07407 alpha-galactosidase [EC:3.2.1.22] | (RefSeq) OJ1205_F02.7, OJ1409_C08.26; alpha-galactosidase 3	Galactose metabolism (ko00052);; Glycerolipid metabolism (ko00561);; Sphingolipid metabolism (ko00600);; Glycosphingolipid biosynthesis - globo series (ko00603)	[G]	Carbohydrate transport and metabolism	Alpha galactosidase A;; Alpha galactosidase A C-terminal beta sandwich domain;; Melibiase	Alpha-galactosidase 3 OS=Arabidopsis thaliana OX=3702 GN=AGAL3 PE=1 SV=1	G	Carbohydrate transport and metabolism	PREDICTED: alpha-galactosidase 3 [Oryza sativa Japonica Group]	biological process: metabolic process (GO:0008152);; cellular component: cell (GO:0005623);; cellular component: cell part (GO:0044464);; molecular function: catalytic activity (GO:0003824)
MCqtl7-4	EVM0007939	Lachesis_group5	940749	941741	Os07t0679200-01	chr07	28759461	28760721	2.66511	83	1.46678	47	3.56336	105	0.086006	3	0	0	0.139361	4	4.97956e-08	-4.12047	down	--	--	Cellular Component: mitochondrion (GO:0005739);;	--	--	--	--	Transcriptional repressor, ovate	Transcription repressor OFP3 OS=Arabidopsis thaliana OX=3702 GN=OFP3 PE=1 SV=1	S	Function unknown	PREDICTED: transcription repressor OFP1 [Oryza sativa Japonica Group]	cellular component: cell (GO:0005623);; cellular component: organelle (GO:0043226);; cellular component: cell part (GO:0044464)
MCqtl7-4	EVM0033361	Lachesis_group5	948043	948937	Os07t0679100-00	chr07	28752679	28753308	2.36007	67	2.75391	79	5.19569	138	0	0	0.079703	3	0	0	5.93094e-10	-5.31781	down	--	--	Cellular Component: plastid (GO:0009536);;	--	--	--	--	--	Transcription repressor OFP17 OS=Arabidopsis thaliana OX=3702 GN=OFP17 PE=2 SV=1	S	Function unknown	hypothetical protein [Oryza sativa Japonica Group]	cellular component: cell (GO:0005623);; cellular component: organelle (GO:0043226);; cellular component: cell part (GO:0044464)
MCqtl7-4	EVM0032649	Lachesis_group5	989103	990434	Os07t0678300-01	chr07	28710749	28712470	79.6656	3322	80.5367	3427	92.2703	3641	7.75108	313	6.88028	257	7.62617	294	3.86729e-94	-2.91373	down	[M]	Cell wall/membrane/envelope biogenesis	Molecular Function: protein serine/threonine kinase activity (GO:0004674);; Molecular Function: ATP binding (GO:0005524);; Biological Process: protein phosphorylation (GO:0006468);; Biological Process: signal transduction (GO:0007165);;	--	--	[T]	Signal transduction mechanisms	Protein kinase domain;; Protein tyrosine kinase;; Kinase-like;; NAF domain	CBL-interacting protein kinase 29 OS=Oryza sativa subsp. japonica OX=39947 GN=CIPK29 PE=2 SV=1	T	Signal transduction mechanisms	Os07g0678300, partial [Oryza sativa Japonica Group]	molecular function: catalytic activity (GO:0003824);; biological process: metabolic process (GO:0008152);; biological process: cellular process (GO:0009987);; molecular function: binding (GO:0005488);; biological process: biological regulation (GO:0065007)
MCqtl7-4	EVM0034089	Lachesis_group5	1000378	1002624	Os07t0677900-01	chr07	28698841	28700885	4.94461	313	3.59581	233	6.00066	360	0.01666	2	0.193895	11	0.051441	3	1.97962e-22	-4.99001	down	--	--	Cellular Component: cytosol (GO:0005829);; Biological Process: chloroplast avoidance movement (GO:0009903);; Biological Process: chloroplast accumulation movement (GO:0009904);;	--	--	--	--	Weak chloroplast movement under blue light	WEB family protein At2g38370 OS=Arabidopsis thaliana OX=3702 GN=At2g38370 PE=2 SV=1	S	Function unknown	PREDICTED: WEB family protein At2g38370 isoform X1 [Oryza sativa Japonica Group]	cellular component: cell (GO:0005623);; cellular component: cell part (GO:0044464);; biological process: cellular process (GO:0009987);; biological process: localization (GO:0051179);; biological process: cellular component organization or biogenesis (GO:0071840)
MCqtl7-4	EVM0007603	Lachesis_group5	1021214	1022872	Os07t0677300-01	chr07	28678458	28680010	95.4306	4033	107.332	4629	120.925	4836	0.779121	32	1.33452	51	0.725105	29	3.28723e-164	-6.2017	down	--	--	Molecular Function: peroxidase activity (GO:0004601);; Cellular Component: extracellular region (GO:0005576);; Biological Process: response to oxidative stress (GO:0006979);; Cellular Component: integral component of membrane (GO:0016021);; Molecular Function: heme binding (GO:0020037);; Biological Process: hydrogen peroxide catabolic process (GO:0042744);; Molecular Function: metal ion binding (…	K00430|0|osa:4344279|K00430 peroxidase [EC:1.11.1.7] | (RefSeq) OJ1167_G06.126, OJ1409_C08.1, POXGX9, PRX112, peroxidase; peroxidase 2	Phenylpropanoid biosynthesis (ko00940)	--	--	Peroxidase	Peroxidase 2 OS=Oryza sativa subsp. japonica OX=39947 GN=PRX112 PE=2 SV=1	S	Function unknown	PREDICTED: peroxidase 2 [Oryza sativa Japonica Group]	molecular function: catalytic activity (GO:0003824);; molecular function: antioxidant activity (GO:0016209);; biological process: metabolic process (GO:0008152);; biological process: cellular process (GO:0009987);; biological process: single-organism process (GO:0044699);; biological process: response to stimulus (GO:0050896);; biological process: detoxification (GO:0098754);; cellular component:…
MCqtl7-4	EVM0009249	Lachesis_group5	1039453	1041108	Os07t0676900-01	chr07	28660188	28661792	469.145	18796	511.262	20905	896.929	34010	12.271	476	10.2922	370	10.9168	404	3.36735e-99	-5.20016	down	--	--	Molecular Function: peroxidase activity (GO:0004601);; Cellular Component: extracellular region (GO:0005576);; Biological Process: response to oxidative stress (GO:0006979);; Molecular Function: heme binding (GO:0020037);; Biological Process: hydrogen peroxide catabolic process (GO:0042744);; Molecular Function: metal ion binding (GO:0046872);; Biological Process: oxidation-reduction process (GO:…	K00430|0|dosa:Os07t0676900-01|K00430 peroxidase [EC:1.11.1.7] | (RAP-DB) Os07g0676900; Similar to Peroxidase (EC 1.11.1.7).	Phenylpropanoid biosynthesis (ko00940)	--	--	Peroxidase	Peroxidase 70 OS=Zea mays OX=4577 GN=PER70 PE=1 SV=1	G	Carbohydrate transport and metabolism	putative peroxidase precursor [Oryza sativa Japonica Group]	molecular function: catalytic activity (GO:0003824);; molecular function: antioxidant activity (GO:0016209);; biological process: metabolic process (GO:0008152);; biological process: cellular process (GO:0009987);; biological process: single-organism process (GO:0044699);; biological process: response to stimulus (GO:0050896);; biological process: detoxification (GO:0098754);; cellular component:…
MCqtl7-4	EVM0032662	Lachesis_group5	1049722	1051631	Os07t0676600-01	chr07	28649695	28651518	12.129	395	11.0617	368	15.0108	463	0.063494	3	0.477961	14	0.385073	12	5.68546e-30	-4.63547	down	--	--	Molecular Function: DNA binding (GO:0003677);; Cellular Component: nucleus (GO:0005634);; Biological Process: metabolic process (GO:0008152);; Molecular Function: amino acid binding (GO:0016597);; Molecular Function: protein dimerization activity (GO:0046983);;	--	--	--	--	--	--	S	Function unknown	PREDICTED: uncharacterized protein LOC9270706 [Oryza sativa Japonica Group]	molecular function: binding (GO:0005488);; cellular component: cell (GO:0005623);; cellular component: organelle (GO:0043226);; cellular component: cell part (GO:0044464);; biological process: metabolic process (GO:0008152)
MCqtl7-4	EVM0003045	Lachesis_group5	1159593	1160578	Os07t0674800-01	chr07	28540698	28541670	0.393992	12	0.666576	19	0.302501	8	7.702	209	7.35413	184	6.18361	160	1.90197e-35	4.44405	up	--	--	Molecular Function: DNA binding (GO:0003677);; Molecular Function: transcription factor activity, sequence-specific DNA binding (GO:0003700);; Cellular Component: nucleus (GO:0005634);; Biological Process: regulation of transcription, DNA-templated (GO:0006355);;	K09286|9.379e-117|osa:4344266|K09286 EREBP-like factor | (RefSeq) ethylene-responsive transcription factor RAP2-3	--	--	--	AP2 domain	Ethylene-responsive transcription factor ERF071 OS=Arabidopsis thaliana OX=3702 GN=ERF071 PE=2 SV=1	K	Transcription	PREDICTED: ethylene-responsive transcription factor RAP2-3 [Oryza sativa Japonica Group]	molecular function: binding (GO:0005488);; molecular function: nucleic acid binding transcription factor activity (GO:0001071);; biological process: biological regulation (GO:0065007);; cellular component: cell (GO:0005623);; cellular component: organelle (GO:0043226);; cellular component: cell part (GO:0044464)
MCqtl7-4	EVM0012041	Lachesis_group5	1168665	1169503	Os07t0674400-01	chr07	28531925	28532701	43.0889	1009	44.9001	1073	38.3654	851	4.50821	103	5.32145	112	4.42474	96	1.11509e-51	-2.54647	down	--	--	--	--	--	--	--	Pollen proteins Ole e I like	Phylloplanin OS=Nicotiana tabacum OX=4097 PE=1 SV=1	S	Function unknown	PREDICTED: phylloplanin [Oryza sativa Japonica Group]	--
MCqtl7-4	EVM0019377	Lachesis_group5	1237546	1238912	Os07t0673400-01	chr07	28468527	28469554	0.182618	7	0.105671	4	0.277879	10	9.54941	343	11.2634	375	7.81868	268	3.78951e-54	6.11124	up	[T]	Signal transduction mechanisms	Biological Process: response to stress (GO:0006950);;	--	--	--	--	Universal stress protein family	Universal stress protein A-like protein OS=Arabidopsis thaliana OX=3702 GN=At3g01520 PE=1 SV=2	T	Signal transduction mechanisms	PREDICTED: universal stress protein YxiE [Oryza sativa Japonica Group]	biological process: response to stimulus (GO:0050896)
MCqtl7-4	EVM0028145	Lachesis_group5	1269599	1271286	Os07t0672566-00	chr07	28435817	28436840	2.55945	83	2.46059	81	3.17734	97	19.7016	615	17.2376	498	19.5507	581	9.49461e-67	3.35108	up	--	--	Biological Process: defense response (GO:0006952);;	--	--	--	--	LURP-one-related	Protein LURP-one-related 3 OS=Arabidopsis thaliana OX=3702 GN=At1g53890 PE=2 SV=2	S	Function unknown	PREDICTED: protein LURP-one-related 2-like isoform X1 [Oryza sativa Japonica Group]	biological process: response to stimulus (GO:0050896)
MCqtl7-4	EVM0003836	Lachesis_group5	1294031	1296676	Os07t0671800-01	chr07	28410540	28412846	290.532	13586	296.386	14145	330.432	14625	33.2345	1504	30.1391	1263	37.0781	1599	1.62069e-91	-2.60452	down	--	--	Cellular Component: integral component of membrane (GO:0016021);;	--	--	--	--	Rubber elongation factor protein (REF)	Stress-related protein OS=Vitis riparia OX=96939 GN=SRP PE=2 SV=1	S	Function unknown	Os07g0671800, partial [Oryza sativa Japonica Group]	cellular component: membrane (GO:0016020);; cellular component: membrane part (GO:0044425)
MCqtl7-4	EVM0017112	Lachesis_group5	1323054	1324649	Os07t0671400-01	chr07	28382557	28384123	52.5528	2279	58.7392	2599	78.7679	3232	9.1971	386	11.6655	453	8.93226	357	3.9597e-23	-2.0855	down	--	--	Cellular Component: cytoplasm (GO:0005737);; Biological Process: metal ion transport (GO:0030001);; Molecular Function: transition metal ion binding (GO:0046914);; Biological Process: cellular transition metal ion homeostasis (GO:0046916);;	--	--	[P]	Inorganic ion transport and metabolism	Heavy-metal-associated domain	Heavy metal-associated isoprenylated plant protein 36 OS=Arabidopsis thaliana OX=3702 GN=HIPP36 PE=2 SV=1	S	Function unknown	hypothetical protein OsI_27287 [Oryza sativa Indica Group]	cellular component: cell (GO:0005623);; cellular component: cell part (GO:0044464);; biological process: localization (GO:0051179);; molecular function: binding (GO:0005488);; biological process: cellular process (GO:0009987);; biological process: single-organism process (GO:0044699);; biological process: biological regulation (GO:0065007)
MCqtl7-4	EVM0042948	Lachesis_group5	1361788	1363101	Os07t0670300-01	chr07	28344133	28345391	1.82018	75	2.09542	88	1.92026	75	7.24583	289	9.57473	353	8.09687	308	9.69271e-33	2.66403	up	--	--	--	--	--	--	--	C2 domain	Protein SRC2 OS=Glycine max OX=3847 GN=SRC2 PE=2 SV=1	S	Function unknown	PREDICTED: protein SRC2 [Oryza sativa Japonica Group]	--
MCqtl7-4	EVM0045345	Lachesis_group5	1369649	1371833	Os07t0670000-01	chr07	28335381	28337597	1.35478	93	1.02172	72	1.0105	66	6.45875	428	5.07065	311	6.69959	423	2.21407e-40	2.98867	up	--	--	Cellular Component: mitochondrion (GO:0005739);;	--	--	[R]	General function prediction only	PPR repeat family;; PPR repeat;; PPR repeat;; Pentatricopeptide repeat domain;; Tetratricopeptide repeat	Pentatricopeptide repeat-containing protein At4g32430, mitochondrial OS=Arabidopsis thaliana OX=3702 GN=PCMP-E40 PE=2 SV=1	S	Function unknown	PREDICTED: pentatricopeptide repeat-containing protein At4g32430, mitochondrial [Oryza sativa Japonica Group]	cellular component: cell (GO:0005623);; cellular component: organelle (GO:0043226);; cellular component: cell part (GO:0044464)
MCqtl7-4	EVM0033874	Lachesis_group5	1406260	1407216	Os07t0669500-01	chr07	28299602	28301089	1.57108	48	1.86979	58	1.33946	38	0	0	0	0	0.072423	3	1.59358e-06	-4.36439	down	--	--	Molecular Function: transcription factor activity, sequence-specific DNA binding (GO:0003700);; Cellular Component: nucleus (GO:0005634);; Biological Process: regulation of transcription, DNA-templated (GO:0006355);; Cellular Component: plastid (GO:0009536);; Biological Process: lateral root morphogenesis (GO:0010102);; Biological Process: bract development (GO:0010432);; Biological Process: flor…	--	--	--	--	AP2 domain	Ethylene-responsive transcription factor FZP OS=Oryza sativa subsp. japonica OX=39947 GN=FZP PE=1 SV=1	K	Transcription	PREDICTED: ethylene-responsive transcription factor ERF086 [Oryza sativa Japonica Group]	molecular function: nucleic acid binding transcription factor activity (GO:0001071);; biological process: biological regulation (GO:0065007);; cellular component: cell (GO:0005623);; cellular component: organelle (GO:0043226);; cellular component: cell part (GO:0044464);; biological process: multicellular organismal process (GO:0032501);; biological process: developmental process (GO:0032502);; b…
MCqtl7-4	EVM0035179	Lachesis_group5	1493288	1495505	Os07t0668100-01	chr07	28210626	28213920	0.094332	5	0.086066	5	0	0	1.7348	85	2.06238	94	1.92285	90	6.60218e-20	5.23117	up	--	--	Cellular Component: integral component of membrane (GO:0016021);; Biological Process: gametophyte development (GO:0048229);;	--	--	--	--	--	Protein GAMETE EXPRESSED 1 OS=Arabidopsis thaliana OX=3702 GN=GEX1 PE=1 SV=1	--	--	unnamed protein product [Oryza sativa Japonica Group]	cellular component: membrane (GO:0016020);; cellular component: membrane part (GO:0044425);; biological process: multicellular organismal process (GO:0032501);; biological process: developmental process (GO:0032502);; biological process: single-organism process (GO:0044699)
MCqtl7-4	EVM0031176	Lachesis_group5	1632375	1634368	Os07t0665000-00	chr07	28073863	28074868	1.09803	33	0.195656	6	0.629662	18	2.6772	78	2.99376	81	2.84722	79	1.23736e-06	2.64494	up	[IQR]	Lipid transport and metabolism;; Secondary metabolites biosynthesis, transport and catabolism;; General function prediction only	Cellular Component: mitochondrion (GO:0005739);; Cellular Component: plastid (GO:0009536);; Molecular Function: oxidoreductase activity (GO:0016491);; Biological Process: oxidation-reduction process (GO:0055114);;	--	--	[R]	General function prediction only	Enoyl-(Acyl carrier protein) reductase;; short chain dehydrogenase;; KR domain	Secoisolariciresinol dehydrogenase (Fragment) OS=Forsythia intermedia OX=55183 PE=1 SV=1	S	Function unknown	PREDICTED: momilactone A synthase-like isoform X2 [Oryza sativa Japonica Group]	cellular component: cell (GO:0005623);; cellular component: organelle (GO:0043226);; cellular component: cell part (GO:0044464);; molecular function: catalytic activity (GO:0003824);; biological process: metabolic process (GO:0008152);; biological process: single-organism process (GO:0044699)
MCqtl7-4	EVM0022283	Lachesis_group5	1661096	1662439	Os07t0664200-01	chr07	28044948	28046299	57.279	2123	60.0717	2272	71.1276	2495	4.39484	158	4.76846	159	5.9913	205	1.77188e-62	-3.04175	down	[IQR]	Lipid transport and metabolism;; Secondary metabolites biosynthesis, transport and catabolism;; General function prediction only	Cellular Component: mitochondrion (GO:0005739);;	--	--	[R]	General function prediction only	Enoyl-(Acyl carrier protein) reductase;; short chain dehydrogenase;; KR domain	Tropinone reductase-like 2 OS=Erythroxylum coca OX=289672 PE=2 SV=1	S	Function unknown	PREDICTED: momilactone A synthase-like [Oryza sativa Japonica Group]	cellular component: cell (GO:0005623);; cellular component: organelle (GO:0043226);; cellular component: cell part (GO:0044464)
MCqtl7-4	EVM0005603	Lachesis_group5	1701102	1702698	Os07t0663800-01	chr07	28004961	28006171	5.26673	234	6.95333	315	8.5375	359	47.3419	2034	52.8552	2102	53.9357	2207	6.46355e-70	3.45523	up	[IQR]	Lipid transport and metabolism;; Secondary metabolites biosynthesis, transport and catabolism;; General function prediction only	Cellular Component: mitochondrion (GO:0005739);; Cellular Component: membrane (GO:0016020);;	--	--	[R]	General function prediction only	Enoyl-(Acyl carrier protein) reductase;; short chain dehydrogenase;; KR domain;; NAD dependent epimerase/dehydratase family	(-)-isopiperitenol/(-)-carveol dehydrogenase, mitochondrial OS=Mentha piperita OX=34256 PE=1 SV=1	S	Function unknown	Os07g0663800, partial [Oryza sativa Japonica Group]	cellular component: cell (GO:0005623);; cellular component: organelle (GO:0043226);; cellular component: cell part (GO:0044464);; cellular component: membrane (GO:0016020)
MCqtl7-4	EVM0041858	Lachesis_group5	1710195	1711561	Os07t0663600-01	chr07	27995955	27997226	3.70965	131	2.80237	101	2.95155	99	0.377198	13	0.126479	5	0.910016	30	0.000379243	-2.03724	down	[IQR]	Lipid transport and metabolism;; Secondary metabolites biosynthesis, transport and catabolism;; General function prediction only	Cellular Component: mitochondrion (GO:0005739);; Molecular Function: oxidoreductase activity (GO:0016491);; Biological Process: oxidation-reduction process (GO:0055114);;	--	--	[R]	General function prediction only	Enoyl-(Acyl carrier protein) reductase;; short chain dehydrogenase;; KR domain	Tropinone reductase-like 2 OS=Erythroxylum coca OX=289672 PE=2 SV=1	S	Function unknown	PREDICTED: momilactone A synthase-like [Oryza sativa Japonica Group]	cellular component: cell (GO:0005623);; cellular component: organelle (GO:0043226);; cellular component: cell part (GO:0044464);; molecular function: catalytic activity (GO:0003824);; biological process: metabolic process (GO:0008152);; biological process: single-organism process (GO:0044699)
MCqtl7-4	EVM0025347	Lachesis_group5	1806063	1807286	Os07t0661450-00	chr07	27901217	27901446	0.529991	9	0.331243	6	1.09421	17	52.5223	815	53.4727	768	50.1086	741	2.19101e-111	6.7787	up	--	--	--	--	--	--	--	--	--	--	--	hypothetical protein OsI_27207 [Oryza sativa Indica Group]	--
MCqtl7-4	Oryza_sativa_newGene_4920	Lachesis_group5	1882823	1884286	Os07t0660100-01	chr07	27823831	27824495	0	0	0.098988	4	0.160112	6	7.33776	282	8.45229	300	5.2644	193	1.88039e-38	6.71793	up	--	--	Cellular Component: integral component of membrane (GO:0016021);;	--	--	--	--	--	--	--	--	Os07g0660100 [Oryza sativa Japonica Group]	cellular component: membrane (GO:0016020);; cellular component: membrane part (GO:0044425)
MCqtl7-4	EVM0030030	Lachesis_group5	1905326	1907181	Os07t0659600-01	chr07	27800556	27802446	2.36432	74	4.27332	136	3.76886	112	0.14865	5	0.079297	3	0.186026	6	7.02391e-11	-3.70913	down	--	--	Molecular Function: calcium ion binding (GO:0005509);; Molecular Function: calcium-dependent phospholipid binding (GO:0005544);; Cellular Component: plastid (GO:0009536);;	--	--	[U]	Intracellular trafficking, secretion, and vesicular transport	Annexin	Annexin D3 OS=Arabidopsis thaliana OX=3702 GN=ANN3 PE=2 SV=2	S	Function unknown	PREDICTED: annexin D3-like isoform X1 [Oryza sativa Japonica Group]	molecular function: binding (GO:0005488);; cellular component: cell (GO:0005623);; cellular component: organelle (GO:0043226);; cellular component: cell part (GO:0044464)
MCqtl7-4	EVM0017395	Lachesis_group5	1920740	1924412	Os07t0659400-00	chr07	27783743	27786614	21.9597	988	22.974	1055	21.0185	895	2.43323	106	2.44664	99	3.02603	126	2.77534e-49	-2.46371	down	[C]	Energy production and conversion	Cellular Component: mitochondrion (GO:0005739);; Biological Process: metabolic process (GO:0008152);; Molecular Function: hydrolase activity (GO:0016787);;	--	--	[R]	General function prediction only	Haloacid dehalogenase-like hydrolase;; haloacid dehalogenase-like hydrolase;; HAD-hyrolase-like	--	S	Function unknown	PREDICTED: haloacid dehalogenase-like hydrolase domain-containing protein 3 [Oryza sativa Japonica Group]	cellular component: cell (GO:0005623);; cellular component: organelle (GO:0043226);; cellular component: cell part (GO:0044464);; biological process: metabolic process (GO:0008152);; molecular function: catalytic activity (GO:0003824)
MCqtl7-4	EVM0043569	Lachesis_group5	2063929	2068857	Os07t0656900-00	chr07	27639160	27643492	23.0969	1397	21.3319	1317	43.594	2495	3.511	206	3.00869	163	3.39032	190	1.72636e-18	-2.55317	down	[E]	Amino acid transport and metabolism	Molecular Function: serine-type carboxypeptidase activity (GO:0004185);; Cellular Component: mitochondrion (GO:0005739);; Cellular Component: integral component of membrane (GO:0016021);; Biological Process: proteolysis involved in cellular protein catabolic process (GO:0051603);;	K16297|0|osa:4344152|K16297 serine carboxypeptidase-like clade II [EC:3.4.16.-] | (RefSeq) serine carboxypeptidase II-3	--	[OE]	Posttranslational modification, protein turnover, chaperones;; Amino acid transport and metabolism	Serine carboxypeptidase	Serine carboxypeptidase II-3 OS=Hordeum vulgare OX=4513 GN=CXP;2-3 PE=2 SV=1	E	Amino acid transport and metabolism	PREDICTED: serine carboxypeptidase II-3 [Oryza sativa Japonica Group]	molecular function: catalytic activity (GO:0003824);; biological process: metabolic process (GO:0008152);; cellular component: cell (GO:0005623);; cellular component: organelle (GO:0043226);; cellular component: cell part (GO:0044464);; cellular component: membrane (GO:0016020);; cellular component: membrane part (GO:0044425)
MCqtl7-4	EVM0039001	Lachesis_group5	2074377	2077126	Os07t0656700-01	chr07	27630736	27633075	8.49293	370	9.02248	401	15.5075	639	1.08583	46	1.69939	67	1.41028	57	2.90766e-12	-2.36281	down	[S]	Function unknown	Cellular Component: mitochondrion (GO:0005739);; Cellular Component: plastid (GO:0009536);; Cellular Component: integral component of membrane (GO:0016021);;	--	--	--	--	Uncharacterized protein family, UPF0114	--	S	Function unknown	PREDICTED: uncharacterized protein LOC4344150 [Oryza sativa Japonica Group]	cellular component: cell (GO:0005623);; cellular component: organelle (GO:0043226);; cellular component: cell part (GO:0044464);; cellular component: membrane (GO:0016020);; cellular component: membrane part (GO:0044425)
MCqtl7-4	EVM0027011	Lachesis_group5	2120351	2122665	Os07t0656000-00	chr07	27585048	27587362	0	0	0	0	0	0	1.31255	53	1.62394	61	1.62027	62	1.55087e-11	7.6072	up	--	--	Cellular Component: mitochondrion (GO:0005739);; Cellular Component: Golgi apparatus (GO:0005794);; Cellular Component: integral component of membrane (GO:0016021);; Molecular Function: O-acetyltransferase activity (GO:0016413);; Biological Process: cell wall organization or biogenesis (GO:0071554);;	--	--	--	--	GDSL/SGNH-like Acyl-Esterase family found in Pmr5 and Cas1p;; PMR5 N terminal Domain	Protein trichome birefringence-like 11 OS=Arabidopsis thaliana OX=3702 GN=TBL11 PE=2 SV=1	S	Function unknown	leaf senescence related protein-like [Oryza sativa Japonica Group]	cellular component: cell (GO:0005623);; cellular component: organelle (GO:0043226);; cellular component: cell part (GO:0044464);; cellular component: membrane (GO:0016020);; cellular component: membrane part (GO:0044425);; molecular function: catalytic activity (GO:0003824);; biological process: cellular process (GO:0009987)
MCqtl8-1	EVM0038438	Lachesis_group8	324476	325727	Os08t0106501-01	chr08	321888	322992	3.87204	142	3.65989	137	8.63403	299	0.169463	7	0	0	0.229249	8	6.07349e-12	-4.41748	down	--	--	Cellular Component: integral component of membrane (GO:0016021);;	--	--	--	--	Protein of unknown function (DUF679)	Protein DMP3 OS=Arabidopsis thaliana OX=3702 GN=DMP3 PE=2 SV=1	S	Function unknown	PREDICTED: uncharacterized protein LOC9272541 [Oryza sativa Japonica Group]	cellular component: membrane (GO:0016020);; cellular component: membrane part (GO:0044425)
MCqtl8-1	EVM0018080	Lachesis_group8	331679	332649	Os08t0106600-00	chr08	328874	330017	4.62906	141	3.81377	119	4.34102	125	0.657394	20	0.32104	9	0.426366	12	2.35771e-09	-2.51493	down	--	--	--	--	--	--	--	--	--	S	Function unknown	Os08g0106600, partial [Oryza sativa Japonica Group]	--
MCqtl8-1	EVM0030439	Lachesis_group8	373963	376380	Os08t0107600-01	chr08	371457	373854	1.42336	101	0.901573	65	1.04437	70	7.13408	488	7.39754	468	7.29365	475	2.88951e-53	3.26168	up	--	--	Cellular Component: nuclear chromosome, telomeric region (GO:0000784);; Molecular Function: damaged DNA binding (GO:0003684);; Biological Process: double-strand break repair via nonhomologous end joining (GO:0006303);; Molecular Function: ligase activity (GO:0016874);; Biological Process: protection from non-homologous end joining at telomere (GO:0031848);; Molecular Function: 5'-3' exodeoxyribon…	K15340|0|osa:4344459|K15340 DNA cross-link repair 1A protein | (RefSeq) uncharacterized LOC4344459	--	[L]	Replication, recombination and repair	DNA repair metallo-beta-lactamase;; Beta-lactamase superfamily domain	DNA ligase 6 OS=Arabidopsis thaliana OX=3702 GN=LIG6 PE=2 SV=1	J	Translation, ribosomal structure and biogenesis	PREDICTED: uncharacterized protein LOC4344459 [Oryza sativa Japonica Group]	cellular component: cell (GO:0005623);; cellular component: membrane-enclosed lumen (GO:0031974);; cellular component: organelle (GO:0043226);; cellular component: organelle part (GO:0044422);; cellular component: cell part (GO:0044464);; molecular function: binding (GO:0005488);; biological process: metabolic process (GO:0008152);; biological process: cellular process (GO:0009987);; biological p…
MCqtl8-1	EVM0030634	Lachesis_group8	376639	379400	Os08t0107700-01	chr08	375391	376752	0.299904	26	0.47868	43	0.438687	36	3.06422	257	2.94694	229	2.54666	203	1.25205e-32	3.35715	up	--	--	Cellular Component: mitochondrion (GO:0005739);;	--	--	[R]	General function prediction only	PPR repeat family;; PPR repeat;; PPR repeat;; Pentatricopeptide repeat domain;; Pentacotripeptide-repeat region of PRORP;; Mitochondrial 28S ribosomal protein S27;; Tetratricopeptide repeat;; Tetratricopeptide repeat	Protein Rf1, mitochondrial OS=Oryza sativa subsp. indica OX=39946 GN=Rf1 PE=2 SV=1	S	Function unknown	PREDICTED: protein Rf1, mitochondrial [Oryza sativa Japonica Group]	cellular component: cell (GO:0005623);; cellular component: organelle (GO:0043226);; cellular component: cell part (GO:0044464)
MCqtl8-1	EVM0020691	Lachesis_group8	384107	386656	Os08t0107800-01	chr08	381307	383986	1.14883	92	0.751402	62	0.680877	52	11.157	862	11.1377	797	9.29773	685	3.10535e-83	4.1686	up	--	--	Cellular Component: mitochondrion (GO:0005739);;	--	--	[R]	General function prediction only	PPR repeat family;; PPR repeat;; PPR repeat;; Pentatricopeptide repeat domain;; Pentacotripeptide-repeat region of PRORP;; Tetratricopeptide repeat;; Mitochondrial 28S ribosomal protein S27;; Tetratricopeptide repeat;; PPR repeat family	Protein Rf1, mitochondrial OS=Oryza sativa subsp. indica OX=39946 GN=Rf1 PE=2 SV=1	S	Function unknown	putative PPR protein [Oryza sativa Japonica Group]	cellular component: cell (GO:0005623);; cellular component: organelle (GO:0043226);; cellular component: cell part (GO:0044464)
MCqtl8-1	EVM0028931	Lachesis_group8	392348	393545	Os08t0108100-01	chr08	389808	390784	5.39971	203	4.15466	159	4.42937	158	178.337	6471	147.052	4940	186.887	6461	0	5.76139	up	--	--	Molecular Function: enzyme inhibitor activity (GO:0004857);; Cellular Component: plastid (GO:0009536);; Biological Process: negative regulation of catalytic activity (GO:0043086);;	--	--	--	--	Plant invertase/pectin methylesterase inhibitor	Pectinesterase inhibitor 28 OS=Oryza sativa subsp. japonica OX=39947 GN=PMEI28 PE=2 SV=1	S	Function unknown	PREDICTED: cell wall / vacuolar inhibitor of fructosidase 2 [Oryza sativa Japonica Group]	molecular function: molecular function regulator (GO:0098772);; biological process: biological regulation (GO:0065007);; cellular component: cell (GO:0005623);; cellular component: organelle (GO:0043226);; cellular component: cell part (GO:0044464)
MCqtl8-1	EVM0025991	Lachesis_group8	402805	404041	Os08t0108300-01	chr08	400135	401424	4.23612	165	4.75843	189	2.9318	108	0.026691	1	0.143975	5	0.159497	6	1.9185e-15	-4.40254	down	--	--	Cellular Component: integral component of membrane (GO:0016021);;	--	--	--	--	--	--	S	Function unknown	hypothetical protein OsJ_25769 [Oryza sativa Japonica Group]	cellular component: membrane (GO:0016020);; cellular component: membrane part (GO:0044425)
MCqtl8-1	EVM0044954	Lachesis_group8	583342	589649	Os08t0111200-01	chr08	580366	586456	9.70092	1016	10.9322	1168	9.07582	899	31.4681	3187	24.145	2264	26.5949	2566	9.81107e-50	2.04937	up	[S]	Function unknown	Molecular Function: glucosylceramidase activity (GO:0004348);; Biological Process: glucosylceramide catabolic process (GO:0006680);; Cellular Component: membrane (GO:0016020);;	--	--	[G]	Carbohydrate transport and metabolism	Glycosyl-hydrolase family 116, catalytic region;; beta-glucosidase 2, glycosyl-hydrolase family 116 N-term	--	G	Carbohydrate transport and metabolism	PREDICTED: non-lysosomal glucosylceramidase isoform X1 [Oryza sativa Japonica Group]	molecular function: catalytic activity (GO:0003824);; biological process: metabolic process (GO:0008152);; biological process: cellular process (GO:0009987);; biological process: single-organism process (GO:0044699);; cellular component: membrane (GO:0016020)
MCqtl8-1	EVM0006853	Lachesis_group8	700446	701504	Os08t0113000-01	chr08	697180	698576	347.24	11119	317.672	10382	184.043	5578	13.3286	413	10.6157	305	12.3436	365	7.30189e-77	-3.93167	down	--	--	Molecular Function: peroxidase activity (GO:0004601);; Cellular Component: extracellular region (GO:0005576);; Biological Process: response to oxidative stress (GO:0006979);; Cellular Component: plant-type cell wall (GO:0009505);; Biological Process: plant-type cell wall organization (GO:0009664);; Molecular Function: heme binding (GO:0020037);; Biological Process: hydrogen peroxide catabolic pro…	K00430|1.05312e-171|osa:4344496|K00430 peroxidase [EC:1.11.1.7] | (RefSeq) peroxidase 47	Phenylpropanoid biosynthesis (ko00940)	--	--	Peroxidase	Peroxidase 47 OS=Arabidopsis thaliana OX=3702 GN=PER47 PE=2 SV=2	G	Carbohydrate transport and metabolism	PREDICTED: peroxidase 47 [Oryza sativa Japonica Group]	molecular function: catalytic activity (GO:0003824);; molecular function: antioxidant activity (GO:0016209);; biological process: metabolic process (GO:0008152);; biological process: cellular process (GO:0009987);; biological process: single-organism process (GO:0044699);; biological process: response to stimulus (GO:0050896);; biological process: detoxification (GO:0098754);; cellular component:…
MCqtl8-1	EVM0000544	Lachesis_group8	742048	743151	Os08t0113600-01	chr08	734623	735664	3.87152	134	4.48743	159	3.36958	111	0.657949	22	0.017661	1	0.039342	2	2.84927e-05	-3.15024	down	--	--	Cellular Component: integral component of membrane (GO:0016021);;	--	--	--	--	--	--	--	--	PREDICTED: protein AUXIN-REGULATED GENE INVOLVED IN ORGAN SIZE-like [Oryza sativa Japonica Group]	cellular component: membrane (GO:0016020);; cellular component: membrane part (GO:0044425)
MCqtl8-1	EVM0040032	Lachesis_group8	758740	760724	Os08t0114100-01	chr08	751421	753191	8.47088	376	10.2981	466	15.7777	662	0.368581	16	0.146654	6	0.593987	25	1.77331e-23	-4.26209	down	--	--	Cellular Component: chloroplast thylakoid (GO:0009534);; Cellular Component: chloroplast envelope (GO:0009941);;	--	--	--	--	Domain of unknown function (DUF4033)	Beta-carotene isomerase D27, chloroplastic OS=Arabidopsis thaliana OX=3702 GN=D27 PE=1 SV=1	S	Function unknown	PREDICTED: beta-carotene isomerase D27, chloroplastic-like [Oryza sativa Japonica Group]	cellular component: cell (GO:0005623);; cellular component: organelle (GO:0043226);; cellular component: organelle part (GO:0044422);; cellular component: cell part (GO:0044464)
MCqtl8-2	EVM0015564	Lachesis_group8	3786527	3787116	Os08t0163800-01	chr08	3748224	3749873	0	0	0	0	0	0	4.09663	67	6.32316	96	3.69276	58	1.58137e-12	7.87904	up	--	--	Cellular Component: plastid (GO:0009536);;	--	--	--	--	Lateral organ boundaries (LOB) domain	--	--	--	hypothetical protein OsI_27936 [Oryza sativa Indica Group]	cellular component: cell (GO:0005623);; cellular component: organelle (GO:0043226);; cellular component: cell part (GO:0044464)
MCqtl8-2	EVM0005987	Lachesis_group8	3974171	3975001	Os08t0167249-00	chr08	3936725	3937252	0.389592	11	0.440505	12	0.629915	16	2.0936	53	1.64615	39	2.31055	56	1.96002e-07	2.51856	up	--	--	Cellular Component: mitochondrion (GO:0005739);; Cellular Component: plastid (GO:0009536);;	--	--	--	--	--	--	S	Function unknown	hypothetical protein [Oryza sativa Japonica Group]	cellular component: cell (GO:0005623);; cellular component: organelle (GO:0043226);; cellular component: cell part (GO:0044464)
MCqtl8-2	EVM0005766	Lachesis_group8	3978868	3982576	Os08t0167400-00	chr08	3941121	3946520	0.274098	14	0	0	0.062629	3	3.37797	166	3.19181	145	2.9148	137	3.42523e-18	5.17656	up	--	--	Cellular Component: integral component of membrane (GO:0016021);;	--	--	--	--	Plant protein of unknown function	Putative UPF0481 protein At3g02645 OS=Arabidopsis thaliana OX=3702 GN=At3g02645 PE=3 SV=1	S	Function unknown	pentatricopeptide (PPR) repeat-containing protein-like [Oryza sativa Japonica Group]	cellular component: membrane (GO:0016020);; cellular component: membrane part (GO:0044425)
MCqtl8-2	EVM0026957	Lachesis_group8	4184814	4190521	Os08t0170800-01	chr08	4147266	4149998	6.71919	969	7.65956	1128	9.20704	1257	1.18451	166	1.10303	143	1.05514	141	3.08435e-29	-2.2237	down	[K]	Transcription	Molecular Function: ADP binding (GO:0043531);;	--	--	[T]	Signal transduction mechanisms	NB-ARC domain	Putative disease resistance protein At1g50180 OS=Arabidopsis thaliana OX=3702 GN=At1g50180 PE=3 SV=2	S	Function unknown	PREDICTED: putative disease resistance RPP13-like protein 3 isoform X1 [Oryza sativa Japonica Group]	molecular function: binding (GO:0005488)
MCqtl8-2	EVM0034889	Lachesis_group8	4329960	4330658	Os08t0173300-01	chr08	4290418	4291283	0.64203	15	1.68184	38	2.51061	52	15.4039	327	9.83064	193	14.2183	287	2.43894e-17	3.51495	up	--	--	Cellular Component: plastid (GO:0009536);;	--	--	--	--	--	--	--	--	PREDICTED: non-canonical poly(A) RNA polymerase PAPD7 [Oryza sativa Japonica Group]	cellular component: cell (GO:0005623);; cellular component: organelle (GO:0043226);; cellular component: cell part (GO:0044464)
MCqtl8-2	EVM0007141	Lachesis_group8	4340093	4340760	Os08t0173600-01	chr08	4300574	4301421	4.48582	65	2.92316	44	6.49317	89	0	0	0.154071	2	0	0	3.06476e-08	-5.21404	down	--	--	Cellular Component: plastid (GO:0009536);;	--	--	--	--	--	--	--	--	PREDICTED: uncharacterized protein LOC4344780 [Oryza sativa Japonica Group]	cellular component: cell (GO:0005623);; cellular component: organelle (GO:0043226);; cellular component: cell part (GO:0044464)
MCqtl8-2	EVM0004347	Lachesis_group8	4633131	4634690	Os08t0178200-02	chr08	4581432	4583489	0.081921	4	0.110236	6	0.11411	6	1.62672	77	1.46738	65	2.21727	100	3.90681e-18	4.45018	up	[G]	Carbohydrate transport and metabolism	Molecular Function: sugar:proton symporter activity (GO:0005351);; Molecular Function: glucose transmembrane transporter activity (GO:0005355);; Cellular Component: integral component of plasma membrane (GO:0005887);; Biological Process: proton transport (GO:0015992);; Biological Process: glucose import (GO:0046323);; Biological Process: glucose transmembrane transport (GO:1904659);;	--	--	[R]	General function prediction only	Sugar (and other) transporter;; Major Facilitator Superfamily	Sugar transport protein MST5 OS=Oryza sativa subsp. japonica OX=39947 GN=MST5 PE=2 SV=1	G	Carbohydrate transport and metabolism	hypothetical protein OsI_28032 [Oryza sativa Indica Group]	molecular function: transporter activity (GO:0005215);; biological process: single-organism process (GO:0044699);; biological process: localization (GO:0051179);; cellular component: cell (GO:0005623);; cellular component: membrane (GO:0016020);; cellular component: membrane part (GO:0044425);; cellular component: cell part (GO:0044464)
MCqtl8-2	EVM0006200	Lachesis_group8	4697000	4700669	Os08t0179400-00	chr08	4645325	4648753	4.68334	235	4.86871	249	3.40318	161	0.060507	3	0.124143	6	0.21529	10	1.01862e-20	-4.28538	down	--	--	Molecular Function: core promoter sequence-specific DNA binding (GO:0001046);; Molecular Function: transcriptional activator activity, RNA polymerase II transcription regulatory region sequence-specific binding (GO:0001228);; Cellular Component: nucleus (GO:0005634);; Biological Process: positive regulation of transcription from RNA polymerase II promoter (GO:0045944);; Molecular Function: protei…	--	--	--	--	--	Transcription factor bHLH112 OS=Arabidopsis thaliana OX=3702 GN=BHLH112 PE=1 SV=1	K	Transcription	PREDICTED: transcription factor bHLH112 isoform X2 [Oryza sativa Japonica Group]	molecular function: binding (GO:0005488);; molecular function: nucleic acid binding transcription factor activity (GO:0001071);; biological process: biological regulation (GO:0065007);; cellular component: cell (GO:0005623);; cellular component: organelle (GO:0043226);; cellular component: cell part (GO:0044464)
MCqtl8-2	EVM0030619	Lachesis_group8	4724099	4727134	Os08t0179900-01	chr08	4672775	4675317	51.275	2373	57.0821	2696	59.935	2625	162.928	7294	146.988	6091	176.689	7536	1.74463e-62	2.10907	up	--	--	Cellular Component: integral component of membrane (GO:0016021);;	--	--	--	--	--	--	S	Function unknown	PREDICTED: uncharacterized protein LOC4344817 [Oryza sativa Japonica Group]	cellular component: membrane (GO:0016020);; cellular component: membrane part (GO:0044425)
MCqtl8-4	EVM0044845	Lachesis_group8	23516387	23516881	Os08t0486700-01	chr08	24073711	24074599	6.57528	102	7.01949	111	11.5592	170	0.711034	11	0	0	0.375245	6	2.2621e-08	-3.67027	down	--	--	Biological Process: cytokinin metabolic process (GO:0009690);;	--	--	--	--	--	--	S	Function unknown	PREDICTED: putative carbonic anhydrase 2 [Oryza sativa Japonica Group]	biological process: metabolic process (GO:0008152);; biological process: cellular process (GO:0009987);; biological process: biological regulation (GO:0065007)
MCqtl8-4	EVM0022067	Lachesis_group8	23526347	23527352	Os08t0487100-01	chr08	24083101	24084735	3.09329	98	2.79629	90	2.77103	83	0.37962	12	0.518579	15	0.319902	10	1.14056e-06	-2.1447	down	--	--	Molecular Function: transcription factor activity, sequence-specific DNA binding (GO:0003700);; Cellular Component: mitochondrion (GO:0005739);; Biological Process: regulation of transcription, DNA-templated (GO:0006355);; Molecular Function: sequence-specific DNA binding (GO:0043565);;	--	--	--	--	bZIP transcription factor;; Basic region leucine zipper	Basic leucine zipper 43 OS=Arabidopsis thaliana OX=3702 GN=BZIP43 PE=1 SV=1	S	Function unknown	PREDICTED: transcription factor Maf [Oryza sativa Japonica Group]	molecular function: nucleic acid binding transcription factor activity (GO:0001071);; biological process: biological regulation (GO:0065007);; cellular component: cell (GO:0005623);; cellular component: organelle (GO:0043226);; cellular component: cell part (GO:0044464);; molecular function: binding (GO:0005488)
MCqtl8-4	EVM0008879	Lachesis_group8	23550262	23552878	Os08t0487400-00	chr08	24110031	24110288	0	0	0.134972	3	0.04526	1	4.19274	78	4.72787	81	5.99955	106	1.62914e-18	6.2799	up	--	--	Molecular Function: monovalent cation:proton antiporter activity (GO:0005451);; Cellular Component: mitochondrion (GO:0005739);; Biological Process: regulation of pH (GO:0006885);; Biological Process: metabolic process (GO:0008152);; Cellular Component: plastid (GO:0009536);; Cellular Component: endomembrane system (GO:0012505);; Cellular Component: integral component of membrane (GO:0016021);; M…	--	--	[P]	Inorganic ion transport and metabolism	--	Cation/H(+) antiporter 28 OS=Arabidopsis thaliana OX=3702 GN=CHX28 PE=2 SV=2	--	--	Hypothetical protein [Oryza sativa Japonica Group]	molecular function: transporter activity (GO:0005215);; biological process: single-organism process (GO:0044699);; biological process: localization (GO:0051179);; cellular component: cell (GO:0005623);; cellular component: organelle (GO:0043226);; cellular component: cell part (GO:0044464);; biological process: biological regulation (GO:0065007);; biological process: metabolic process (GO:0008152…
MCqtl9-1	EVM0012283	Lachesis_group11	8233845	8235342	Os09t0414900-01	chr09	14828981	14830515	6.04949	125	4.07614	86	6.76404	133	0.495339	10	0.216131	4	1.02297	20	3.6156e-06	-2.58848	down	--	--	--	--	--	--	--	Gibberellin regulated protein	Protein GAST1 OS=Solanum lycopersicum OX=4081 GN=GAST1 PE=2 SV=1	S	Function unknown	PREDICTED: gibberellin-regulated protein 12 [Oryza sativa Japonica Group]	--
MCqtl9-1	EVM0026771	Lachesis_group11	8250630	8252253	Os09t0414701-00	chr09	14812756	14813623	1.75983	90	2.87142	149	3.34397	161	53.5931	2637	56.959	2594	54.3986	2550	4.41022e-118	4.92186	up	--	--	Molecular Function: DNA binding (GO:0003677);; Cellular Component: nucleus (GO:0005634);; Biological Process: regulation of transcription, DNA-templated (GO:0006355);; Molecular Function: metal ion binding (GO:0046872);;	--	--	--	--	ZF-HD protein dimerisation region	Zinc-finger homeodomain protein 9 OS=Oryza sativa subsp. japonica OX=39947 GN=ZHD9 PE=3 SV=2	S	Function unknown	PREDICTED: zinc-finger homeodomain protein 9 [Oryza sativa Japonica Group]	molecular function: binding (GO:0005488);; cellular component: cell (GO:0005623);; cellular component: organelle (GO:0043226);; cellular component: cell part (GO:0044464);; biological process: biological regulation (GO:0065007)
MCqtl9-1	EVM0000072	Lachesis_group11	8401859	8403242	Os09t0412700-01	chr09	14659942	14661222	14.4024	312	14.1593	313	10.5538	217	0.379155	8	0	0	0.374135	8	1.09613e-24	-4.9047	down	--	--	Cellular Component: integral component of membrane (GO:0016021);;	--	--	--	--	--	--	S	Function unknown	PREDICTED: uncharacterized protein LOC4347042 [Oryza sativa Japonica Group]	cellular component: membrane (GO:0016020);; cellular component: membrane part (GO:0044425)
MCqtl9-1	EVM0005083	Lachesis_group11	8426897	8427961	Os09t0412350-00	chr09	14635682	14636083	12.0755	403	13.782	469	12.7677	403	189.41	6110	225.415	6731	189.803	5834	6.14986e-274	4.5441	up	--	--	Molecular Function: calcium ion binding (GO:0005509);; Cellular Component: plastid (GO:0009536);; Cellular Component: integral component of membrane (GO:0016021);;	--	--	[T]	Signal transduction mechanisms	EF hand;; EF-hand domain;; EF hand;; EF-hand domain pair;; EF-hand domain pair	Probable calcium-binding protein CML30 OS=Arabidopsis thaliana OX=3702 GN=CML30 PE=2 SV=1	DTZ	Cell cycle control, cell division, chromosome partitioning;; Signal transduction mechanisms;; Cytoskeleton	hypothetical protein OsI_31346 [Oryza sativa Indica Group]	molecular function: binding (GO:0005488);; cellular component: cell (GO:0005623);; cellular component: organelle (GO:0043226);; cellular component: cell part (GO:0044464);; cellular component: membrane (GO:0016020);; cellular component: membrane part (GO:0044425)
MCqtl9-1	EVM0038406	Lachesis_group11	8456199	8457974	Os09t0411600-01	chr09	14603951	14607125	1.27952	72	0.760201	44	0.360379	19	2.6726	144	2.32559	116	3.231	166	7.22389e-08	2.30947	up	--	--	--	--	--	[R]	General function prediction only	PPR repeat;; PPR repeat family;; PPR repeat;; Pentatricopeptide repeat domain;; Pentacotripeptide-repeat region of PRORP	Pentatricopeptide repeat-containing protein At5g56310 OS=Arabidopsis thaliana OX=3702 GN=PCMP-E13 PE=2 SV=1	S	Function unknown	PREDICTED: pentatricopeptide repeat-containing protein At5g56310 [Oryza sativa Japonica Group]	--
MCqtl9-1	EVM0002791	Lachesis_group11	8582209	8582982	Os09t0409100-01	chr09	14479033	14479842	720.803	17463	874.002	21610	1575.97	36135	35.684	837	39.0049	847	37.9805	849	6.21945e-57	-4.21045	down	--	--	--	--	--	--	--	--	--	--	--	PREDICTED: uncharacterized protein LOC4347027 [Oryza sativa Japonica Group]	--
MCqtl9-1	EVM0030234	Lachesis_group11	8587991	8588939	Os09t0409000-01	chr09	14473052	14474028	5.23418	156	5.05784	154	9.3625	264	0	0	0.012528	1	0.073033	2	2.88332e-16	-6.35454	down	--	--	--	--	--	--	--	--	--	--	--	PREDICTED: uncharacterized protein LOC4347026 [Oryza sativa Japonica Group]	--
MCqtl9-1	EVM0031976	Lachesis_group11	8592492	8598725	Os09t0408966-00	chr09	14468687	14469196	9.13272	580	9.13065	592	12.0444	724	32.998	2028	29.3434	1670	33.7937	1979	1.66771e-40	2.23727	up	[T]	Signal transduction mechanisms	Molecular Function: protein serine/threonine kinase activity (GO:0004674);; Molecular Function: ATP binding (GO:0005524);; Cellular Component: plasma membrane (GO:0005886);; Biological Process: protein phosphorylation (GO:0006468);; Biological Process: defense response (GO:0006952);; Cellular Component: plasmodesma (GO:0009506);;	--	--	[T]	Signal transduction mechanisms	Protein tyrosine kinase;; Protein kinase domain	Putative cysteine-rich receptor-like protein kinase 35 OS=Arabidopsis thaliana OX=3702 GN=CRK35 PE=3 SV=3	T	Signal transduction mechanisms	PREDICTED: putative receptor-like protein kinase At4g00960 [Oryza sativa Japonica Group]	molecular function: catalytic activity (GO:0003824);; biological process: metabolic process (GO:0008152);; biological process: cellular process (GO:0009987);; molecular function: binding (GO:0005488);; cellular component: cell (GO:0005623);; cellular component: membrane (GO:0016020);; cellular component: cell part (GO:0044464);; biological process: response to stimulus (GO:0050896);; cellular com…
MCqtl9-2	EVM0021844	Lachesis_group11	5008425	5013550	Os09t0472100-01	chr09	18034121	18039233	6.62263	514	7.76576	615	9.01808	663	187.628	14088	169.304	11768	194.886	13942	1.19892e-259	5.12525	up	[T]	Signal transduction mechanisms	Molecular Function: ATP binding (GO:0005524);; Cellular Component: plasma membrane (GO:0005886);; Cellular Component: integral component of membrane (GO:0016021);; Molecular Function: ATPase activity, coupled to transmembrane movement of substances (GO:0042626);; Biological Process: transmembrane transport (GO:0055085);;	--	--	[Q]	Secondary metabolites biosynthesis, transport and catabolism	ABC-2 type transporter;; ABC transporter;; AAA domain, putative AbiEii toxin, Type IV TA system	ABC transporter G family member 11 OS=Arabidopsis thaliana OX=3702 GN=ABCG11 PE=1 SV=1	V	Defense mechanisms	PREDICTED: ABC transporter G family member 11 [Oryza sativa Japonica Group]	molecular function: binding (GO:0005488);; cellular component: cell (GO:0005623);; cellular component: membrane (GO:0016020);; cellular component: cell part (GO:0044464);; cellular component: membrane part (GO:0044425);; molecular function: catalytic activity (GO:0003824);; molecular function: transporter activity (GO:0005215);; biological process: localization (GO:0051179)
MCqtl9-2	EVM0020379	Lachesis_group11	5076481	5077725	Os09t0471500-01	chr09	17968402	17971304	0.287911	7	0.460621	11	0.35021	8	1.35156	30	1.44744	29	1.8731	39	1.11356e-05	2.49967	up	--	--	Molecular Function: protein serine/threonine kinase activity (GO:0004674);; Molecular Function: calcium ion binding (GO:0005509);; Molecular Function: ATP binding (GO:0005524);; Biological Process: protein phosphorylation (GO:0006468);; Cellular Component: integral component of membrane (GO:0016021);; Molecular Function: polysaccharide binding (GO:0030247);;	--	--	--	--	Calcium-binding EGF domain;; Wall-associated receptor kinase galacturonan-binding	Wall-associated receptor kinase 2 OS=Arabidopsis thaliana OX=3702 GN=WAK2 PE=1 SV=1	T	Signal transduction mechanisms	hypothetical protein OsJ_29713 [Oryza sativa Japonica Group]	molecular function: catalytic activity (GO:0003824);; biological process: metabolic process (GO:0008152);; biological process: cellular process (GO:0009987);; molecular function: binding (GO:0005488);; cellular component: membrane (GO:0016020);; cellular component: membrane part (GO:0044425)
MCqtl9-2	EVM0007001	Lachesis_group11	5093606	5097871	Os09t0471200-00	chr09	17949936	17954035	1.56875	119	1.06173	82	1.16257	83	6.51565	475	7.34459	496	7.63813	530	1.57871e-49	3.0677	up	[T]	Signal transduction mechanisms	Molecular Function: protein serine/threonine kinase activity (GO:0004674);; Molecular Function: calcium ion binding (GO:0005509);; Molecular Function: ATP binding (GO:0005524);; Cellular Component: plasma membrane (GO:0005886);; Biological Process: protein phosphorylation (GO:0006468);; Biological Process: cell surface receptor signaling pathway (GO:0007166);; Cellular Component: integral compone…	--	--	--	--	Protein kinase domain;; Protein tyrosine kinase;; Wall-associated receptor kinase galacturonan-binding;; Calcium-binding EGF domain	Wall-associated receptor kinase 3 OS=Arabidopsis thaliana OX=3702 GN=WAK3 PE=2 SV=2	T	Signal transduction mechanisms	PREDICTED: putative wall-associated receptor kinase-like 16 [Oryza sativa Japonica Group]	molecular function: catalytic activity (GO:0003824);; biological process: metabolic process (GO:0008152);; biological process: cellular process (GO:0009987);; molecular function: binding (GO:0005488);; cellular component: cell (GO:0005623);; cellular component: membrane (GO:0016020);; cellular component: cell part (GO:0044464);; biological process: signaling (GO:0023052);; biological process: sin…
MCqtl9-2	EVM0017427	Lachesis_group11	5115336	5117969	Os09t0471000-01	chr09	17929689	17932476	0	0	0.33038	9	0	0	1.44626	38	1.42895	35	2.07646	51	8.71098e-06	4.04655	up	--	--	Biological Process: anaerobic respiration (GO:0009061);; Molecular Function: oxidoreductase activity, acting on single donors with incorporation of molecular oxygen, incorporation of two atoms of oxygen (GO:0016702);; Biological Process: peptidyl-cysteine oxidation (GO:0018171);; Biological Process: detection of hypoxia (GO:0070483);;	K10712|1.04305e-160|osa:4347335|K10712 cysteamine dioxygenase [EC:1.13.11.19] | (RefSeq) OJ1118_B06.9-1; plant cysteine oxidase 1	Taurine and hypotaurine metabolism (ko00430)	[S]	Function unknown	PCO_ADO	Plant cysteine oxidase 1 OS=Arabidopsis thaliana OX=3702 GN=PCO1 PE=1 SV=1	S	Function unknown	PREDICTED: plant cysteine oxidase 1 [Oryza sativa Japonica Group]	biological process: metabolic process (GO:0008152);; biological process: cellular process (GO:0009987);; biological process: single-organism process (GO:0044699);; molecular function: catalytic activity (GO:0003824);; biological process: response to stimulus (GO:0050896)
MCqtl9-2	EVM0040870	Lachesis_group11	5142235	5144490	Os09t0470500-01	chr09	17903166	17904869	40.7514	2568	46.3955	2984	56.9454	3396	2.82667	173	2.65468	150	3.26744	190	1.367e-74	-3.44683	down	--	--	Molecular Function: transcription factor activity, sequence-specific DNA binding (GO:0003700);; Cellular Component: nucleus (GO:0005634);; Biological Process: regulation of transcription, DNA-templated (GO:0006355);; Molecular Function: sequence-specific DNA binding (GO:0043565);;	K09338|5.51825e-118|osa:4347333|K09338 homeobox-leucine zipper protein | (RefSeq) HOX4, OJ1595_D08.21, OsHox4; homeobox-leucine zipper protein HOX4	--	[K]	Transcription	Homeobox associated leucine zipper;; Homeobox domain	Homeobox-leucine zipper protein HOX4 OS=Oryza sativa subsp. japonica OX=39947 GN=HOX4 PE=1 SV=1	K	Transcription	hypothetical protein OsJ_29706 [Oryza sativa Japonica Group]	molecular function: nucleic acid binding transcription factor activity (GO:0001071);; biological process: biological regulation (GO:0065007);; cellular component: cell (GO:0005623);; cellular component: organelle (GO:0043226);; cellular component: cell part (GO:0044464);; molecular function: binding (GO:0005488)
MCqtl9-2	EVM0039884	Lachesis_group11	5224003	5225020	Os09t0468600-00	chr09	17822800	17827671	2.4873	80	2.19955	72	3.05317	93	0.064866	2	0	0	0	0	4.533e-10	-5.56684	down	--	--	--	--	--	--	--	NPH3 family	--	--	--	Os09g0468600, partial [Oryza sativa Japonica Group]	--
MCqtl9-2	EVM0006520	Lachesis_group11	5261126	5262457	Os09t0468150-00	chr09	17785710	17786769	6.36184	266	4.95239	211	8.60686	340	19.971	806	18.1095	677	19.5834	753	7.72663e-20	2.09633	up	--	--	--	--	--	--	--	--	--	U	Intracellular trafficking, secretion, and vesicular transport	PREDICTED: putative clathrin assembly protein At4g40080 [Oryza sativa Japonica Group]	--
MCqtl9-2	EVM0044676	Lachesis_group11	5273808	5274510	Os09t0467700-01	chr09	17773479	17774354	113.34	2494	110.77	2488	99.7594	2078	12.5625	268	13.4064	265	15.982	325	6.16007e-67	-2.35466	down	--	--	--	--	--	--	--	--	--	--	--	PREDICTED: uncharacterized protein LOC4347323 [Oryza sativa Japonica Group]	--
MCqtl9-2	EVM0033297	Lachesis_group11	5296610	5299093	Os09t0467300-01	chr09	17749385	17751263	0.492265	19	0.281429	11	0.473117	17	1.47174	53	1.53432	51	1.72375	59	1.30092e-07	2.40768	up	--	--	Molecular Function: transporter activity (GO:0005215);; Biological Process: transport (GO:0006810);; Cellular Component: integral component of membrane (GO:0016021);;	--	--	--	--	Purine nucleobase transmembrane transport	Purine permease 3 OS=Arabidopsis thaliana OX=3702 GN=PUP3 PE=2 SV=1	U	Intracellular trafficking, secretion, and vesicular transport	PREDICTED: purine permease 3 [Oryza sativa Japonica Group]	molecular function: transporter activity (GO:0005215);; biological process: localization (GO:0051179);; cellular component: membrane (GO:0016020);; cellular component: membrane part (GO:0044425)
MCqtl9-2	EVM0000458	Lachesis_group11	5404183	5405445	Os09t0465400-00	chr09	17642594	17643794	5.30496	210	4.28934	174	1.62237	61	0.390035	15	0.08472	4	0.768263	29	0.000183409	-2.39858	down	--	--	Molecular Function: structural constituent of ribosome (GO:0003735);; Biological Process: translation (GO:0006412);; Biological Process: mitochondrial transport (GO:0006839);; Cellular Component: integral component of membrane (GO:0016021);; Cellular Component: mitochondrial membrane (GO:0031966);; Biological Process: transmembrane transport (GO:0055085);;	K15104|0|osa:4347309|K15104 solute carrier family 25 (mitochondrial oxoglutarate transporter), member 11 | (RefSeq) OJ1005_D12.15; mitochondrial uncoupling protein 5	--	[C]	Energy production and conversion	Mitochondrial carrier protein	Mitochondrial uncoupling protein 4 OS=Arabidopsis thaliana OX=3702 GN=PUMP4 PE=2 SV=1	S	Function unknown	PREDICTED: mitochondrial uncoupling protein 5 [Oryza sativa Japonica Group]	molecular function: structural molecule activity (GO:0005198);; biological process: metabolic process (GO:0008152);; biological process: cellular process (GO:0009987);; biological process: localization (GO:0051179);; cellular component: membrane (GO:0016020);; cellular component: membrane part (GO:0044425);; cellular component: cell (GO:0005623);; cellular component: organelle (GO:0043226);; cell…
MCqtl9-2	EVM0002788	Lachesis_group8	27607406	27609129	Os09t0477550-00	chr09	18278585	18280223	34.9664	1887	32.7705	1805	32.7642	1674	4.52297	237	5.56039	269	6.08699	303	6.40241e-42	-2.04456	down	--	--	Cellular Component: COP9 signalosome (GO:0008180);; Cellular Component: plastid (GO:0009536);; Biological Process: protein deneddylation (GO:0010388);; Cellular Component: integral component of membrane (GO:0016021);;	--	--	--	--	--	Kinesin-like protein KIN-14G OS=Oryza sativa subsp. japonica OX=39947 GN=KIN14G PE=2 SV=2	--	--	hypothetical protein [Oryza sativa Japonica Group]	cellular component: cell (GO:0005623);; cellular component: macromolecular complex (GO:0032991);; cellular component: organelle (GO:0043226);; cellular component: organelle part (GO:0044422);; cellular component: cell part (GO:0044464);; cellular component: membrane (GO:0016020);; cellular component: membrane part (GO:0044425)
MCqtl9-3	EVM0009341	Lachesis_group11	1791891	1793569	Os09t0538400-01	chr09	21189530	21190738	13.9003	663	15.2543	742	20.257	914	135.112	6229	138.56	5913	139.528	6129	9.38021e-103	3.62908	up	--	--	Molecular Function: DNA binding (GO:0003677);; Biological Process: transcription, DNA-templated (GO:0006351);;	K09422|7.55487e-165|osa:4347711|K09422 myb proto-oncogene protein, plant | (RefSeq) myb-related protein Hv1	--	[K]	Transcription	Myb-like DNA-binding domain;; Myb-like DNA-binding domain	Myb-related protein Hv1 OS=Hordeum vulgare OX=4513 GN=MYB1 PE=2 SV=1	K	Transcription	PREDICTED: myb-related protein Hv1 [Oryza sativa Japonica Group]	molecular function: binding (GO:0005488);; biological process: metabolic process (GO:0008152);; biological process: cellular process (GO:0009987)
MCqtl10-1	EVM0043004	Lachesis_group10	22267317	22270575	Os10t0110425-00	chr10	762068	764426	5.15446	274	4.65136	252	4.95734	249	0.33838	18	0.378064	18	0.746869	37	1.39455e-14	-2.69452	down	[E]	Amino acid transport and metabolism	Molecular Function: transporter activity (GO:0005215);; Biological Process: oligopeptide transport (GO:0006857);; Cellular Component: integral component of membrane (GO:0016021);;	--	--	[E]	Amino acid transport and metabolism	POT family	Protein NRT1/ PTR FAMILY 8.3 OS=Arabidopsis thaliana OX=3702 GN=NPF8.3 PE=1 SV=1	E	Amino acid transport and metabolism	Os10g0110600 [Oryza sativa Japonica Group]	molecular function: transporter activity (GO:0005215);; biological process: localization (GO:0051179);; cellular component: membrane (GO:0016020);; cellular component: membrane part (GO:0044425)
MCqtl10-1	EVM0019752	Lachesis_group10	21625500	21629726	Os10t0117000-01	chr10	1092968	1096873	4.88687	259	3.07025	166	2.32878	117	0.467106	24	0.308112	15	0.328396	16	1.12353e-09	-2.56274	down	[G]	Carbohydrate transport and metabolism	Molecular Function: hydrolase activity, hydrolyzing O-glycosyl compounds (GO:0004553);; Cellular Component: cell wall (GO:0005618);; Biological Process: xyloglucan metabolic process (GO:0010411);; Molecular Function: xyloglucan:xyloglucosyl transferase activity (GO:0016762);; Biological Process: cell wall biogenesis (GO:0042546);; Cellular Component: apoplast (GO:0048046);; Biological Process: ce…	K08235|0|osa:4347991|K08235 xyloglucan:xyloglucosyl transferase [EC:2.4.1.207] | (RefSeq) probable xyloglucan endotransglucosylase/hydrolase protein 28	--	--	--	Glycosyl hydrolases family 16;; Xyloglucan endo-transglycosylase (XET) C-terminus	Probable xyloglucan endotransglucosylase/hydrolase protein 28 OS=Arabidopsis thaliana OX=3702 GN=XTH28 PE=2 SV=1	G	Carbohydrate transport and metabolism	PREDICTED: probable xyloglucan endotransglucosylase/hydrolase protein 28 [Oryza sativa Japonica Group]	molecular function: catalytic activity (GO:0003824);; cellular component: cell (GO:0005623);; cellular component: cell part (GO:0044464);; biological process: metabolic process (GO:0008152);; biological process: cellular process (GO:0009987);; biological process: cellular component organization or biogenesis (GO:0071840);; cellular component: extracellular region (GO:0005576)
MCqtl10-1	EVM0027319	Lachesis_group10	21819640	21822212	Os10t0114300-01	chr10	923908	926465	1.08853	44	1.20546	49	2.44814	92	5.55579	214	5.28124	188	5.34661	196	1.18233e-10	2.30628	up	[Q]	Secondary metabolites biosynthesis, transport and catabolism	Molecular Function: oxidoreductase activity (GO:0016491);; Biological Process: oxidation-reduction process (GO:0055114);;	--	--	[R]	General function prediction only	Aldo/keto reductase family	Deoxymugineic acid synthase 1 OS=Oryza sativa subsp. japonica OX=39947 GN=DMAS1 PE=1 SV=1	S	Function unknown	PREDICTED: probable NAD(P)H-dependent oxidoreductase 1 [Oryza sativa Japonica Group]	molecular function: catalytic activity (GO:0003824);; biological process: metabolic process (GO:0008152);; biological process: single-organism process (GO:0044699)
MCqtl10-1	EVM0041753	Lachesis_group10	22318958	22323122	Os10t0109700-00	chr10	680099	683038	0.892958	46	1.38167	72	0.849358	41	0	0	0.152449	7	0.120559	6	0.000524645	-2.69915	down	[E]	Amino acid transport and metabolism	Molecular Function: transporter activity (GO:0005215);; Biological Process: transport (GO:0006810);; Cellular Component: integral component of membrane (GO:0016021);;	--	--	[E]	Amino acid transport and metabolism	POT family	Protein NRT1/ PTR FAMILY 8.3 OS=Arabidopsis thaliana OX=3702 GN=NPF8.3 PE=1 SV=1	E	Amino acid transport and metabolism	PREDICTED: protein NRT1/ PTR FAMILY 8.3-like [Oryza sativa Japonica Group]	molecular function: transporter activity (GO:0005215);; biological process: localization (GO:0051179);; cellular component: membrane (GO:0016020);; cellular component: membrane part (GO:0044425)
MCqtl10-1	EVM0031021	Lachesis_group10	22338715	22343888	Os10t0109300-02	chr10	655625	658801	38.771	2054	48.0612	2598	100.502	5038	7.52888	386	7.99839	380	8.011	392	8.09182e-14	-2.39724	down	--	--	Molecular Function: peroxidase activity (GO:0004601);; Cellular Component: extracellular region (GO:0005576);; Biological Process: response to oxidative stress (GO:0006979);; Molecular Function: heme binding (GO:0020037);; Biological Process: hydrogen peroxide catabolic process (GO:0042744);; Molecular Function: metal ion binding (GO:0046872);; Biological Process: oxidation-reduction process (GO:…	K00430|0|dosa:Os10t0109300-01|K00430 peroxidase [EC:1.11.1.7] | (RAP-DB) Os10g0109300; Similar to Peroxidase (EC 1.11.1.7).	Phenylpropanoid biosynthesis (ko00940)	--	--	Peroxidase	Peroxidase 15 OS=Ipomoea batatas OX=4120 GN=pod PE=1 SV=1	G	Carbohydrate transport and metabolism	PREDICTED: peroxidase A2 isoform X2 [Oryza sativa Japonica Group]	molecular function: catalytic activity (GO:0003824);; molecular function: antioxidant activity (GO:0016209);; biological process: metabolic process (GO:0008152);; biological process: cellular process (GO:0009987);; biological process: single-organism process (GO:0044699);; biological process: response to stimulus (GO:0050896);; biological process: detoxification (GO:0098754);; cellular component:…
MCqtl10-2	EVM0032141	Contig342	22595	23985	Os10t0200700-01	chr10	7114764	7116090	11.8308	516	12.4471	554	11.8202	488	0.581695	25	0.801377	32	0.815988	33	1.3435e-44	-3.41091	down	--	--	Cellular Component: integral component of membrane (GO:0016021);;	--	--	--	--	--	--	S	Function unknown	hypothetical protein OsI_12199 [Oryza sativa Indica Group]	cellular component: membrane (GO:0016020);; cellular component: membrane part (GO:0044425)
MCqtl10-2	Oryza_sativa_newGene_9682	Lachesis_group1	4687650	4688285	Os10t0191600-00	chr10	6385254	6386050	0.758963	13	0.749207	13	0	0	25.776	415	34.9103	520	32.4434	498	1.17979e-10	5.84549	up	--	--	--	--	--	--	--	--	--	--	--	Os10g0170501 [Oryza sativa Japonica Group]	--
MCqtl10-2	EVM0011299	Lachesis_group10	14260969	14261591	Os10t0323600-01	chr10	8927907	8929012	3.29334	41	3.23907	41	8.20569	97	0	0	0.256046	3	0	0	1.0253e-06	-4.61604	down	--	--	Molecular Function: actin monomer binding (GO:0003785);; Cellular Component: cell cortex (GO:0005938);; Cellular Component: actin cytoskeleton (GO:0015629);; Biological Process: sequestering of actin monomers (GO:0042989);;	K05759|9.82298e-93|osa:4348317|K05759 profilin | (RefSeq) profilin-A	--	[Z]	Cytoskeleton	Profilin	Profilin-A OS=Oryza sativa subsp. japonica OX=39947 GN=Os10g0323600 PE=2 SV=1	O	Posttranslational modification, protein turnover, chaperones	PREDICTED: profilin-A [Oryza sativa Japonica Group]	molecular function: binding (GO:0005488);; cellular component: cell (GO:0005623);; cellular component: cell part (GO:0044464);; cellular component: organelle (GO:0043226);; biological process: cellular process (GO:0009987);; biological process: single-organism process (GO:0044699);; biological process: localization (GO:0051179);; biological process: biological regulation (GO:0065007);; biological…
MCqtl10-2	EVM0023739	Lachesis_group10	14676028	14686108	Os10t0317900-01	chr10	8494248	8504218	23.8119	1584	21.1854	1439	23.1378	1457	2.31798	150	2.57732	154	3.35996	207	6.46504e-43	-2.44762	down	[QV]	Secondary metabolites biosynthesis, transport and catabolism;; Defense mechanisms	Molecular Function: iron ion binding (GO:0005506);; Cellular Component: integral component of membrane (GO:0016021);; Molecular Function: oxidoreductase activity, acting on paired donors, with incorporation or reduction of molecular oxygen, NAD(P)H as one donor, and incorporation of one atom of oxygen (GO:0016709);; Molecular Function: heme binding (GO:0020037);; Biological Process: secondary met…	K05280|0|osa:4348299|K05280 flavonoid 3'-monooxygenase [EC:1.14.13.21] | (RefSeq) flavonoid 3'-monooxygenase	Flavonoid biosynthesis (ko00941);; Flavone and flavonol biosynthesis (ko00944)	[Q]	Secondary metabolites biosynthesis, transport and catabolism	Cytochrome P450	Flavonoid 3&apos;-monooxygenase CYP75B4 OS=Oryza sativa subsp. japonica OX=39947 GN=CYP75B4 PE=2 SV=1	Q	Secondary metabolites biosynthesis, transport and catabolism	PREDICTED: flavonoid 3&apos;-monooxygenase [Oryza sativa Japonica Group]	molecular function: binding (GO:0005488);; cellular component: membrane (GO:0016020);; cellular component: membrane part (GO:0044425);; molecular function: catalytic activity (GO:0003824);; biological process: metabolic process (GO:0008152);; biological process: single-organism process (GO:0044699)
MCqtl10-2	EVM0024215	Lachesis_group10	15451048	15462960	Os10t0208500-02	chr10	7685225	7694516	1.60679	401	1.65061	420	1.45352	343	7.44507	1794	7.2137	1609	7.25009	1665	2.2697e-144	2.7972	up	[Q]	Secondary metabolites biosynthesis, transport and catabolism	Biological Process: protein transport (GO:0015031);; Biological Process: secondary metabolic process (GO:0019748);; Molecular Function: dioxygenase activity (GO:0051213);; Biological Process: oxidation-reduction process (GO:0055114);;	--	--	--	--	2OG-Fe(II) oxygenase superfamily	Putative ribonuclease H protein At1g65750 OS=Arabidopsis thaliana OX=3702 GN=At1g65750 PE=3 SV=1	S	Function unknown	PREDICTED: uncharacterized protein LOC9268790 [Oryza sativa Japonica Group]	biological process: localization (GO:0051179);; biological process: metabolic process (GO:0008152);; biological process: single-organism process (GO:0044699);; molecular function: catalytic activity (GO:0003824)
MCqtl10-2	EVM0004002	Lachesis_group10	15531192	15532253	Os10t0207400-01	chr10	7616145	7616777	10.7488	358	11.2668	383	8.49966	268	32.86	1057	30.8895	920	33.8901	1039	9.61174e-57	2.2574	up	--	--	Cellular Component: mitochondrion (GO:0005739);; Cellular Component: integral component of membrane (GO:0016021);;	--	--	--	--	--	--	--	--	hypothetical protein OJ1004_F02.19 [Oryza sativa Japonica Group]	cellular component: cell (GO:0005623);; cellular component: organelle (GO:0043226);; cellular component: cell part (GO:0044464);; cellular component: membrane (GO:0016020);; cellular component: membrane part (GO:0044425)
MCqtl10-2	EVM0040220	Lachesis_group10	15584023	15590744	Os10t0206500-00	chr10	7557620	7564109	2.71974	94	2.38867	84	2.69136	88	0	0	0.064633	2	0.053048	2	3.01446e-11	-4.9881	down	--	--	--	--	--	--	--	Pollen proteins Ole e I like	--	S	Function unknown	hypothetical protein OsI_33016 [Oryza sativa Indica Group]	--
MCqtl10-2	Oryza_sativa_newGene_911	Lachesis_group10	15604246	15608891	Os10t0205802-01	chr10	7539086	7542262	4.02287	313	4.76706	365	9.85008	747	0.594381	57	0.89118	67	0.430624	42	3.70403e-09	-2.41334	down	--	--	Cellular Component: mitochondrion (GO:0005739);; Molecular Function: organic cyclic compound binding (GO:0097159);; Molecular Function: heterocyclic compound binding (GO:1901363);;	--	--	--	--	--	--	--	--	Os10g0205900 [Oryza sativa Japonica Group]	cellular component: cell (GO:0005623);; cellular component: organelle (GO:0043226);; cellular component: cell part (GO:0044464);; molecular function: binding (GO:0005488)
MCqtl10-2	EVM0003360	Lachesis_group10	15617632	15618817	Os10t0205700-01	chr10	7529345	7530484	10.3825	350	10.7789	371	17.0873	545	0.153425	5	0.754905	23	0.546436	17	1.40256e-19	-4.0469	down	--	--	--	--	--	--	--	Pollen proteins Ole e I like	--	S	Function unknown	hypothetical protein OsJ_31017 [Oryza sativa Japonica Group]	--
MCqtl10-2	EVM0044987	Lachesis_group10	16122360	16132190	Os10t0198600-01	chr10	6868486	6878295	6.64801	504	4.00276	310	3.57655	257	13.9398	1021	15.1955	1031	13.2377	924	4.34753e-21	2.15088	up	--	--	Molecular Function: DNA binding (GO:0003677);; Cellular Component: plastid (GO:0009536);;	--	--	--	--	NUMOD3 motif (2 copies)	--	S	Function unknown	PREDICTED: uncharacterized protein LOC4348255 [Oryza sativa Japonica Group]	molecular function: binding (GO:0005488);; cellular component: cell (GO:0005623);; cellular component: organelle (GO:0043226);; cellular component: cell part (GO:0044464)
MCqtl10-2	EVM0007696	Lachesis_group10	16577953	16580216	Os10t0193100-00	chr10	6484463	6486741	34.928	679	35.8329	711	38.1699	703	5.69177	108	1.34245	24	9.41187	169	0.00393775	-2.0241	down	--	--	Cellular Component: integral component of membrane (GO:0016021);;	--	--	--	--	Probable lipid transfer	--	S	Function unknown	Os10g0193100 [Oryza sativa Japonica Group]	cellular component: membrane (GO:0016020);; cellular component: membrane part (GO:0044425)
MCqtl10-2	EVM0041156	Lachesis_group10	16674081	16674956	Os10t0191300-01	chr10	6370102	6370799	650.917	17848	759.927	21265	980.191	25437	61.8984	1643	54.2845	1334	60.9159	1540	1.76281e-71	-3.16654	down	[S]	Function unknown	Cellular Component: extracellular region (GO:0005576);;	K13449|1.11117e-85|osa:4348237|K13449 pathogenesis-related protein 1 | (RefSeq) pathogenesis-related protein PRB1-2	Plant hormone signal transduction (ko04075);; Plant-pathogen interaction (ko04626)	[S]	Function unknown	Cysteine-rich secretory protein family	Pathogenesis-related protein PRB1-2 OS=Hordeum vulgare OX=4513 PE=2 SV=1	S	Function unknown	PREDICTED: pathogenesis-related protein PRB1-2 [Oryza sativa Japonica Group]	cellular component: extracellular region (GO:0005576)
MCqtl10-2	EVM0011163	Lachesis_group10	16768533	16772606	Os10t0190500-01	chr10	6272649	6276597	8.40896	747	9.02029	818	6.00908	506	0.252511	22	0.673362	54	0.571637	47	7.72642e-25	-3.33076	down	--	--	Cellular Component: integral component of membrane (GO:0016021);;	--	--	--	--	Domain of unknown function (DUF4220);; Protein of unknown function, DUF594	--	S	Function unknown	PREDICTED: uncharacterized protein LOC4348234 [Oryza sativa Japonica Group]	cellular component: membrane (GO:0016020);; cellular component: membrane part (GO:0044425)
MCqtl10-2	EVM0007886	Lachesis_group10	16963107	16963610	Os10t0188250-01	chr10	6098677	6099111	8.91618	141	9.98696	161	5.94633	89	1.63513	25	1.41064	20	0.275033	4	6.68405e-05	-2.22829	down	--	--	Cellular Component: mitochondrion (GO:0005739);;	--	--	--	--	--	--	--	--	Os10g0188250, partial [Oryza sativa Japonica Group]	cellular component: cell (GO:0005623);; cellular component: organelle (GO:0043226);; cellular component: cell part (GO:0044464)
MCqtl10-2	EVM0007518	Lachesis_group10	16992351	16994313	Os10t0188000-01	chr10	6068847	6070114	4.09432	138	3.72089	128	3.6681	117	0.514686	17	0.29047	9	0.531133	17	1.36486e-09	-2.43781	down	--	--	Cellular Component: mitochondrion (GO:0005739);;	--	--	--	--	F-box-like;; F-box domain	--	--	--	hypothetical protein OsI_32945 [Oryza sativa Indica Group]	cellular component: cell (GO:0005623);; cellular component: organelle (GO:0043226);; cellular component: cell part (GO:0044464)
MCqtl10-2	EVM0036154	Lachesis_group10	17185051	17186928	Os10t0185200-00	chr10	5841585	5841893	8.81705	66	8.01306	61	8.9424	63	23.4709	169	28.4985	190	23.7641	163	9.27447e-17	2.12024	up	--	--	Molecular Function: GTPase activity (GO:0003924);; Molecular Function: GTP binding (GO:0005525);;	--	--	[UR]	Intracellular trafficking, secretion, and vesicular transport;; General function prediction only	--	Dynamin-2A OS=Arabidopsis thaliana OX=3702 GN=DRP2A PE=1 SV=2	--	--	Putative dynamin-like protein [Oryza sativa]	molecular function: catalytic activity (GO:0003824);; molecular function: binding (GO:0005488)
MCqtl10-2	EVM0031733	Lachesis_group10	17261252	17268886	Os10t0184200-00	chr10	5759697	5762789	3.33414	429	3.61819	476	4.21674	514	0.57615	72	0.496502	58	0.425676	51	4.80782e-21	-2.28982	down	--	--	Cellular Component: integral component of membrane (GO:0016021);;	--	--	--	--	Domain of unknown function (DUF4220);; Protein of unknown function, DUF594	--	S	Function unknown	Hypothetical protein [Oryza sativa]	cellular component: membrane (GO:0016020);; cellular component: membrane part (GO:0044425)
MCqtl10-2	EVM0038499	Lachesis_group10	17330772	17335230	Os10t0183000-02	chr10	5694345	5697886	4.55553	545	3.91789	478	4.31752	489	0.610229	71	0.839798	90	0.520947	58	3.27379e-18	-2.09485	down	--	--	Molecular Function: ADP binding (GO:0043531);;	--	--	[T]	Signal transduction mechanisms	NB-ARC domain	Probable disease resistance protein At1g58390 OS=Arabidopsis thaliana OX=3702 GN=At1g58390 PE=2 SV=4	S	Function unknown	PREDICTED: probable disease resistance protein At1g58602 [Oryza sativa Japonica Group]	molecular function: binding (GO:0005488)
MCqtl10-2	EVM0037731	Lachesis_group10	17484133	17489235	Os10t0180800-03	chr10	5539745	5542275	4.67758	493	5.1124	550	8.82744	881	18.1511	1851	21.2696	2008	17.6256	1712	1.827e-17	2.17158	up	--		Molecular Function: protein serine/threonine kinase activity (GO:0004674);; Molecular Function: protein tyrosine kinase activity (GO:0004713);; Molecular Function: calcium ion binding (GO:0005509);; Molecular Function: ATP binding (GO:0005524);; Cellular Component: mitochondrion (GO:0005739);; Cellular Component: plasma membrane (GO:0005886);; Biological Process: protein phosphorylation (GO:00064…	--	--	--	--	Protein kinase domain;; Protein tyrosine kinase;; Wall-associated receptor kinase galacturonan-binding	Wall-associated receptor kinase 5 OS=Arabidopsis thaliana OX=3702 GN=WAK5 PE=2 SV=1	T	Signal transduction mechanisms	Calcium binding EGF domain containing protein, expressed [Oryza sativa Japonica Group]	molecular function: catalytic activity (GO:0003824);; biological process: metabolic process (GO:0008152);; biological process: cellular process (GO:0009987);; molecular function: binding (GO:0005488);; cellular component: cell (GO:0005623);; cellular component: organelle (GO:0043226);; cellular component: cell part (GO:0044464);; cellular component: membrane (GO:0016020);; biological process: sig…
MCqtl10-2	EVM0035545	Lachesis_group10	17829968	17835665	Os10t0174751-00	chr10	5198971	5204584	0.062778	5	0.319433	22	0.562294	36	2.70301	173	1.81732	108	2.79901	171	8.64852e-10	3.35728	up	--		Molecular Function: protein serine/threonine kinase activity (GO:0004674);; Molecular Function: calcium ion binding (GO:0005509);; Molecular Function: ATP binding (GO:0005524);; Cellular Component: plasma membrane (GO:0005886);; Biological Process: protein phosphorylation (GO:0006468);; Biological Process: cell surface receptor signaling pathway (GO:0007166);; Cellular Component: integral compone…	--	--	--	--	Protein kinase domain;; Protein tyrosine kinase;; Wall-associated receptor kinase galacturonan-binding	Wall-associated receptor kinase 2 OS=Arabidopsis thaliana OX=3702 GN=WAK2 PE=1 SV=1	T	Signal transduction mechanisms	Putative S-receptor kinase [Oryza sativa Japonica Group]	molecular function: catalytic activity (GO:0003824);; biological process: metabolic process (GO:0008152);; biological process: cellular process (GO:0009987);; molecular function: binding (GO:0005488);; cellular component: cell (GO:0005623);; cellular component: membrane (GO:0016020);; cellular component: cell part (GO:0044464);; biological process: signaling (GO:0023052);; biological process: sin…
MCqtl10-2	EVM0043709	Lachesis_group10	18055680	18056271	Os10t0173000-01	chr10	4994500	4995160	3.65652	68	2.66798	51	4.85447	86	0.459562	9	0.473954	8	0	0	0.000244741	-2.74868	down	--	--	Cellular Component: integral component of membrane (GO:0016021);;	--	--	--	--	--	--	S	Function unknown	PREDICTED: uncharacterized protein LOC4348192 [Oryza sativa Japonica Group]	cellular component: membrane (GO:0016020);; cellular component: membrane part (GO:0044425)
MCqtl10-2	EVM0036738	Lachesis_group10	18102451	18104052	Os10t0172100-00	chr10	4946876	4950594	4.95127	235	4.44039	215	5.15971	232	0	0	0.04454	2	0	0	3.58866e-18	-6.99856	down	[QV]	Secondary metabolites biosynthesis, transport and catabolism;; Defense mechanisms	Molecular Function: iron ion binding (GO:0005506);; Cellular Component: integral component of membrane (GO:0016021);; Molecular Function: oxidoreductase activity, acting on paired donors, with incorporation or reduction of molecular oxygen, NAD(P)H as one donor, and incorporation of one atom of oxygen (GO:0016709);; Molecular Function: heme binding (GO:0020037);; Biological Process: electron tran…	--	--	[Q]	Secondary metabolites biosynthesis, transport and catabolism	Cytochrome P450	Premnaspirodiene oxygenase OS=Hyoscyamus muticus OX=35626 GN=CYP71D55 PE=1 SV=1	Q	Secondary metabolites biosynthesis, transport and catabolism	PREDICTED: premnaspirodiene oxygenase-like [Oryza sativa Japonica Group]	molecular function: binding (GO:0005488);; cellular component: membrane (GO:0016020);; cellular component: membrane part (GO:0044425);; molecular function: catalytic activity (GO:0003824);; biological process: metabolic process (GO:0008152);; biological process: single-organism process (GO:0044699);; biological process: cellular process (GO:0009987)
MCqtl10-2	EVM0037279	Lachesis_group10	18119621	18121667	Os10t0171500-01	chr10	4930205	4931157	40.3094	2139	41.8802	2268	54.3818	2731	0.795526	41	1.59011	76	1.4997	74	8.36901e-70	-4.51643	down	[QV]	Secondary metabolites biosynthesis, transport and catabolism;; Defense mechanisms	Molecular Function: iron ion binding (GO:0005506);; Cellular Component: membrane (GO:0016020);; Molecular Function: oxidoreductase activity, acting on paired donors, with incorporation or reduction of molecular oxygen, NAD(P)H as one donor, and incorporation of one atom of oxygen (GO:0016709);; Molecular Function: heme binding (GO:0020037);; Biological Process: electron transport chain (GO:002290…	--	--	[Q]	Secondary metabolites biosynthesis, transport and catabolism	Cytochrome P450;; Cytochrome P450	Geraniol 8-hydroxylase OS=Swertia mussotii OX=137888 GN=CYP76B10 PE=1 SV=1	Q	Secondary metabolites biosynthesis, transport and catabolism	PREDICTED: geraniol 8-hydroxylase [Oryza sativa Japonica Group]	molecular function: binding (GO:0005488);; cellular component: membrane (GO:0016020);; molecular function: catalytic activity (GO:0003824);; biological process: metabolic process (GO:0008152);; biological process: single-organism process (GO:0044699);; biological process: cellular process (GO:0009987)
MCqtl10-3	EVM0032398	Lachesis_group10	5094219	5096222	Os10t0482700-00	chr10	18225297	18227300	0	0	0	0	0	0	2.26438	103	0.936221	40	2.07355	90	1.94643e-12	7.88457	up	[S]	Function unknown	Cellular Component: caveola (GO:0005901);;	--	--	[UZ]	Intracellular trafficking, secretion, and vesicular transport;; Cytoskeleton	SPFH domain / Band 7 family	Flotillin-like protein 2 OS=Oryza sativa subsp. japonica OX=39947 GN=FLOT2 PE=3 SV=1	S	Function unknown	RecName: Full=Flotillin-like protein 2; AltName: Full=Nodulin-like protein 2	cellular component: cell (GO:0005623);; cellular component: membrane (GO:0016020);; cellular component: membrane part (GO:0044425);; cellular component: cell part (GO:0044464)
MCqtl10-3	EVM0015389	Lachesis_group10	5176876	5177623	Os10t0481200-00	chr10	18144878	18145342	5.06886	119	6.12317	147	6.61121	147	0.292798	7	0.37638	8	0.770298	17	1.76087e-10	-2.94532	down	--	--	Cellular Component: integral component of membrane (GO:0016021);;	--	--	--	--	--	--	S	Function unknown	PREDICTED: uncharacterized protein LOC4348923 [Oryza sativa Japonica Group]	cellular component: membrane (GO:0016020);; cellular component: membrane part (GO:0044425)
MCqtl10-3	EVM0024458	Lachesis_group10	5192284	5193229	Os10t0481000-00	chr10	18129498	18130451	24.3194	721	23.2733	704	27.6812	776	265.857	7618	272.436	7226	264.858	7231	2.20788e-244	3.99001	up	--	--	--	--	--	--	--	Senescence regulator	--	S	Function unknown	Os10g0481000 [Oryza sativa Japonica Group]	--
MCqtl10-3	EVM0017997	Lachesis_group10	5382090	5383929	Os10t0478400-00	chr10	17938795	17940533	4.90084	283	7.22612	425	6.06171	331	1.05021	59	0.763741	40	1.09525	59	5.36334e-13	-2.02656	down	--	--	Cellular Component: plastid (GO:0009536);; Cellular Component: integral component of membrane (GO:0016021);;	--	--	--	--	--	--	S	Function unknown	PREDICTED: uncharacterized protein LOC4348907 [Oryza sativa Japonica Group]	cellular component: cell (GO:0005623);; cellular component: organelle (GO:0043226);; cellular component: cell part (GO:0044464);; cellular component: membrane (GO:0016020);; cellular component: membrane part (GO:0044425)
MCqtl10-3	EVM0001223	Lachesis_group10	5396463	5399052	Os10t0478300-01	chr10	17923596	17926286	6.54805	252	6.2805	246	6.97535	254	380.074	14102	420.831	14454	376.978	13326	0	6.46456	up	--	--	Molecular Function: DNA binding (GO:0003677);;	K09422|2.1547e-152|osa:4348906|K09422 myb proto-oncogene protein, plant | (RefSeq) myb; myb-related protein Myb4-like	--	[K]	Transcription	Myb-like DNA-binding domain;; Myb-like DNA-binding domain	Transcription factor MYB15 OS=Arabidopsis thaliana OX=3702 GN=MYB15 PE=1 SV=1	K	Transcription	PREDICTED: myb-related protein Myb4-like [Oryza sativa Japonica Group]	molecular function: binding (GO:0005488)
MCqtl10-3	EVM0008406	Lachesis_group10	5471355	5473684	Os10t0477600-01	chr10	17849091	17851345	8.24069	395	9.02181	442	13.6914	621	0.420099	20	0.36529	16	0.345096	16	3.44194e-32	-4.09747	down	--	--	Molecular Function: DNA binding (GO:0003677);; Cellular Component: nucleus (GO:0005634);; Biological Process: regulation of transcription, DNA-templated (GO:0006355);;	--	--	--	--	No apical meristem (NAM) protein	Protein CUP-SHAPED COTYLEDON 3 OS=Arabidopsis thaliana OX=3702 GN=NAC031 PE=1 SV=1	S	Function unknown	PREDICTED: protein CUP-SHAPED COTYLEDON 1 [Oryza sativa Japonica Group]	molecular function: binding (GO:0005488);; cellular component: cell (GO:0005623);; cellular component: organelle (GO:0043226);; cellular component: cell part (GO:0044464);; biological process: biological regulation (GO:0065007)
MCqtl10-3	EVM0041308	Lachesis_group10	5775862	5778918	Os10t0472400-01	chr10	17544776	17547680	13.7708	551	10.1564	415	19.967	756	1.42492	56	1.89337	68	1.59313	59	6.24033e-16	-2.54838	down	--	--	Cellular Component: mitochondrion (GO:0005739);; Cellular Component: plastid (GO:0009536);;	--	--	[S]	Function unknown	PPPDE putative peptidase domain	--	S	Function unknown	PREDICTED: uncharacterized protein LOC4348873 isoform X3 [Oryza sativa Japonica Group]	cellular component: cell (GO:0005623);; cellular component: organelle (GO:0043226);; cellular component: cell part (GO:0044464)
MCqtl10-4	EVM0018349	Lachesis_group10	2274216	2275566	Os10t0537800-01	chr10	20956884	20958287	8.57921	363	6.64858	287	7.0166	281	39.6913	1625	34.7872	1318	40.0275	1561	4.82761e-91	2.94224	up	--	--	Molecular Function: aspartic-type endopeptidase activity (GO:0004190);; Biological Process: proteolysis (GO:0006508);; Biological Process: protein catabolic process (GO:0030163);;	--	--	[O]	Posttranslational modification, protein turnover, chaperones	Xylanase inhibitor N-terminal;; Xylanase inhibitor C-terminal;; Eukaryotic aspartyl protease	Aspartic proteinase nepenthesin-1 OS=Nepenthes gracilis OX=150966 GN=nep1 PE=1 SV=1	O	Posttranslational modification, protein turnover, chaperones	PREDICTED: aspartic proteinase nepenthesin-1 [Oryza sativa Japonica Group]	molecular function: catalytic activity (GO:0003824);; biological process: metabolic process (GO:0008152)
MCqtl10-4	EVM0040959	Lachesis_group10	2317154	2318449	Os10t0537100-00	chr10	20916158	20917158	1.34765	55	0.929181	39	0.562965	22	2.6147	103	2.39028	87	2.92261	110	1.01314e-07	2.02946	up	--	--	Molecular Function: DNA binding (GO:0003677);; Cellular Component: nucleus (GO:0005634);; Biological Process: regulation of transcription, DNA-templated (GO:0006355);;	--	--	--	--	B3 DNA binding domain	Putative B3 domain-containing protein Os10g0537100 OS=Oryza sativa subsp. japonica OX=39947 GN=Os10g0537100 PE=3 SV=1	S	Function unknown	PREDICTED: putative B3 domain-containing protein Os10g0537100 [Oryza sativa Japonica Group]	molecular function: binding (GO:0005488);; cellular component: cell (GO:0005623);; cellular component: organelle (GO:0043226);; cellular component: cell part (GO:0044464);; biological process: biological regulation (GO:0065007)
MCqtl10-4	EVM0028729	Lachesis_group10	2332071	2334399	Os10t0536700-01	chr10	20900132	20902329	71.7464	3488	67.0299	3326	53.9856	2484	6.70178	316	2.44915	107	9.7048	435	6.84288e-07	-2.67621	down	--	--	Molecular Function: peroxidase activity (GO:0004601);; Cellular Component: extracellular region (GO:0005576);; Cellular Component: mitochondrion (GO:0005739);; Biological Process: response to oxidative stress (GO:0006979);; Cellular Component: plant-type cell wall (GO:0009505);; Biological Process: plant-type cell wall organization (GO:0009664);; Molecular Function: heme binding (GO:0020037);; Bi…	K00430|0|osa:4349241|K00430 peroxidase [EC:1.11.1.7] | (RefSeq) peroxidase 5	Phenylpropanoid biosynthesis (ko00940)	--	--	Peroxidase	Peroxidase 5 OS=Vitis vinifera OX=29760 GN=GSVIVT00037159001 PE=1 SV=2	G	Carbohydrate transport and metabolism	PREDICTED: peroxidase 5 [Oryza sativa Japonica Group]	molecular function: catalytic activity (GO:0003824);; molecular function: antioxidant activity (GO:0016209);; biological process: metabolic process (GO:0008152);; biological process: cellular process (GO:0009987);; biological process: single-organism process (GO:0044699);; biological process: response to stimulus (GO:0050896);; biological process: detoxification (GO:0098754);; cellular component:…
MCqtl10-4	EVM0017132	Lachesis_group10	2337543	2338769	Os10t0536600-00	chr10	20895706	20895936	24.7476	819	28.7204	970	43.0165	1347	0.846212	28	0.679616	21	1.02487	32	5.47962e-50	-4.57129	down	--	--	Molecular Function: peroxidase activity (GO:0004601);; Cellular Component: extracellular region (GO:0005576);; Cellular Component: mitochondrion (GO:0005739);; Biological Process: response to oxidative stress (GO:0006979);; Cellular Component: plant-type cell wall (GO:0009505);; Biological Process: plant-type cell wall organization (GO:0009664);; Molecular Function: heme binding (GO:0020037);; Bi…	--	--	--	--	Peroxidase	Peroxidase 5 OS=Vitis vinifera OX=29760 GN=GSVIVT00037159001 PE=1 SV=2	S	Function unknown	PREDICTED: peroxidase 5 [Oryza sativa Japonica Group]	molecular function: catalytic activity (GO:0003824);; molecular function: antioxidant activity (GO:0016209);; biological process: metabolic process (GO:0008152);; biological process: cellular process (GO:0009987);; biological process: single-organism process (GO:0044699);; biological process: response to stimulus (GO:0050896);; biological process: detoxification (GO:0098754);; cellular component:…
MCqtl10-4	EVM0020841	Lachesis_group10	2387076	2388300	Os10t0535900-00	chr10	20846252	20847616	2.1802	55	3.43586	88	6.65055	158	0.58808	15	0.165032	4	0.798357	19	0.000492447	-2.24934	down	--	--	Cellular Component: extracellular region (GO:0005576);; Cellular Component: cell wall (GO:0005618);; Biological Process: plant-type cell wall organization (GO:0009664);; Cellular Component: integral component of membrane (GO:0016021);;	--	--	--	--	Lytic transglycolase;; Pollen allergen	Putative expansin-A30 OS=Oryza sativa subsp. japonica OX=39947 GN=EXPA30 PE=3 SV=1	G	Carbohydrate transport and metabolism	PREDICTED: putative expansin-A30 [Oryza sativa Japonica Group]	cellular component: extracellular region (GO:0005576);; cellular component: cell (GO:0005623);; cellular component: cell part (GO:0044464);; biological process: cellular process (GO:0009987);; biological process: cellular component organization or biogenesis (GO:0071840);; cellular component: membrane (GO:0016020);; cellular component: membrane part (GO:0044425)
MCqtl10-4	EVM0042573	Lachesis_group10	2395694	2396858	Os10t0535600-01	chr10	20837435	20838911	3.97234	83	4.10728	87	9.04382	177	0.632457	13	0.693626	13	0.872383	17	1.00422e-05	-2.29818	down	--	--	Cellular Component: integral component of membrane (GO:0016021);;	--	--	--	--	--	--	S	Function unknown	PREDICTED: uncharacterized protein LOC4349234 isoform X1 [Oryza sativa Japonica Group]	cellular component: membrane (GO:0016020);; cellular component: membrane part (GO:0044425)
MCqtl10-4	EVM0041027	Lachesis_group10	2519108	2520239	Os10t0532600-01	chr10	20714505	20715564	18.1032	642	23.619	855	33.669	1130	0.378782	13	0.664819	22	0.464096	16	1.70865e-45	-4.95345	down	--	--	Cellular Component: mitochondrion (GO:0005739);;	--	--	--	--	Transcriptional repressor, ovate	Transcription repressor OFP6 OS=Arabidopsis thaliana OX=3702 GN=OFP6 PE=1 SV=1	S	Function unknown	PREDICTED: uncharacterized protein LOC4349217 [Oryza sativa Japonica Group]	cellular component: cell (GO:0005623);; cellular component: organelle (GO:0043226);; cellular component: cell part (GO:0044464)
MCqtl10-4	EVM0002854	Lachesis_group10	2531490	2532429	Os10t0532300-01	chr10	20702195	20703525	143.571	2427	162.427	2802	187.074	2993	16.8764	277	12.4207	189	12.2156	191	2.14252e-55	-2.97188	down	--	--	Cellular Component: cytoplasm (GO:0005737);; Biological Process: metal ion transport (GO:0030001);; Molecular Function: transition metal ion binding (GO:0046914);; Biological Process: cellular transition metal ion homeostasis (GO:0046916);;	--	--	[P]	Inorganic ion transport and metabolism	Heavy-metal-associated domain	Heavy metal-associated isoprenylated plant protein 39 OS=Arabidopsis thaliana OX=3702 GN=HIPP39 PE=2 SV=1	S	Function unknown	PREDICTED: uncharacterized protein LOC4349216 [Oryza sativa Japonica Group]	cellular component: cell (GO:0005623);; cellular component: cell part (GO:0044464);; biological process: localization (GO:0051179);; molecular function: binding (GO:0005488);; biological process: cellular process (GO:0009987);; biological process: single-organism process (GO:0044699);; biological process: biological regulation (GO:0065007)
MCqtl10-4	EVM0019290	Lachesis_group10	2538748	2542362	Os10t0532200-01	chr10	20692577	20696225	2.60051	151	2.72188	162	1.78095	98	0.168944	10	0.305883	16	0.26211	15	8.05315e-10	-2.57781	down	[I]	Lipid transport and metabolism	Cellular Component: integral component of membrane (GO:0016021);; Molecular Function: hydrolase activity (GO:0016787);;	--	--	[R]	General function prediction only	alpha/beta hydrolase fold;; Alpha/beta hydrolase family;; Serine aminopeptidase, S33;; Serine hydrolase	Probable lysophospholipase BODYGUARD 1 OS=Arabidopsis thaliana OX=3702 GN=BDG1 PE=2 SV=1	S	Function unknown	PREDICTED: uncharacterized protein LOC4349215 [Oryza sativa Japonica Group]	cellular component: membrane (GO:0016020);; cellular component: membrane part (GO:0044425);; molecular function: catalytic activity (GO:0003824)
MCqtl10-4	EVM0017581	Lachesis_group10	2605064	2606010	Os10t0530600-01	chr10	20629087	20629985	2.0998	63	3.39451	103	4.28326	121	0.398854	12	0.075326	3	0.511822	14	1.49968e-05	-2.55584	down	[O]	Posttranslational modification, protein turnover, chaperones	Molecular Function: glutathione transferase activity (GO:0004364);; Cellular Component: cytoplasm (GO:0005737);; Biological Process: glutathione metabolic process (GO:0006749);; Biological Process: toxin catabolic process (GO:0009407);;	--	--	[O]	Posttranslational modification, protein turnover, chaperones	Glutathione S-transferase, N-terminal domain;; Glutathione S-transferase, N-terminal domain;; Glutathione S-transferase, N-terminal domain	Probable glutathione S-transferase GSTU6 OS=Oryza sativa subsp. japonica OX=39947 GN=GSTU6 PE=2 SV=2	O	Posttranslational modification, protein turnover, chaperones	PREDICTED: probable glutathione S-transferase GSTU6 [Oryza sativa Japonica Group]	molecular function: catalytic activity (GO:0003824);; cellular component: cell (GO:0005623);; cellular component: cell part (GO:0044464);; biological process: metabolic process (GO:0008152);; biological process: cellular process (GO:0009987);; biological process: single-organism process (GO:0044699);; biological process: response to stimulus (GO:0050896);; biological process: detoxification (GO:0…
MCqtl10-4	EVM0036816	Lachesis_group10	2623814	2624927	Os10t0530200-01	chr10	20610080	20611336	62.0602	1974	53.829	1748	48.6952	1466	7.28065	225	2.86296	82	8.47867	249	1.70651e-15	-2.52503	down	[O]	Posttranslational modification, protein turnover, chaperones	Molecular Function: glutathione transferase activity (GO:0004364);; Cellular Component: cytoplasm (GO:0005737);; Biological Process: glutathione metabolic process (GO:0006749);; Biological Process: toxin catabolic process (GO:0009407);;	--	--	[O]	Posttranslational modification, protein turnover, chaperones	Glutathione S-transferase, N-terminal domain;; Glutathione S-transferase, N-terminal domain;; Glutathione S-transferase, N-terminal domain;; Glutathione S-transferase, C-terminal domain;; Glutathione S-transferase, C-terminal domain	Probable glutathione S-transferase GSTU6 OS=Oryza sativa subsp. japonica OX=39947 GN=GSTU6 PE=2 SV=2	O	Posttranslational modification, protein turnover, chaperones	PREDICTED: probable glutathione S-transferase GSTU6 [Oryza sativa Japonica Group]	molecular function: catalytic activity (GO:0003824);; cellular component: cell (GO:0005623);; cellular component: cell part (GO:0044464);; biological process: metabolic process (GO:0008152);; biological process: cellular process (GO:0009987);; biological process: single-organism process (GO:0044699);; biological process: response to stimulus (GO:0050896);; biological process: detoxification (GO:0…
MCqtl10-4	EVM0027088	Lachesis_group10	2644592	2645406	Os10t0529300-01	chr10	20589767	20590845	34.3541	788	36.545	855	54.1797	1175	1.3135	30	0.76953	16	1.383	30	6.45612e-48	-4.51014	down	[O]	Posttranslational modification, protein turnover, chaperones	Molecular Function: glutathione transferase activity (GO:0004364);; Cellular Component: cytoplasm (GO:0005737);; Biological Process: glutathione metabolic process (GO:0006749);; Biological Process: toxin catabolic process (GO:0009407);;	K00799|7.36627e-155|osa:4349192|K00799 glutathione S-transferase [EC:2.5.1.18] | (RefSeq) probable glutathione S-transferase GSTU6	Glutathione metabolism (ko00480)	[O]	Posttranslational modification, protein turnover, chaperones	Glutathione S-transferase, N-terminal domain;; Glutathione S-transferase, N-terminal domain;; Glutathione S-transferase, N-terminal domain;; Glutathione S-transferase, C-terminal domain;; Glutathione S-transferase, C-terminal domain	Probable glutathione S-transferase GSTU6 OS=Oryza sativa subsp. japonica OX=39947 GN=GSTU6 PE=2 SV=2	O	Posttranslational modification, protein turnover, chaperones	PREDICTED: probable glutathione S-transferase GSTU6 [Oryza sativa Japonica Group]	molecular function: catalytic activity (GO:0003824);; cellular component: cell (GO:0005623);; cellular component: cell part (GO:0044464);; biological process: metabolic process (GO:0008152);; biological process: cellular process (GO:0009987);; biological process: single-organism process (GO:0044699);; biological process: response to stimulus (GO:0050896);; biological process: detoxification (GO:0…
MCqtl10-4	Oryza_sativa_newGene_522	Lachesis_group10	2751783	2753138	Os10t0525500-01	chr10	20434654	20435650	0	0	0.098628	4	0.381128	14	1.98102	75	1.40197	49	1.54509	56	2.44681e-06	3.65271	up	[O]	Posttranslational modification, protein turnover, chaperones	Molecular Function: glutathione transferase activity (GO:0004364);; Cellular Component: cytoplasm (GO:0005737);; Biological Process: glutathione metabolic process (GO:0006749);; Biological Process: toxin catabolic process (GO:0009407);;	K00799|4.23392e-97|obr:102708928|K00799 glutathione S-transferase [EC:2.5.1.18] | (RefSeq) glutathione S-transferase U17-like	Glutathione metabolism (ko00480)	[O]	Posttranslational modification, protein turnover, chaperones	Glutathione S-transferase, N-terminal domain;; Glutathione S-transferase, N-terminal domain;; Glutathione S-transferase, N-terminal domain;; Glutathione S-transferase, C-terminal domain;; Glutathione S-transferase, C-terminal domain;; Glutathione S-transferase, C-terminal domain	Glutathione S-transferase U17 OS=Arabidopsis thaliana OX=3702 GN=GSTU17 PE=2 SV=1	O	Posttranslational modification, protein turnover, chaperones	putative glutathione S-transferase [Oryza sativa Japonica Group]	molecular function: catalytic activity (GO:0003824);; cellular component: cell (GO:0005623);; cellular component: cell part (GO:0044464);; biological process: metabolic process (GO:0008152);; biological process: cellular process (GO:0009987);; biological process: single-organism process (GO:0044699);; biological process: response to stimulus (GO:0050896);; biological process: detoxification (GO:0…
MCqtl10-4	EVM0037048	Lachesis_group10	2788081	2792447	Os10t0524700-00	chr10	20394795	20399286	18.8975	965	22.1745	1156	28.0938	1358	3.09077	153	3.33067	153	3.31385	156	9.89397e-26	-2.23705	down	[QV]	Secondary metabolites biosynthesis, transport and catabolism;; Defense mechanisms	Molecular Function: monooxygenase activity (GO:0004497);; Molecular Function: iron ion binding (GO:0005506);; Cellular Component: plastid (GO:0009536);; Cellular Component: integral component of membrane (GO:0016021);; Molecular Function: oxidoreductase activity, acting on paired donors, with incorporation or reduction of molecular oxygen (GO:0016705);; Molecular Function: heme binding (GO:002003…	--	--	[QI]	Secondary metabolites biosynthesis, transport and catabolism;; Lipid transport and metabolism	Cytochrome P450	Cytochrome P450 704C1 OS=Pinus taeda OX=3352 GN=CYP704C1 PE=2 SV=1	Q	Secondary metabolites biosynthesis, transport and catabolism	PREDICTED: cytochrome P450 704C1 [Oryza sativa Japonica Group]	molecular function: catalytic activity (GO:0003824);; biological process: metabolic process (GO:0008152);; biological process: single-organism process (GO:0044699);; molecular function: binding (GO:0005488);; cellular component: cell (GO:0005623);; cellular component: organelle (GO:0043226);; cellular component: cell part (GO:0044464);; cellular component: membrane (GO:0016020);; cellular compone…
MCqtl10-4	EVM0001696	Lachesis_group10	2795043	2797638	Os10t0524600-01	chr10	20389644	20392184	12.5341	1019	11.0905	920	7.30198	562	42.0963	3310	58.1406	4232	44.173	3310	5.27684e-43	2.80306	up	[O]	Posttranslational modification, protein turnover, chaperones	Molecular Function: serine-type endopeptidase activity (GO:0004252);; Cellular Component: cell wall (GO:0005618);; Biological Process: proteolysis (GO:0006508);;	--	--	--	--	Subtilase family;; Peptidase inhibitor I9;; PA domain	Subtilisin-like protease SBT1.2 OS=Arabidopsis thaliana OX=3702 GN=SBT1.2 PE=2 SV=1	O	Posttranslational modification, protein turnover, chaperones	PREDICTED: subtilisin-like protease SBT1.2 [Oryza sativa Japonica Group]	molecular function: catalytic activity (GO:0003824);; biological process: metabolic process (GO:0008152);; cellular component: cell (GO:0005623);; cellular component: cell part (GO:0044464)
MCqtl10-4	EVM0011188	Lachesis_group10	2808028	2810162	Os10t0524500-01	chr10	20377272	20379571	0.284568	17	0.192448	12	0.441416	25	9.80771	559	10.0975	532	9.77253	530	4.03119e-91	5.528	up	[IR]	Lipid transport and metabolism;; General function prediction only	Molecular Function: oxidoreductase activity, acting on CH-OH group of donors (GO:0016614);; Molecular Function: lyase activity (GO:0016829);; Molecular Function: flavin adenine dinucleotide binding (GO:0050660);; Biological Process: oxidation-reduction process (GO:0055114);;	--	--	[R]	General function prediction only	GMC oxidoreductase;; GMC oxidoreductase	Protein HOTHEAD OS=Arabidopsis thaliana OX=3702 GN=HTH PE=1 SV=1	E	Amino acid transport and metabolism	hypothetical protein OsI_34381 [Oryza sativa Indica Group]	molecular function: catalytic activity (GO:0003824);; biological process: metabolic process (GO:0008152);; biological process: single-organism process (GO:0044699);; molecular function: binding (GO:0005488)
MCqtl10-4	EVM0016853	Lachesis_group10	2812085	2813206	Os10t0524300-01	chr10	20374252	20375187	12.0786	425	11.5949	416	7.861	262	0.909097	31	0.883306	28	1.31389	43	8.71943e-20	-2.71733	down	--	--	Cellular Component: integral component of membrane (GO:0016021);;	--	--	--	--	LysM domain	--	--	--	PREDICTED: uncharacterized protein LOC4349160 [Oryza sativa Japonica Group]	cellular component: membrane (GO:0016020);; cellular component: membrane part (GO:0044425)
MCqtl10-4	EVM0031243	Lachesis_group10	2913346	2917668	Os10t0522601-01	chr10	20263310	20267568	32.1766	2204	32.5494	2275	31.2855	2028	4.54967	302	4.6565	286	6.02625	381	1.02373e-44	-2.06496	down	--	--	Cellular Component: nucleus (GO:0005634);; Cellular Component: cytoplasm (GO:0005737);; Cellular Component: integral component of membrane (GO:0016021);;	--	--	[S]	Function unknown	Armadillo/beta-catenin-like repeat	U-box domain-containing protein 2 OS=Arabidopsis thaliana OX=3702 GN=PUB2 PE=2 SV=1	U	Intracellular trafficking, secretion, and vesicular transport	hypothetical protein OsJ_32200 [Oryza sativa Japonica Group]	cellular component: cell (GO:0005623);; cellular component: organelle (GO:0043226);; cellular component: cell part (GO:0044464);; cellular component: membrane (GO:0016020);; cellular component: membrane part (GO:0044425)
MCqtl10-4	EVM0009651	Lachesis_group10	2926300	2928779	Os10t0522400-01	chr10	20252191	20253575	22.6299	1062	26.2258	1256	31.6436	1406	172.048	7812	172.143	7235	175.762	7603	1.07661e-99	3.26107	up	--	--	--	--	--	--	--	Phloem protein 2	F-box protein PP2-A13 OS=Arabidopsis thaliana OX=3702 GN=PP2A13 PE=1 SV=1	S	Function unknown	hypothetical protein OsI_34365 [Oryza sativa Indica Group]	--
MCqtl10-4	EVM0010409	Lachesis_group10	2975230	2977241	Os10t0521900-01	chr10	20207343	20209484	4.17476	146	6.19732	220	8.99276	296	86.4036	2908	95.3465	2970	94.4329	3028	9.72258e-71	4.37622	up	[O]	Posttranslational modification, protein turnover, chaperones	Molecular Function: serine-type endopeptidase activity (GO:0004252);; Cellular Component: integral component of membrane (GO:0016021);; Biological Process: protein processing (GO:0016485);;	--	--	[T]	Signal transduction mechanisms	Rhomboid family	RHOMBOID-like protein 2 OS=Arabidopsis thaliana OX=3702 GN=RBL2 PE=1 SV=1	S	Function unknown	PREDICTED: RHOMBOID-like protein 2 [Oryza sativa Japonica Group]	molecular function: catalytic activity (GO:0003824);; biological process: metabolic process (GO:0008152);; cellular component: membrane (GO:0016020);; cellular component: membrane part (GO:0044425)
MCqtl10-4	EVM0008199	Lachesis_group10	2998534	3001767	Os10t0521500-01	chr10	20181672	20185391	27.2035	905	29.8645	1014	21.762	685	1.25801	41	2.01706	61	1.14592	36	1.01093e-44	-3.52011	down	[HR]	Coenzyme transport and metabolism;; General function prediction only	Cellular Component: integral component of membrane (GO:0016021);; Molecular Function: hydrolase activity (GO:0016787);;	--	--	--	--	Alpha/beta hydrolase family;; Serine aminopeptidase, S33	--	S	Function unknown	hypothetical protein OsI_34358 [Oryza sativa Indica Group]	cellular component: membrane (GO:0016020);; cellular component: membrane part (GO:0044425);; molecular function: catalytic activity (GO:0003824)
MCqtl10-4	EVM0002674	Lachesis_group10	3056445	3057812	Os10t0520100-00	chr10	20108921	20110180	0.233546	10	0.713974	32	0.046062	2	11.797	489	12.9272	496	14.7711	584	2.64176e-11	5.41483	up	--	--	--	--	--	--	--	Protein of unknown function (DUF295);; F-box domain	--	S	Function unknown	PREDICTED: uncharacterized protein LOC4349138 [Oryza sativa Japonica Group]	--
MCqtl10-4	EVM0036893	Lachesis_group10	3066406	3067405	Os10t0519700-01	chr10	20095576	20096519	15.156	475	17.6533	564	14.4827	430	1.90442	58	0.965626	28	2.06493	60	1.01806e-20	-2.63398	down	--	--	Cellular Component: mitochondrial inner membrane presequence translocase complex (GO:0005744);; Molecular Function: protein channel activity (GO:0015266);; Biological Process: protein import into mitochondrial matrix (GO:0030150);; Cellular Component: integral component of mitochondrial inner membrane (GO:0031305);;	K17794|7.0491e-88|osa:4349135|K17794 mitochondrial import inner membrane translocase subunit TIM23 | (RefSeq) mitochondrial import inner membrane translocase subunit TIM23-2	--	[U]	Intracellular trafficking, secretion, and vesicular transport	Tim17/Tim22/Tim23/Pmp24 family	Mitochondrial import inner membrane translocase subunit TIM23-2 OS=Arabidopsis thaliana OX=3702 GN=TIM23-2 PE=1 SV=1	O	Posttranslational modification, protein turnover, chaperones	PREDICTED: mitochondrial import inner membrane translocase subunit TIM23-2 [Oryza sativa Japonica Group]	cellular component: cell (GO:0005623);; cellular component: membrane (GO:0016020);; cellular component: macromolecular complex (GO:0032991);; cellular component: organelle (GO:0043226);; cellular component: organelle part (GO:0044422);; cellular component: membrane part (GO:0044425);; cellular component: cell part (GO:0044464);; molecular function: transporter activity (GO:0005215);; biological p…
MCqtl10-4	EVM0035132	Lachesis_group10	3148932	3152061	Os10t0517500-02	chr10	20001168	20004598	21.6686	947	21.8073	972	31.0926	1285	80.4289	3399	96.1828	3762	79.7022	3209	6.20237e-35	2.34901	up	[E]	Amino acid transport and metabolism	Cellular Component: cytosol (GO:0005829);; Molecular Function: methionine gamma-lyase activity (GO:0018826);; Molecular Function: pyridoxal phosphate binding (GO:0030170);; Biological Process: protein homotetramerization (GO:0051289);;	K01761|0|osa:4349123|K01761 methionine-gamma-lyase [EC:4.4.1.11] | (RefSeq) methionine gamma-lyase	Cysteine and methionine metabolism (ko00270);; Selenocompound metabolism (ko00450)	[E]	Amino acid transport and metabolism	Cys/Met metabolism PLP-dependent enzyme;; Aminotransferase class-V;; Aminotransferase class I and II	Methionine gamma-lyase OS=Arabidopsis thaliana OX=3702 GN=MGL PE=1 SV=1	E	Amino acid transport and metabolism	PREDICTED: methionine gamma-lyase [Oryza sativa Japonica Group]	cellular component: cell (GO:0005623);; cellular component: cell part (GO:0044464);; molecular function: catalytic activity (GO:0003824);; molecular function: binding (GO:0005488);; biological process: cellular process (GO:0009987);; biological process: cellular component organization or biogenesis (GO:0071840)
MCqtl10-4	EVM0014651	Lachesis_group10	3238666	3239962	Os10t0516400-02	chr10	19915850	19916884	15.6203	635	16.1253	669	12.1189	466	46.2756	1818	43.6227	1587	50.1253	1877	1.12807e-61	2.25647	up	[M]	Cell wall/membrane/envelope biogenesis	--	--	--	--	--	--	Protein CDI OS=Arabidopsis thaliana OX=3702 GN=CDI PE=2 SV=1	S	Function unknown	hypothetical protein OsI_34319 [Oryza sativa Indica Group]	--
MCqtl10-4	EVM0044512	Lachesis_group10	3333668	3336216	Os10t0513300-01	chr10	19801017	19803677	27.8117	1730	28.674	1821	29.9608	1764	1.41584	86	0.77902	44	1.58089	91	5.87958e-68	-3.89937	down	--	--	Molecular Function: binding (GO:0005488);; Cellular Component: integral component of membrane (GO:0016021);;	--	--	--	--	Protein BYPASS1-related	UPF0496 protein 4 OS=Oryza sativa subsp. indica OX=39946 GN=OsI_033149 PE=3 SV=2	S	Function unknown	hypothetical protein OsI_34301 [Oryza sativa Indica Group]	molecular function: binding (GO:0005488);; cellular component: membrane (GO:0016020);; cellular component: membrane part (GO:0044425)
MCqtl10-4	EVM0038327	Lachesis_group10	3361258	3368330	Os10t0513200-01	chr10	19778055	19785158	38.3768	2695	40.4077	2896	45.2855	3010	3.86696	263	3.91188	247	4.97106	322	7.72314e-63	-2.69162	down	[G]	Carbohydrate transport and metabolism	Cellular Component: integral component of plasma membrane (GO:0005887);; Biological Process: water transport (GO:0006833);; Cellular Component: plastid (GO:0009536);; Biological Process: cellular water homeostasis (GO:0009992);; Biological Process: response to boron-containing substance (GO:0010036);; Molecular Function: arsenite transmembrane transporter activity (GO:0015105);; Molecular Functio…	K09874|1.43121e-163|osa:4349102|K09874 aquaporin NIP | (RefSeq) NIP3-1, OsJ_030877; aquaporin NIP3-1	--	[G]	Carbohydrate transport and metabolism	Major intrinsic protein	Aquaporin NIP3-1 OS=Oryza sativa subsp. japonica OX=39947 GN=NIP3-1 PE=2 SV=2	G	Carbohydrate transport and metabolism	PREDICTED: aquaporin NIP3-1 [Oryza sativa Japonica Group]	cellular component: cell (GO:0005623);; cellular component: membrane (GO:0016020);; cellular component: membrane part (GO:0044425);; cellular component: cell part (GO:0044464);; biological process: single-organism process (GO:0044699);; biological process: localization (GO:0051179);; cellular component: organelle (GO:0043226);; biological process: cellular process (GO:0009987);; biological proces…
MCqtl10-4	EVM0045501	Lachesis_group10	3505724	3506696	Os10t0510500-01	chr10	19631259	19632262	22.4524	684	22.8482	711	21.5432	621	191.892	5655	193.641	5283	202.31	5681	0	3.71747	up	--	--	Biological Process: response to auxin (GO:0009733);;	K14488|5.68351e-51|osa:4349090|K14488 SAUR family protein | (RefSeq) auxin-responsive protein SAUR32	Plant hormone signal transduction (ko04075)	--	--	Auxin responsive protein	Auxin-responsive protein SAUR32 OS=Arabidopsis thaliana OX=3702 GN=SAUR32 PE=2 SV=1	S	Function unknown	hypothetical protein OsI_34284 [Oryza sativa Indica Group]	biological process: response to stimulus (GO:0050896)
MCqtl10-4	EVM0000570	Lachesis_group10	3521774	3522758	Os10t0510200-00	chr10	19615205	19616075	0.349873	11	0.063564	3	0.205627	7	5.33837	160	3.63816	101	5.05845	144	2.42685e-25	4.813	up	--	--	Cellular Component: mitochondrion (GO:0005739);;	--	--	--	--	Arabidopsis protein of unknown function	--	S	Function unknown	hypothetical protein OsI_34281 [Oryza sativa Indica Group]	cellular component: cell (GO:0005623);; cellular component: organelle (GO:0043226);; cellular component: cell part (GO:0044464)
MCqtl10-4	EVM0002551	Lachesis_group10	3527046	3531068	Os10t0510000-01	chr10	19606999	19610598	105.718	5990	112.087	6481	120.956	6486	7.85478	431	5.73865	292	5.70319	298	1.0599e-107	-3.53919	down	[Z]	Cytoskeleton	Molecular Function: ATP binding (GO:0005524);; Cellular Component: cytoplasm (GO:0005737);; Cellular Component: cytoskeleton (GO:0005856);;	K10355|0|osa:4349087|K10355 actin, other eukaryote | (RefSeq) AC2, ACT2, OsJ_030859, RAC2; actin-2	--	[Z]	Cytoskeleton	Actin	Actin-2 OS=Oryza sativa subsp. japonica OX=39947 GN=ACT2 PE=2 SV=1	Z	Cytoskeleton	PREDICTED: actin-2 [Oryza sativa Japonica Group]	molecular function: binding (GO:0005488);; cellular component: cell (GO:0005623);; cellular component: cell part (GO:0044464);; cellular component: organelle (GO:0043226)
MCqtl10-4	EVM0001342	Lachesis_group10	3538744	3539378	Os10t0509900-01	chr10	19598530	19599168	7.90158	158	9.8227	200	12.0845	228	0.625678	13	0.336637	6	0	0	2.85312e-12	-4.12212	down	--	--	--	--	--	--	--	--	--	--	--	Os10g0509900 [Oryza sativa Japonica Group]	--
MCqtl10-4	EVM0043714	Lachesis_group10	3542832	3543474	Os10t0509800-01	chr10	19594337	19595029	3.65469	74	3.73096	77	4.32944	83	0	0	0.11094	3	0.288874	6	3.39729e-08	-3.79554	down	--	--	--	--	--	--	--	--	--	--	--	Os10g0509800, partial [Oryza sativa Japonica Group]	--
MCqtl10-4	EVM0012921	Lachesis_group10	3554098	3554388	Os10t0509600-00	chr10	19583304	19583594	18.8738	172	23.3909	218	30.9482	267	1.44398	13	0.803224	7	1.12497	10	2.7957e-18	-3.71829	down	--	--	--	--	--	--	--	--	--	S	Function unknown	PREDICTED: uncharacterized protein LOC4349083 [Oryza sativa Japonica Group]	--
MCqtl10-4	EVM0034891	Lachesis_group10	3568413	3569101	Os10t0509401-00	chr10	19568799	19569328	51.5718	688	47.5174	647	77.5101	979	1.95515	26	2.5594	31	3.77774	47	1.53422e-32	-3.7724	down	--	--	--	--	--	--	--	--	--	--	--	hypothetical protein [Oryza sativa Japonica Group]	--
MCqtl10-4	EVM0043770	Lachesis_group10	3652802	3654457	Os10t0508100-01	chr10	19462118	19463978	17.1262	888	18.8325	997	21.9512	1077	2.66037	134	3.31773	155	3.31949	159	5.12595e-25	-2.04468	down	--	--	Molecular Function: ubiquitin-protein transferase activity (GO:0004842);; Cellular Component: peroxisome (GO:0005777);; Cellular Component: cytoskeleton (GO:0005856);; Biological Process: protein ubiquitination (GO:0016567);; Cellular Component: SCF ubiquitin ligase complex (GO:0019005);; Biological Process: SCF-dependent proteasomal ubiquitin-dependent protein catabolic process (GO:0031146);;	--	--	--	--	Plant protein of unknown function (DUF641)	Protein GRAVITROPIC IN THE LIGHT 1 OS=Arabidopsis thaliana OX=3702 GN=GIL1 PE=2 SV=1	S	Function unknown	PREDICTED: uncharacterized protein LOC4349073 [Oryza sativa Japonica Group]	molecular function: catalytic activity (GO:0003824);; cellular component: cell (GO:0005623);; cellular component: organelle (GO:0043226);; cellular component: cell part (GO:0044464);; biological process: metabolic process (GO:0008152);; biological process: cellular process (GO:0009987);; cellular component: macromolecular complex (GO:0032991)
MCqtl10-4	EVM0010376	Lachesis_group10	3745472	3746761	Os10t0506100-01	chr10	19352996	19354079	39.1535	1038	48.1776	1304	34.1888	858	1.33731	35	0.835179	20	1.77417	44	1.06362e-60	-4.29891	down	--	--	Cellular Component: cytoplasm (GO:0005737);; Cellular Component: integral component of membrane (GO:0016021);; Biological Process: metal ion transport (GO:0030001);; Molecular Function: transition metal ion binding (GO:0046914);; Biological Process: cellular transition metal ion homeostasis (GO:0046916);;	--	--	[P]	Inorganic ion transport and metabolism	Heavy-metal-associated domain	Heavy metal-associated isoprenylated plant protein 39 OS=Arabidopsis thaliana OX=3702 GN=HIPP39 PE=2 SV=1	S	Function unknown	PREDICTED: nucleolar protein 58 isoform X1 [Oryza sativa Japonica Group]	cellular component: cell (GO:0005623);; cellular component: cell part (GO:0044464);; cellular component: membrane (GO:0016020);; cellular component: membrane part (GO:0044425);; biological process: localization (GO:0051179);; molecular function: binding (GO:0005488);; biological process: cellular process (GO:0009987);; biological process: single-organism process (GO:0044699);; biological process:…
MCqtl10-4	EVM0003590	Lachesis_group10	3751569	3753418	Os10t0505900-01	chr10	19346334	19348263	1.85739	89	2.15602	106	1.60097	73	0.043244	3	0.14108	7	0.136166	7	4.27577e-09	-3.17716	down	--	--	--	--	--	--	--	--	--	S	Function unknown	hypothetical protein OsI_34243 [Oryza sativa Indica Group]	--
MCqtl10-4	EVM0030313	Lachesis_group10	3825866	3831424	Os10t0504600-01	chr10	19279579	19281435	34.0795	4141	34.0037	4217	36.9339	4248	5.46553	643	5.62334	613	5.3913	604	7.55242e-73	-2.08507	down	--	--	Cellular Component: mitochondrion (GO:0005739);;	--	--	--	--	N-terminal C2 in EEIG1 and EHBP1 proteins	--	S	Function unknown	PREDICTED: myosin-11 [Oryza sativa Japonica Group]	cellular component: cell (GO:0005623);; cellular component: organelle (GO:0043226);; cellular component: cell part (GO:0044464)
MCqtl10-4	EVM0033920	Lachesis_group10	3911159	3915418	Os10t0502900-01	chr10	19190130	19194448	8.32956	400	7.55962	371	7.22206	328	19.573	909	21.1943	911	24.5592	1087	8.27878e-45	2.07847	up	--	--	Cellular Component: integral component of membrane (GO:0016021);;	--	--	[R]	General function prediction only	F-box-like;; F-box domain	F-box/LRR-repeat protein At3g48880 OS=Arabidopsis thaliana OX=3702 GN=At3g48880 PE=2 SV=1	S	Function unknown	hypothetical protein OsI_34223 [Oryza sativa Indica Group]	cellular component: membrane (GO:0016020);; cellular component: membrane part (GO:0044425)
MCqtl10-4	EVM0044034	Lachesis_group10	3940663	3943420	Os10t0502000-01	chr10	19148232	19150913	5.7847	203	6.25336	224	5.6967	190	22.0969	750	23.7814	747	25.5449	826	2.55093e-69	2.58544	up	[S]	Function unknown	Cellular Component: plastid (GO:0009536);;	--	--	--	--	Pentapeptide repeats (8 copies);; Pentapeptide repeats (9 copies);; Pentapeptide repeats (9 copies)	Thylakoid lumenal 17.4 kDa protein, chloroplastic OS=Arabidopsis thaliana OX=3702 GN=TL17 PE=1 SV=2	S	Function unknown	PREDICTED: thylakoid lumenal 17.4 kDa protein, chloroplastic [Oryza sativa Japonica Group]	cellular component: cell (GO:0005623);; cellular component: organelle (GO:0043226);; cellular component: cell part (GO:0044464)
MCqtl10-4	EVM0025614	Lachesis_group10	3943761	3944947	Os10t0501900-01	chr10	19146523	19148132	0	0	0.028668	2	0	0	6.33129	210	5.61041	172	6.46835	204	3.47612e-25	8.06184	up	[N]	Cell motility	Molecular Function: peroxidase activity (GO:0004601);; Biological Process: cellular oxidant detoxification (GO:0098869);;	--	--	--	--	--	--	S	Function unknown	PREDICTED: uncharacterized protein LOC4349040 [Oryza sativa Japonica Group]	molecular function: catalytic activity (GO:0003824);; molecular function: antioxidant activity (GO:0016209);; biological process: metabolic process (GO:0008152);; biological process: cellular process (GO:0009987);; biological process: single-organism process (GO:0044699);; biological process: response to stimulus (GO:0050896);; biological process: detoxification (GO:0098754)
MCqtl10-4	EVM0015443	Lachesis_group10	3947358	3950002	Os10t0501700-00	chr10	19142222	19143586	0.269652	21	0.253025	20	0.083523	6	3.50745	258	2.59977	177	2.31459	162	1.8614e-27	4.27844	up	--	--	Cellular Component: mitochondrion (GO:0005739);;	--	--	[R]	General function prediction only	PPR repeat family;; PPR repeat;; PPR repeat;; Pentatricopeptide repeat domain;; Pentacotripeptide-repeat region of PRORP;; Mitochondrial 28S ribosomal protein S27	Protein Rf1, mitochondrial OS=Oryza sativa subsp. indica OX=39946 GN=Rf1 PE=2 SV=1	S	Function unknown	pentatricopeptide repeat protein [Oryza rufipogon]	cellular component: cell (GO:0005623);; cellular component: organelle (GO:0043226);; cellular component: cell part (GO:0044464)
MCqtl10-4	EVM0022426	Lachesis_group10	4034539	4035696	Os10t0499800-01	chr10	19066764	19068011	0.569941	14	0	0	0	0	2.38999	54	1.65102	34	1.49823	32	0.00117274	3.31735	up	--	--	Cellular Component: mitochondrion (GO:0005739);;	--	--	--	--	--	Protein Rf1, mitochondrial OS=Oryza sativa subsp. indica OX=39946 GN=Rf1 PE=2 SV=1	--	--	expressed protein [Oryza sativa Japonica Group]	cellular component: cell (GO:0005623);; cellular component: organelle (GO:0043226);; cellular component: cell part (GO:0044464)
MCqtl10-4	EVM0016414	Lachesis_group10	4043868	4045388	Os10t0499500-01	chr10	19056887	19059383	0.084021	4	0.013447	1	0.083005	4	16.2806	751	17.789	759	15.2316	669	3.28007e-71	8.3604	up	--	--	Cellular Component: mitochondrion (GO:0005739);; Biological Process: metabolic process (GO:0008152);; Molecular Function: transferase activity, transferring acyl groups (GO:0016746);;	--	--	[R]	General function prediction only	PPR repeat family;; PPR repeat;; PPR repeat;; Pentatricopeptide repeat domain;; Pentacotripeptide-repeat region of PRORP;; Mitochondrial ribonuclease P subunit (RPM2);; Mitochondrial 28S ribosomal protein S27;; Tetratricopeptide repeat	Protein Rf1, mitochondrial OS=Oryza sativa subsp. indica OX=39946 GN=Rf1 PE=2 SV=1	S	Function unknown	PREDICTED: protein Rf1, mitochondrial [Oryza sativa Japonica Group]	cellular component: cell (GO:0005623);; cellular component: organelle (GO:0043226);; cellular component: cell part (GO:0044464);; biological process: metabolic process (GO:0008152);; molecular function: catalytic activity (GO:0003824)
MCqtl10-4	EVM0002319	Lachesis_group10	4046462	4048876	Os10t0499400-01	chr10	19054980	19056045	29.1456	1445	35.2728	1784	40.8346	1915	358.348	17181	383.293	17012	386.971	17677	1.06383e-150	3.99094	up	--	--	--	--	--	[C]	Energy production and conversion	CBS domain	CBS domain-containing protein CBSX5 OS=Arabidopsis thaliana OX=3702 GN=CBSX5 PE=2 SV=2	S	Function unknown	PREDICTED: CBS domain-containing protein CBSX5 [Oryza sativa Japonica Group]	--
MCqtl10-4	EVM0044016	Lachesis_group7	13957415	13958595	Os10t0525800-00	chr10	20449155	20450040	0.700501	11	0.998638	16	0.459686	7	2.23106	34	2.72687	38	3.63834	52	4.68377e-06	2.47708	up	--	--	Molecular Function: glutathione transferase activity (GO:0004364);; Cellular Component: cytoplasm (GO:0005737);; Biological Process: glutathione metabolic process (GO:0006749);; Biological Process: toxin catabolic process (GO:0009407);;	K00799|5.13625e-46|dosa:Os10t0525800-00|K00799 glutathione S-transferase [EC:2.5.1.18] | (RAP-DB) Os10g0525800, GSTU31, GSTU32, TAU_GLUTATHIONE_S-TRANSFERASE_31, TAU_GLUTATHIONE_S-TRANSFERASE_32; Similar to Glutathione S-transferase GSTU31 (Fragment).	Glutathione metabolism (ko00480)	[O]	Posttranslational modification, protein turnover, chaperones	Glutathione S-transferase, N-terminal domain;; Glutathione S-transferase, N-terminal domain;; Glutathione S-transferase, N-terminal domain	Glutathione S-transferase U17 OS=Arabidopsis thaliana OX=3702 GN=GSTU17 PE=2 SV=1	O	Posttranslational modification, protein turnover, chaperones	Glutathione S-transferase, N-terminal domain containing protein [Oryza sativa Japonica Group]	molecular function: catalytic activity (GO:0003824);; cellular component: cell (GO:0005623);; cellular component: cell part (GO:0044464);; biological process: metabolic process (GO:0008152);; biological process: cellular process (GO:0009987);; biological process: single-organism process (GO:0044699);; biological process: response to stimulus (GO:0050896);; biological process: detoxification (GO:0…
MCqtl10-4	EVM0020031	Lachesis_group7	13961238	13962354	Os10t0527400-01	chr10	20488627	20489877	1.68676	54	1.89576	62	2.12178	64	13.2421	408	15.4178	440	16.3368	479	1.09173e-60	3.53878	up	[O]	Posttranslational modification, protein turnover, chaperones	Molecular Function: glutathione transferase activity (GO:0004364);; Cellular Component: mitochondrion (GO:0005739);; Biological Process: glutathione metabolic process (GO:0006749);; Biological Process: toxin catabolic process (GO:0009407);;	--	--	[O]	Posttranslational modification, protein turnover, chaperones	Glutathione S-transferase, N-terminal domain;; Glutathione S-transferase, N-terminal domain;; Glutathione S-transferase, C-terminal domain;; Glutathione S-transferase, N-terminal domain;; Glutathione S-transferase, C-terminal domain;; Glutathione S-transferase N-terminal domain;; Glutathione S-transferase, C-terminal domain	Probable glutathione S-transferase GSTU6 OS=Oryza sativa subsp. japonica OX=39947 GN=GSTU6 PE=2 SV=2	O	Posttranslational modification, protein turnover, chaperones	PREDICTED: probable glutathione S-transferase GSTU6 [Oryza sativa Japonica Group]	molecular function: catalytic activity (GO:0003824);; cellular component: cell (GO:0005623);; cellular component: organelle (GO:0043226);; cellular component: cell part (GO:0044464);; biological process: metabolic process (GO:0008152);; biological process: cellular process (GO:0009987);; biological process: single-organism process (GO:0044699);; biological process: response to stimulus (GO:005089…
MCqtl10-4	EVM0009113	Lachesis_group7	13965940	13971411	Os10t0527601-00	chr10	20493427	20494200	36.7104	1572	35.7814	1564	51.3498	2081	500.673	20745	480.896	18445	508.545	20076	1.00996e-132	4.15196	up	[O]	Posttranslational modification, protein turnover, chaperones	Molecular Function: glutathione transferase activity (GO:0004364);; Cellular Component: cytoplasm (GO:0005737);; Biological Process: glutathione metabolic process (GO:0006749);; Biological Process: toxin catabolic process (GO:0009407);;	K00799|0|osa:4349185|K00799 glutathione S-transferase [EC:2.5.1.18] | (RefSeq) uncharacterized LOC4349185	Glutathione metabolism (ko00480)	[O]	Posttranslational modification, protein turnover, chaperones	Glutathione S-transferase, N-terminal domain;; Glutathione S-transferase, N-terminal domain;; Glutathione S-transferase, N-terminal domain;; Glutathione S-transferase, C-terminal domain;; Glutathione S-transferase, C-terminal domain;; Glutathione S-transferase N-terminal domain;; Glutathione S-transferase, C-terminal domain	Probable glutathione S-transferase GSTU6 OS=Oryza sativa subsp. japonica OX=39947 GN=GSTU6 PE=2 SV=2	O	Posttranslational modification, protein turnover, chaperones	PREDICTED: uncharacterized protein LOC4349185 [Oryza sativa Japonica Group]	molecular function: catalytic activity (GO:0003824);; cellular component: cell (GO:0005623);; cellular component: cell part (GO:0044464);; biological process: metabolic process (GO:0008152);; biological process: cellular process (GO:0009987);; biological process: single-organism process (GO:0044699);; biological process: response to stimulus (GO:0050896);; biological process: detoxification (GO:0…
